# Supplementary material for: Sex-specific molecular signature of mouse podocytes in homeostasis and in response to pharmacological challenge with rapamycin
Source: Biol Sex Differ. 2024 Sep 15;15:72. doi: 10.1186/s13293-024-00647-7 (PMC11404044; doi:10.1186/s13293-024-00647-7)
Supplement: Supplementary file 9 — Additional file 9: Table S1. Kidney functional parameters and phenotypic characterization of male and female vehicle and treatment groups. [file 13293_2024_647_MOESM9_ESM.xlsx]

## Sheet: Tabelle1
Phenotypic and kidney function parameters of experimental study groups
Experimental group	male vehicle	male rapamycin	female vehicle	female rapamycin	P-value
	(n=9)	(n=8)	(n=8)	(n=8)
Weight Parameters
Body weight (g) - day 1	28.15±3.8	28.27±2.98	24.69±3.61	23.21±3.47	0.0126 §
Body weight (g) - day 21	27.7±3.68	27.3±3.23	23.92±2.28	22.6±2.55	0.003 §
Body weight loss day 1 to 21 (%)	1.54±4.95	3.21±3.98	2.15±9.50	2.11±5.07	0.956
Right kidney weight (mg)	181.98±33.37	177.16±39.24	145.5±14.9	110.75±12.47	0.004 §
Right Kidney/body weight ratio	0.65±0.048	0.63±0.069	0.62±0.027	0.50±0.047	<0.0001 §,†
Experimental group	male vehicle	male rapamycin	female vehicle	female rapamycin	P-value
	(n=6)	(n=11)	(n=6)	(n=9)
Serum parameters
Urea (mg/l)	74.67±20.62	74.27±21.64	58.43±13.6	67.22±12.79	0.335
Na+ (mmol/l)	156.5±5.17	153.36±2.84	153.63±2.13	153.1±5.23	0.442
Glucose (mg/dl)	171±32.34	171.3±61.01	124.71±40.75	143.57±39.09	0.367
Osmolality (mosmol/kg)	346.17±11.97	343.45±9.64	330.5±5.19	345.11±9.75	0.078
Urine parameters
24-hour urine volume (ml)	1.82±0.83	1.6±1.04	1.42±0.74	1.59±0.99	0.85
Creatinine (mg/dl)	17.07±7.21	19.86±3.16	17.07±7.21	14.35±2.65	0.079
Urea (g/l)	43.8±13.24	41.42±5.23	43.8±13.24	40.95±4.82	0.65
Na+ (mmol/l)	85.11±17.81	81.09±13.96	85.11±17.81	77±15.95	0.45
Glucose (mg/dl)	19.3±5.5	38.95±42.02	23.87±14.91	70.38±88.55	0.216
Osmolality (mosmol/kg)	1218.22±364.12	1205.45±155.93	1218.22±364.12	1156.4±106.15	0.889
Total Protein (mg/l)#	2934±290.5	2084.91±963	534±443.38	228.2±83.57	<0.0001
Albumin (mg/l)	5.33±21.21	4±1.15	3.8±0.60	< 3 ‡	0.395
Albumin/Creatinine ratio (mg/g)	21.5±7.42	18.71±4.45	22.5±7.42	21.2±5.17	0.743
Creatinine clearance (ml/24 hour) ¥	254.7±64.97	239.31±55.27	188.53±31.12	181.38±26.81	0.93
Data presentation and statistics:
Data is represented as mean ± standard deviation. ANOVA test was used to compare among the four experimental groups. P-value of ANOVA test is indicated in the table. P < 0.05 was considered statistically significant.
Bonferroni's post hoc test was carried out when ANOVA test among the four groups indicated a significant difference. Statistical differences comparing two groups by Bonferroni are reported as follows: § indicates statistically siginificant difference between male rapamycin vs female rapamycin . † indicates significant difference between female rapamycin vs female vehicle.
Comments on weight parameters:
Mice were weighed every third day on the injection day.
Only right kidneys could be weighed as left kidneys were in situ perfused for histology.
Calculations are based on day 1 and day 21 prior to sacrifice. The percentage of body weight (BW) loss was calculated by the ratio of BW on day 21 / BW on day 1 x100 for each individual mouse. Data are mean + SD.
Comments on urine parameters:
Urine was collected on the 21 day at the end of the treatment period.
# Total protein in the urine was significantly higher in male mice compared to females independently from treatment due to higher male expression and secretion of major urinary proteins (MUPs) ( doi: 10.3389/fphys.2022.822073).
‡ Albumin levels from all rapamycin female urine samples were all below the detection threshold of the laboratory test from Labor Berlin, meaning less than 3 mg/l.
¥ Creatinine clearance was calculated according to https://doi.org/10.1007/s00424-023-02841-9
