# Supplementary material for: Sex-specific molecular signature of mouse podocytes in homeostasis and in response to pharmacological challenge with rapamycin
Source: Biol Sex Differ. 2024 Sep 15;15:72. doi: 10.1186/s13293-024-00647-7 (PMC11404044; doi:10.1186/s13293-024-00647-7)
Supplement: Supplementary file 10 — Additional file 10: Table S2. Podocyte-specific sequencing data – statistical analyses. Differential expression between male & female vehicle groups. Differential expression between male & female rapamycin-treated groups. Log2FC (before & after shrinkage) and P-values for the rapamycin effect differential expression in each sex. The combined P-value represents minus the logarithm (base 10) of the product between male & female P-values. List of genes that had a statistically significant interaction of rapamycin treatment effect between the sexes. [file 13293_2024_647_MOESM10_ESM.xlsx]

## Sheet: Log2FC vehicle male to female
ENSEMBL	baseMean	log2FoldChange	lfcSE	pvalue	padj	SYMBOL	ENTREZID
ENSMUSG00000069045	1673.26	9.14742	0.329205	8.3063e-170	1.07425e-165	Ddx3y	26900
ENSMUSG00000086503	5762.16	-8.53945	0.389048	4.8762e-108	3.1532e-104	Xist	213742
ENSMUSG00000069049	629.461	8.14816	0.39094	8.05291e-97	3.47161e-93	Eif2s3y	26908
ENSMUSG00000068457	339.072	8.50716	0.569746	9.59231e-50	3.10143e-46	Uty	22290
ENSMUSG00000056673	295.71	9.43826	0.848749	1.34954e-27	3.49073e-24	Kdm5d	20592
ENSMUSG00000041052	55.5169	10.5526	2.92486	2.98402e-16	6.43205e-13	Slc7a13	74087
ENSMUSG00000039701	1259.13	1.32431	0.171318	6.56733e-16	1.21336e-12	Usp53	99526
ENSMUSG00000020009	4902.18	-1.49056	0.195704	1.44814e-15	2.34109e-12	Ifngr1	15979
ENSMUSG00000066406	2123.26	0.982048	0.13353	1.39527e-14	1.50376e-11	Akap13	75547
ENSMUSG00000020469	2103.32	-1.82151	0.249176	1.36877e-14	1.50376e-11	Myl7	17898
ENSMUSG00000030096	7716.87	1.3814	0.189846	2.05348e-14	2.0429e-11	Slc6a6	21366
ENSMUSG00000034647	2494.67	1.09065	0.152166	5.12699e-14	4.73624e-11	Ankrd12	106585
ENSMUSG00000038400	8814.19	1.14165	0.160795	8.02533e-14	6.91944e-11	Pmepa1	65112
ENSMUSG00000032436	10310.4	-1.06973	0.15116	9.48202e-14	7.66443e-11	Cmtm7	102545
ENSMUSG00000042109	1050.79	-1.564	0.222833	1.20285e-13	9.15082e-11	Csdc2	105859
ENSMUSG00000022090	8672.38	-0.773647	0.110878	2.64387e-13	1.89962e-10	Pdlim2	213019
ENSMUSG00000023827	4908.83	-1.06808	0.155604	4.50877e-13	3.06905e-10	Agpat4	68262
ENSMUSG00000006344	5968.68	-1.28299	0.190117	8.85452e-13	5.20525e-10	Ggt5	23887
ENSMUSG00000029406	1427.8	1.21716	0.183806	2.18818e-12	1.23042e-09	Pitpnm2	19679
ENSMUSG00000041698	29.9485	9.46406	2.86614	8.42693e-12	4.35942e-09	Slco1a1	28248
ENSMUSG00000040260	12906.4	-1.32365	0.205271	8.12738e-12	4.35942e-09	Daam2	76441
ENSMUSG00000041444	7709.34	1.01012	0.16978	1.23954e-10	6.14595e-08	Arhgap32	330914
ENSMUSG00000064120	3550.72	-0.968504	0.161179	1.28308e-10	6.14595e-08	Mocs1	56738
ENSMUSG00000021477	47030.4	-1.01203	0.171589	1.9144e-10	8.84249e-08	Ctsl	13039
ENSMUSG00000057137	1238.71	-1.05858	0.179139	2.14929e-10	9.5851e-08	Tmem140	68487
ENSMUSG00000025432	128.525	2.36087	0.408539	3.80989e-10	1.64245e-07	Avil	11567
ENSMUSG00000090171	28.6128	-9.43535	3.02044	5.32705e-10	2.22241e-07	Ugt1a2	22236
ENSMUSG00000074254	37.9148	4.25117	0.739129	5.54193e-10	2.23981e-07	Cyp2a4	13086
ENSMUSG00000059810	4994.89	-0.91686	0.159422	6.32842e-10	2.48017e-07	Rgs3	50780
ENSMUSG00000028826	1671.09	0.801711	0.139043	6.75267e-10	2.5686e-07	Maco1	66146
ENSMUSG00000039852	5913.27	1.03303	0.182799	1.02147e-09	3.66963e-07	Rere	68703
ENSMUSG00000022263	1695.76	0.911558	0.163657	2.07415e-09	7.05919e-07	Trio	223435
ENSMUSG00000054263	1239.69	0.81873	0.148714	2.99346e-09	9.92678e-07	Lifr	16880
ENSMUSG00000023026	598.788	1.02879	0.191074	4.75794e-09	1.53836e-06	Dip2b	239667
ENSMUSG00000037625	18.0194	8.53283	2.82314	4.90514e-09	1.54727e-06	Cldn11	18417
ENSMUSG00000033083	585.995	1.3519	0.253896	5.59597e-09	1.68309e-06	Tbc1d4	210789
ENSMUSG00000035696	1068.49	0.834706	0.155933	6.8761e-09	2.0211e-06	Rnf38	73469
ENSMUSG00000005198	6416.06	0.751752	0.140237	7.4352e-09	2.13688e-06	Polr2a	20020
ENSMUSG00000000915	5080.24	-0.857472	0.162767	1.01755e-08	2.86086e-06	Hip1r	29816
ENSMUSG00000038046	182.285	-1.25474	0.240906	1.07768e-08	2.96546e-06	Mrm3	67390
ENSMUSG00000027170	12101.3	-0.581693	0.110189	1.57588e-08	4.24601e-06	Eif3m	98221
ENSMUSG00000022377	793.009	1.20307	0.234182	1.63683e-08	4.32023e-06	Asap1	13196
ENSMUSG00000029004	5363.56	0.846746	0.163378	1.72435e-08	4.4602e-06	Kmt2e	69188
ENSMUSG00000031698	347.666	-2.0947	0.413312	1.79216e-08	4.54471e-06	Mylk3	213435
ENSMUSG00000032238	3071.63	0.659356	0.125893	1.99505e-08	4.92713e-06	Rora	19883
ENSMUSG00000028975	4637.61	-0.669002	0.128798	2.01916e-08	4.92713e-06	Pex14	56273
ENSMUSG00000035900	1283.8	-1.13099	0.223356	2.38777e-08	5.7187e-06	Gramd4	223752
ENSMUSG00000046719	9832.56	-0.608546	0.118728	3.6934e-08	8.68487e-06	Nxph3	104079
ENSMUSG00000005553	96.5585	-2.57952	0.525202	3.84906e-08	8.88927e-06	Atp4a	11944
ENSMUSG00000000197	18.1179	8.46119	2.89015	5.63386e-08	1.25625e-05	Nalcn	338370
ENSMUSG00000057342	1518.41	-0.902132	0.183327	6.00905e-08	1.28075e-05	Sphk2	56632
ENSMUSG00000015839	1851.44	0.659925	0.132352	6.25937e-08	1.30569e-05	Nfe2l2	18024
ENSMUSG00000035150	783.236	-0.840334	0.170982	6.59333e-08	1.35352e-05	Eif2s3x	26905
ENSMUSG00000005320	2274.31	1.12179	0.234588	1.03811e-07	2.06553e-05	Fgfr4	14186
ENSMUSG00000027397	2785.15	0.664691	0.136319	1.08666e-07	2.09758e-05	Slc20a1	20515
ENSMUSG00000021032	1347.87	-0.768815	0.158905	1.07072e-07	2.09758e-05	Ngb	64242
ENSMUSG00000047412	1391.72	0.674382	0.139058	1.22201e-07	2.29047e-05	Zbtb44	235132
ENSMUSG00000022193	1202.97	-0.803641	0.167325	1.21206e-07	2.29047e-05	Psmb5	19173
ENSMUSG00000062127	1451.9	1.05009	0.222376	1.45898e-07	2.62069e-05	Cttnbp2nl	80281
ENSMUSG00000026811	9623.07	-0.571124	0.117564	1.4563e-07	2.62069e-05	St6galnac6	50935
ENSMUSG00000021738	1685.09	0.770977	0.161585	1.53339e-07	2.67991e-05	Atxn7	246103
ENSMUSG00000024048	31657.7	-0.62826	0.130356	1.52623e-07	2.67991e-05	Myl12a	67268
ENSMUSG00000068587	5636.96	0.775152	0.16381	1.86249e-07	3.14831e-05	Mgam	232714
ENSMUSG00000031827	3105.16	-0.728006	0.153648	1.87443e-07	3.14831e-05	Cotl1	72042
ENSMUSG00000022475	1041.9	1.22314	0.264457	2.08981e-07	3.46506e-05	Hdac7	56233
ENSMUSG00000028108	315.976	1.96717	0.429341	2.15925e-07	3.49477e-05	Ecm1	13601
ENSMUSG00000018932	2826.77	0.696032	0.147255	2.16177e-07	3.49477e-05	Map2k3	26397
ENSMUSG00000068551	419.405	1.25717	0.272615	2.24501e-07	3.58454e-05	Zfp467	68910
ENSMUSG00000008763	10489.9	0.585989	0.123502	2.34223e-07	3.60847e-05	Man1a2	17156
ENSMUSG00000019505	27111.4	-0.484164	0.100146	2.34371e-07	3.60847e-05	Ubb	22187
ENSMUSG00000041757	666.098	1.30784	0.285154	2.40908e-07	3.66549e-05	Plekha6	240753
ENSMUSG00000050732	5500.33	-0.679932	0.144741	2.45326e-07	3.68931e-05	Vamp8	22320
ENSMUSG00000028017	12371.5	-0.573448	0.120865	2.52624e-07	3.75539e-05	Egf	13645
ENSMUSG00000046229	1666.08	-0.68732	0.14816	3.25057e-07	4.77723e-05	Scand1	19018
ENSMUSG00000025204	2426.09	-0.631589	0.136368	3.74482e-07	5.44176e-05	Ndufb8	67264
ENSMUSG00000031725	44.9835	3.89307	0.881131	3.79038e-07	5.44678e-05	Ces1f	234564
ENSMUSG00000029649	2430.18	-0.664343	0.144797	4.08701e-07	5.68358e-05	Pomp	66537
ENSMUSG00000027221	13198	0.774074	0.169932	4.32037e-07	5.82342e-05	Chst1	76969
ENSMUSG00000002661	432.795	-0.908248	0.20119	4.25275e-07	5.82342e-05	Alkbh7	66400
ENSMUSG00000023913	540.312	-1.15064	0.257303	4.32265e-07	5.82342e-05	Pla2g7	27226
ENSMUSG00000003346	1531.66	-0.513709	0.11026	4.51929e-07	5.96408e-05	Abhd17a	216169
ENSMUSG00000039221	2047.73	-0.644757	0.140413	4.48564e-07	5.96408e-05	Rpl22l1	68028
ENSMUSG00000054083	256.577	1.2983	0.29277	4.93024e-07	6.44069e-05	Capn12	60594
ENSMUSG00000069833	12994.6	0.695182	0.156146	5.20711e-07	6.73435e-05	Ahnak	66395
ENSMUSG00000052146	2969.11	-0.551123	0.119838	5.51258e-07	7.05883e-05	Rps10	67097
ENSMUSG00000044600	3374.73	-0.524367	0.114768	6.85809e-07	8.69566e-05	Smim7	66818
ENSMUSG00000041881	1921.49	-0.670897	0.149999	7.3164e-07	9.1867e-05	Ndufa7	66416
ENSMUSG00000041571	3264.27	-0.692559	0.155505	7.6783e-07	9.54841e-05	Selenow	20364
ENSMUSG00000043940	2783.33	0.575017	0.128198	8.25091e-07	0.000101628	Wdfy3	72145
ENSMUSG00000037552	3127.07	1.13343	0.262523	8.97963e-07	0.000108625	Plekhg2	101497
ENSMUSG00000025651	4790.96	-0.486898	0.107357	8.99809e-07	0.000108625	Uqcrc1	22273
ENSMUSG00000027593	6817.33	-0.512409	0.113377	9.07099e-07	0.000108625	Raly	19383
ENSMUSG00000024038	1223.07	-0.649652	0.146489	9.16628e-07	0.000108759	Ndufv3	78330
ENSMUSG00000020219	934.127	-0.678719	0.153657	9.32675e-07	0.000109657	Timm13	30055
ENSMUSG00000028838	2411.05	1.00984	0.233808	9.53767e-07	0.000110444	Extl1	56219
ENSMUSG00000023004	4337.91	-0.496556	0.109945	9.56443e-07	0.000110444	Tuba1b	22143
ENSMUSG00000049404	5039.35	-0.499773	0.111059	1.00695e-06	0.000115246	Rarres1	109222
ENSMUSG00000030729	112.221	1.40142	0.329333	1.0453e-06	0.000117555	Pgm2l1	70974
ENSMUSG00000046417	183.758	1.38177	0.324363	1.04264e-06	0.000117555	Lrrc75a	192976
ENSMUSG00000024866	283.845	1.16209	0.271623	1.07301e-06	0.000119631	Acy3	71670
ENSMUSG00000042684	1022.3	-0.767296	0.176497	1.09501e-06	0.000121041	Npl	74091
ENSMUSG00000061578	61.5164	2.94807	0.70258	1.14632e-06	0.000124583	Ksr2	333050
ENSMUSG00000024431	2226.37	0.568931	0.12829	1.13912e-06	0.000124583	Nr3c1	14815
ENSMUSG00000059734	1507.02	-0.61808	0.140538	1.16021e-06	0.000125042	Ndufs8	225887
ENSMUSG00000019947	3984.78	0.849061	0.197158	1.20605e-06	0.000128908	Arid5b	71371
ENSMUSG00000061906	24.8323	6.69028	1.75534	1.22864e-06	0.000130246	Ugt2b38	100559
ENSMUSG00000025362	2885.07	-0.585094	0.132976	1.26071e-06	0.000132559	Rps26	27370
ENSMUSG00000027298	5189.75	0.664674	0.152891	1.35809e-06	0.000141647	Tyro3	22174
ENSMUSG00000001419	3048.17	0.710394	0.164517	1.39554e-06	0.000144388	Mef2d	17261
ENSMUSG00000007892	6560.49	-0.566884	0.130161	1.56287e-06	0.000159155	Rplp1	56040
ENSMUSG00000030744	9172.53	-0.567215	0.130355	1.62793e-06	0.000163144	Rps3	27050
ENSMUSG00000029061	11334.9	-0.582443	0.135284	1.63989e-06	0.000163144	Mmp23	26561
ENSMUSG00000038690	2592.09	-0.704578	0.16452	1.62345e-06	0.000163144	Atp5j2	57423
ENSMUSG00000036990	2093.45	0.681287	0.158899	1.72547e-06	0.000170347	Otud4	73945
ENSMUSG00000044791	2292.69	0.540118	0.124109	1.78928e-06	0.000175309	Setd2	235626
ENSMUSG00000039801	520.501	0.793919	0.188546	1.97023e-06	0.000191586	Cplane1	73692
ENSMUSG00000021662	1074.79	0.693782	0.163865	2.08377e-06	0.000201114	Arhgef28	110596
ENSMUSG00000036770	43.9469	2.3831	0.589775	2.28744e-06	0.000214863	Stpg3	74472
ENSMUSG00000022237	2299.81	0.854365	0.206019	2.25997e-06	0.000214863	Ankrd33b	67434
ENSMUSG00000030629	2413.4	-0.49791	0.115277	2.29181e-06	0.000214863	Zfand6	65098
ENSMUSG00000022490	179.6	-1.44175	0.355051	2.29267e-06	0.000214863	Ppp1r1a	58200
ENSMUSG00000030057	10013.6	-0.525445	0.122344	2.37832e-06	0.000220139	Cnbp	12785
ENSMUSG00000031059	2528.71	-0.616828	0.146086	2.46287e-06	0.000225903	Ndufb11	104130
ENSMUSG00000053898	4487.05	-0.644358	0.153193	2.48251e-06	0.0002261	Ech1	51798
ENSMUSG00000090862	2369.29	-0.555757	0.130483	2.52708e-06	0.000228551	Rps13	68052
ENSMUSG00000032330	2372.97	-0.638146	0.1521	2.75425e-06	0.000247366	Cox7a2	12866
ENSMUSG00000009569	756.965	0.928462	0.227662	2.95196e-06	0.000263294	Mrtfb	239719
ENSMUSG00000024383	1377.17	0.653726	0.157102	3.12499e-06	0.000276819	Map3k2	26405
ENSMUSG00000024425	13883.1	-0.529499	0.125562	3.19521e-06	0.000281113	Ndfip1	65113
ENSMUSG00000049538	255.627	-1.57692	0.399018	3.399e-06	0.000293062	Adamts16	271127
ENSMUSG00000038342	1090.86	0.814669	0.200398	3.557e-06	0.000303408	Mlxip	208104
ENSMUSG00000024862	2964.2	-0.424184	0.0989427	3.56592e-06	0.000303408	Klc2	16594
ENSMUSG00000061983	5371.85	-0.539666	0.129009	3.67443e-06	0.000310598	Rps12	20042
ENSMUSG00000042293	301.335	-0.835524	0.206809	3.77281e-06	0.000316842	Gm5617	434402
ENSMUSG00000020439	2093.16	0.706816	0.173263	3.97281e-06	0.000331486	Smtn	29856
ENSMUSG00000039942	4269.86	0.495459	0.117908	4.13006e-06	0.000340217	Ptger4	19219
ENSMUSG00000062300	4768.84	-0.54986	0.13247	4.12056e-06	0.000340217	Nectin2	19294
ENSMUSG00000035891	2180.13	-1.00202	0.252509	4.22534e-06	0.000345863	Cerk	223753
ENSMUSG00000049488	306.255	0.776018	0.194028	4.96648e-06	0.000394058	Tmem67	329795
ENSMUSG00000036591	1767.31	0.548039	0.134188	5.6146e-06	0.000440083	Arhgap21	71435
ENSMUSG00000030516	24478.1	0.484085	0.116944	5.60493e-06	0.000440083	Tjp1	21872
ENSMUSG00000013033	340.584	1.21827	0.314505	5.64978e-06	0.000440173	Adgrl1	330814
ENSMUSG00000037111	5147.64	0.732583	0.184582	5.82287e-06	0.000448257	Setd7	73251
ENSMUSG00000031538	99563.9	-0.493609	0.120004	5.80642e-06	0.000448257	Plat	18791
ENSMUSG00000055254	31.6732	4.70015	1.24485	5.89325e-06	0.000450991	Ntrk2	18212
ENSMUSG00000024608	7854.9	-0.58254	0.144023	5.9495e-06	0.000451602	Rps14	20044
ENSMUSG00000018286	2620.72	-0.597415	0.148513	5.97107e-06	0.000451602	Psmb6	19175
ENSMUSG00000027199	453.53	-1.47005	0.385023	6.04469e-06	0.000454511	Gatm	67092
ENSMUSG00000041040	2524.45	0.602033	0.14915	6.09638e-06	0.000454799	Fam117b	72750
ENSMUSG00000047215	6527.09	-0.514295	0.125907	6.11884e-06	0.000454799	Rpl9	20005
ENSMUSG00000061315	4329.33	-0.408778	0.0979007	6.16837e-06	0.000455635	Naca	17938
ENSMUSG00000049751	61.9059	-1.59029	0.417413	6.20056e-06	0.000455635	Rpl36al	66483
ENSMUSG00000039782	789.733	0.709549	0.178805	6.28318e-06	0.000456956	Cpeb2	231207
ENSMUSG00000000787	16843.4	-0.488021	0.119054	6.30819e-06	0.000456956	Ddx3x	13205
ENSMUSG00000031983	2894.56	-0.528222	0.129907	6.32453e-06	0.000456956	2310022B05Rik	69551
ENSMUSG00000025931	58.6634	2.33675	0.61763	6.4597e-06	0.00045826	Paqr8	74229
ENSMUSG00000019054	3258.23	-0.549112	0.135663	6.45544e-06	0.00045826	Fis1	66437
ENSMUSG00000061787	3296.81	-0.590673	0.146912	6.4843e-06	0.00045826	Rps17	20068
ENSMUSG00000006095	1730.39	-0.661517	0.166318	6.56055e-06	0.000461129	Tbcb	66411
ENSMUSG00000030062	7011.49	-0.481486	0.117521	6.60287e-06	0.000461594	Rpn1	103963
ENSMUSG00000020460	4168.99	-0.552776	0.137254	6.83682e-06	0.00047538	Rps27a	78294
ENSMUSG00000021226	1250.31	-0.490938	0.120452	6.88141e-06	0.000475922	Acot2	171210
ENSMUSG00000029287	6821.59	0.4819	0.117982	6.95857e-06	0.000478698	Tgfbr3	21814
ENSMUSG00000090733	5242.5	-0.683128	0.173028	7.00872e-06	0.000479597	Rps27	57294
ENSMUSG00000036403	267.648	0.966964	0.251763	7.54257e-06	0.00050543	Cep135	381644
ENSMUSG00000015837	30593.1	-0.522062	0.129548	7.52821e-06	0.00050543	Sqstm1	18412
ENSMUSG00000040433	1510.63	0.499836	0.12388	7.96705e-06	0.000531123	Zbtb38	245007
ENSMUSG00000030160	375.18	-1.26144	0.335075	8.09264e-06	0.000536729	Tmem52b	330428
ENSMUSG00000015575	3995.3	-0.697287	0.178824	8.3477e-06	0.000550821	Atp6v0e	11974
ENSMUSG00000026790	1044.55	0.685535	0.175801	8.66509e-06	0.000568861	Odf2	18286
ENSMUSG00000028538	8245.33	-0.562769	0.142058	8.8034e-06	0.000575022	St3gal3	20441
ENSMUSG00000066043	9818.42	0.713149	0.183807	9.11031e-06	0.000589118	Phactr4	100169
ENSMUSG00000057863	2492.49	-0.546147	0.137772	9.1014e-06	0.000589118	Rpl36	54217
ENSMUSG00000023048	2272.26	-0.591274	0.150418	9.603e-06	0.00061483	Prr13	66151
ENSMUSG00000034525	1725.05	0.495907	0.124182	9.75342e-06	0.000621384	Ice1	218333
ENSMUSG00000025290	4304.11	-0.590501	0.150747	9.91663e-06	0.000628685	Rps24	20088
ENSMUSG00000040354	1844.82	-0.450537	0.111989	1.00269e-05	0.000632576	Mars	216443
ENSMUSG00000036199	2008.52	-0.553709	0.140472	1.00963e-05	0.000633863	Ndufa13	67184
ENSMUSG00000046330	2541.06	-0.534357	0.134424	1.03196e-05	0.000644752	Rpl37a	19981
ENSMUSG00000023022	2930.07	0.754064	0.197866	1.04023e-05	0.000646792	Lima1	65970
ENSMUSG00000061306	11235.2	-0.349705	0.0848665	1.04775e-05	0.00064835	Slc38a10	72055
ENSMUSG00000091337	2050.09	-0.509229	0.128724	1.0671e-05	0.000654066	Eid1	58521
ENSMUSG00000001289	4200.07	-0.637336	0.164731	1.06467e-05	0.000654066	Pfdn5	56612
ENSMUSG00000031839	2457.71	-0.540783	0.137863	1.10452e-05	0.00067381	Hsbp1	68196
ENSMUSG00000027932	3418	-0.811999	0.21567	1.17551e-05	0.000703839	Slc27a3	26568
ENSMUSG00000059412	852.276	-1.0155	0.273594	1.16655e-05	0.000703839	Fxyd2	11936
ENSMUSG00000034928	3905.69	0.437314	0.109678	1.22844e-05	0.000732138	Rnf44	105239
ENSMUSG00000029178	1001.27	0.565818	0.14584	1.23765e-05	0.000734243	Klf3	16599
ENSMUSG00000038174	969.975	0.610064	0.158679	1.27276e-05	0.000751629	Fam126b	213056
ENSMUSG00000032324	6737.61	-0.434482	0.108773	1.28985e-05	0.000758253	Tspan3	56434
ENSMUSG00000017188	938.489	-0.604093	0.158248	1.41553e-05	0.000828371	Coa3	52469
ENSMUSG00000027630	593.503	0.799962	0.215096	1.43288e-05	0.000834748	Tbl1xr1	81004
ENSMUSG00000070493	5288.92	-0.643381	0.169764	1.44565e-05	0.000838414	Chchd2	14004
ENSMUSG00000027536	1406.91	0.611221	0.160458	1.46076e-05	0.000843391	Chmp4c	66371
ENSMUSG00000024063	1668.57	1.0088	0.276728	1.52484e-05	0.000865546	Lbh	77889
ENSMUSG00000030588	1836.04	-0.601782	0.158387	1.53259e-05	0.000865546	Yif1b	77254
ENSMUSG00000021275	304.385	0.721873	0.193114	1.54742e-05	0.000870122	Tecpr2	104859
ENSMUSG00000030402	158.834	1.92153	0.541637	1.5871e-05	0.000888569	Ppm1n	232941
ENSMUSG00000028234	3117.79	-0.498154	0.128836	1.59676e-05	0.000889143	Rps20	67427
ENSMUSG00000033902	604.918	0.682962	0.182344	1.62787e-05	0.000899711	Mapkbp1	26390
ENSMUSG00000055681	3345.89	-0.487506	0.126029	1.64309e-05	0.000904261	Cope	59042
ENSMUSG00000023087	1635.96	0.633761	0.168758	1.66486e-05	0.000909518	Noct	12457
ENSMUSG00000055024	3085.48	0.608145	0.160965	1.66671e-05	0.000909518	Ep300	328572
ENSMUSG00000006057	1439.26	-0.441604	0.113044	1.67716e-05	0.000911377	Atp5g1	11951
ENSMUSG00000060938	4312.53	-0.560605	0.147452	1.70284e-05	0.000921456	Rpl26	19941
ENSMUSG00000026082	678.876	0.891539	0.244429	1.7119e-05	0.000922502	Rev1	56210
ENSMUSG00000052488	1568.55	0.516294	0.134554	1.71931e-05	0.000922649	Cherp	27967
ENSMUSG00000023089	895.541	-0.564398	0.148838	1.74422e-05	0.000932148	Ndufa5	68202
ENSMUSG00000015092	2933.41	-0.538946	0.141794	1.8139e-05	0.0009654	Edf1	59022
ENSMUSG00000061536	661.766	0.762458	0.207469	1.82644e-05	0.000968089	Sec22c	215474
ENSMUSG00000041439	1127.7	0.577081	0.152827	1.83772e-05	0.000970089	Mfsd6	98682
ENSMUSG00000032518	7589.6	-0.477712	0.124476	1.92457e-05	0.00100771	Rpsa	16785
ENSMUSG00000012848	6417.56	-0.552865	0.147161	1.92198e-05	0.00100771	Rps5	20103
ENSMUSG00000034235	1314.94	0.668252	0.18064	1.96608e-05	0.00102529	Usp54	78787
ENSMUSG00000068739	2693.24	-0.557564	0.148477	2.00177e-05	0.00103971	Sars	20226
ENSMUSG00000009293	1859.67	-0.409314	0.105114	2.02685e-05	0.00104332	Ube2g2	22213
ENSMUSG00000039001	3214.53	-0.541634	0.143626	2.01755e-05	0.00104332	Rps21	66481
ENSMUSG00000008683	1770.6	-0.555267	0.149094	2.11401e-05	0.00108065	Rps15a	267019
ENSMUSG00000021024	2527.87	-0.494764	0.130126	2.15499e-05	0.00109726	Psma6	26443
ENSMUSG00000071415	3415.58	-0.421422	0.109204	2.18873e-05	0.00110574	Rpl23	65019
ENSMUSG00000071415	3415.58	-0.421422	0.109204	2.18873e-05	0.00110574	LOC100044627	100044627
ENSMUSG00000071415	3415.58	-0.421422	0.109204	2.18873e-05	0.00110574	LOC100862455	100862455
ENSMUSG00000022108	154021	-0.455338	0.119009	2.1875e-05	0.00110574	Itm2b	16432
ENSMUSG00000054452	10828.9	-0.430717	0.111872	2.19828e-05	0.00110624	Tle5	14797
ENSMUSG00000014599	435.387	1.32259	0.379787	2.24098e-05	0.00112218	Csf1	12977
ENSMUSG00000009076	696.755	-0.57804	0.154868	2.24732e-05	0.00112218	Zmat5	67178
ENSMUSG00000027472	2296.98	-0.574488	0.154537	2.25962e-05	0.00112399	Pdrg1	68559
ENSMUSG00000033730	513.589	1.38581	0.397911	2.28714e-05	0.00113131	Egr3	13655
ENSMUSG00000022982	3497.1	-0.410015	0.107065	2.29184e-05	0.00113131	Sod1	20655
ENSMUSG00000023175	10327.1	-0.501412	0.133359	2.40202e-05	0.00117844	Bsg	12215
ENSMUSG00000044894	1709.94	-0.648854	0.17756	2.40553e-05	0.00117844	Uqcrq	22272
ENSMUSG00000024597	232.514	1.04311	0.296836	2.43688e-05	0.00118929	Slc12a2	20496
ENSMUSG00000043987	728.258	0.679425	0.186855	2.46169e-05	0.0011924	Cep164	214552
ENSMUSG00000043716	8718.35	-0.485665	0.128964	2.47245e-05	0.00119314	Rpl7	19989
ENSMUSG00000038372	1217.18	-0.523494	0.140265	2.52232e-05	0.00120819	Gmds	218138
ENSMUSG00000059534	1364.21	-0.603408	0.164546	2.54577e-05	0.00121046	Uqcr10	66152
ENSMUSG00000035356	1131.42	1.00656	0.287189	2.59856e-05	0.00123103	Nfkbiz	80859
ENSMUSG00000091803	338.424	-0.745536	0.208387	2.646e-05	0.00124439	Cox16	66272
ENSMUSG00000005779	3747.48	-0.448034	0.118814	2.68145e-05	0.00125649	Psmb4	19172
ENSMUSG00000029685	2517.05	0.65845	0.181721	2.6913e-05	0.00125655	Asb15	78910
ENSMUSG00000018858	1105.34	-0.499331	0.133933	2.72123e-05	0.00126596	Mrpl58	68572
ENSMUSG00000003970	9441.94	-0.453578	0.120151	2.74607e-05	0.00127294	Rpl8	26961
ENSMUSG00000034614	239.128	1.65796	0.486173	2.7659e-05	0.00127755	Pik3ip1	216505
ENSMUSG00000003429	4421.87	-0.474745	0.126812	2.81659e-05	0.00129174	Rps11	27207
ENSMUSG00000043857	1753.51	-1.83194	0.543519	2.83121e-05	0.00129385	Mgat5b	268510
ENSMUSG00000039100	3768.9	0.582495	0.15956	2.91372e-05	0.00132221	March6	223455
ENSMUSG00000041959	3485.13	-0.59875	0.164804	2.92587e-05	0.00132309	S100a10	20194
ENSMUSG00000009863	1879.2	-0.56306	0.1545	3.06103e-05	0.00137459	Sdhb	67680
ENSMUSG00000003847	2811.9	0.63862	0.177359	3.07373e-05	0.00137552	Nfat5	54446
ENSMUSG00000096956	241.999	1.6205	0.480344	3.17693e-05	0.0014168	Snhg18	100616095
ENSMUSG00000037601	603.774	-0.60473	0.167751	3.20469e-05	0.00142427	Nme1	18102
ENSMUSG00000000532	1675.55	0.517964	0.140723	3.27794e-05	0.00145184	Acvr1b	11479
ENSMUSG00000021127	11227.5	0.467851	0.127075	3.34425e-05	0.00147596	Zfp36l1	12192
ENSMUSG00000020321	4055.22	-0.418601	0.11156	3.37806e-05	0.00147596	Mdh1	17449
ENSMUSG00000021606	1074.56	-0.572023	0.158279	3.37512e-05	0.00147596	Ndufs6	407785
ENSMUSG00000057506	470.573	-0.864688	0.249525	3.37324e-05	0.00147596	Bloc1s2	73689
ENSMUSG00000026087	878.069	-0.639358	0.179295	3.40792e-05	0.00148399	Mrpl30	107734
ENSMUSG00000025479	163.136	3.68369	1.14245	3.5479e-05	0.00152161	Cyp2e1	13106
ENSMUSG00000000563	3585.11	-0.445937	0.120293	3.56462e-05	0.00152161	Atp5pb	11950
ENSMUSG00000047675	4937.32	-0.448853	0.121093	3.56489e-05	0.00152161	Rps8	20116
ENSMUSG00000047675	4937.32	-0.448853	0.121093	3.56489e-05	0.00152161	Gm15501	100040298
ENSMUSG00000028692	11744.3	-0.493966	0.134699	3.52804e-05	0.00152161	Akr1a1	58810
ENSMUSG00000041697	3820.44	-0.516751	0.141724	3.55857e-05	0.00152161	Cox6a1	12861
ENSMUSG00000024875	1117.98	-0.612734	0.171524	3.54709e-05	0.00152161	Yif1a	68090
ENSMUSG00000024544	51.8577	1.61151	0.482597	3.59069e-05	0.0015259	Ldlrad4	52662
ENSMUSG00000036398	1238.12	-0.691014	0.196457	3.59855e-05	0.0015259	Ppp1r11	76497
ENSMUSG00000029038	1332.15	-0.599723	0.167634	3.61277e-05	0.00152693	Ssu72	68991
ENSMUSG00000032855	3253.86	0.425623	0.114019	3.63734e-05	0.0015323	Pkd1	18763
ENSMUSG00000032042	6259.9	-0.351315	0.0921058	3.67272e-05	0.00154219	Srpr	67398
ENSMUSG00000030935	27.3972	2.91379	0.885807	3.74731e-05	0.00154837	Acsm3	20216
ENSMUSG00000026655	282.545	0.900633	0.262587	3.73944e-05	0.00154837	Fam107b	66540
ENSMUSG00000033904	455.699	0.638076	0.179719	3.70336e-05	0.00154837	Ccp110	101565
ENSMUSG00000026812	915.937	0.511656	0.140531	3.72831e-05	0.00154837	Tsc1	64930
ENSMUSG00000029999	3070.51	-0.470429	0.127908	3.74576e-05	0.00154837	Tgfa	21802
ENSMUSG00000038462	1778.75	-0.482506	0.131814	3.77178e-05	0.00154858	Uqcrfs1	66694
ENSMUSG00000044456	289.389	-1.01596	0.299362	3.76031e-05	0.00154858	Rin3	217835
ENSMUSG00000024241	1132.36	0.670502	0.190251	3.81382e-05	0.00155597	Sos1	20662
ENSMUSG00000049076	1008.43	0.512101	0.140895	3.80596e-05	0.00155597	Acap2	78618
ENSMUSG00000041530	1519.88	0.655099	0.185463	3.83458e-05	0.00155952	Ago1	236511
ENSMUSG00000034377	1566.46	0.545774	0.151599	3.92611e-05	0.00159174	Tulp4	68842
ENSMUSG00000028571	34.9335	3.72556	1.13699	4.09188e-05	0.00165376	Cyp2j13	230459
ENSMUSG00000030007	4378.23	-0.411028	0.110815	4.165e-05	0.00167807	Cct7	12468
ENSMUSG00000041762	572.475	0.759506	0.220062	4.18238e-05	0.00167984	Gpr155	68526
ENSMUSG00000032788	524.996	0.900734	0.265267	4.2374e-05	0.00169451	Pdxk	216134
ENSMUSG00000063882	1945.8	-0.545855	0.152774	4.24512e-05	0.00169451	Uqcrh	66576
ENSMUSG00000035967	1088.76	0.990394	0.294485	4.3415e-05	0.00170386	Ints6l	236790
ENSMUSG00000021767	2128.71	0.626435	0.17827	4.35402e-05	0.00170386	Kat6b	54169
ENSMUSG00000015452	1102.2	0.581642	0.164157	4.35532e-05	0.00170386	Ager	11596
ENSMUSG00000041164	2633.56	0.528217	0.147642	4.3723e-05	0.00170386	Zmiz2	52915
ENSMUSG00000071662	1584.79	-0.460418	0.12618	4.28376e-05	0.00170386	Polr2g	67710
ENSMUSG00000036867	2664.66	-0.478927	0.1323	4.35473e-05	0.00170386	Smad6	17130
ENSMUSG00000025794	5082.7	-0.516417	0.143873	4.37394e-05	0.00170386	Rpl14	67115
ENSMUSG00000025371	834.866	-0.647436	0.184932	4.29545e-05	0.00170386	Chmp6	208092
ENSMUSG00000029673	928.902	0.740655	0.214953	4.39601e-05	0.00170537	Auts2	319974
ENSMUSG00000013822	1031.23	-0.513189	0.14304	4.4042e-05	0.00170537	Elof1	66126
ENSMUSG00000071226	176.149	0.833464	0.244683	4.42176e-05	0.00170706	Cecr2	330409
ENSMUSG00000087260	1119	-0.509534	0.142056	4.50875e-05	0.00173416	Lamtor5	68576
ENSMUSG00000050552	1247.02	-0.5708	0.161343	4.51876e-05	0.00173416	Lamtor4	66096
ENSMUSG00000017404	4846.59	-0.469471	0.129585	4.54074e-05	0.00173744	Rpl19	19921
ENSMUSG00000008682	12274.3	-0.411625	0.112068	4.63054e-05	0.00176456	Rpl10	110954
ENSMUSG00000041845	135.335	-0.966328	0.288851	4.63891e-05	0.00176456	Rhod	11854
ENSMUSG00000037791	1942.44	0.533528	0.149774	4.67251e-05	0.00177213	Phf12	268448
ENSMUSG00000061410	1337.48	0.652036	0.187619	4.77006e-05	0.00180384	Zcchc14	142682
ENSMUSG00000029304	509.796	-0.927007	0.277062	4.80561e-05	0.00181198	Spp1	20750
ENSMUSG00000040390	1026.13	-0.449465	0.124145	4.98624e-05	0.00187462	Map3k10	269881
ENSMUSG00000025586	1108.41	0.679864	0.197634	5.04036e-05	0.00188948	Cpeb1	12877
ENSMUSG00000038866	1009.46	0.624372	0.179793	5.06168e-05	0.00189047	Zcchc2	227449
ENSMUSG00000019188	2122.78	-0.460124	0.127633	5.07329e-05	0.00189047	H13	14950
ENSMUSG00000026500	669.799	-0.638349	0.184527	5.08687e-05	0.00189047	Cox20	66359
ENSMUSG00000060538	552.667	-0.673823	0.196424	5.16427e-05	0.00191374	Tmem219	68742
ENSMUSG00000013698	6339.51	-0.600516	0.172594	5.19257e-05	0.00191873	Pea15a	18611
ENSMUSG00000024833	102.91	1.07133	0.325209	5.20791e-05	0.00191891	Pola2	18969
ENSMUSG00000036568	1011.44	0.481618	0.135082	5.26769e-05	0.0019323	Bicral	210982
ENSMUSG00000019428	8939.95	-0.492073	0.13815	5.27412e-05	0.0019323	Fkbp8	14232
ENSMUSG00000030747	686.736	1.01827	0.309055	5.35235e-05	0.00195542	Dgat2	67800
ENSMUSG00000035735	2148.9	0.5179	0.146449	5.41349e-05	0.00196665	Dagla	269060
ENSMUSG00000040423	1224.31	0.433113	0.11963	5.40076e-05	0.00196665	Rc3h1	381305
ENSMUSG00000053565	2071.53	-0.553297	0.158245	5.53716e-05	0.00200594	Eif3k	73830
ENSMUSG00000030666	30.2487	2.4627	0.77095	5.61163e-05	0.00202724	Calcb	116903
ENSMUSG00000020961	4945.18	0.615865	0.178653	5.62879e-05	0.00202778	Ston2	108800
ENSMUSG00000006699	9588.14	-0.372682	0.10391	5.6774e-05	0.00203961	Cdc42	12540
ENSMUSG00000002688	1074.77	0.737966	0.219101	5.71255e-05	0.00204655	Prkd1	18760
ENSMUSG00000020941	453.213	1.05876	0.324413	5.78971e-05	0.00206301	Map3k14	53859
ENSMUSG00000020153	1888.95	-0.608712	0.176949	5.79041e-05	0.00206301	Ndufs7	75406
ENSMUSG00000028842	945.833	0.673259	0.198216	5.95274e-05	0.00210571	Ago3	214150
ENSMUSG00000036390	11932.1	-0.642239	0.189212	5.93211e-05	0.00210571	Gadd45a	13197
ENSMUSG00000021967	536.365	-0.655616	0.192742	5.9591e-05	0.00210571	Mrpl57	67840
ENSMUSG00000026842	3775.71	0.509644	0.145168	6.11089e-05	0.00214225	Abl1	11350
ENSMUSG00000063457	5651.55	-0.510372	0.144795	6.08693e-05	0.00214225	Rps15	20054
ENSMUSG00000100017	257.035	-0.865819	0.262719	6.1122e-05	0.00214225	2410022M11Rik	100503842
ENSMUSG00000045636	6138.39	0.525196	0.149548	6.26659e-05	0.00219043	Mtus1	102103
ENSMUSG00000073616	1128.98	-0.67467	0.200048	6.31816e-05	0.0022025	Cops9	66915
ENSMUSG00000070327	1733.6	0.531979	0.15289	6.36192e-05	0.00220586	Rnf213	672511
ENSMUSG00000016252	2343.7	-0.600883	0.175724	6.35056e-05	0.00220586	Atp5e	67126
ENSMUSG00000017167	289.836	1.00776	0.310781	6.49038e-05	0.0022384	Cntnap1	53321
ENSMUSG00000020477	948.827	-0.649049	0.191918	6.48084e-05	0.0022384	Mrps24	64660
ENSMUSG00000040824	1010.34	-0.567012	0.164495	6.54013e-05	0.00224956	Snrpd2	107686
ENSMUSG00000019578	2531.78	-0.450818	0.127192	6.56239e-05	0.00225123	Ubxn6	66530
ENSMUSG00000022899	194.818	1.66873	0.53139	6.59144e-05	0.00225522	Slc15a2	57738
ENSMUSG00000003072	3772.22	-0.42343	0.118636	6.68807e-05	0.00228224	Atp5d	66043
ENSMUSG00000021660	4342.41	-0.391227	0.108536	6.81526e-05	0.00231343	Btf3	218490
ENSMUSG00000028809	4419.86	0.466194	0.132464	6.91796e-05	0.00234215	Srrm1	51796
ENSMUSG00000024158	1878.92	-0.538292	0.156421	7.01266e-05	0.00236801	Hagh	14651
ENSMUSG00000053477	1557.58	0.655534	0.19525	7.05538e-05	0.00237623	Tcf4	21413
ENSMUSG00000028715	28.0747	-0.131692	0.283428	7.07916e-05	0.00237804	Cyp4a14	13119
ENSMUSG00000038845	1087.12	-0.58223	0.171605	7.34411e-05	0.00244798	Phb	18673
ENSMUSG00000010406	850.325	-0.689572	0.207839	7.33628e-05	0.00244798	Mrpl52	68836
ENSMUSG00000092837	343.853	-1.30724	0.416632	7.33343e-05	0.00244798	Rpph1	85029
ENSMUSG00000020803	1651.81	-0.534738	0.155913	7.43283e-05	0.00247118	Txndc17	52700
ENSMUSG00000096199	177.534	-0.875182	0.270765	7.54012e-05	0.00250042	Ptrhd1	69709
ENSMUSG00000028713	321.201	2.34012	0.766422	7.57714e-05	0.00250627	Cyp4b1	13120
ENSMUSG00000052056	365.912	1.01709	0.319112	7.70141e-05	0.00253441	Zfp217	228913
ENSMUSG00000029389	427.084	0.657375	0.19748	7.81627e-05	0.00254113	Ddx55	67848
ENSMUSG00000037174	2063.14	0.365849	0.101525	7.82007e-05	0.00254113	Elf2	69257
ENSMUSG00000029632	2523.75	-0.499821	0.144618	7.76296e-05	0.00254113	Ndufa4	17992
ENSMUSG00000050373	678.199	-0.534809	0.154267	7.81755e-05	0.00254113	Snx21	101113
ENSMUSG00000006519	719.906	-0.629079	0.188134	7.75849e-05	0.00254113	Cyba	13057
ENSMUSG00000064373	24585.1	-0.429834	0.122559	7.90441e-05	0.0025621	Selenop	20363
ENSMUSG00000033306	580.387	0.768607	0.235575	7.98076e-05	0.00258038	Lpp	210126
ENSMUSG00000030691	3658.78	0.351246	0.0983492	8.00402e-05	0.00258145	Fchsd2	207278
ENSMUSG00000030074	115.837	1.71379	0.557769	8.19722e-05	0.00263064	Gxylt2	232313
ENSMUSG00000022407	754.595	-0.598456	0.179122	8.25222e-05	0.00264173	Adsl	11564
ENSMUSG00000055762	2831.61	-0.442095	0.126709	8.30162e-05	0.00265098	Eef1d	66656
ENSMUSG00000038274	4183.22	-0.457561	0.131851	8.41734e-05	0.00267898	Fau	14109
ENSMUSG00000031807	966.017	-0.589889	0.176134	8.43072e-05	0.00267898	Pgls	66171
ENSMUSG00000020903	795.367	-0.587547	0.17544	8.46012e-05	0.00268173	Stx8	55943
ENSMUSG00000031833	1345.37	0.873498	0.272913	8.5627e-05	0.0026977	Mast3	546071
ENSMUSG00000023977	2664.6	0.455155	0.131112	8.57307e-05	0.0026977	Ubr2	224826
ENSMUSG00000073676	2361.3	-0.811201	0.252252	8.57232e-05	0.0026977	Hspe1	15528
ENSMUSG00000002064	1988.32	-0.432879	0.124205	8.61861e-05	0.00270545	Sdf2	20316
ENSMUSG00000021917	2641.18	-0.512882	0.151207	8.6805e-05	0.00271828	Spcs1	69019
ENSMUSG00000025781	3238.96	-0.470664	0.136642	8.76002e-05	0.00273655	Atp5c1	11949
ENSMUSG00000027419	78.2488	-2.48288	0.832688	8.81746e-05	0.00274786	Pcsk2	18549
ENSMUSG00000041453	12046.7	-0.426157	0.122229	8.84231e-05	0.00274898	Rpl21	19933
ENSMUSG00000053317	990.604	-0.681497	0.208501	8.8766e-05	0.00275302	Sec61b	66212
ENSMUSG00000033478	1616.88	0.492138	0.143784	8.97695e-05	0.00277748	Fam160b1	226252
ENSMUSG00000037664	93385.4	-0.538897	0.160391	9.33883e-05	0.00288256	Cdkn1c	12577
ENSMUSG00000025287	1550.82	-0.446773	0.129512	9.41202e-05	0.00288805	Acot9	56360
ENSMUSG00000051319	664.929	-0.535751	0.159347	9.39495e-05	0.00288805	Mtln	67885
ENSMUSG00000001128	115.942	1.26189	0.40984	9.44698e-05	0.00288819	Cfp	18636
ENSMUSG00000005354	1669.57	-0.491878	0.144685	9.46875e-05	0.00288819	Txn2	56551
ENSMUSG00000054321	175.261	0.82033	0.257582	9.54372e-05	0.00288968	Taf4b	72504
ENSMUSG00000042608	1548.61	0.668131	0.20542	9.5695e-05	0.00288968	Stk40	74178
ENSMUSG00000018965	6229.52	0.453482	0.131649	9.54816e-05	0.00288968	Ywhah	22629
ENSMUSG00000060636	2028.71	-0.510177	0.150835	9.51167e-05	0.00288968	Rpl35a	57808
ENSMUSG00000028672	1849.64	-0.596318	0.180148	9.58535e-05	0.00288968	Hmgcl	15356
ENSMUSG00000015668	778.669	-0.521312	0.155139	9.80647e-05	0.00294947	Pdzd11	72621
ENSMUSG00000000282	1675.8	0.710452	0.221538	9.90286e-05	0.00296467	Mnt	17428
ENSMUSG00000038252	317.296	0.628984	0.192076	9.96111e-05	0.00297522	Ncapd2	68298
ENSMUSG00000061477	2936.39	-0.544369	0.163163	9.98514e-05	0.00297553	Rps7	20115
ENSMUSG00000038150	4938.66	-0.397881	0.114075	0.000100219	0.00297962	Ormdl3	66612
ENSMUSG00000022013	474.635	-0.661973	0.204011	0.000101141	0.00300013	Dnajc15	66148
ENSMUSG00000022433	1125.49	0.564935	0.170423	0.000103208	0.00305445	Csnk1e	27373
ENSMUSG00000034981	195.781	3.76786	1.31564	0.000104144	0.00307087	Parm1	231440
ENSMUSG00000020681	33.5262	2.44046	0.824001	0.000104238	0.00307087	Ace	11421
ENSMUSG00000036989	2258.31	-0.518354	0.155171	0.000106263	0.00310929	Trim3	55992
ENSMUSG00000062963	1788.43	-0.439535	0.12835	0.000106828	0.00311744	Ufc1	66155
ENSMUSG00000050856	800.022	-0.586542	0.178818	0.000107024	0.00311744	Atp5k	11958
ENSMUSG00000047909	706.618	0.78681	0.248807	0.000108343	0.00312612	Ankrd16	320816
ENSMUSG00000028413	2172.19	0.423476	0.122959	0.000108108	0.00312612	B4galt1	14595
ENSMUSG00000027931	21321.4	-0.415693	0.120606	0.000109383	0.00312612	Npr1	18160
ENSMUSG00000044147	6880.36	-0.473222	0.13993	0.000108268	0.00312612	Arf6	11845
ENSMUSG00000057841	3257.55	-0.496836	0.148028	0.000108992	0.00312612	Rpl32	19951
ENSMUSG00000069744	1947.31	-0.514982	0.154298	0.000109498	0.00312612	Psmb3	26446
ENSMUSG00000018821	742.876	-0.626562	0.192971	0.000108794	0.00312612	Avpi1	69534
ENSMUSG00000067212	5815.43	-0.788704	0.253192	0.00010915	0.00312612	H2-T23	15040
ENSMUSG00000050721	123.211	1.47905	0.494499	0.000111577	0.00317148	Plekho2	102595
ENSMUSG00000029068	3534.79	0.635577	0.196398	0.000111446	0.00317148	Ccnl2	56036
ENSMUSG00000010362	628.256	-0.797627	0.254363	0.000113059	0.00320656	Rdm1	66599
ENSMUSG00000027665	1556.68	0.401416	0.116095	0.00011377	0.00321264	Pik3ca	18706
ENSMUSG00000021573	1425.95	0.430741	0.125944	0.000114608	0.00322552	Tppp	72948
ENSMUSG00000061111	1931.04	-0.538525	0.163137	0.000114975	0.00322552	Mcrip1	192173
ENSMUSG00000035242	7848.11	-0.428816	0.125589	0.000116621	0.00325757	Oaz1	18245
ENSMUSG00000051335	1895.6	-0.822587	0.264233	0.000116451	0.00325757	Gfod1	328232
ENSMUSG00000004043	374.752	0.953556	0.310093	0.000117652	0.00327928	Stat5a	20850
ENSMUSG00000038126	313.336	0.761064	0.241801	0.000118587	0.00329226	Mphosph9	269702
ENSMUSG00000020520	31486.9	-0.410857	0.119793	0.000118626	0.00329226	Galnt10	171212
ENSMUSG00000031838	940.209	0.584832	0.179525	0.000120959	0.00334267	Ifi30	65972
ENSMUSG00000027937	1975.65	-0.409806	0.119797	0.000122344	0.00336554	Jtb	23922
ENSMUSG00000075706	9500.78	-0.488185	0.146703	0.000122828	0.00336554	Gpx4	625249
ENSMUSG00000049556	302.5	-0.869243	0.282112	0.000122654	0.00336554	Lingo1	235402
ENSMUSG00000035268	2066.8	-0.759918	0.243003	0.000123291	0.00337108	Pkig	18769
ENSMUSG00000052539	429.281	0.738206	0.234707	0.000123964	0.00337927	Magi3	99470
ENSMUSG00000075467	798.887	-0.558599	0.171016	0.000126106	0.00340818	Dnlz	52838
ENSMUSG00000033781	1813.79	-0.641316	0.202146	0.000126229	0.00340818	Asb13	142688
ENSMUSG00000037031	11516.6	-0.500596	0.151098	0.000128823	0.00346376	Tspan15	70423
ENSMUSG00000025870	497.295	-0.527026	0.160687	0.000128651	0.00346376	Arl10	56795
ENSMUSG00000022354	1638	-0.529572	0.161839	0.00012962	0.00347796	Ndufb9	66218
ENSMUSG00000003233	1601.35	0.59081	0.183169	0.000131936	0.00353276	Dvl3	13544
ENSMUSG00000024793	181.038	1.66188	0.57151	0.000132788	0.00354093	Tnfrsf25	85030
ENSMUSG00000062488	140.842	1.59621	0.54635	0.000134321	0.00356612	Ifit3b	667370
ENSMUSG00000038002	1235.44	0.593229	0.1846	0.000134627	0.00356612	Cramp1l	57354
ENSMUSG00000032580	3184.56	0.457129	0.13672	0.000134836	0.00356612	Rbm5	83486
ENSMUSG00000037499	1240.95	-0.573236	0.178086	0.000136931	0.00361414	Nenf	66208
ENSMUSG00000026568	2100.26	-0.508554	0.153931	0.000139091	0.00366366	Mpc2	70456
ENSMUSG00000041548	10710.4	-0.475899	0.142683	0.000139408	0.00366455	Hspb8	80888
ENSMUSG00000001052	1748.59	0.558144	0.172903	0.000141257	0.00370563	Sec24b	99683
ENSMUSG00000037679	11131	0.646549	0.204211	0.0001419	0.003714	Inf2	70435
ENSMUSG00000061518	1960.22	-0.445342	0.133441	0.00014215	0.003714	Cox5b	12859
ENSMUSG00000024829	601.95	-0.56932	0.177361	0.000142962	0.00372769	Mrpl21	353242
ENSMUSG00000040385	7279.26	-0.482982	0.146578	0.000144216	0.00375281	Ppp1ca	19045
ENSMUSG00000021218	7172.86	-0.447226	0.134316	0.000144571	0.00375448	Gdi2	14569
ENSMUSG00000026750	2030.06	-0.486634	0.148263	0.00014509	0.00376041	Psmb7	19177
ENSMUSG00000051864	2385.66	-0.407565	0.120719	0.000145945	0.00377502	Tbc1d22a	223754
ENSMUSG00000038349	2865.94	0.407871	0.120625	0.000146864	0.00378366	Plcl1	227120
ENSMUSG00000025393	22147.3	-0.388668	0.113846	0.000146769	0.00378366	Atp5b	11947
ENSMUSG00000061838	1690.29	-0.431221	0.128936	0.000147308	0.00378753	Suclg2	20917
ENSMUSG00000020231	491.694	0.678833	0.217244	0.000147651	0.00378883	Dip2a	64451
ENSMUSG00000033004	2668.23	0.417691	0.124203	0.000149843	0.00383746	Mycbp2	105689
ENSMUSG00000023020	1320.21	-0.523069	0.161591	0.000150441	0.00384516	Cox14	66379
ENSMUSG00000036698	1559.91	0.518976	0.159945	0.000151032	0.00385266	Ago2	239528
ENSMUSG00000084786	1952.33	-0.502132	0.155352	0.000154595	0.00391685	Ubl5	66177
ENSMUSG00000002416	911.141	-0.576856	0.181611	0.000156547	0.00394787	Ndufb2	68198
ENSMUSG00000029535	610.729	-0.604323	0.191694	0.000156596	0.00394787	Triap1	69076
ENSMUSG00000027508	5393.34	0.513091	0.158375	0.000157539	0.00395506	Pag1	94212
ENSMUSG00000020802	1324.59	0.512815	0.158413	0.000157799	0.00395506	Ube2o	217342
ENSMUSG00000005716	102.166	-1.88798	0.66849	0.000157326	0.00395506	Pvalb	19293
ENSMUSG00000022141	2535.74	0.46737	0.142422	0.000159265	0.00396874	Nipbl	71175
ENSMUSG00000024854	998.954	-0.506234	0.156372	0.000159154	0.00396874	Pold4	69745
ENSMUSG00000036299	2870.34	-0.515082	0.160034	0.000159108	0.00396874	BC031181	407819
ENSMUSG00000005871	2841.34	0.423251	0.126763	0.000160456	0.00399072	Apc	11789
ENSMUSG00000036499	1753.28	0.430067	0.12944	0.000160928	0.00399076	Eea1	216238
ENSMUSG00000030591	2673.21	-0.501772	0.154955	0.000161075	0.00399076	Psmd8	57296
ENSMUSG00000024498	1269.37	0.456192	0.138753	0.000165007	0.00405912	Tcerg1	56070
ENSMUSG00000036087	11470.6	0.407278	0.121443	0.000165089	0.00405912	Slain2	75991
ENSMUSG00000002660	662.988	-0.673366	0.217783	0.000165036	0.00405912	Clpp	53895
ENSMUSG00000042744	1581.03	0.566622	0.178799	0.000168009	0.0041075	Hectd4	269700
ENSMUSG00000029635	782.479	0.563643	0.177609	0.000167959	0.0041075	Cdk8	264064
ENSMUSG00000020849	12731.6	-0.313334	0.0885664	0.000167694	0.0041075	Ywhae	22627
ENSMUSG00000091764	163.013	0.83176	0.277138	0.000169888	0.0041405	Zfp964	636741
ENSMUSG00000022956	2582.29	-0.495815	0.151762	0.000169999	0.0041405	Atp5o	28080
ENSMUSG00000009741	1878.11	0.492465	0.152516	0.00017064	0.00414829	Ubp1	22221
ENSMUSG00000018770	3725.43	-0.347288	0.101782	0.000171183	0.00415367	Atp5g3	228033
ENSMUSG00000019960	5188.09	0.516806	0.161207	0.0001721	0.00416031	Dusp6	67603
ENSMUSG00000020163	1668.85	-0.436382	0.13314	0.00017361	0.0041812	Uqcr11	66594
ENSMUSG00000040269	424.882	-0.60297	0.193292	0.000175207	0.0042118	Mrps28	66230
ENSMUSG00000022551	2893.27	-0.451492	0.138187	0.000175994	0.00422289	Cyc1	66445
ENSMUSG00000057110	1047.03	0.439944	0.133717	0.000177025	0.00423559	Cntrl	26920
ENSMUSG00000070283	717.721	-0.526076	0.16509	0.000177179	0.00423559	Ndufaf3	66706
ENSMUSG00000025915	1280.67	-0.5126	0.160426	0.000179261	0.00426693	Sgk3	170755
ENSMUSG00000011114	2228.34	-0.383564	0.114702	0.000182697	0.00432239	Tbrg1	21376
ENSMUSG00000085227	123.305	-1.08769	0.376655	0.000182815	0.00432239	6330418K02Rik	69004
ENSMUSG00000020485	1023.42	-0.54067	0.171112	0.000183757	0.00433672	Supt4a	20922
ENSMUSG00000058351	264.031	-0.723995	0.239967	0.000186919	0.00439533	Smim4	66487
ENSMUSG00000018648	1175.81	0.86845	0.294621	0.000189451	0.00444677	Dusp14	56405
ENSMUSG00000020953	24.4984	3.69489	1.3721	0.000192195	0.00444959	Coch	12810
ENSMUSG00000033228	3081.96	0.383417	0.115291	0.000190662	0.00444959	Scaf11	72193
ENSMUSG00000062647	5793.6	-0.431072	0.131843	0.000191584	0.00444959	Rpl7a	27176
ENSMUSG00000014313	2450.34	-0.459211	0.141932	0.000192625	0.00444959	Cox6c	12864
ENSMUSG00000028070	1521.61	-0.480561	0.149656	0.000190523	0.00444959	Naxe	246703
ENSMUSG00000028334	676.914	-0.485818	0.151728	0.000191095	0.00444959	Nans	94181
ENSMUSG00000020267	2044.73	-0.563254	0.179898	0.000191095	0.00444959	Hint1	15254
ENSMUSG00000027933	2372.03	-0.362781	0.108051	0.000193241	0.00445487	Ints3	229543
ENSMUSG00000027763	3055.93	0.403469	0.122132	0.000194339	0.00447221	Mbnl1	56758
ENSMUSG00000040054	4517.32	0.48137	0.150302	0.000198177	0.00455244	Baz2a	116848
ENSMUSG00000074656	1871.35	-0.45247	0.140357	0.00019945	0.00457355	Eif2s2	67204
ENSMUSG00000047747	2072.87	0.535025	0.17018	0.000200851	0.00458942	Rnf150	330812
ENSMUSG00000024099	1875.1	-0.501167	0.158036	0.000202317	0.00460663	Ndufv2	72900
ENSMUSG00000055538	65.28	2.10275	0.767824	0.000202812	0.00460978	Zcchc24	71918
ENSMUSG00000009681	974.161	0.576309	0.186106	0.000206086	0.00467333	Bcr	110279
ENSMUSG00000042737	566.356	-0.625756	0.205478	0.000210461	0.00475856	Dpm3	68563
ENSMUSG00000030603	2312.6	-0.406433	0.124252	0.000211282	0.00476878	Psmc4	23996
ENSMUSG00000073702	2276.47	-0.521552	0.166309	0.000211878	0.0047739	Rpl31	114641
ENSMUSG00000024393	8749.97	0.433308	0.133758	0.000212797	0.00478626	Prrc2a	53761
ENSMUSG00000079487	1591.14	0.647247	0.213637	0.000213826	0.00479774	Med12	59024
ENSMUSG00000030802	1592.97	-0.363564	0.109258	0.000214049	0.00479774	Bckdk	12041
ENSMUSG00000032383	4281.94	-0.459846	0.140305	0.000214938	0.00480932	Ppib	19035
ENSMUSG00000037857	967.424	0.473041	0.148791	0.000220995	0.00492782	Nufip2	68564
ENSMUSG00000033149	4496.32	0.425566	0.131537	0.000222614	0.00494686	Phldb2	208177
ENSMUSG00000031548	238.749	-1.21621	0.436669	0.000222597	0.00494686	Sfrp1	20377
ENSMUSG00000029860	1856.89	0.577011	0.18802	0.000224889	0.00496939	Zyx	22793
ENSMUSG00000041328	2628.32	0.484849	0.152598	0.00022517	0.00496939	Pcf11	74737
ENSMUSG00000031818	6349.23	-0.488047	0.155434	0.00022524	0.00496939	Cox4i1	12857
ENSMUSG00000030879	1316.9	-0.510308	0.163062	0.000224684	0.00496939	Mrpl17	27397
ENSMUSG00000043866	1080.76	-0.566635	0.18442	0.000225549	0.00496939	Taf10	24075
ENSMUSG00000059070	5240.67	-0.399291	0.12261	0.000226244	0.00497622	Rpl18	19899
ENSMUSG00000003380	7499.83	-0.49776	0.158632	0.000227342	0.00499188	Rabac1	14470
ENSMUSG00000028063	15337.4	0.572511	0.187432	0.000228126	0.00499214	Lmna	16905
ENSMUSG00000020801	504.183	-0.496575	0.158148	0.000228009	0.00499214	Med31	67279
ENSMUSG00000042831	1054.01	-0.659927	0.220638	0.000229534	0.00501447	Alkbh6	233065
ENSMUSG00000039640	796.194	-0.479145	0.151866	0.000230347	0.00502374	Mrpl12	56282
ENSMUSG00000031822	2818.8	0.580264	0.190526	0.000234126	0.00509656	Gse1	382034
ENSMUSG00000049672	653.053	0.540748	0.174873	0.000234474	0.00509656	Zbtb14	22666
ENSMUSG00000022820	590.667	-0.52135	0.167816	0.000234986	0.00509911	Ndufb4	68194
ENSMUSG00000022820	590.667	-0.52135	0.167816	0.000234986	0.00509911	Ndufb4c	100041273
ENSMUSG00000022820	590.667	-0.52135	0.167816	0.000234986	0.00509911	Ndufb4b	100042503
ENSMUSG00000024953	3732.01	-0.429084	0.133667	0.000236201	0.0051169	Prdx5	54683
ENSMUSG00000048582	1007.78	-0.637586	0.212874	0.000239137	0.0051632	Gja3	14611
ENSMUSG00000025145	948.737	0.502212	0.161084	0.000242623	0.00522975	Lrrc45	217366
ENSMUSG00000049791	386.204	0.568138	0.186117	0.000243686	0.00524391	Fzd4	14366
ENSMUSG00000031820	1600.28	-0.507499	0.163361	0.000244255	0.00524587	Babam1	68251
ENSMUSG00000096054	10059	0.578558	0.189914	0.000247566	0.00530094	Syne1	64009
ENSMUSG00000090266	422.99	-0.64489	0.217338	0.000249996	0.00534412	Mettl23	74319
ENSMUSG00000031231	1445.74	-0.536505	0.175059	0.000251754	0.00537284	Cox7b	66142
ENSMUSG00000009828	272.3	0.684013	0.231915	0.000252951	0.00538868	Ick	56542
ENSMUSG00000020949	1102.35	-0.426034	0.133458	0.00025333	0.00538868	Fkbp3	30795
ENSMUSG00000037742	84751.8	-0.375284	0.115484	0.000263739	0.00559171	Eef1a1	13627
ENSMUSG00000044533	6758.5	-0.424762	0.132801	0.000263462	0.00559171	Rps2	16898
ENSMUSG00000007850	8959.19	0.526621	0.171979	0.00026728	0.00565749	Hnrnph1	59013
ENSMUSG00000029101	72.9526	1.27967	0.469419	0.000267902	0.00566141	Rgs12	71729
ENSMUSG00000061039	60.5371	1.41189	0.524058	0.000270237	0.00570143	Olfr920	258783
ENSMUSG00000025510	17478.2	-0.381136	0.117865	0.000271043	0.00570911	Cd151	12476
ENSMUSG00000037210	1103.06	0.494511	0.159895	0.00027343	0.00573618	Fam193a	231128
ENSMUSG00000052962	533.292	-0.573342	0.190789	0.000274191	0.00573804	Mrpl35	66223
ENSMUSG00000049504	612.696	0.632773	0.213888	0.000275728	0.00576089	Proser1	212127
ENSMUSG00000027935	982.981	-0.637115	0.216104	0.000276261	0.00576272	Rab13	68328
ENSMUSG00000002728	912.928	-0.482003	0.155869	0.000280037	0.00583208	Naa20	67877
ENSMUSG00000096145	693.362	-0.513212	0.167848	0.000280985	0.00584242	Vkorc1	27973
ENSMUSG00000074227	4708.75	-0.354684	0.108773	0.000283453	0.00588427	Spint2	20733
ENSMUSG00000042682	2971.45	-0.402548	0.126292	0.000284738	0.00590146	Selenok	80795
ENSMUSG00000050357	70.3448	1.65922	0.62606	0.000286109	0.00591094	Carmil2	234695
ENSMUSG00000049288	1193.7	0.432226	0.137056	0.000285957	0.00591094	Lix1l	280411
ENSMUSG00000022144	161.811	3.49504	1.40847	0.000286666	0.00591301	Gdnf	14573
ENSMUSG00000037003	43429.6	0.499664	0.170451	0.000288804	0.00593543	Tns2	209039
ENSMUSG00000045948	498.338	-0.587329	0.197341	0.000288985	0.00593543	Mrps12	24030
ENSMUSG00000071456	58.1179	-1.29798	0.483256	0.00028913	0.00593543	1110002L01Rik	100043040
ENSMUSG00000090958	61.619	2.19503	0.850881	0.000291715	0.005979	Lrrc32	434215
ENSMUSG00000065037	758.749	-0.988073	0.360361	0.000296552	0.00606852	Rn7sk	19817
ENSMUSG00000001864	34471.1	-0.454306	0.146295	0.000297557	0.00607947	Aif1l	108897
ENSMUSG00000038503	2342.29	-0.391282	0.122807	0.000302252	0.00614627	Mesd	67943
ENSMUSG00000071649	2384.81	-0.491163	0.159723	0.000302006	0.00614627	B3gat3	72727
ENSMUSG00000030595	932.847	-0.558096	0.186858	0.0003031	0.00615383	Nfkbib	18036
ENSMUSG00000030145	108.221	1.05279	0.386691	0.000303902	0.00616045	Zfp248	72720
ENSMUSG00000057230	3206.46	0.63246	0.215932	0.000304463	0.00616158	Aak1	269774
ENSMUSG00000071054	2815.61	0.502949	0.165517	0.000305133	0.00616158	Safb	224903
ENSMUSG00000006216	333.764	-0.893663	0.322359	0.000305387	0.00616158	Clcnkb	56365
ENSMUSG00000056770	5352.16	-0.428752	0.137055	0.000308551	0.00621571	Setd3	52690
ENSMUSG00000044229	59.0193	1.68172	0.643236	0.000309959	0.00621685	Nxpe4	244853
ENSMUSG00000002844	1645.65	-0.377526	0.118039	0.000309834	0.00621685	Adprh	11544
ENSMUSG00000071528	757.816	-0.653906	0.225717	0.00031005	0.00621685	Atp5md	66477
ENSMUSG00000058833	1101.72	-0.45911	0.14865	0.000311902	0.00624428	Rex1bd	66462
ENSMUSG00000026304	25.5993	-1.97447	0.764594	0.000312383	0.00624428	Rab17	19329
ENSMUSG00000031320	6181.36	-0.357937	0.110793	0.000312943	0.00624583	Rps4x	20102
ENSMUSG00000076432	3333.77	-0.298628	0.0900631	0.000314481	0.00626685	Ywhaq	22630
ENSMUSG00000024423	1089.1	0.573043	0.193193	0.00031593	0.00627268	Impact	16210
ENSMUSG00000020372	7123.01	-0.421387	0.134828	0.000316229	0.00627268	Rack1	14694
ENSMUSG00000022450	1411.24	-0.439188	0.14126	0.000315399	0.00627268	Ndufa6	67130
ENSMUSG00000022508	958.482	0.636582	0.219005	0.000319686	0.00633154	Bcl6	12053
ENSMUSG00000038949	2619.49	0.402362	0.127253	0.000320503	0.00633803	Cnst	226744
ENSMUSG00000022516	1214.34	-0.494576	0.162826	0.000322765	0.00637301	Nudt16l1	66911
ENSMUSG00000014294	1276.29	-0.412702	0.130091	0.000326251	0.00642222	Ndufa2	17991
ENSMUSG00000054693	1772.72	0.434415	0.139773	0.000328207	0.00643136	Adam10	11487
ENSMUSG00000005575	2091.62	-0.445284	0.144304	0.000327551	0.00643136	Ube2m	22192
ENSMUSG00000024845	2255.2	-0.466059	0.151985	0.000329394	0.00644487	Tmem134	66990
ENSMUSG00000020496	5031.58	-0.384763	0.12167	0.000333382	0.0065097	Rnf187	108660
ENSMUSG00000028416	3950.97	-0.428182	0.137537	0.000333714	0.0065097	Bag1	12017
ENSMUSG00000038914	1155.1	0.481614	0.158366	0.000336149	0.00653746	Dido1	23856
ENSMUSG00000037885	2170.02	0.812177	0.292809	0.000337633	0.00654392	Stk35	67333
ENSMUSG00000020085	825.095	0.464944	0.151877	0.000337999	0.00654392	Aifm2	71361
ENSMUSG00000015451	26.0083	1.8059	0.705342	0.000343498	0.00664045	C4a	625018
ENSMUSG00000024772	2661.92	-0.410247	0.132145	0.000344916	0.00664251	Ehd1	13660
ENSMUSG00000026956	818.319	-0.511317	0.170691	0.000345145	0.00664251	Uap1l1	227620
ENSMUSG00000045136	2226.09	-0.540019	0.182292	0.000344657	0.00664251	Tubb2b	73710
ENSMUSG00000023967	759.204	-0.56021	0.190392	0.000347066	0.00666954	Mrps18a	68565
ENSMUSG00000030301	1530.77	-0.418653	0.1348	0.000349118	0.0066891	Ccdc91	67015
ENSMUSG00000070733	10125.4	0.457998	0.149176	0.000350018	0.0066906	Fryl	72313
ENSMUSG00000017670	7947.54	-0.366275	0.115684	0.000350231	0.0066906	Elmo2	140579
ENSMUSG00000028088	575.003	0.538072	0.181372	0.000351438	0.00670376	Fmo5	14263
ENSMUSG00000021807	1235.53	-0.517692	0.173759	0.000353016	0.00672395	Rtraf	68045
ENSMUSG00000038538	1234.62	0.629289	0.219216	0.000357348	0.00675706	Ubn2	320538
ENSMUSG00000035521	1323.17	-0.411013	0.132009	0.000356377	0.00675706	Gnptg	214505
ENSMUSG00000037257	5473.69	-0.440066	0.143606	0.00035789	0.00675706	Aagab	66939
ENSMUSG00000022817	64035.7	-0.468079	0.155609	0.000357529	0.00675706	Itgb5	16419
ENSMUSG00000022571	502.633	-0.610312	0.211543	0.000357622	0.00675706	Pycrl	66194
ENSMUSG00000024646	3761.68	-0.410096	0.131882	0.00036111	0.00680181	Cyb5a	109672
ENSMUSG00000093674	6110.75	-0.442852	0.144639	0.000361312	0.00680181	Rpl41	67945
ENSMUSG00000060147	3639.43	-0.428436	0.138344	0.000366252	0.0068848	Serpinb6a	20719
ENSMUSG00000019726	766.491	0.497794	0.166331	0.000369929	0.00694382	Lyst	17101
ENSMUSG00000028064	603.662	0.818488	0.29868	0.000371375	0.00696087	Sema4a	20351
ENSMUSG00000015804	1651.5	-0.389891	0.124693	0.000371915	0.00696089	Med28	66999
ENSMUSG00000019158	857.46	-0.572981	0.197689	0.000374589	0.00700081	Tmem160	69094
ENSMUSG00000039628	8574.45	-0.362244	0.114364	0.000378268	0.00704919	Hs3st6	328779
ENSMUSG00000020708	2840.94	-0.435149	0.142256	0.000377793	0.00704919	Psmc5	19184
ENSMUSG00000038550	180.58	2.48859	1.01724	0.000378871	0.00705027	Ciart	229599
ENSMUSG00000019943	3750.07	0.37193	0.118118	0.000383287	0.0071222	Atp2b1	67972
ENSMUSG00000031714	3403.44	0.435273	0.142546	0.000388834	0.0072149	Gab1	14388
ENSMUSG00000020022	835.418	-0.621419	0.217563	0.000389566	0.00721814	Ndufa12	66414
ENSMUSG00000003438	821.148	-0.509603	0.172693	0.000393449	0.00726925	Timm50	66525
ENSMUSG00000033111	843.158	-0.563926	0.195012	0.000393416	0.00726925	3830406C13Rik	218734
ENSMUSG00000035305	549.545	0.571914	0.197715	0.000395571	0.00729803	Ror1	26563
ENSMUSG00000028542	290.998	1.04715	0.399911	0.000400523	0.00735791	Slc6a9	14664
ENSMUSG00000074247	1987.61	-0.406332	0.131917	0.000400232	0.00735791	Dda1	66498
ENSMUSG00000087497	202.135	-0.745857	0.271524	0.000399724	0.00735791	2810001G20Rik	66456
ENSMUSG00000054509	6177.84	0.464357	0.154496	0.00040238	0.00736066	Parp4	328417
ENSMUSG00000062619	193.785	-0.811205	0.299701	0.000401544	0.00736066	2310039H08Rik	67101
ENSMUSG00000030884	3938.84	-0.417757	0.136211	0.000405271	0.00740307	Uqcrc2	67003
ENSMUSG00000030560	327.975	-0.840484	0.312616	0.0004079	0.00744058	Ctsc	13032
ENSMUSG00000020627	902.938	0.657837	0.234415	0.000408886	0.00744805	Klhl29	208439
ENSMUSG00000020111	8845.92	-0.367698	0.117502	0.000411439	0.00748403	Micu1	216001
ENSMUSG00000022452	3153.11	-0.471319	0.157954	0.000416627	0.00755916	Smdt1	69029
ENSMUSG00000036835	1207.1	-0.505448	0.171999	0.000416738	0.00755916	Psenen	66340
ENSMUSG00000052957	72302.8	0.471927	0.158265	0.000418699	0.00758186	Gas1	14451
ENSMUSG00000055296	2142.88	0.444373	0.147231	0.000419163	0.00758186	Tmem245	242474
ENSMUSG00000063382	1443.19	0.564214	0.195962	0.000421116	0.00760656	Bcl9l	80288
ENSMUSG00000032349	1897.28	0.376287	0.120944	0.000423097	0.00762104	Elovl5	68801
ENSMUSG00000022637	3736.92	0.598508	0.210626	0.000427698	0.00769321	Cblb	208650
ENSMUSG00000055540	117.954	1.60149	0.645835	0.00043502	0.00779322	Epha6	13840
ENSMUSG00000031536	817.392	-0.495575	0.168781	0.000435902	0.00779739	Polb	18970
ENSMUSG00000012405	2275.01	-0.4369	0.145152	0.00043757	0.00780565	Rpl15	66480
ENSMUSG00000029436	1644.18	-0.51382	0.176174	0.000436973	0.00780565	Mmp17	23948
ENSMUSG00000021189	633.109	0.524729	0.180603	0.000440358	0.00784457	Atxn3	110616
ENSMUSG00000029713	8518.06	-0.325739	0.102803	0.000450456	0.00800884	Gnb2	14693
ENSMUSG00000027673	1296.86	-0.488082	0.16609	0.000450819	0.00800884	Ndufb5	66046
ENSMUSG00000031813	1008.76	-0.48572	0.165564	0.000453026	0.0080337	Mvb12a	73711
ENSMUSG00000002580	520.887	-0.652714	0.235758	0.00045346	0.0080337	Mien1	103742
ENSMUSG00000024777	2831.2	-0.463221	0.156917	0.000454563	0.00804222	Ppp2r5b	225849
ENSMUSG00000053040	55.1168	1.24626	0.492728	0.0004587	0.00810433	Aph1c	68318
ENSMUSG00000027660	2226.14	0.524005	0.181517	0.000466026	0.00816697	Skil	20482
ENSMUSG00000037487	3737.86	0.377568	0.122106	0.000465586	0.00816697	Ubr5	70790
ENSMUSG00000030120	5257.39	-0.358097	0.116061	0.000465857	0.00816697	Mlf2	30853
ENSMUSG00000025487	2316.49	-0.401363	0.131973	0.000463857	0.00816697	Psmd13	23997
ENSMUSG00000030868	1468.14	-0.421131	0.13997	0.000466666	0.00816697	Dctn5	59288
ENSMUSG00000046671	2672.43	-0.422061	0.1402	0.000466619	0.00816697	Mtfr1l	76824
ENSMUSG00000031881	540.557	-0.747861	0.277624	0.000463664	0.00816697	Cdh16	12556
ENSMUSG00000040048	2035.03	-0.498957	0.171509	0.000467745	0.0081748	Ndufb10	68342
ENSMUSG00000024085	656.745	0.542464	0.18942	0.000471389	0.00821627	Man2a1	17158
ENSMUSG00000046062	3842.15	0.326519	0.103437	0.000471354	0.00821627	Ppp1r15b	108954
ENSMUSG00000029338	1140.39	-0.663734	0.241823	0.000473221	0.00823528	Antxr2	71914
ENSMUSG00000021207	41.7326	2.74004	1.18132	0.000476873	0.00827346	Akr1c21	77337
ENSMUSG00000031740	240.692	2.36248	1.00216	0.0004783	0.00827489	Mmp2	17390
ENSMUSG00000020740	1030.47	0.464626	0.157536	0.000478591	0.00827489	Gga3	260302
ENSMUSG00000064215	2397.82	-0.467515	0.159194	0.000484166	0.00833785	Ifi27	52668
ENSMUSG00000073422	38.851	-1.41562	0.573002	0.000483594	0.00833785	H2-Ke6	14979
ENSMUSG00000021040	465.072	-0.632561	0.229152	0.000486895	0.00837369	Slirp	380773
ENSMUSG00000050708	10977.5	-0.355173	0.114684	0.000489461	0.00840664	Ftl1	14325
ENSMUSG00000024006	1492.57	0.513152	0.178106	0.000492373	0.00844543	Stk38	106504
ENSMUSG00000057098	17.9898	2.19771	0.9084	0.000494499	0.00845856	Ebf1	13591
ENSMUSG00000032058	851.516	0.51877	0.180591	0.000495177	0.00845856	Ppp2r1b	73699
ENSMUSG00000028478	2799.75	-0.37247	0.120337	0.000493959	0.00845856	Clta	12757
ENSMUSG00000021520	1520.09	-0.397907	0.131473	0.000495754	0.00845856	Uqcrb	67530
ENSMUSG00000044857	5808.94	-0.356642	0.115363	0.000500764	0.00853277	Lemd2	224640
ENSMUSG00000030527	1810.03	0.4833	0.1658	0.000509038	0.00864157	Crtc3	70461
ENSMUSG00000038633	9925.56	-0.359046	0.116262	0.000509153	0.00864157	Degs1	13244
ENSMUSG00000044080	727.855	-0.547535	0.193736	0.000509076	0.00864157	S100a1	20193
ENSMUSG00000056602	2393.41	0.452709	0.155924	0.000514237	0.00871641	Fry	320365
ENSMUSG00000034781	3365.83	-0.347456	0.112364	0.000516766	0.00871682	Gna11	14672
ENSMUSG00000034892	1620.52	-0.43391	0.1451	0.000515387	0.00871682	Rps29	20090
ENSMUSG00000060860	1040.49	-0.494404	0.171616	0.000516957	0.00871682	Ube2s	77891
ENSMUSG00000004096	2242.17	-0.397932	0.132273	0.000518093	0.0087246	Cwc15	66070
ENSMUSG00000066071	26.8507	2.29133	0.977251	0.000529026	0.00888557	Cyp4a12a	277753
ENSMUSG00000035569	5421.41	0.408043	0.137114	0.000528996	0.00888557	Ankrd11	77087
ENSMUSG00000052688	165.52	1.59713	0.663964	0.000531337	0.00891282	Rab7b	226421
ENSMUSG00000002227	494.878	0.692424	0.257425	0.000533092	0.00891911	Mov10	17454
ENSMUSG00000075486	1013.58	-0.587104	0.211784	0.000532452	0.00891911	Commd6	66200
ENSMUSG00000033735	828.051	-0.488832	0.169601	0.000542411	0.00905161	Spr	20751
ENSMUSG00000035125	169.472	0.818776	0.315001	0.000545325	0.00908851	Gcfc2	330361
ENSMUSG00000049122	19.8365	3.57935	1.58936	0.000546814	0.0090899	Frmd3	242506
ENSMUSG00000030960	414.654	-0.526038	0.186079	0.00054645	0.0090899	Eef1akmt2	72096
ENSMUSG00000006333	6216.26	-0.376017	0.125594	0.000549187	0.00911764	Rps9	76846
ENSMUSG00000048970	1056.93	-0.476641	0.165496	0.00055509	0.00919365	C1galt1c1	59048
ENSMUSG00000044807	127.619	0.860245	0.334598	0.000557812	0.00921352	Zfp354c	30944
ENSMUSG00000040624	8248.22	0.437636	0.149414	0.000569591	0.0093841	Plekhg1	213783
ENSMUSG00000008690	2848.19	-0.346027	0.113193	0.00057615	0.00946805	Ncaph2	52683
ENSMUSG00000061313	729.64	0.527939	0.187894	0.000577983	0.0094861	Ddhd2	72108
ENSMUSG00000033487	1773.67	0.366465	0.121219	0.000582283	0.00953249	Fndc3a	319448
ENSMUSG00000040102	119.592	1.31862	0.546751	0.000584666	0.00955941	Klhl42	232539
ENSMUSG00000040731	7295.38	-0.287112	0.091169	0.00059096	0.00965011	Eif4h	22384
ENSMUSG00000019699	1233.04	0.422833	0.143986	0.000593502	0.0096672	Akt3	23797
ENSMUSG00000040481	3232.48	0.420648	0.14312	0.000594502	0.00967131	Bptf	207165
ENSMUSG00000058558	3208.86	-0.435603	0.149625	0.000597654	0.00971037	Rpl5	100503670
ENSMUSG00000031532	9603.26	-0.350346	0.115484	0.000604902	0.0098158	Saraf	67887
ENSMUSG00000038014	4690.29	0.356693	0.117693	0.000606799	0.00983425	Fam120a	218236
ENSMUSG00000021701	448.856	0.650166	0.243395	0.00061129	0.00983869	Plk2	20620
ENSMUSG00000040430	2331.97	0.422071	0.144379	0.000609492	0.00983869	Pitpnc1	71795
ENSMUSG00000025130	18492.7	-0.346611	0.113745	0.000610941	0.00983869	P4hb	18453
ENSMUSG00000037295	3118.97	-0.476152	0.167334	0.000611878	0.00983869	Ldlrap1	100017
ENSMUSG00000031388	420.174	-0.58934	0.217173	0.000612398	0.00983869	Naa10	56292
ENSMUSG00000041798	163.684	-1.04395	0.425839	0.000611331	0.00983869	Gck	103988
ENSMUSG00000029050	5604.99	0.397794	0.134258	0.000613826	0.00984011	Ski	20481
ENSMUSG00000071014	1053.2	-0.383973	0.128826	0.000614008	0.00984011	Ndufb6	230075
ENSMUSG00000063480	1203.69	-0.506667	0.180158	0.000614829	0.00984106	Snu13	20826
ENSMUSG00000063480	1203.69	-0.506667	0.180158	0.000614829	0.00984106	LOC100862468	100862468
ENSMUSG00000020823	5377.21	0.424709	0.144571	0.000615828	0.00984488	Sec14l1	74136
ENSMUSG00000026664	1777.14	-0.365659	0.121701	0.000619543	0.00989204	Phyh	16922
ENSMUSG00000026826	228.659	1.06285	0.434318	0.000621982	0.00991873	Nr4a2	18227
ENSMUSG00000036097	1056.64	0.520017	0.18629	0.000625478	0.00996221	Slf2	226151
ENSMUSG00000020262	523.079	0.575717	0.211315	0.000635693	0.0100837	Adarb1	110532
ENSMUSG00000075595	1030.32	0.379756	0.127491	0.000636225	0.0100837	Zfp652	268469
ENSMUSG00000002395	2376.81	-0.374372	0.125455	0.000637327	0.0100888	Use1	67023
ENSMUSG00000038812	1372.51	-0.414521	0.139633	0.000639646	0.0101131	Trmt112	67674
ENSMUSG00000055447	2860.43	0.493295	0.175484	0.00064905	0.0102368	Cd47	16423
ENSMUSG00000036504	110.342	-0.887331	0.356554	0.00065111	0.0102568	Phpt1	75454
ENSMUSG00000004945	1221.41	-0.431935	0.149651	0.000654678	0.0102879	Tmem242	70544
ENSMUSG00000022672	375.459	0.535902	0.194327	0.000656246	0.0103	Prkdc	19090
ENSMUSG00000021870	2658.28	0.314458	0.102261	0.00065933	0.0103359	Slmap	83997
ENSMUSG00000067288	1337.22	-0.408851	0.139074	0.000661168	0.0103396	Rps28	54127
ENSMUSG00000049775	86457.2	-0.462098	0.161256	0.000660686	0.0103396	Tmsb4x	19241
ENSMUSG00000049517	3045.72	-0.400471	0.13656	0.000662151	0.0103425	Rps23	66475
ENSMUSG00000027447	9134.43	-0.510951	0.18417	0.000664622	0.0103542	Cst3	13010
ENSMUSG00000007038	2825.16	-0.343195	0.113808	0.000666415	0.0103591	Neu1	18010
ENSMUSG00000021748	2120.32	-0.36582	0.122683	0.000668186	0.0103741	Pdhb	68263
ENSMUSG00000016940	1953.36	-0.356545	0.118983	0.000670906	0.0103926	Kctd2	70382
ENSMUSG00000071644	4745.24	-0.398423	0.135755	0.000670981	0.0103926	Eef1g	67160
ENSMUSG00000024870	4575.26	-0.353668	0.117892	0.000671869	0.0103939	Rab1b	76308
ENSMUSG00000022641	3397	0.419552	0.144682	0.000673139	0.0104011	Bbx	70508
ENSMUSG00000026110	8141.86	0.372563	0.123822	0.000675035	0.0104179	Mgat4a	269181
ENSMUSG00000031015	251.267	0.654609	0.249105	0.000685491	0.0105667	Swap70	20947
ENSMUSG00000003235	2196.75	-0.366633	0.123471	0.000688977	0.010574	Eif2b5	224045
ENSMUSG00000045128	5269.61	-0.425003	0.149009	0.000689011	0.010574	Rpl18a	76808
ENSMUSG00000004040	6290.01	0.507535	0.183575	0.000694616	0.010641	Stat3	20848
ENSMUSG00000025465	1826.51	-0.457772	0.161907	0.000695248	0.010641	Echs1	93747
ENSMUSG00000015133	2040.81	0.584937	0.219211	0.000697257	0.0106564	Lrrk1	233328
ENSMUSG00000022150	4716.52	0.362097	0.121519	0.000698728	0.0106564	Dab2	13132
ENSMUSG00000052712	1980.38	-0.43517	0.152077	0.000698456	0.0106564	BC004004	80748
ENSMUSG00000034154	1329.99	0.404039	0.138811	0.00070016	0.0106657	Ino80	68142
ENSMUSG00000021725	264.45	0.639364	0.243224	0.000701306	0.0106706	Parp8	52552
ENSMUSG00000040952	2766.24	-0.404781	0.139621	0.000711971	0.0108162	Rps19	20085
ENSMUSG00000059323	1919.05	-0.476986	0.170613	0.000712552	0.0108162	Tonsl	72749
ENSMUSG00000028691	4314.81	-0.389994	0.13362	0.000713922	0.0108243	Prdx1	18477
ENSMUSG00000032215	635.833	-0.505469	0.183367	0.000718225	0.0108641	Rsl24d1	225215
ENSMUSG00000035297	1549.72	-0.41058	0.142097	0.000719454	0.01087	Cops4	26891
ENSMUSG00000053641	444.63	0.826741	0.332317	0.000725508	0.0109487	Dennd4a	102442
ENSMUSG00000030213	1727.19	0.509492	0.185079	0.000728808	0.0109856	Atf7ip	54343
ENSMUSG00000018677	2621.18	-0.311707	0.102423	0.000731406	0.011012	Slc25a39	68066
ENSMUSG00000038900	3082.21	-0.426495	0.149418	0.000738805	0.0111082	Rpl12	269261
ENSMUSG00000014158	147.919	0.958441	0.397461	0.000742024	0.01112	Trpv4	63873
ENSMUSG00000032112	1226.3	-0.56016	0.209059	0.000741453	0.01112	Trappc4	60409
ENSMUSG00000032558	348.596	0.740205	0.292355	0.000742931	0.0111207	Nphp3	74025
ENSMUSG00000038172	498.464	0.500713	0.181863	0.000747708	0.0111793	Ttc39b	69863
ENSMUSG00000006800	2300.84	1.02439	0.421392	0.000749572	0.0111942	Sulf2	72043
ENSMUSG00000038366	7703.03	-0.364834	0.123931	0.000756675	0.0112873	Lasp1	16796
ENSMUSG00000078570	870.108	-0.461717	0.165159	0.000759827	0.0113213	1110065P20Rik	68920
ENSMUSG00000106951	109.851	1.17225	0.502617	0.000762826	0.0113528	5930430L01Rik	319982
ENSMUSG00000022501	216.57	-1.34275	0.593888	0.000767962	0.0114162	Prm1	19118
ENSMUSG00000041248	297.051	-1.10061	0.472094	0.000769293	0.0114228	Kcnj1	56379
ENSMUSG00000061755	2484.44	0.337665	0.113102	0.000775103	0.0114827	Bod1l	665775
ENSMUSG00000030774	24134	-0.380728	0.130968	0.000774906	0.0114827	Pak1	18479
ENSMUSG00000042747	829.938	-0.516069	0.190017	0.000779614	0.0115363	Krtcap2	66059
ENSMUSG00000029094	3105.67	0.376909	0.129085	0.000785045	0.0116034	Afap1	70292
ENSMUSG00000029198	1143.72	-0.418739	0.14728	0.000787562	0.0116273	Grpel1	17713
ENSMUSG00000039016	669.615	-0.597138	0.228331	0.000796257	0.0117289	Timm8b	30057
ENSMUSG00000028461	588.573	-0.615433	0.238588	0.000796143	0.0117289	Ccdc107	622404
ENSMUSG00000000171	2068.27	-0.345761	0.116958	0.000804283	0.0118269	Sdhd	66925
ENSMUSG00000020444	1541.79	-0.456606	0.164163	0.000804737	0.0118269	Guk1	14923
ENSMUSG00000018567	6269.72	-0.407248	0.142398	0.000812829	0.0119323	Gabarap	56486
ENSMUSG00000032353	3239.01	-0.416974	0.14755	0.000817214	0.011956	Tmed3	66111
ENSMUSG00000022890	3022.47	-0.430581	0.152537	0.000815969	0.011956	Atp5j	11957
ENSMUSG00000078713	394.36	-0.57843	0.220337	0.000818869	0.0119666	Tomm5	68512
ENSMUSG00000078713	394.36	-0.57843	0.220337	0.000818869	0.0119666	Gm8069	666377
ENSMUSG00000030779	1913.8	0.406797	0.142346	0.000820898	0.0119827	Rbbp6	19647
ENSMUSG00000020872	29.0868	-1.78664	0.819037	0.000822537	0.0119931	Tac4	93670
ENSMUSG00000031068	1395.08	-0.385464	0.133746	0.000824045	0.0120015	Glrx3	30926
ENSMUSG00000041515	30.9591	1.85028	0.840642	0.000834967	0.0121425	Irf8	15900
ENSMUSG00000033237	1301.67	0.459812	0.165884	0.000835601	0.0121425	Arid2	77044
ENSMUSG00000034248	1967.27	0.502393	0.185315	0.000838793	0.0121752	Slc25a37	67712
ENSMUSG00000034024	4797.5	-0.278747	0.091307	0.000840015	0.0121793	Cct2	12461
ENSMUSG00000034685	517.738	0.771398	0.313521	0.000842067	0.0121954	Fam171a2	217219
ENSMUSG00000026849	653.327	-0.462934	0.167993	0.000849271	0.0122859	Tor1a	30931
ENSMUSG00000040721	159.299	0.898535	0.37667	0.000851916	0.0123104	Zfhx2	239102
ENSMUSG00000027217	48.0226	1.70478	0.787023	0.000854997	0.0123225	Tspan18	241556
ENSMUSG00000036751	2901.29	-0.466791	0.169895	0.000854555	0.0123225	Cox6b1	110323
ENSMUSG00000040813	2019.14	-0.355827	0.122086	0.000868729	0.0124836	Tex264	21767
ENSMUSG00000040447	569.008	1.41983	0.642689	0.000870644	0.0124973	Spns2	216892
ENSMUSG00000020386	1598.16	-0.3707	0.128449	0.000878094	0.0125763	Sar1b	66397
ENSMUSG00000031516	1363.88	-0.351939	0.120639	0.000882208	0.0126212	Dctn6	22428
ENSMUSG00000070808	1001.57	0.632069	0.247794	0.000883841	0.0126306	Bicra	243842
ENSMUSG00000034320	328.472	0.609958	0.23727	0.000884939	0.0126324	Slc26a2	13521
ENSMUSG00000084799	90.3275	0.919842	0.390303	0.000892375	0.0126825	Ino80dos	100380944
ENSMUSG00000025967	3170.18	-0.397807	0.14009	0.000891926	0.0126825	Eef1b2	55949
ENSMUSG00000002308	735.111	-0.516199	0.193565	0.000891015	0.0126825	Cd320	54219
ENSMUSG00000084960	167.966	1.36	0.614534	0.000897677	0.0127289	B430010I23Rik	78849
ENSMUSG00000032637	5263.71	0.394249	0.138623	0.000900122	0.0127289	Atxn2l	233871
ENSMUSG00000020196	1414.42	0.368667	0.127781	0.000900563	0.0127289	Cabin1	104248
ENSMUSG00000032536	2382.75	0.363227	0.125145	0.000899991	0.0127289	Trak1	67095
ENSMUSG00000027131	1443.12	-0.464454	0.170092	0.000900326	0.0127289	Emc4	68032
ENSMUSG00000087174	454.398	-0.607315	0.23739	0.000901861	0.0127334	5530601H04Rik	71445
ENSMUSG00000033276	133.187	1.03929	0.450568	0.000904125	0.0127501	Stk36	269209
ENSMUSG00000035885	4649.02	-0.378212	0.132499	0.00090502	0.0127501	Cox8a	12868
ENSMUSG00000020440	2324.36	-0.385917	0.135433	0.000909997	0.0128063	Arf5	11844
ENSMUSG00000050967	1500.19	1.14088	0.50531	0.000913429	0.0128406	Creg2	263764
ENSMUSG00000009035	1757.58	0.393549	0.138614	0.00091478	0.0128457	Tmem184b	223693
ENSMUSG00000040712	1804.6	0.420717	0.15059	0.000921846	0.0129308	Camta2	216874
ENSMUSG00000107476	256.491	0.566686	0.218119	0.000928619	0.0129878	Zfp862-ps	58894
ENSMUSG00000029208	732.967	0.514686	0.193479	0.000928633	0.0129878	Guf1	231279
ENSMUSG00000036961	101.986	-1.11126	0.492309	0.000928919	0.0129878	Wnt8b	22423
ENSMUSG00000020536	517.814	0.457826	0.167436	0.000934781	0.0130416	Llgl1	16897
ENSMUSG00000024369	1087.97	-0.483341	0.179261	0.000934013	0.0130416	Nelfe	27632
ENSMUSG00000035011	3747.89	0.281096	0.0932979	0.000935975	0.0130441	Zbtb7a	16969
ENSMUSG00000109628	25.2291	1.69962	0.78948	0.000943984	0.0131015	BC024386	212965
ENSMUSG00000013593	4797.5	-0.436017	0.157996	0.000943056	0.0131015	Ndufs2	226646
ENSMUSG00000035245	336.486	0.534679	0.203676	0.000956622	0.0132462	Eogt	101351
ENSMUSG00000026491	1490.9	0.415745	0.149204	0.000960594	0.013287	Ahctf1	226747
ENSMUSG00000028700	2576.22	-0.41203	0.147732	0.000961878	0.0132906	Pomgnt1	68273
ENSMUSG00000028700	2576.22	-0.41203	0.147732	0.000961878	0.0132906	2510003B16Rik	76786
ENSMUSG00000022623	42.0646	1.91139	0.918812	0.000967297	0.0133369	Shank3	58234
ENSMUSG00000031732	283.139	0.729721	0.300287	0.000968666	0.0133416	Phlpp2	244650
ENSMUSG00000025858	1243.91	-0.40478	0.144682	0.000971805	0.0133706	Get4	67604
ENSMUSG00000059278	558.231	-0.464821	0.172011	0.000973691	0.0133823	Naa38	78304
ENSMUSG00000018651	408.908	0.515215	0.195096	0.000975143	0.013388	Tada2a	217031
ENSMUSG00000024913	1666.8	-0.424222	0.153508	0.000984438	0.013487	Lrp5	16973
ENSMUSG00000025630	1653.52	-0.427405	0.155699	0.00098406	0.013487	Hprt	15452
ENSMUSG00000015790	1579.43	-0.360786	0.127374	0.000997162	0.0136469	Surf1	20930
ENSMUSG00000022387	1909.65	0.45374	0.167089	0.0010004	0.0136767	Brd1	223770
ENSMUSG00000014773	343.469	0.695554	0.284747	0.0010061	0.0137256	Dll1	13388
ENSMUSG00000039087	2670.82	0.383361	0.135793	0.00100877	0.0137475	Rreb1	68750
ENSMUSG00000041028	8151.17	-0.292852	0.0983628	0.00100992	0.0137487	Ghitm	66092
ENSMUSG00000078440	351.907	-0.513893	0.195457	0.00101207	0.0137635	Dohh	102115
ENSMUSG00000029390	1428.01	-0.377184	0.133262	0.00101436	0.0137657	Tmed2	56334
ENSMUSG00000029390	1428.01	-0.377184	0.133262	0.00101436	0.0137657	Gm10698	100862175
ENSMUSG00000019433	1009.45	-0.418874	0.151695	0.00101332	0.0137657	Gipc1	67903
ENSMUSG00000024076	42.3225	2.45895	1.22429	0.00102293	0.0138674	Vit	74199
ENSMUSG00000037876	2367.4	0.466972	0.174058	0.00103698	0.0140432	Jmjd1c	108829
ENSMUSG00000024754	677.793	0.590927	0.232633	0.00103869	0.0140517	Cemip2	83921
ENSMUSG00000050965	967.527	0.398246	0.142873	0.00104525	0.0141026	Prkca	18750
ENSMUSG00000026201	1710.3	-0.373952	0.132519	0.00104669	0.0141026	Stk16	20872
ENSMUSG00000075701	2243.39	-0.495282	0.187986	0.00104682	0.0141026	Selenos	109815
ENSMUSG00000057322	1430.49	-0.443778	0.163934	0.00105419	0.0141871	Rpl38	67671
ENSMUSG00000001552	10044.4	0.365745	0.128016	0.00105785	0.0142216	Jup	16480
ENSMUSG00000034342	1509.71	0.518191	0.198671	0.00105897	0.0142219	Cbl	12402
ENSMUSG00000028565	855.723	0.648989	0.263575	0.00106373	0.0142563	Nfia	18027
ENSMUSG00000027678	1596.23	0.51243	0.196087	0.00106315	0.0142563	Ncoa3	17979
ENSMUSG00000020393	11531.9	-0.415569	0.151082	0.00106576	0.0142686	Kremen1	84035
ENSMUSG00000022032	31.5189	2.01207	1.00075	0.00108337	0.0144621	Scara5	71145
ENSMUSG00000038056	2284.9	0.498136	0.189796	0.00108357	0.0144621	Kmt2c	231051
ENSMUSG00000051234	1698.94	-0.447849	0.166607	0.00108172	0.0144621	Rnf7	19823
ENSMUSG00000038902	1574.93	0.542515	0.21262	0.00108582	0.0144773	Pogz	229584
ENSMUSG00000024844	1019.02	-0.437664	0.161903	0.00109414	0.0145731	Banf1	23825
ENSMUSG00000026349	1775.59	0.484783	0.183748	0.00109841	0.014615	Ccnt2	72949
ENSMUSG00000025868	1200.97	-0.397502	0.143769	0.00110573	0.0146972	Higd2a	67044
ENSMUSG00000052298	11875.2	-0.285144	0.0950829	0.0011081	0.0147136	Cdc42se2	72729
ENSMUSG00000006732	438.731	-0.467601	0.176064	0.00110972	0.0147199	Mettl1	17299
ENSMUSG00000073700	1609.55	0.45298	0.169075	0.00111204	0.0147205	Klhl21	242785
ENSMUSG00000031954	1228.26	-0.386513	0.138673	0.00111157	0.0147205	Cfdp1	23837
ENSMUSG00000056629	1543.24	-0.538871	0.211725	0.00111778	0.0147814	Fkbp2	14227
ENSMUSG00000056629	1543.24	-0.538871	0.211725	0.00111778	0.0147814	LOC114841036	114841036
ENSMUSG00000006651	27162.2	-0.405599	0.148401	0.00112602	0.0148601	Aplp1	11803
ENSMUSG00000020873	1629.89	-0.420103	0.154929	0.00113486	0.0149614	Slc35b1	110172
ENSMUSG00000019579	1173.64	-0.460248	0.173375	0.00113958	0.0150084	Mydgf	28106
ENSMUSG00000018287	1365.08	-0.318673	0.110158	0.00114089	0.0150103	Spag7	216873
ENSMUSG00000048076	11122	-0.29232	0.0987439	0.00114457	0.0150291	Arf1	11840
ENSMUSG00000070436	5106.44	-0.491934	0.188942	0.00114464	0.0150291	Serpinh1	12406
ENSMUSG00000018474	6004.21	0.416692	0.153015	0.00115123	0.0151002	Chd3	216848
ENSMUSG00000024091	2059.06	-0.36755	0.132125	0.00116191	0.0152095	Vapa	30960
ENSMUSG00000030647	1084.26	-0.53176	0.208629	0.00116122	0.0152095	Ndufc2	68197
ENSMUSG00000038764	899.446	0.503962	0.194456	0.00116426	0.0152248	Ptpn3	545622
ENSMUSG00000033855	3884.62	0.378862	0.136297	0.00116825	0.0152616	Ston1	77057
ENSMUSG00000040690	75.0049	2.89857	1.60577	0.00117557	0.0153058	Col16a1	107581
ENSMUSG00000027510	427.687	0.610511	0.248234	0.00117637	0.0153058	Rbm38	56190
ENSMUSG00000022995	2066.75	0.48025	0.183187	0.00117584	0.0153058	Enah	13800
ENSMUSG00000015671	2455.84	-0.350188	0.123384	0.00117359	0.0153058	Psma2	19166
ENSMUSG00000072772	998.771	-0.528222	0.210536	0.00118169	0.0153596	Grcc10	14790
ENSMUSG00000039130	635.852	-0.529419	0.208201	0.00118898	0.0154388	Zc3hc1	232679
ENSMUSG00000037355	552.863	0.611382	0.249299	0.00119047	0.0154427	Uvssa	71101
ENSMUSG00000028798	1862.82	-0.439734	0.165129	0.00121193	0.0156913	Eif3i	54709
ENSMUSG00000021290	985.069	-0.535065	0.211635	0.00121206	0.0156913	Atp5mpl	70257
ENSMUSG00000017002	23.1725	2.24737	1.17289	0.00121381	0.015693	Slpi	20568
ENSMUSG00000025025	1196.18	0.427502	0.159159	0.00121462	0.015693	Mxi1	17859
ENSMUSG00000032288	1325.54	-0.514475	0.200828	0.00121624	0.0156983	Imp3	102462
ENSMUSG00000039515	5443.06	-0.353929	0.126274	0.00121773	0.0157018	Ptpa	110854
ENSMUSG00000038481	1106.68	0.396417	0.144924	0.00122175	0.0157223	Cdk19	78334
ENSMUSG00000002102	4709.62	-0.338072	0.119321	0.0012213	0.0157223	Psmc3	19182
ENSMUSG00000021876	105.206	1.10823	0.520111	0.00122418	0.0157289	Rnase4	58809
ENSMUSG00000004285	1840.04	-0.348068	0.125065	0.0012247	0.0157289	Atp6v1f	66144
ENSMUSG00000036256	111982	-0.321413	0.108392	0.00122801	0.0157558	Igfbp7	29817
ENSMUSG00000020747	968.023	0.396417	0.145259	0.0012437	0.0159413	Tmem94	71947
ENSMUSG00000025277	111.123	-0.783361	0.343583	0.00124515	0.0159441	Abhd6	66082
ENSMUSG00000031783	1339.84	-0.486605	0.188445	0.00124842	0.0159544	Polr2c	20021
ENSMUSG00000037405	332.526	2.17398	1.15833	0.00126253	0.0160894	Icam1	15894
ENSMUSG00000039741	935.472	0.633143	0.262731	0.00126272	0.0160894	Bahcc1	268515
ENSMUSG00000034566	3060.2	-0.420057	0.156824	0.00126901	0.0161537	Atp5h	71679
ENSMUSG00000007721	1660.03	-0.444209	0.168036	0.00127491	0.0162128	Ccdc124	234388
ENSMUSG00000037369	2076.22	-0.460417	0.176059	0.00127803	0.0162366	Kdm6a	22289
ENSMUSG00000021549	1422.92	0.368933	0.133308	0.00127959	0.0162395	Rasa1	218397
ENSMUSG00000031226	423.256	-0.553873	0.222834	0.00128077	0.0162395	Pbdc1	67683
ENSMUSG00000041355	1923.47	-0.414498	0.154384	0.00128405	0.016265	Ssr2	66256
ENSMUSG00000068917	2032	0.411305	0.152788	0.00128785	0.0162972	Clk2	12748
ENSMUSG00000022265	114.627	1.36745	0.674235	0.00129958	0.0164296	Ank	11732
ENSMUSG00000034312	4875.75	0.367057	0.132623	0.00130491	0.0164809	Iqsec1	232227
ENSMUSG00000031024	420.74	0.563902	0.228351	0.00131517	0.0165943	St5	76954
ENSMUSG00000018398	1418.79	0.375675	0.136793	0.00131933	0.0166282	Sept8	20362
ENSMUSG00000027637	1282.23	-0.408412	0.152081	0.00132043	0.0166282	Rab5if	67388
ENSMUSG00000028797	3234.06	-0.361267	0.13075	0.00132436	0.0166568	Tmem234	76799
ENSMUSG00000005510	1272.68	-0.389187	0.143205	0.00132528	0.0166568	Ndufs3	68349
ENSMUSG00000039218	13707.4	0.570376	0.232349	0.00133535	0.0167424	Srrm2	75956
ENSMUSG00000056608	1942.72	0.368545	0.13337	0.00133345	0.0167424	Chd9	109151
ENSMUSG00000032399	12205.9	-0.303693	0.105948	0.00133597	0.0167424	Rpl4	67891
ENSMUSG00000029616	931.741	-0.457045	0.17662	0.00133735	0.0167435	Erp29	67397
ENSMUSG00000090115	194.89	0.686252	0.294667	0.00134036	0.0167436	Usp49	224836
ENSMUSG00000005682	1598.85	0.481241	0.187252	0.00133941	0.0167436	Pan2	103135
ENSMUSG00000028788	3965.62	-0.329759	0.117012	0.00134124	0.0167436	Ptp4a2	19244
ENSMUSG00000021690	1482.73	0.377165	0.137951	0.00134921	0.0168268	Jmy	57748
ENSMUSG00000028528	48.427	2.11519	1.14261	0.00135786	0.0168858	Dnajc6	72685
ENSMUSG00000038695	735.031	-0.547338	0.221878	0.00135683	0.0168858	Josd2	66124
ENSMUSG00000021737	1391.5	-0.381059	0.138184	0.00136573	0.0169673	Psmd6	66413
ENSMUSG00000001158	1011.28	-0.515085	0.20561	0.00137804	0.0171038	Snrnp27	66618
ENSMUSG00000046727	3485.27	-0.514758	0.206415	0.00139137	0.0172527	Cystm1	66060
ENSMUSG00000078812	7440.29	-0.362469	0.131982	0.00139893	0.0173298	Eif5a	276770
ENSMUSG00000021360	95.1872	1.44435	0.736828	0.00141736	0.0175246	Gcnt2	14538
ENSMUSG00000022677	1025.41	-0.460487	0.179057	0.00142134	0.0175402	Fopnl	66086
ENSMUSG00000078348	1208.65	-0.470887	0.184154	0.00142007	0.0175402	Sf3b5	66125
ENSMUSG00000025147	7407.41	-0.368634	0.135492	0.00143314	0.017669	Mob2	101513
ENSMUSG00000046982	2816.51	0.395903	0.149126	0.00143622	0.0176902	Tshz1	110796
ENSMUSG00000008668	4003.27	-0.384788	0.142819	0.00143837	0.0176997	Rps18	20084
ENSMUSG00000030309	363.975	0.531083	0.2149	0.00144772	0.0177979	Caprin2	232560
ENSMUSG00000040943	963.434	0.543482	0.221473	0.00145073	0.0178179	Tet2	214133
ENSMUSG00000019795	2419.64	-0.296811	0.10403	0.00145222	0.0178193	Pcmt1	18537
ENSMUSG00000095115	2371.53	0.354375	0.128857	0.00145446	0.0178299	Itpripl2	319622
ENSMUSG00000028060	1621.86	0.408377	0.153973	0.00146274	0.0179144	Khdc4	74200
ENSMUSG00000019179	3700.9	-0.322771	0.115234	0.00146816	0.0179638	Mdh2	17448
ENSMUSG00000042507	1658.06	0.540234	0.220014	0.00146967	0.0179652	Elmsan1	238317
ENSMUSG00000028495	2397.76	-0.437586	0.168712	0.00147885	0.0180604	Rps6	20104
ENSMUSG00000028495	2397.76	-0.437586	0.168712	0.00147885	0.0180604	Rps6-ps4	105244208
ENSMUSG00000047710	671.904	0.401171	0.150988	0.00149314	0.0182043	Champ1	101994
ENSMUSG00000022812	2188.33	0.388118	0.144919	0.00149345	0.0182043	Gsk3b	56637
ENSMUSG00000008855	3046.99	0.376489	0.140205	0.0015079	0.0183286	Hdac5	15184
ENSMUSG00000042292	770.726	0.431707	0.16589	0.00150951	0.018331	Mrtfa	223701
ENSMUSG00000037351	3355.53	-0.296792	0.104455	0.0015171	0.0183718	Actr1b	226977
ENSMUSG00000025428	20036.9	-0.292599	0.102346	0.00151967	0.0183853	Atp5a1	11946
ENSMUSG00000087691	82.7463	1.05049	0.511394	0.00154439	0.0186495	Cd55os	102640368
ENSMUSG00000040183	559.506	0.565927	0.235777	0.00154742	0.0186687	Ankrd6	140577
ENSMUSG00000037190	541.461	-0.476832	0.189599	0.00155118	0.0186965	Cyb561d2	56368
ENSMUSG00000061288	617.492	0.45194	0.176722	0.00155699	0.0187491	Taok3	330177
ENSMUSG00000028906	624.869	0.554852	0.230474	0.00156299	0.0187864	Epb41	269587
ENSMUSG00000030682	2506.24	-0.32214	0.1157	0.00156294	0.0187864	Cdipt	52858
ENSMUSG00000022234	4112.66	-0.364886	0.13471	0.00156469	0.0187894	Cct5	12465
ENSMUSG00000034858	580.228	0.540815	0.222443	0.00158221	0.0189821	Fam214a	235493
ENSMUSG00000029559	899.399	-0.404881	0.154173	0.00158841	0.0190388	2210016L21Rik	72357
ENSMUSG00000041415	1900.63	0.358593	0.132575	0.00160299	0.019178	Dicer1	192119
ENSMUSG00000024944	1712.17	-0.362982	0.134587	0.00160829	0.0192237	Arl2	56327
ENSMUSG00000062762	3091.21	-0.442343	0.173296	0.00161031	0.01923	Ei24	13663
ENSMUSG00000041841	2357.63	-0.41386	0.159029	0.00161299	0.0192442	Rpl37	67281
ENSMUSG00000041841	2357.63	-0.41386	0.159029	0.00161299	0.0192442	Rpl37rt	100502825
ENSMUSG00000024421	33.7795	2.44647	1.47025	0.00162278	0.0193117	Lama3	16774
ENSMUSG00000074884	4419.52	-0.315868	0.113604	0.00162232	0.0193117	Serf2	378702
ENSMUSG00000020484	6823.4	-0.505563	0.206695	0.00162312	0.0193117	Xbp1	22433
ENSMUSG00000040761	1919.04	0.474641	0.188928	0.00164306	0.0195246	Spen	56381
ENSMUSG00000028910	368.21	-0.491602	0.198952	0.00164404	0.0195246	Mecr	26922
ENSMUSG00000021124	2035.75	-0.359566	0.133545	0.00165028	0.0195629	Vti1b	53612
ENSMUSG00000018040	1332.23	-0.419326	0.161865	0.00165015	0.0195629	Rrp7a	74778
ENSMUSG00000023904	1636.04	-0.340671	0.125013	0.00165393	0.0195882	Hcfc1r1	353502
ENSMUSG00000024160	858.266	-0.494961	0.201033	0.00165699	0.0196064	Spsb3	79043
ENSMUSG00000020193	40.0891	1.07052	0.534675	0.00166527	0.0196224	Zpbp	53604
ENSMUSG00000031292	957.666	0.47951	0.192468	0.00166033	0.0196224	Cdkl5	382253
ENSMUSG00000034485	23487.8	0.352976	0.130451	0.00166744	0.0196224	Uaca	72565
ENSMUSG00000020102	184.648	-0.775575	0.360469	0.00166634	0.0196224	Slc16a7	20503
ENSMUSG00000050666	320.187	-0.885567	0.426804	0.00166166	0.0196224	Vstm4	320736
ENSMUSG00000040033	967.696	0.536132	0.223852	0.00167257	0.0196368	Stat2	20847
ENSMUSG00000013415	611.301	0.533407	0.221391	0.00167384	0.0196368	Igf2bp1	140486
ENSMUSG00000038717	577.63	-0.506773	0.207645	0.00167474	0.0196368	Atp5l	27425
ENSMUSG00000000303	143.396	-0.83439	0.395946	0.00167083	0.0196368	Cdh1	12550
ENSMUSG00000011096	1965.73	-0.365009	0.136294	0.00167652	0.0196399	Akt1s1	67605
ENSMUSG00000059852	2117.96	-0.541702	0.226584	0.00167818	0.0196415	Kcng2	240444
ENSMUSG00000014778	459.082	0.644921	0.283729	0.00168279	0.0196599	Fhod1	234686
ENSMUSG00000024812	1577.84	0.3588	0.133403	0.00168167	0.0196599	Tjp2	21873
ENSMUSG00000006307	2170.48	0.430441	0.167875	0.00168633	0.0196835	Kmt2b	75410
ENSMUSG00000025869	523.487	-0.558103	0.23591	0.00169206	0.0197148	Nop16	28126
ENSMUSG00000036620	3380.69	-0.339497	0.124907	0.00170432	0.019822	Mgat4b	103534
ENSMUSG00000027276	136.166	0.891459	0.431885	0.00171078	0.0198614	Jag1	16449
ENSMUSG00000019997	30288.6	0.53577	0.222015	0.00171014	0.0198614	Ccn2	14219
ENSMUSG00000033047	2731.84	-0.338323	0.124565	0.00171413	0.0198824	Eif3l	223691
ENSMUSG00000058407	1600.69	-0.341631	0.126056	0.00172344	0.0199725	Txndc9	98258
ENSMUSG00000017692	5985.24	0.379556	0.14342	0.00172822	0.019992	Rhbdl3	246104
ENSMUSG00000022500	3198.79	-0.36023	0.134771	0.00172686	0.019992	Litaf	56722
ENSMUSG00000022500	3198.79	-0.36023	0.134771	0.00172686	0.019992	Gm9861	545182
ENSMUSG00000053175	146.347	1.18637	0.616533	0.00173559	0.0200593	Bcl3	12051
ENSMUSG00000041417	1760.01	0.556425	0.23494	0.00175034	0.0202117	Pik3r1	18708
ENSMUSG00000029152	4914.56	-0.373047	0.143506	0.00175456	0.0202244	Ociad1	68095
ENSMUSG00000032171	1316.94	-0.430334	0.169221	0.00175305	0.0202244	Pin1	23988
ENSMUSG00000034893	1197.02	0.398744	0.153135	0.00175901	0.0202576	Cog3	338337
ENSMUSG00000032959	2309.28	-0.394096	0.151436	0.00177064	0.0203552	Pebp1	23980
ENSMUSG00000045007	25.0612	1.87103	1.06466	0.00178123	0.0204476	Tubg2	103768
ENSMUSG00000019471	4548.25	-0.335061	0.123597	0.00178183	0.0204476	Cdc37	12539
ENSMUSG00000039529	6584.79	0.312244	0.113213	0.00179229	0.0205493	Atp8b1	54670
ENSMUSG00000037300	886.63	0.421713	0.164979	0.00179632	0.0205773	Ttc13	234875
ENSMUSG00000021537	2090.67	-0.306935	0.111186	0.00180699	0.0206459	Cetn3	12626
ENSMUSG00000053198	3254.7	-0.331655	0.122243	0.0018071	0.0206459	Prx	19153
ENSMUSG00000031849	439.864	-0.722028	0.334949	0.0018151	0.0207191	Comp	12845
ENSMUSG00000050310	1161.5	0.519313	0.218674	0.00182253	0.0207855	Rictor	78757
ENSMUSG00000024587	4053.37	-0.290068	0.103984	0.00183031	0.0208559	Nars	70223
ENSMUSG00000030339	1777.15	-0.351293	0.131572	0.00183713	0.0208967	Ltbr	17000
ENSMUSG00000034591	2751.82	-0.388398	0.15008	0.00183608	0.0208967	Slc41a2	338365
ENSMUSG00000038539	1391.46	-0.444892	0.177982	0.0018462	0.0209815	Atf5	107503
ENSMUSG00000033739	296.188	-0.581707	0.25331	0.00185987	0.0211182	Fkbpl	56299
ENSMUSG00000025508	3630.84	-0.331381	0.122616	0.00186661	0.0211762	Rplp2	67186
ENSMUSG00000044285	1243.31	-0.665104	0.302757	0.00186926	0.0211877	Gm1821	218963
ENSMUSG00000033209	622.32	0.611522	0.269989	0.00187655	0.0212517	Ttc28	209683
ENSMUSG00000031505	1898.27	-0.376069	0.144632	0.00187884	0.021259	Naxd	69225
ENSMUSG00000030654	2922.54	-0.342046	0.127752	0.00189188	0.021384	Arl6ip1	54208
ENSMUSG00000073889	2378.19	-0.388748	0.149902	0.0018932	0.021384	Il11ra1	16157
ENSMUSG00000022883	786.301	0.576839	0.25066	0.00190011	0.0214434	Robo1	19876
ENSMUSG00000070056	196.628	0.835988	0.407354	0.00190478	0.0214774	Mfhas1	52065
ENSMUSG00000004788	1843.44	-0.408158	0.16008	0.00190925	0.0214903	Eif2b2	217715
ENSMUSG00000040111	2635.9	0.466553	0.189999	0.00191226	0.0215055	Gramd1b	235283
ENSMUSG00000005533	4216.78	0.486348	0.200491	0.00191684	0.0215382	Igf1r	16001
ENSMUSG00000025580	3085.98	-0.357354	0.135062	0.00192789	0.0216435	Eif4a3	192170
ENSMUSG00000040620	756.282	0.423653	0.167736	0.0019302	0.0216508	Dhx33	216877
ENSMUSG00000025533	720.838	-0.454976	0.184342	0.00193356	0.0216696	Asl	109900
ENSMUSG00000090258	520.798	-0.531019	0.226034	0.00194214	0.021747	Churc1	211151
ENSMUSG00000022358	221.512	0.881936	0.439371	0.00195327	0.0218337	Fbxo32	67731
ENSMUSG00000027613	2115.47	-0.31205	0.11446	0.00195246	0.0218337	Eif6	16418
ENSMUSG00000031274	16654.5	-0.260375	0.0910611	0.00196103	0.0218826	Col4a5	12830
ENSMUSG00000000385	147.745	-1.05297	0.55604	0.00196091	0.0218826	Tmprss2	50528
ENSMUSG00000030657	138.168	0.644999	0.292628	0.00196922	0.0219551	Xylt1	233781
ENSMUSG00000036860	572.873	-0.447192	0.181143	0.00197888	0.0220438	Mrpl55	67212
ENSMUSG00000030536	10645.5	0.384907	0.148944	0.00198104	0.0220488	Iqgap1	29875
ENSMUSG00000034932	728.805	-0.461526	0.188961	0.00199219	0.0221539	Mrpl54	66047
ENSMUSG00000059355	959.235	-0.371301	0.142529	0.00199426	0.0221579	Wdr83os	414077
ENSMUSG00000047248	911.237	0.466654	0.191314	0.00199706	0.0221699	C2cd3	277939
ENSMUSG00000020387	881.223	0.386859	0.150009	0.00200118	0.0221937	Jade2	76901
ENSMUSG00000015747	701.912	-0.440745	0.178002	0.00200435	0.0221937	Vps45	22365
ENSMUSG00000021728	36.9826	-1.22926	0.673974	0.00200348	0.0221937	Emb	13723
ENSMUSG00000021484	7323.37	-0.291742	0.104388	0.00200769	0.0222117	Lman2	66890
ENSMUSG00000090841	37713.3	-0.318654	0.11708	0.00202953	0.0224341	Myl6	17904
ENSMUSG00000019362	1926	-0.331389	0.124033	0.00203258	0.0224487	D8Ertd738e	101966
ENSMUSG00000032308	379.632	0.548254	0.237452	0.00204405	0.0225176	Ulk3	71742
ENSMUSG00000039219	1367.98	0.342404	0.128963	0.00204317	0.0225176	Arid4b	94246
ENSMUSG00000028622	1049.8	-0.351606	0.133562	0.0020413	0.0225176	Mrpl37	56280
ENSMUSG00000079426	1921.36	-0.359764	0.137756	0.00205456	0.0226142	Arpc4	68089
ENSMUSG00000049422	1553.15	-0.447961	0.182809	0.00205816	0.022628	Chchd10	103172
ENSMUSG00000060550	72757	-0.516037	0.22041	0.00205932	0.022628	H2-Q9	110558
ENSMUSG00000029505	1556.17	0.42083	0.167498	0.00206774	0.0227013	Ep400	75560
ENSMUSG00000002768	1171.31	-0.54956	0.240552	0.00207138	0.0227219	Mea1	17256
ENSMUSG00000021476	1697.85	-0.335955	0.126438	0.00207812	0.0227766	Habp4	56541
ENSMUSG00000012429	442.515	-0.46997	0.194942	0.00208981	0.0228853	Mplkip	66308
ENSMUSG00000060803	1220.34	-0.322726	0.120444	0.00209446	0.0229097	Gstp1	14870
ENSMUSG00000028419	4299.82	-0.360433	0.138369	0.00209559	0.0229097	Chmp5	76959
ENSMUSG00000027375	227.888	-0.786969	0.388252	0.00209973	0.0229356	Mal	17153
ENSMUSG00000024050	1617.95	0.407871	0.162059	0.00210936	0.0230142	Wiz	22404
ENSMUSG00000058546	1378.39	-0.409433	0.163031	0.00211048	0.0230142	Rpl23a	268449
ENSMUSG00000020864	8171.31	-0.355179	0.135444	0.0021174	0.0230702	Ankrd40	71452
ENSMUSG00000110622	122.409	1.17505	0.647799	0.00212285	0.023108	Iqcn	637079
ENSMUSG00000078429	7455.45	0.308826	0.114035	0.00212445	0.023108	Ctdsp2	52468
ENSMUSG00000027365	2323.02	0.335508	0.126524	0.00212636	0.0231095	Trpm7	58800
ENSMUSG00000033454	608.913	0.558566	0.245527	0.0021306	0.0231167	Zbtb1	268564
ENSMUSG00000022607	1321.14	0.327465	0.122754	0.00213009	0.0231167	Ptk2	14083
ENSMUSG00000003154	1903.36	0.371846	0.143504	0.00213254	0.0231183	Foxj2	60611
ENSMUSG00000071659	8172.73	0.248772	0.0881982	0.00214423	0.02317	Hnrnpul2	68693
ENSMUSG00000003518	11742.6	-0.313805	0.116638	0.00214175	0.02317	Dusp3	72349
ENSMUSG00000020457	1370.78	-0.364013	0.140591	0.00214627	0.02317	Drg1	13494
ENSMUSG00000027285	525.021	-0.386165	0.151558	0.00214538	0.02317	Haus2	66296
ENSMUSG00000059146	11362.2	0.482549	0.205934	0.00216487	0.0233513	E430016F16Rik	414121
ENSMUSG00000031539	404.032	0.44051	0.179942	0.00218294	0.023507	Ap3m2	64933
ENSMUSG00000031778	1362.78	0.505131	0.217193	0.00218616	0.0235221	Cx3cl1	20312
ENSMUSG00000031563	5006.9	0.257904	0.0934163	0.00219623	0.0236049	Wwc2	52357
ENSMUSG00000029642	854.762	-0.429799	0.175009	0.0021975	0.0236049	Polr1d	20018
ENSMUSG00000029674	437.379	0.55828	0.24698	0.00219987	0.0236107	Limk1	16885
ENSMUSG00000030284	2895.51	-0.363882	0.140965	0.00220273	0.0236218	Creld1	171508
ENSMUSG00000070394	537.407	-0.516729	0.223301	0.00220662	0.0236439	Tmem256	69186
ENSMUSG00000024078	793.094	-0.471728	0.198157	0.00222811	0.0238169	Ttc27	74196
ENSMUSG00000033726	84.4371	-1.29731	0.760105	0.00222828	0.0238169	Emx1	13796
ENSMUSG00000026116	2062.3	0.350623	0.134132	0.00223137	0.0238301	Tmem131	56030
ENSMUSG00000047459	2175.82	-0.447541	0.185021	0.00224001	0.0238633	Dynlrb1	67068
ENSMUSG00000028729	1530.14	-0.404541	0.162425	0.00225984	0.0240548	Ebna1bp2	69072
ENSMUSG00000070565	517.082	0.560249	0.249949	0.00227195	0.0240872	Rasal2	226525
ENSMUSG00000005534	1004.96	0.448512	0.185517	0.00226949	0.0240872	Insr	16337
ENSMUSG00000026851	1602.98	-0.298877	0.110741	0.0022722	0.0240872	BC005624	227707
ENSMUSG00000022635	1547.3	-0.399196	0.159605	0.00226721	0.0240872	Zcrb1	67197
ENSMUSG00000028517	2569.98	-0.414695	0.167547	0.00226531	0.0240872	Plpp3	67916
ENSMUSG00000002550	1199.68	-0.347654	0.13368	0.00227547	0.0241021	Uck1	22245
ENSMUSG00000000740	4716.72	-0.369502	0.144559	0.00228076	0.0241383	Rpl13	270106
ENSMUSG00000001794	7409.53	-0.344704	0.132325	0.00228423	0.0241553	Capns1	12336
ENSMUSG00000030465	1933.66	0.385794	0.152908	0.0022902	0.0241986	Psd3	234353
ENSMUSG00000027255	2698.22	-0.305319	0.113851	0.00229952	0.0242773	Arfgap2	77038
ENSMUSG00000031441	2191.2	0.367913	0.143792	0.00231772	0.0244296	Atp11a	50770
ENSMUSG00000051232	700.144	-0.414331	0.168014	0.00231636	0.0244296	Tmem199	195040
ENSMUSG00000021493	229.235	0.943415	0.501417	0.00232303	0.0244656	Pdlim7	67399
ENSMUSG00000031618	434.147	0.518597	0.226223	0.00234758	0.024704	Nr3c2	110784
ENSMUSG00000025731	620.002	-0.455244	0.190856	0.00235295	0.0247203	Mettl26	68347
ENSMUSG00000026032	1228.76	-0.495469	0.214084	0.00235278	0.0247203	Ndufb3	66495
ENSMUSG00000024571	1881.71	-0.339716	0.130546	0.00236013	0.0247238	Txnl4a	27366
ENSMUSG00000062421	1871.61	-0.378022	0.148026	0.00236045	0.0247238	Arf2	11841
ENSMUSG00000021792	658.8	-0.479487	0.204611	0.00236093	0.0247238	Prxl2a	70564
ENSMUSG00000013150	616.691	-0.520327	0.228555	0.00236998	0.0247985	Gfod2	70575
ENSMUSG00000048827	231.792	0.807419	0.41086	0.00238234	0.0249077	Pkd1l3	244646
ENSMUSG00000020537	1301.67	-0.315534	0.119231	0.00238878	0.0249548	Drg2	13495
ENSMUSG00000024912	90.0679	1.02685	0.567018	0.0023909	0.0249568	Fosl1	14283
ENSMUSG00000025940	714.247	-0.395172	0.158823	0.00239515	0.0249811	Tmem70	70397
ENSMUSG00000027007	9796.29	0.337509	0.129289	0.00240475	0.025061	Itprid2	70599
ENSMUSG00000031557	2893.89	-0.53525	0.238586	0.00241047	0.0251003	Plekha2	83436
ENSMUSG00000061286	733.711	-0.383754	0.153055	0.00242065	0.025186	Exosc5	27998
ENSMUSG00000020661	1920.97	0.415995	0.169649	0.00242271	0.0251872	Dnmt3a	13435
ENSMUSG00000075284	30.0649	1.90168	1.3038	0.00243159	0.0252227	Wipf1	215280
ENSMUSG00000070544	3578.6	0.379399	0.150568	0.00243039	0.0252227	Top1	21969
ENSMUSG00000001707	468.794	-0.576376	0.264431	0.00243197	0.0252227	Eef1e1	66143
ENSMUSG00000029447	2322.71	-0.365496	0.143874	0.00243574	0.0252416	Cct6a	12466
ENSMUSG00000031540	2327.39	0.410627	0.166749	0.0024458	0.0253052	Kat6a	244349
ENSMUSG00000059291	2881.82	-0.393766	0.158675	0.0024516	0.0253449	Rpl11	67025
ENSMUSG00000030084	2313.2	0.370918	0.146225	0.00245472	0.0253546	Plxna1	18844
ENSMUSG00000067847	760.217	-0.471087	0.201195	0.00245645	0.0253546	Romo1	67067
ENSMUSG00000029684	7313.79	0.322777	0.123059	0.00248326	0.0255904	Wasl	73178
ENSMUSG00000038013	1075.24	0.38123	0.152064	0.00249026	0.0256421	Wipf2	68524
ENSMUSG00000002732	833.93	-0.429765	0.178427	0.00249628	0.0256836	Fkbp7	14231
ENSMUSG00000025265	97.8585	0.979495	0.540646	0.00250925	0.0257966	Fgd1	14163
ENSMUSG00000007891	9273.61	-0.293382	0.109442	0.00252414	0.0259291	Ctsd	13033
ENSMUSG00000037890	553.227	0.508724	0.223732	0.00253598	0.0260216	Wdr19	213081
ENSMUSG00000023991	1094.93	0.486624	0.21074	0.00253717	0.0260216	Foxp4	74123
ENSMUSG00000024002	2935.21	0.49898	0.218388	0.00254866	0.0260376	Brd4	57261
ENSMUSG00000024542	381.077	0.482	0.208179	0.00254172	0.0260376	Cep192	70799
ENSMUSG00000019173	5434.44	-0.31006	0.11839	0.0025488	0.0260376	Rab5c	19345
ENSMUSG00000029154	42.1539	-1.20485	0.721497	0.00254516	0.0260376	Cwh43	231293
ENSMUSG00000030451	2574.87	0.317045	0.120292	0.00255112	0.0260408	Herc2	15204
ENSMUSG00000036391	551.902	0.515043	0.228427	0.00255693	0.0260589	Sec24a	77371
ENSMUSG00000028811	1852.31	-0.387268	0.156135	0.00255575	0.0260589	Yars	107271
ENSMUSG00000028053	2519.84	0.380349	0.155855	0.00257587	0.0262107	Ash1l	192195
ENSMUSG00000029851	233.932	0.782618	0.405216	0.00259568	0.0263476	Tcaf2	232748
ENSMUSG00000055884	294.911	0.484482	0.210764	0.00259615	0.0263476	Fancm	104806
ENSMUSG00000026634	1437.34	0.368228	0.146406	0.00259211	0.0263476	Angel2	52477
ENSMUSG00000015994	2950.98	-0.314311	0.119816	0.00259748	0.0263476	Fnta	14272
ENSMUSG00000024414	813.82	-0.43522	0.182631	0.00260156	0.0263683	Mrpl27	94064
ENSMUSG00000020003	755.114	-0.425017	0.176835	0.0026058	0.0263906	Pex7	18634
ENSMUSG00000015143	5198.42	0.387061	0.156147	0.00261756	0.026427	Actn1	109711
ENSMUSG00000026223	5071.2	-0.353408	0.138903	0.00261699	0.026427	Itm2c	64294
ENSMUSG00000023971	557.818	-0.468942	0.202157	0.00261241	0.026427	Rrp36	224823
ENSMUSG00000019689	348.872	-0.586712	0.274495	0.00261456	0.026427	Fmc1	66117
ENSMUSG00000040287	19.3872	2.21383	1.62826	0.00261977	0.0264286	Stac3	237611
ENSMUSG00000025156	2002.65	-0.308533	0.117462	0.00263913	0.0266032	Gps1	209318
ENSMUSG00000073147	1064.35	-0.368603	0.147473	0.0026498	0.02669	5031425E22Rik	269630
ENSMUSG00000046798	1171.12	0.387095	0.156716	0.002652	0.0266913	Cldn12	64945
ENSMUSG00000022024	1485.62	-0.399639	0.163664	0.00265666	0.0267174	Sugt1	67955
ENSMUSG00000037012	2436.2	0.336689	0.131059	0.00266554	0.0267474	Hk1	15275
ENSMUSG00000024594	1523.61	0.32391	0.124871	0.0026654	0.0267474	Prrc1	73137
ENSMUSG00000006373	6605.71	-0.277397	0.103372	0.00266585	0.0267474	Pgrmc1	53328
ENSMUSG00000039195	793.278	-0.417853	0.174828	0.00267291	0.0267975	1110008P14Rik	73737
ENSMUSG00000038623	34.5746	1.68296	1.13467	0.00269658	0.026972	Tm6sf1	107769
ENSMUSG00000041540	1313.92	0.374069	0.150429	0.00271736	0.0271456	Sox5	20678
ENSMUSG00000035227	2862.41	-0.372735	0.150427	0.00271813	0.0271456	Spcs2	66624
ENSMUSG00000026589	999.957	0.624363	0.300531	0.0027287	0.0271979	Sec16b	89867
ENSMUSG00000045838	586.971	0.54177	0.247162	0.00272916	0.0271979	Ccdc9b	214239
ENSMUSG00000015461	2766.46	-0.349233	0.137942	0.00272968	0.0271979	Atf6b	12915
ENSMUSG00000034839	55.4506	0.875434	0.478871	0.00273876	0.0272674	Larp6	67557
ENSMUSG00000044627	1720.82	-0.443017	0.189062	0.00275185	0.0273767	Swi5	72931
ENSMUSG00000040123	1824.89	0.34286	0.135087	0.00275581	0.0273787	Zmym5	219105
ENSMUSG00000063931	2238.16	-0.442049	0.188676	0.00275748	0.0273787	Pepd	18624
ENSMUSG00000041592	48.7693	-1.33121	0.861599	0.00275841	0.0273787	Sdk2	237979
ENSMUSG00000004815	358.104	0.543519	0.249018	0.00276652	0.0274314	Dgkq	110524
ENSMUSG00000022400	1961.84	-0.315707	0.121687	0.00277073	0.0274314	Rbx1	56438
ENSMUSG00000033916	3051.83	-0.35591	0.14181	0.00277144	0.0274314	Chmp2a	68953
ENSMUSG00000113902	643.583	-0.452783	0.194926	0.00277432	0.0274314	Ndufb1-ps	102631912
ENSMUSG00000079427	231.176	-0.664736	0.330805	0.00277364	0.0274314	Mthfsl	100039707
ENSMUSG00000009549	2702.01	-0.434335	0.184412	0.0027779	0.0274458	Srp14	20813
ENSMUSG00000038369	1380.54	0.387339	0.158005	0.00278338	0.027479	Ncoa6	56406
ENSMUSG00000024164	577.288	2.03798	1.65865	0.00279149	0.027496	C3	12266
ENSMUSG00000024535	107.76	0.967352	0.552039	0.00279033	0.027496	Snx24	69226
ENSMUSG00000028382	10272.9	0.306687	0.117175	0.00278992	0.027496	Ptbp3	230257
ENSMUSG00000009927	4577.52	-0.360664	0.146061	0.00279627	0.0275221	Rps25	75617
ENSMUSG00000028138	2036.77	-0.310796	0.119937	0.00281445	0.0276591	Adh5	11532
ENSMUSG00000014551	712.636	-0.440228	0.188099	0.00281313	0.0276591	Mrps25	64658
ENSMUSG00000025199	1032.11	0.324114	0.125956	0.00282545	0.027746	Chuk	12675
ENSMUSG00000030124	683.72	1.23375	0.77605	0.00283173	0.0277867	Lag3	16768
ENSMUSG00000003134	99.7983	0.72751	0.375079	0.00285243	0.0279499	Tbc1d8	54610
ENSMUSG00000021773	136.708	-0.881147	0.499158	0.00285269	0.0279499	Comtd1	69156
ENSMUSG00000040424	242.925	0.489126	0.216923	0.0028562	0.0279631	Hipk4	233020
ENSMUSG00000041035	356.155	-0.491726	0.219204	0.00285958	0.027975	Dpcd	226162
ENSMUSG00000032384	626.85	0.389887	0.160101	0.00286514	0.0280082	Csnk1g1	214897
ENSMUSG00000027171	102.835	0.762075	0.401873	0.00287351	0.0280476	Prrg4	228413
ENSMUSG00000025364	2507.38	-0.311707	0.120141	0.00287165	0.0280476	Pa2g4	18813
ENSMUSG00000025144	475.041	-0.536416	0.247591	0.00288047	0.0280944	Cenpx	20892
ENSMUSG00000032802	497.978	-0.416611	0.175956	0.00289213	0.0281868	Srxn1	76650
ENSMUSG00000030161	4757.63	-0.318575	0.123894	0.00289475	0.0281872	Gabarapl1	57436
ENSMUSG00000024925	359.027	-0.58589	0.280512	0.00289653	0.0281872	Rnaseh2c	68209
ENSMUSG00000026295	25.3401	-0.326503	1.01594	0.00290624	0.0282604	Spp2	75396
ENSMUSG00000023046	199.353	1.04597	0.627242	0.00290991	0.0282749	Igfbp6	16012
ENSMUSG00000002379	1069.92	-0.346851	0.138155	0.00291611	0.0283139	Ndufa11	69875
ENSMUSG00000028998	983.61	-0.387843	0.159807	0.00291863	0.0283171	Tomm7	66169
ENSMUSG00000024856	1909.39	-0.420944	0.178466	0.0029288	0.0283944	Cdk2ap2	52004
ENSMUSG00000024789	899.614	0.430508	0.18339	0.00293393	0.0284228	Jak2	16452
ENSMUSG00000042046	1868.99	0.375522	0.152661	0.00293643	0.0284258	Dstyk	213452
ENSMUSG00000037710	883.59	-0.327997	0.128765	0.0029388	0.0284275	Cisd1	52637
ENSMUSG00000007880	4818.91	0.454887	0.201024	0.0029465	0.0284382	Arid1a	93760
ENSMUSG00000022091	1881.89	0.454843	0.19773	0.00294276	0.0284382	Sorbs3	20410
ENSMUSG00000022708	4566.08	0.449448	0.194709	0.00294479	0.0284382	Zbtb20	56490
ENSMUSG00000010376	2055.42	-0.404755	0.169772	0.00295202	0.0284701	Nedd8	18002
ENSMUSG00000025034	4943.49	0.274004	0.102881	0.0029709	0.0286095	Trim8	93679
ENSMUSG00000037563	5605.32	-0.382886	0.157864	0.00296966	0.0286095	Rps16	20055
ENSMUSG00000060743	4724.73	-0.385111	0.159288	0.00297848	0.0286399	H3f3a	15078
ENSMUSG00000040713	2923.45	-0.326863	0.12852	0.00298602	0.0286911	Creg1	433375
ENSMUSG00000035093	3204.15	0.305678	0.116587	0.0029911	0.0287186	Secisbp2l	70354
ENSMUSG00000026430	28.9433	1.24828	0.803604	0.00300278	0.0287883	Rassf5	54354
ENSMUSG00000027406	3142.88	-0.295892	0.113335	0.00300281	0.0287883	Idh3b	170718
ENSMUSG00000066036	4771.96	0.320667	0.125329	0.00300524	0.0287902	Ubr4	69116
ENSMUSG00000035284	699.283	0.452935	0.197245	0.00301267	0.02884	Vps13c	320528
ENSMUSG00000037709	91.5721	0.813543	0.446618	0.00303275	0.0289435	Fam13a	58909
ENSMUSG00000042595	154.893	0.675417	0.344574	0.00303244	0.0289435	Fam199x	245622
ENSMUSG00000020807	308.642	0.498775	0.22562	0.00303467	0.0289435	4933427D14Rik	74477
ENSMUSG00000042043	943.184	-0.378595	0.15576	0.00303067	0.0289435	Tbca	21371
ENSMUSG00000001576	2472.42	-0.386139	0.159936	0.00303338	0.0289435	Ergic1	67458
ENSMUSG00000021420	742.649	-0.395951	0.165363	0.00303973	0.0289704	Fars2	69955
ENSMUSG00000026309	1566.88	-0.361409	0.146567	0.00305691	0.0291127	Ilkap	67444
ENSMUSG00000038658	940.571	0.398603	0.166715	0.00306506	0.0291689	Ric1	226089
ENSMUSG00000039530	1553.63	-0.323266	0.127236	0.00307612	0.0292311	Tusc3	80286
ENSMUSG00000035754	1147.98	-0.402752	0.169505	0.00307447	0.0292311	Wdr18	216156
ENSMUSG00000027944	946.762	-0.359152	0.145838	0.00309877	0.0293815	Hax1	23897
ENSMUSG00000042208	444.562	0.4344	0.187511	0.00310389	0.0294085	0610010F05Rik	71675
ENSMUSG00000054051	289.041	0.537775	0.252527	0.00310634	0.0294101	Ercc6	319955
ENSMUSG00000110148	258.714	-0.851196	0.483702	0.00310984	0.0294218	5830408C22Rik	74744
ENSMUSG00000004056	7184.71	-0.256331	0.0944444	0.00311778	0.0294569	Akt2	11652
ENSMUSG00000040774	1294.2	-0.345754	0.139102	0.00312038	0.0294569	Cept1	99712
ENSMUSG00000030852	2197.5	0.35142	0.141922	0.00313192	0.0295227	Tacc2	57752
ENSMUSG00000066640	493.921	0.561998	0.268201	0.00313549	0.0295348	Fbxl18	231863
ENSMUSG00000037805	2967.73	-0.35024	0.141543	0.00314892	0.0295987	Rpl10a	19896
ENSMUSG00000030612	459.112	-0.565635	0.272146	0.00314914	0.0295987	Mrpl46	67308
ENSMUSG00000028563	1076.86	-0.368488	0.151404	0.00315601	0.0296417	Tm2d1	94043
ENSMUSG00000065990	1528.65	-0.443958	0.194171	0.00316075	0.0296647	Aurkaip1	66077
ENSMUSG00000052456	1736.77	-0.329649	0.130973	0.0031675	0.0296945	Asna1	56495
ENSMUSG00000021116	1061.45	-0.360473	0.147315	0.00316852	0.0296945	Eif2s1	13665
ENSMUSG00000028607	966.669	-0.410078	0.174751	0.00317202	0.0297058	Cpt2	12896
ENSMUSG00000028403	465.051	0.519354	0.240842	0.00318344	0.0297912	Zdhhc21	68268
ENSMUSG00000041736	1253.74	-0.476715	0.214771	0.00319077	0.0298382	Tspo	12257
ENSMUSG00000033499	1474.73	0.365735	0.149795	0.00319351	0.0298422	Larp4b	217980
ENSMUSG00000072889	338.355	0.430958	0.186683	0.00321	0.029953	Nfxl1	100978
ENSMUSG00000071064	539.965	0.538295	0.253836	0.00321357	0.0299647	Zfp827	622675
ENSMUSG00000030082	4601.8	-0.262363	0.0989013	0.00321826	0.0299869	Sec61a1	53421
ENSMUSG00000008892	1554.32	-0.382929	0.159999	0.00323615	0.0301319	Vdac3	22335
ENSMUSG00000079560	169.026	0.724315	0.388752	0.00325199	0.0301992	Hoxa3	15400
ENSMUSG00000023025	1187.47	0.362387	0.148419	0.00324995	0.0301992	Larp4	207214
ENSMUSG00000067851	1554.21	0.320018	0.126509	0.00324782	0.0301992	Arfgef1	211673
ENSMUSG00000053119	3554.05	-0.300585	0.117048	0.00325272	0.0301992	Chmp3	66700
ENSMUSG00000045257	216.503	-0.506049	0.234233	0.00325686	0.0302159	Morn2	378462
ENSMUSG00000002010	2431.39	-0.314251	0.123811	0.00326115	0.030234	Idh3g	15929
ENSMUSG00000048332	162.037	1.60723	1.27917	0.00326903	0.0302853	Lhfp	108927
ENSMUSG00000059474	804.93	0.428318	0.185794	0.0032807	0.0303717	Mbtd1	103537
ENSMUSG00000000732	52.7013	1.27884	0.873601	0.00328603	0.0303993	Icosl	50723
ENSMUSG00000057766	18.4135	2.10118	1.92806	0.00329159	0.0304171	Ankrd29	225187
ENSMUSG00000032366	13085.7	0.832124	0.471206	0.00329707	0.0304171	Tpm1	22003
ENSMUSG00000026153	740.704	0.472067	0.212242	0.00329719	0.0304171	Fam135a	68187
ENSMUSG00000003559	1937.91	-0.285382	0.109964	0.00330163	0.0304171	As3mt	57344
ENSMUSG00000016427	1135.04	-0.365673	0.150592	0.00330204	0.0304171	Ndufa1	54405
ENSMUSG00000029066	989.871	-0.438492	0.192835	0.00330206	0.0304171	Mrpl20	66448
ENSMUSG00000057497	511.678	-0.477288	0.216437	0.00331304	0.0304748	Fam136a	66488
ENSMUSG00000078784	524.127	-0.4636	0.209213	0.00331889	0.0305069	Rbis	69126
ENSMUSG00000025410	5257.2	-0.300381	0.117686	0.00332513	0.0305426	Dctn2	69654
ENSMUSG00000021745	134.51	0.823751	0.470842	0.0033402	0.0306178	Ptprg	19270
ENSMUSG00000047731	4498.45	0.27657	0.10581	0.00334043	0.0306178	Wbp1l	226178
ENSMUSG00000074890	281.947	-0.592414	0.294933	0.00334682	0.0306547	Lcmt2	329504
ENSMUSG00000003617	319.749	1.53533	1.22164	0.00338013	0.0308723	Cp	12870
ENSMUSG00000028402	168.026	1.08526	0.708877	0.00337673	0.0308723	Mpdz	17475
ENSMUSG00000023393	432.77	0.531058	0.252158	0.00337797	0.0308723	Slc17a9	228993
ENSMUSG00000048537	2375.08	0.429966	0.187423	0.00338577	0.0308802	Phldb1	102693
ENSMUSG00000057933	38.9164	-0.149492	0.298917	0.00338557	0.0308802	Gsta2	14858
ENSMUSG00000022801	1695.17	0.323887	0.129195	0.00338914	0.0308892	Lrch3	70144
ENSMUSG00000029810	877.669	0.621786	0.317084	0.0033932	0.0309044	Tmem176b	65963
ENSMUSG00000020053	62.3866	1.62084	1.31612	0.00340629	0.0309148	Igf1	16000
ENSMUSG00000074207	46.1798	1.39215	1.02124	0.00340442	0.0309148	Adh1	11522
ENSMUSG00000025959	1283.83	0.523948	0.24768	0.0034045	0.0309148	Klf7	93691
ENSMUSG00000022521	1812.2	0.505361	0.233376	0.00340376	0.0309148	Crebbp	12914
ENSMUSG00000020585	32779.1	-0.288813	0.112017	0.00340144	0.0309148	Laptm4a	17775
ENSMUSG00000055839	1974.59	-0.344574	0.140146	0.0034219	0.031013	Elob	67673
ENSMUSG00000022360	95.1851	0.698005	0.374823	0.00345236	0.031087	Atad2	70472
ENSMUSG00000041235	680.862	0.520182	0.245432	0.00344337	0.031087	Chd7	320790
ENSMUSG00000099083	1378.56	0.434755	0.191339	0.00344839	0.031087	Atf7	223922
ENSMUSG00000039989	1888.79	0.323935	0.129184	0.00344761	0.031087	Cbx4	12418
ENSMUSG00000033392	2097.56	0.300638	0.117908	0.00345178	0.031087	Clasp2	76499
ENSMUSG00000020225	1875.27	-0.304149	0.119663	0.00343516	0.031087	Tmbim4	68212
ENSMUSG00000019710	1879.13	-0.357724	0.147472	0.00343318	0.031087	Mrpl24	67707
ENSMUSG00000022404	887.34	-0.366878	0.152503	0.00344213	0.031087	Slc25a17	20524
ENSMUSG00000029499	880.457	-0.387698	0.165298	0.00345411	0.031087	Pxmp2	19301
ENSMUSG00000067629	233.259	0.639455	0.330831	0.00348687	0.031358	Syngap1	240057
ENSMUSG00000017376	2550.31	-0.361532	0.149625	0.00348907	0.031358	Nlk	18099
ENSMUSG00000042712	1198.41	-0.424119	0.186211	0.00351789	0.0315731	Tceal9	22381
ENSMUSG00000054728	344.385	0.732736	0.408514	0.00352626	0.0315883	Phactr1	218194
ENSMUSG00000039262	4762.87	0.326862	0.131473	0.00352675	0.0315883	Prrc2b	227723
ENSMUSG00000028062	1034.95	-0.352696	0.145265	0.0035269	0.0315883	Lamtor2	83409
ENSMUSG00000028964	3546.22	-0.341567	0.139288	0.00353253	0.0316168	Park7	57320
ENSMUSG00000057637	2475.85	0.327819	0.132039	0.0035383	0.0316465	Prdm2	110593
ENSMUSG00000024248	2268.56	-0.397065	0.170466	0.00354688	0.0317013	Cox7a2l	20463
ENSMUSG00000051844	70.8836	-0.864282	0.519404	0.00355145	0.0317203	B230319C09Rik	320775
ENSMUSG00000087658	386.961	-0.436617	0.194298	0.00357148	0.0318771	Hotairm1	105242658
ENSMUSG00000087658	386.961	-0.436617	0.194298	0.00357148	0.0318771	Hotairm2	106007488
ENSMUSG00000049760	755.101	-0.435158	0.19353	0.00358179	0.0319164	Micos13	224904
ENSMUSG00000003444	342.194	-0.534685	0.259243	0.00360633	0.0320995	Med29	67224
ENSMUSG00000053279	236.142	1.54742	1.33606	0.00361061	0.0321056	E030003E18Rik	320092
ENSMUSG00000032216	20476.1	0.279586	0.108094	0.00361197	0.0321056	Nedd4	17999
ENSMUSG00000018774	387.011	0.773569	0.442499	0.00362001	0.0321334	Cd68	12514
ENSMUSG00000035173	1396.87	0.371621	0.156166	0.00362024	0.0321334	Ccdc186	213993
ENSMUSG00000005621	1665.29	0.339225	0.138316	0.00362256	0.0321334	Zfp592	233410
ENSMUSG00000032334	447.537	1.31834	1.00583	0.00363028	0.0321578	Loxl1	16949
ENSMUSG00000059555	392.875	-0.505849	0.239805	0.00362857	0.0321578	Tor4a	227612
ENSMUSG00000002249	731.824	0.479378	0.221602	0.00363676	0.0321712	Tead3	21678
ENSMUSG00000005674	416.439	-0.389837	0.166974	0.00363663	0.0321712	Tomm40l	641376
ENSMUSG00000071076	109342	-0.45905	0.197601	0.0036462	0.0322326	Jund	16478
ENSMUSG00000029623	1658.59	-0.353832	0.144356	0.00364897	0.0322351	Pdap1	231887
ENSMUSG00000037434	963.578	0.409525	0.178096	0.00365647	0.0322792	Slc30a1	22782
ENSMUSG00000007617	1552.58	0.457213	0.208699	0.00366276	0.0322907	Homer1	26556
ENSMUSG00000079197	1687.69	-0.360671	0.150566	0.00366141	0.0322907	Psme2	19188
ENSMUSG00000003477	91.3695	1.01589	0.671256	0.00370355	0.0325409	Inmt	21743
ENSMUSG00000005370	489.658	0.414028	0.181414	0.0037045	0.0325409	Msh6	17688
ENSMUSG00000025907	3873.05	0.336005	0.136985	0.00369821	0.0325409	Rb1cc1	12421
ENSMUSG00000027357	549.175	-0.496486	0.234521	0.00370457	0.0325409	Crls1	66586
ENSMUSG00000014301	210.284	-0.547086	0.269876	0.0037108	0.0325589	Pam16	66449
ENSMUSG00000024897	423.953	0.697312	0.383265	0.00371666	0.0325882	Apba1	319924
ENSMUSG00000016554	1726.03	-0.302031	0.120064	0.00372502	0.0326394	Eif3d	55944
ENSMUSG00000030660	666.917	0.473744	0.219084	0.00373407	0.0326965	Pik3c2a	18704
ENSMUSG00000026305	22817.7	0.267645	0.103407	0.00374611	0.0327797	Lrrfip1	16978
ENSMUSG00000031574	244.321	0.668518	0.361276	0.00375443	0.0328097	Star	20845
ENSMUSG00000022974	757.299	0.489721	0.22961	0.00375461	0.0328097	Paxbp1	67367
ENSMUSG00000055027	1347.14	1.51319	1.33774	0.00376447	0.0328293	Smyd1	12180
ENSMUSG00000043822	776.225	0.522928	0.252498	0.00376149	0.0328293	Adamtsl5	66548
ENSMUSG00000029076	9124.34	-0.262561	0.100875	0.00376769	0.0328353	Sdf4	20318
ENSMUSG00000026879	43320.5	-0.308321	0.123218	0.00377235	0.0328538	Gsn	227753
ENSMUSG00000022802	188.719	0.621195	0.323751	0.00377558	0.0328597	Lmln	239833
ENSMUSG00000020715	1217.9	0.399704	0.173501	0.00380083	0.0330573	Ern1	78943
ENSMUSG00000030788	1911.1	-0.284734	0.111811	0.00380587	0.0330788	Rnf141	67150
ENSMUSG00000002602	9794.43	0.358717	0.150382	0.00382709	0.0332409	Axl	26362
ENSMUSG00000028849	2638.47	0.344849	0.142565	0.00383815	0.0333146	Map7d1	245877
ENSMUSG00000049800	2325.05	0.445504	0.202705	0.00384528	0.0333541	Sertad2	58172
ENSMUSG00000046318	936.077	0.64663	0.351679	0.00386596	0.0335055	Ccbe1	320924
ENSMUSG00000037979	3792.49	-0.268519	0.104622	0.00386791	0.0335055	Ccdc92	215707
ENSMUSG00000041801	67.3193	1.45166	1.26315	0.00389634	0.0337066	Phlda3	27280
ENSMUSG00000024847	2508.68	-0.340812	0.141253	0.00390564	0.0337645	Aip	11632
ENSMUSG00000035725	1175.35	0.363653	0.153836	0.00391456	0.0337964	Prkx	19108
ENSMUSG00000006462	29.4253	1.20954	0.899712	0.00393139	0.0338142	A530013C23Rik	329562
ENSMUSG00000032198	796.888	0.514395	0.248359	0.00392441	0.0338142	Dock6	319899
ENSMUSG00000078515	858.724	0.358157	0.150405	0.00392986	0.0338142	Ddi2	68817
ENSMUSG00000035107	2579.15	0.329015	0.134609	0.00394015	0.0338142	Dcbld2	73379
ENSMUSG00000009470	2861.15	0.307299	0.122705	0.00393976	0.0338142	Tnpo1	238799
ENSMUSG00000031347	950.309	-0.322777	0.13181	0.00393576	0.0338142	Cetn2	26370
ENSMUSG00000058454	1351.46	-0.338917	0.140116	0.00392831	0.0338142	Dhcr7	13360
ENSMUSG00000014769	2559.09	-0.367663	0.156455	0.00393391	0.0338142	Psmb1	19170
ENSMUSG00000060459	233.959	-0.70072	0.396297	0.00393596	0.0338142	Kng2	385643
ENSMUSG00000068039	3351.35	-0.299499	0.119685	0.00395408	0.0339113	Tcp1	21454
ENSMUSG00000028878	2134.81	0.340227	0.141022	0.00397454	0.0340635	Fam76a	230789
ENSMUSG00000020869	3146.22	-0.309993	0.125266	0.00397711	0.0340635	Lrrc59	98238
ENSMUSG00000050379	3477.49	0.412267	0.182189	0.00399321	0.0341562	Sept6	56526
ENSMUSG00000027165	406.391	-0.437787	0.19922	0.00399277	0.0341562	B230118H07Rik	68170
ENSMUSG00000048271	2225.17	0.405086	0.178859	0.00403402	0.0344825	Rbm33	381626
ENSMUSG00000029313	4378.8	0.377672	0.162551	0.00403713	0.0344863	Aff1	17355
ENSMUSG00000109179	162.697	0.794244	0.478215	0.00404722	0.0345497	Gm35339	102638882
ENSMUSG00000041278	944.902	-0.364604	0.155328	0.00406909	0.0347135	Ttc1	66827
ENSMUSG00000037447	1628.02	0.493952	0.236288	0.00409827	0.0349335	Arid5a	214855
ENSMUSG00000050002	605.587	-0.360003	0.153152	0.00410029	0.0349335	Idnk	75731
ENSMUSG00000030126	866.564	0.360973	0.153497	0.00410361	0.0349387	Tmcc1	330401
ENSMUSG00000046364	3079.33	-0.392226	0.17222	0.00411082	0.0349772	Rpl27a	26451
ENSMUSG00000030286	3548.75	-0.317799	0.129946	0.00411353	0.0349772	Emc3	66087
ENSMUSG00000033016	493.232	0.580567	0.301355	0.00412223	0.0350281	Nfatc1	18018
ENSMUSG00000029298	30.3187	1.57592	1.74278	0.00413614	0.0351232	Gbp9	236573
ENSMUSG00000009894	1014.74	-0.387277	0.16941	0.00414029	0.0351355	Snap47	67826
ENSMUSG00000042599	1390.01	0.382136	0.165983	0.00415137	0.0351937	Kdm7a	338523
ENSMUSG00000028106	1530.23	0.344032	0.143992	0.0041526	0.0351937	Rprd2	75137
ENSMUSG00000040669	1152.84	0.419315	0.188799	0.00418673	0.0354597	Phc1	13619
ENSMUSG00000078816	1142.03	1.03929	0.750137	0.00419154	0.0354772	Prkcg	18752
ENSMUSG00000022370	740.033	-0.411624	0.184723	0.00419839	0.035512	Mrpl13	68537
ENSMUSG00000066979	1626.87	-0.360673	0.154293	0.00421213	0.0356049	Bub3	12237
ENSMUSG00000078578	8468.81	-0.244194	0.0922287	0.00421869	0.035637	Ube2d3	66105
ENSMUSG00000028786	4934.93	-0.341639	0.144407	0.00423001	0.0357093	Tmem54	66260
ENSMUSG00000053886	8427.29	-0.333616	0.139184	0.00425229	0.035874	Sh2d4a	72281
ENSMUSG00000046186	67.2179	1.4064	1.38245	0.00426056	0.0359204	Cd109	235505
ENSMUSG00000039615	1199.73	-0.297415	0.119583	0.00426399	0.0359259	Stub1	56424
ENSMUSG00000038803	1702.82	-0.3889	0.171185	0.00427388	0.0359857	Ost4	67695
ENSMUSG00000055302	5636.29	-0.342627	0.144549	0.00427718	0.0359901	Mrfap1	67568
ENSMUSG00000029017	2507.76	-0.37105	0.161589	0.00428406	0.0360245	Pmpcb	73078
ENSMUSG00000026520	714.698	-0.364997	0.157695	0.00429932	0.0361294	Pycr2	69051
ENSMUSG00000034998	984.72	0.348828	0.147823	0.00430495	0.0361532	Foxn2	14236
ENSMUSG00000037410	541.657	0.397355	0.176495	0.00432436	0.0362691	Tbc1d2b	67016
ENSMUSG00000038880	851.767	-0.362731	0.156054	0.00432338	0.0362691	Mrps34	79044
ENSMUSG00000032452	48.8699	1.51198	1.76341	0.0043372	0.0363532	Clstn2	64085
ENSMUSG00000029474	902.437	-0.346316	0.147011	0.00436233	0.0365165	Rnf34	80751
ENSMUSG00000035048	1136.16	-0.37049	0.161703	0.00438459	0.0366791	Anapc13	69010
ENSMUSG00000048701	1365.56	0.433219	0.199848	0.00440726	0.0368449	Ccdc6	76551
ENSMUSG00000028944	340.99	0.462704	0.219655	0.00441883	0.036894	Prkag2	108099
ENSMUSG00000073664	2167.99	0.377177	0.164951	0.00441623	0.036894	Nbeal1	269198
ENSMUSG00000040506	1436.42	0.323399	0.134375	0.00442303	0.0369052	Ambra1	228361
ENSMUSG00000055320	4380.16	0.329129	0.137638	0.00444378	0.0370359	Tead1	21676
ENSMUSG00000016024	65.7626	1.21558	1.06446	0.00445613	0.0370697	Lbp	16803
ENSMUSG00000023008	254.78	0.876428	0.588417	0.00445362	0.0370697	Fmnl3	22379
ENSMUSG00000038990	414.84	0.430445	0.198909	0.00445707	0.0370697	Cables2	252966
ENSMUSG00000024479	25.8431	-0.378564	2.63316	0.00447879	0.0372264	Mal2	105853
ENSMUSG00000020176	1498.38	0.312667	0.128901	0.00448662	0.0372675	Grb10	14783
ENSMUSG00000061607	944.472	0.348829	0.150168	0.00450261	0.0373283	Mdc1	240087
ENSMUSG00000087679	2787.17	-0.25925	0.100857	0.00450021	0.0373283	Tmem250-ps	109299
ENSMUSG00000024302	858.761	0.386088	0.171061	0.00451521	0.0374089	Dtna	13527
ENSMUSG00000001300	289.489	0.646073	0.364832	0.00452629	0.0374527	Efnb2	13642
ENSMUSG00000025418	66.4593	-0.996526	0.753357	0.00452453	0.0374527	Bsnd	140475
ENSMUSG00000025612	797.219	0.436777	0.203431	0.00453949	0.0375139	Bach1	12013
ENSMUSG00000036281	658.326	0.427454	0.197432	0.00453709	0.0375139	Snapc4	227644
ENSMUSG00000005986	168.622	0.596722	0.323239	0.00457354	0.0376377	Ankrd13d	68423
ENSMUSG00000029647	1957.99	0.335694	0.141351	0.00457484	0.0376377	Pan3	72587
ENSMUSG00000048249	2582.13	0.32791	0.137553	0.00456966	0.0376377	Crebrf	77128
ENSMUSG00000025982	12937.8	0.319679	0.132973	0.00456769	0.0376377	Sf3b1	81898
ENSMUSG00000039208	8769.23	-0.314085	0.136857	0.00456568	0.0376377	Metrnl	210029
ENSMUSG00000026278	180.72	0.917288	0.648766	0.00459732	0.0377266	Bok	51800
ENSMUSG00000042726	1318.61	0.362804	0.157629	0.00459661	0.0377266	Trafd1	231712
ENSMUSG00000028756	4507.89	-0.365584	0.15943	0.00459333	0.0377266	Pink1	68943
ENSMUSG00000033389	1348.42	-0.391807	0.175522	0.00459565	0.0377266	Arhgap44	216831
ENSMUSG00000039166	430.885	0.457235	0.217922	0.00460758	0.0377869	Akap7	432442
ENSMUSG00000024486	237.131	0.85699	0.579685	0.00462423	0.0378933	Hbegf	15200
ENSMUSG00000063077	5339.42	0.366147	0.159734	0.00462643	0.0378933	Kif1b	16561
ENSMUSG00000023973	2411.25	-0.289304	0.117729	0.00463728	0.0379582	Cnpy3	72029
ENSMUSG00000022477	7432.19	-0.259541	0.102627	0.00464416	0.0379905	Aco2	11429
ENSMUSG00000037992	583.333	0.491148	0.242961	0.00468181	0.038197	Rara	19401
ENSMUSG00000040945	799.784	0.373724	0.16466	0.00468292	0.038197	Rcc2	108911
ENSMUSG00000002767	746.027	-0.392717	0.17662	0.00467621	0.038197	Mrpl2	27398
ENSMUSG00000033020	642.022	-0.398475	0.181524	0.00468418	0.038197	Polr2f	69833
ENSMUSG00000022146	60.0798	1.30103	1.45082	0.00469826	0.0382105	Osmr	18414
ENSMUSG00000021277	989.105	0.415301	0.19054	0.00469469	0.0382105	Traf3	22031
ENSMUSG00000032702	15855.4	-0.254585	0.0994401	0.00469339	0.0382105	Kank1	107351
ENSMUSG00000029545	2009.05	-0.405469	0.185559	0.0047006	0.0382105	Acads	11409
ENSMUSG00000052981	2839.94	-0.448192	0.213236	0.00473133	0.0384119	Ube2ql1	76980
ENSMUSG00000033940	2874.63	-0.347638	0.15003	0.00474059	0.038463	Brk1	101314
ENSMUSG00000029433	962.384	-0.403163	0.183902	0.0047458	0.0384811	Diablo	66593
ENSMUSG00000057541	341.863	0.480481	0.235764	0.00475454	0.0385207	Pus7	78697
ENSMUSG00000048578	6738.69	-0.286799	0.116698	0.00476259	0.0385207	Mlec	109154
ENSMUSG00000042305	1392.81	-0.353734	0.154283	0.00475989	0.0385207	Tmem183a	57439
ENSMUSG00000020116	834.507	-0.406248	0.185899	0.00475868	0.0385207	Pno1	66249
ENSMUSG00000005803	1317.08	-0.381915	0.170492	0.00476619	0.0385257	Sqor	59010
ENSMUSG00000020857	263.841	-0.610641	0.341917	0.00477889	0.0386042	Nme2	18103
ENSMUSG00000021932	212.996	0.631254	0.358577	0.00480448	0.0387663	Rnaseh2b	67153
ENSMUSG00000056050	1475.41	0.311957	0.130031	0.00480494	0.0387663	Mia3	338366
ENSMUSG00000030446	85.1658	0.636106	0.362513	0.00481438	0.0387844	Zfp273	212569
ENSMUSG00000058388	720.989	0.415212	0.191813	0.00481919	0.0387844	Phtf1	18685
ENSMUSG00000046822	1295.22	-0.311061	0.129748	0.00481375	0.0387844	Slc39a3	106947
ENSMUSG00000063253	962.538	-0.34124	0.146564	0.0048184	0.0387844	Scoc	56367
ENSMUSG00000034055	610.227	0.390326	0.175873	0.00482436	0.0388019	Phka1	18679
ENSMUSG00000008730	3509.1	0.315441	0.130615	0.00483254	0.0388435	Hipk1	15257
ENSMUSG00000037072	8209.56	-0.280556	0.113695	0.00484107	0.0388638	Selenof	93684
ENSMUSG00000044502	1137.88	-0.315748	0.132394	0.00483984	0.0388638	Bod1	69556
ENSMUSG00000033161	28848.2	-0.239042	0.0923516	0.00485527	0.0389536	Atp1a1	11928
ENSMUSG00000024462	652.304	0.526505	0.272366	0.00487466	0.0390712	Gabbr1	54393
ENSMUSG00000045316	212.215	-0.56498	0.304913	0.00487597	0.0390712	Fahd1	68636
ENSMUSG00000028854	1279.25	0.407709	0.187393	0.00491459	0.0393563	Slc9a1	20544
ENSMUSG00000031642	557.04	0.436164	0.20655	0.00492517	0.0394166	Sh3rf1	59009
ENSMUSG00000022312	3338.25	-0.329383	0.139912	0.00493811	0.0394957	Eif3h	68135
ENSMUSG00000028757	5435.02	-0.27795	0.113421	0.00494986	0.039552	Ddost	13200
ENSMUSG00000016319	4770.81	-0.297813	0.123223	0.00495126	0.039552	Slc25a5	11740
ENSMUSG00000032382	2940.61	-0.327003	0.139187	0.00495508	0.0395581	Snx1	56440
ENSMUSG00000028497	37.4746	1.32201	1.95784	0.00497172	0.039581	Hacd4	66775
ENSMUSG00000039117	1061.49	0.412809	0.191191	0.00496891	0.039581	Taf4	228980
ENSMUSG00000016481	3492.21	-0.264262	0.106021	0.00497269	0.039581	Cr1l	12946
ENSMUSG00000052428	2971.97	-0.333852	0.143488	0.00496333	0.039581	Tmco1	68944
ENSMUSG00000070319	2501.28	-0.352094	0.15321	0.00497325	0.039581	Eif3g	53356
ENSMUSG00000033054	553.446	0.364812	0.161054	0.00497742	0.0395898	Npat	244879
ENSMUSG00000032409	509.887	0.430495	0.203232	0.00498731	0.0396197	Atr	245000
ENSMUSG00000006736	1461.74	-0.291712	0.120052	0.00498552	0.0396197	Tspan31	67125
ENSMUSG00000021819	4172.69	0.279409	0.113586	0.00499986	0.0396463	Zswim8	268721
ENSMUSG00000021764	897.374	-0.411163	0.19129	0.00499571	0.0396463	Ndufs4	17993
ENSMUSG00000070284	568.286	-0.450086	0.217788	0.00501092	0.0397097	Gmppb	331026
ENSMUSG00000022336	2220.34	-0.289501	0.119023	0.00501445	0.0397133	Eif3e	16341
ENSMUSG00000039683	17.2511	0.0774832	0.23905	0.00502776	0.0397701	Sdk1	330222
ENSMUSG00000073775	456.726	-0.467459	0.230256	0.00502675	0.0397701	Kti12	100087
ENSMUSG00000053754	2701.08	0.303605	0.126441	0.00504103	0.0398506	Chd8	67772
ENSMUSG00000062908	3195.83	-0.284991	0.116659	0.00504751	0.0398775	Acadm	11364
ENSMUSG00000030867	47.1242	1.30509	2.17592	0.0050718	0.0399718	Plk1	18817
ENSMUSG00000024811	4228.32	0.269527	0.108831	0.00506962	0.0399718	Tnks2	74493
ENSMUSG00000024181	820.07	-0.321889	0.136684	0.00506725	0.0399718	Mrpl28	68611
ENSMUSG00000032026	1183.47	-0.399002	0.183606	0.00506824	0.0399718	Rexo2	104444
ENSMUSG00000026343	538.117	-0.558816	0.303197	0.00507509	0.0399733	Gpr39	71111
ENSMUSG00000036181	8092.9	-0.421378	0.198772	0.00508815	0.0400518	H1f2	50708
ENSMUSG00000038467	3918.19	-0.290517	0.119238	0.00510057	0.0401251	Chmp4b	75608
ENSMUSG00000063316	1504.17	-0.396791	0.182487	0.00511409	0.040207	Rpl27	19942
ENSMUSG00000063316	1504.17	-0.396791	0.182487	0.00511409	0.040207	LOC108167922	108167922
ENSMUSG00000063558	91.9596	0.762715	0.502082	0.00511982	0.0402276	Aox1	11761
ENSMUSG00000055044	174.57	0.902502	0.683913	0.00513193	0.040264	Pdlim1	54132
ENSMUSG00000042625	2453.49	0.377845	0.170052	0.00513379	0.040264	Safb2	224902
ENSMUSG00000023990	896.816	0.343294	0.149195	0.00513939	0.0402835	Tfeb	21425
ENSMUSG00000006378	248.973	-0.504232	0.263148	0.00514693	0.0403182	Gcat	26912
ENSMUSG00000001473	238.293	0.734204	0.475714	0.00522408	0.040873	Tubb6	67951
ENSMUSG00000027404	3885.73	-0.263916	0.106687	0.00523928	0.0409671	Snrpb	20638
ENSMUSG00000022816	1923.48	0.536845	0.286673	0.00525617	0.0410248	Fstl1	14314
ENSMUSG00000029048	3080.1	-0.350143	0.154767	0.00525466	0.0410248	Rer1	67830
ENSMUSG00000020089	612.651	-0.358876	0.159466	0.00526049	0.0410337	Ppa1	67895
ENSMUSG00000030751	2137.06	-0.283839	0.117012	0.00526853	0.0410717	Psma1	26440
ENSMUSG00000062822	630.925	0.588351	0.331564	0.00528235	0.0411323	4833420G17Rik	67392
ENSMUSG00000026102	319.064	0.497394	0.255055	0.00528267	0.0411323	Inpp1	16329
ENSMUSG00000026556	47.1429	1.2163	1.95428	0.00528977	0.0411628	Vangl2	93840
ENSMUSG00000026883	237.783	0.734834	0.48003	0.00529833	0.0411832	Dab2ip	69601
ENSMUSG00000027746	2265.84	-0.243379	0.0969403	0.00529876	0.0411832	Ufm1	67890
ENSMUSG00000032410	1013.29	0.36006	0.160133	0.00532412	0.0413307	Xrn1	24127
ENSMUSG00000031099	110.088	0.89379	0.692631	0.00533653	0.0414021	Smarca1	93761
ENSMUSG00000033943	1424.72	0.359241	0.159607	0.00535199	0.0414723	Mga	29808
ENSMUSG00000025613	2843.03	-0.27806	0.114511	0.00536145	0.0415208	Cct8	12469
ENSMUSG00000026313	589.577	0.445615	0.217602	0.00537247	0.0415547	Hdac4	208727
ENSMUSG00000030706	1756.29	-0.350186	0.155085	0.00537306	0.0415547	Mrpl48	52443
ENSMUSG00000002477	423.84	-0.372276	0.168294	0.00537547	0.0415547	Snrpd1	20641
ENSMUSG00000032405	1785.47	0.25847	0.104259	0.00538479	0.0416018	Pias1	56469
ENSMUSG00000004562	259.989	0.589707	0.335293	0.0053889	0.0416087	Arhgef40	268739
ENSMUSG00000034297	1805.88	0.396708	0.183937	0.00539799	0.0416292	Med13	327987
ENSMUSG00000055917	2123.94	-0.36166	0.162172	0.00539734	0.0416292	Zfp277	246196
ENSMUSG00000033751	610.814	-0.377316	0.172029	0.00542191	0.0417766	Gadd45gip1	102060
ENSMUSG00000031562	709.273	-0.399074	0.18623	0.00542357	0.0417766	Dctd	320685
ENSMUSG00000022999	519.813	0.52991	0.284655	0.00549519	0.042273	Lmbr1l	74775
ENSMUSG00000071176	1564.23	0.388599	0.179444	0.0054993	0.042273	Arhgef10	234094
ENSMUSG00000036529	2118.87	0.253591	0.102198	0.00550108	0.042273	Sbf1	77980
ENSMUSG00000030431	227.85	-0.547883	0.301541	0.00549475	0.042273	Tmem238	664968
ENSMUSG00000046532	40.0313	0.141036	0.288257	0.00552043	0.0423714	Ar	11835
ENSMUSG00000036959	609.172	0.516548	0.274181	0.00554659	0.0425469	Bcorl1	320376
ENSMUSG00000011960	1138.69	0.3465	0.153121	0.00557582	0.0427437	Ccnt1	12455
ENSMUSG00000024081	1515.39	-0.26359	0.107542	0.00557885	0.0427437	Cebpz	12607
ENSMUSG00000058267	842.613	-0.458062	0.231394	0.00558448	0.0427614	Mrps14	64659
ENSMUSG00000059518	709.598	-0.494204	0.258169	0.0055961	0.042825	Znhit1	70103
ENSMUSG00000055322	914.269	0.533432	0.28896	0.00561358	0.0429334	Tns1	21961
ENSMUSG00000060260	380.968	0.440006	0.215744	0.00562203	0.0429726	Pwwp2b	101631
ENSMUSG00000025968	2430.75	-0.260014	0.105876	0.00564838	0.0431486	Ndufs1	227197
ENSMUSG00000026648	359.076	0.439266	0.215654	0.00567756	0.0433424	Dclre1c	227525
ENSMUSG00000001783	3145.15	-0.313588	0.134593	0.00568381	0.0433424	Rtcb	28088
ENSMUSG00000069020	1294.99	-0.356523	0.159922	0.00568316	0.0433424	Urm1	68205
ENSMUSG00000030766	2453.95	0.361784	0.163292	0.00569106	0.043368	Arhgap17	70497
ENSMUSG00000063870	12585.2	0.320224	0.138418	0.00569722	0.043368	Chd4	107932
ENSMUSG00000079658	1318.48	-0.34496	0.153416	0.00569564	0.043368	Eloc	67923
ENSMUSG00000018481	2327.55	0.297678	0.125592	0.00572396	0.0435203	Appbp2	66884
ENSMUSG00000044408	1347.99	-0.340148	0.150462	0.00573458	0.0435754	Sptssa	104725
ENSMUSG00000032607	238.022	0.505378	0.267294	0.00573939	0.0435863	Amt	434437
ENSMUSG00000022186	8482.09	-0.262986	0.107755	0.00575762	0.0436991	Oxct1	67041
ENSMUSG00000019951	1162.23	0.413869	0.198323	0.00576255	0.0437109	Uhrf1bp1l	75089
ENSMUSG00000021279	5193.69	0.280937	0.117041	0.00576827	0.0437287	Cdc42bpb	217866
ENSMUSG00000018076	1074.16	0.392632	0.184009	0.00580372	0.0439201	Med13l	76199
ENSMUSG00000039671	2722.73	0.359199	0.162376	0.00581063	0.0439467	Zmynd8	228880
ENSMUSG00000005893	1508.62	0.324896	0.141503	0.00582523	0.044011	Nr2c2	22026
ENSMUSG00000062328	4274.15	-0.327436	0.142712	0.00585147	0.0441781	Rpl17	319195
ENSMUSG00000021242	3110.6	-0.323508	0.141539	0.00587402	0.0443224	Npc2	67963
ENSMUSG00000021770	1504.77	0.362539	0.164933	0.00588736	0.0443713	Samd8	67630
ENSMUSG00000060098	586.828	-0.405611	0.194311	0.00591567	0.0445411	Prmt7	214572
ENSMUSG00000029359	44.8627	-0.966038	0.992488	0.00591677	0.0445411	Tesc	57816
ENSMUSG00000027883	602.861	0.388774	0.182251	0.00592927	0.0446092	Gpsm2	76123
ENSMUSG00000017747	921.606	-0.335535	0.14863	0.00593415	0.04462	Ghdc	80860
ENSMUSG00000079435	788.382	-0.367653	0.168827	0.00593843	0.0446262	Rpl36a	19982
ENSMUSG00000024294	4654.14	0.365961	0.167486	0.00594802	0.0446618	Mib1	225164
ENSMUSG00000037643	4762.45	0.282974	0.118873	0.00595008	0.0446618	Prkci	18759
ENSMUSG00000053329	1492.18	-0.340562	0.151817	0.00595382	0.044664	Gatd3a	28295
ENSMUSG00000029449	36.9272	0.902828	0.785361	0.00596219	0.0447009	Rhof	23912
ENSMUSG00000028683	489.058	-0.332984	0.148329	0.00599472	0.0448927	Eif2b3	108067
ENSMUSG00000000399	2099.4	-0.316653	0.138086	0.00599834	0.0448938	Ndufa9	66108
ENSMUSG00000024914	2275.92	-0.288	0.121865	0.00601095	0.0449622	Drap1	66556
ENSMUSG00000024610	76.5578	1.00111	1.11254	0.00603665	0.0450762	Cd74	16149
ENSMUSG00000009630	5557.78	-0.280396	0.117892	0.00603171	0.0450762	Ppp2cb	19053
ENSMUSG00000007987	657.27	-0.369463	0.170683	0.00603401	0.0450762	Ift22	67286
ENSMUSG00000030246	1020.89	-0.43374	0.216105	0.00605037	0.0451005	Ldhb	16832
ENSMUSG00000022330	284.984	-0.746582	0.544661	0.0060472	0.0451005	Osr2	107587
ENSMUSG00000028367	1613.55	-0.298383	0.127638	0.00607852	0.0452843	Txn1	22166
ENSMUSG00000042105	748.772	0.316943	0.138063	0.00608366	0.0452962	Inpp5f	101490
ENSMUSG00000045435	372.478	-0.395815	0.188588	0.00608712	0.0452962	Tmem60	212090
ENSMUSG00000030956	161.161	0.643641	0.408422	0.0061044	0.0453465	Fam53b	77938
ENSMUSG00000040195	236.272	0.498987	0.267451	0.00610397	0.0453465	1700012D01Rik	72243
ENSMUSG00000040195	236.272	0.498987	0.267451	0.00610397	0.0453465	Nemp1	210035
ENSMUSG00000025169	636.29	-0.445652	0.225361	0.00611775	0.0453935	Ogfod3	66179
ENSMUSG00000040225	3776.21	0.330535	0.14629	0.00612344	0.0454096	Prrc2c	226562
ENSMUSG00000078681	827.262	-0.426655	0.211117	0.00613883	0.0454977	Tm2d3	68634
ENSMUSG00000031834	1704.82	0.295032	0.126082	0.00620324	0.0459224	Pik3r2	18709
ENSMUSG00000035237	184.816	0.727119	0.517161	0.00621849	0.0459827	Lcat	16816
ENSMUSG00000015659	149.971	0.650404	0.418539	0.00621541	0.0459827	Serac1	321007
ENSMUSG00000022710	3434.7	0.244507	0.0993405	0.00622657	0.0460162	Usp7	252870
ENSMUSG00000062729	1071.95	0.383258	0.180521	0.00623513	0.0460531	Ppox	19044
ENSMUSG00000022621	231.945	0.460709	0.237693	0.00626576	0.0461212	Rabl2	68708
ENSMUSG00000000600	1704.23	0.312815	0.136404	0.00625902	0.0461212	Krit1	79264
ENSMUSG00000041120	4851.7	-0.332961	0.148818	0.0062594	0.0461212	Nbl1	17965
ENSMUSG00000068391	673.776	-0.373697	0.174595	0.00625871	0.0461212	Chrac1	93696
ENSMUSG00000055897	1227.61	0.434755	0.219983	0.00628591	0.0462433	Ppp4r1l-ps	100043911
ENSMUSG00000038527	233.399	0.691558	0.472776	0.00629468	0.0462815	C1rl	232371
ENSMUSG00000024413	1200.22	0.299706	0.129108	0.00631171	0.0463803	Npc1	18145
ENSMUSG00000024150	3389.06	-0.313883	0.137348	0.00632059	0.0464192	Mcfd2	193813
ENSMUSG00000030842	1841.78	-0.331418	0.148077	0.00632768	0.0464273	Lamtor1	66508
ENSMUSG00000048118	1189.19	0.315083	0.138312	0.00635327	0.046566	Arid4a	238247
ENSMUSG00000031751	6697.37	-0.241946	0.0974554	0.00636001	0.0465764	Amfr	23802
ENSMUSG00000062997	1750.59	-0.379218	0.179162	0.00637002	0.0466234	Rpl35	66489
ENSMUSG00000025261	6441.26	0.290801	0.126209	0.00639468	0.0467774	Huwe1	59026
ENSMUSG00000075376	1452.44	0.413052	0.205192	0.00639971	0.0467877	Rc3h2	319817
ENSMUSG00000038175	2524.77	0.324842	0.144369	0.00643015	0.0469556	Mylip	218203
ENSMUSG00000043391	454.473	0.37006	0.172956	0.00644173	0.0469887	2510009E07Rik	72190
ENSMUSG00000033883	367.071	0.421963	0.209546	0.00645062	0.0470219	Zfp267	241944
ENSMUSG00000057858	965.714	-0.348052	0.159092	0.00646446	0.0470219	Fam204a	76539
ENSMUSG00000006782	1436.33	-0.381738	0.181418	0.00646101	0.0470219	Cnp	12799
ENSMUSG00000022570	547.387	-0.396617	0.191724	0.00645986	0.0470219	Tsta3	22122
ENSMUSG00000026502	492.687	0.354177	0.162688	0.00648327	0.0471321	Desi2	78825
ENSMUSG00000037617	72.3464	0.710503	0.506097	0.00650987	0.0472765	Spag1	26942
ENSMUSG00000002658	1624.56	-0.254439	0.105471	0.00651044	0.0472765	Gtf2f1	98053
ENSMUSG00000022897	1817.92	0.330705	0.148318	0.00653767	0.047421	Dyrk1a	13548
ENSMUSG00000031879	626.345	-0.401257	0.195758	0.00654571	0.0474527	Ciao2b	68523
ENSMUSG00000019210	4186.73	-0.293557	0.126661	0.00656882	0.0475936	Atp6v1e1	11973
ENSMUSG00000052534	1601.45	0.435565	0.220632	0.00657932	0.047643	Pbx1	18514
ENSMUSG00000026255	119.228	-0.750994	0.587124	0.00658743	0.047675	Efhd1	98363
ENSMUSG00000068270	772.856	0.433391	0.219242	0.00659411	0.0476758	Shroom4	208431
ENSMUSG00000042505	239.969	-0.439588	0.224839	0.00659491	0.0476758	Sdhaf3	71238
ENSMUSG00000020064	1182.01	0.276032	0.117049	0.00664444	0.048007	Herc4	67345
ENSMUSG00000072582	282.066	-0.495898	0.273807	0.00664934	0.0480151	Ptrh2	217057
ENSMUSG00000017421	3382.56	-0.239457	0.0982914	0.0066993	0.0483224	Zfp207	22680
ENSMUSG00000004677	1615.37	0.401644	0.196499	0.00671821	0.0484318	Myo9b	17925
ENSMUSG00000023927	220.872	0.607833	0.386832	0.00678074	0.0488236	Satb1	20230
ENSMUSG00000003531	881.545	-0.324804	0.146023	0.00678389	0.0488236	Dgcr6	13353
ENSMUSG00000033099	506.922	-0.41233	0.205516	0.00678221	0.0488236	Nol12	97961
ENSMUSG00000028124	949.071	0.322149	0.144144	0.00680469	0.0489461	Gclm	14630
ENSMUSG00000027342	1289.47	-0.303566	0.132509	0.00681195	0.048971	Pcna	18538
ENSMUSG00000022771	1841.42	-0.33731	0.15398	0.00682002	0.0490019	Ppil2	66053
ENSMUSG00000031145	487.689	0.426255	0.215666	0.00682824	0.0490337	Prickle3	54630
ENSMUSG00000025917	1652.1	-0.292394	0.126973	0.0068462	0.0491081	Cops5	26754
ENSMUSG00000022346	46.3356	0.129174	0.275832	0.00685737	0.0491609	Myc	17869
ENSMUSG00000020088	5843.31	-0.229292	0.0938875	0.00687181	0.0492372	Sar1a	20224
ENSMUSG00000099481	125.81	0.627099	0.412815	0.00688751	0.0492678	Xndc1	102443350
ENSMUSG00000036138	2478.96	-0.26654	0.113165	0.006887	0.0492678	Acaa1a	113868
ENSMUSG00000060981	298.988	-0.593553	0.377002	0.00688342	0.0492678	H4c8	69386
ENSMUSG00000028648	344.976	-0.673046	0.474904	0.00689565	0.0492987	Ndufs5	595136
ENSMUSG00000059401	33.4471	0.918226	1.5273	0.00691456	0.049376	Mamld1	333639
ENSMUSG00000054280	720.216	0.385705	0.186294	0.00691999	0.049376	Prr14l	215476
ENSMUSG00000000530	60.076	0.159082	0.308044	0.00691783	0.049376	Acvrl1	11482
ENSMUSG00000028618	12409.2	-0.229561	0.0931459	0.00692173	0.049376	Tmem59	56374
ENSMUSG00000010045	1804.79	-0.307734	0.136128	0.00695329	0.0495738	Tmem115	56395
ENSMUSG00000023092	109.587	0.849269	0.861725	0.00697081	0.0495894	Fhl1	14199
ENSMUSG00000043411	1870.24	0.317226	0.141602	0.0069633	0.0495894	Usp48	170707
ENSMUSG00000026987	1778.62	0.316005	0.140944	0.00696784	0.0495894	Baz2b	407823
ENSMUSG00000009291	15053	-0.243986	0.100027	0.00696611	0.0495894	Pttg1ip	108705
ENSMUSG00000029104	1675.83	0.334455	0.152452	0.00698318	0.0496228	Htt	15194
ENSMUSG00000037058	3259.64	-0.283573	0.1225	0.00700285	0.0497093	Paip2	67869
ENSMUSG00000030432	3702.13	-0.321935	0.145003	0.00700305	0.0497093	Rpl28	19943
ENSMUSG00000024012	16475.7	-0.287078	0.124966	0.00702997	0.0498184	Mtch1	56462
ENSMUSG00000024217	476.554	-0.383682	0.186421	0.00705161	0.0499444	Snrpc	20630
ENSMUSG00000063663	320.208	0.549776	0.329707	0.00707185	0.0500165	Brwd3	382236
ENSMUSG00000028936	3211.97	-0.288865	0.125775	0.00706955	0.0500165	Rpl22	19934
ENSMUSG00000046756	958.122	-0.384145	0.186878	0.00707726	0.0500165	Mrps7	50529
ENSMUSG00000032180	761.879	-0.370667	0.178454	0.00710268	0.0501413	Tmed1	17083
ENSMUSG00000085704	107.413	-0.558591	0.341271	0.00711388	0.050193	4921531C22Rik	66730
ENSMUSG00000052305	273.604	-0.0440915	0.225486	0.00713485	0.0502943	Hbb-b1	15129
ENSMUSG00000052305	273.604	-0.0440915	0.225486	0.00713485	0.0502943	Hbb-bs	100503605
ENSMUSG00000044708	90.3956	-0.775222	0.699789	0.00713602	0.0502943	Kcnj10	16513
ENSMUSG00000039105	2030.63	-0.312662	0.140271	0.00714525	0.0503046	Atp6v1g1	66290
ENSMUSG00000024906	570.263	-0.396791	0.196358	0.00714157	0.0503046	Mus81	71711
ENSMUSG00000071866	8279.65	-0.27269	0.11612	0.00720455	0.0506669	Ppia	268373
ENSMUSG00000035674	799.582	-0.401108	0.200778	0.00721507	0.0507133	Ndufa3	66091
ENSMUSG00000041890	1134.63	0.304131	0.134818	0.00723145	0.0508009	Git2	26431
ENSMUSG00000036779	929.233	0.389022	0.190761	0.00724085	0.0508235	Tent4b	214627
ENSMUSG00000005417	16781.7	-0.234505	0.0957501	0.00724532	0.0508235	Mprip	26936
ENSMUSG00000028796	3515.34	-0.284321	0.123494	0.00724647	0.0508235	Phc2	54383
ENSMUSG00000046792	647.944	-0.318642	0.142974	0.00728887	0.0510932	Zfp787	67109
ENSMUSG00000020349	7136.91	-0.234863	0.0963474	0.00730343	0.051115	Ppp2ca	19052
ENSMUSG00000066152	5476.84	-0.26687	0.114595	0.00730779	0.051115	Slc31a2	20530
ENSMUSG00000036327	1804.51	-0.276724	0.119502	0.00730646	0.051115	Qsox2	227638
ENSMUSG00000041215	545.371	0.479177	0.264452	0.00731517	0.0511389	Yeats2	208146
ENSMUSG00000001855	1507.04	0.27331	0.117483	0.00732827	0.0512029	Nup214	227720
ENSMUSG00000029776	2222.43	-0.272015	0.117312	0.0074637	0.0520647	Hibadh	58875
ENSMUSG00000025525	302.041	-0.433148	0.227215	0.00746086	0.0520647	Apool	68117
ENSMUSG00000030876	2249.87	-0.311885	0.140842	0.00747201	0.0520946	Mettl9	59052
ENSMUSG00000062980	394.53	0.397121	0.198238	0.00748525	0.0521333	Cped1	214642
ENSMUSG00000028433	2290.68	0.392033	0.19648	0.00748563	0.0521333	Ubap2	68926
ENSMUSG00000004044	18586.3	-0.269503	0.11627	0.00749056	0.0521396	Cavin1	19285
ENSMUSG00000031229	2442.97	0.32541	0.148801	0.00752277	0.0523356	Atrx	22589
ENSMUSG00000002107	233.575	0.609883	0.41094	0.0075375	0.0523717	Celf2	14007
ENSMUSG00000051341	231.928	0.455295	0.245466	0.00754908	0.0523717	Zfp52	22710
ENSMUSG00000021782	4415.89	0.398519	0.198448	0.00755224	0.0523717	Dlg5	71228
ENSMUSG00000021948	743.524	0.343058	0.160141	0.00754151	0.0523717	Prkcd	18753
ENSMUSG00000034974	1683.81	-0.318355	0.144672	0.00754657	0.0523717	Dapk3	13144
ENSMUSG00000002846	608.337	-0.319389	0.144728	0.00755207	0.0523717	Timmdc1	76916
ENSMUSG00000020027	450.421	0.429841	0.224741	0.00757798	0.0524939	Socs2	216233
ENSMUSG00000007659	1720.2	-0.3289	0.151833	0.00757492	0.0524939	Bcl2l1	12048
ENSMUSG00000037149	3239.47	-0.253911	0.107764	0.00759471	0.0525816	Ddx1	104721
ENSMUSG00000025404	3021.02	0.325824	0.149507	0.00764777	0.0529206	R3hdm2	71750
ENSMUSG00000026455	563.483	0.425386	0.22174	0.00765925	0.0529516	Klhl12	240756
ENSMUSG00000024146	1070.05	-0.322446	0.148032	0.00767761	0.053042	Cript	56724
ENSMUSG00000001424	3915.53	-0.277576	0.120976	0.00768184	0.0530428	Snd1	56463
ENSMUSG00000020883	2682.03	0.291093	0.128548	0.00769375	0.0530684	Fbxl20	72194
ENSMUSG00000015363	1499.31	-0.322544	0.147883	0.00769348	0.0530684	Trabd	67976
ENSMUSG00000092060	539.457	0.507799	0.296519	0.00776329	0.0533937	Bend4	666938
ENSMUSG00000015748	721.716	0.364092	0.17596	0.0077698	0.0533937	Prpf3	70767
ENSMUSG00000001018	991.019	0.321475	0.147335	0.00775298	0.0533937	Snapin	20615
ENSMUSG00000041135	654.976	0.319565	0.146205	0.00776872	0.0533937	Ripk2	192656
ENSMUSG00000044308	2570.49	0.282051	0.123422	0.00775475	0.0533937	Ubr3	68795
ENSMUSG00000079557	1991.13	-0.268907	0.11653	0.00775741	0.0533937	March2	224703
ENSMUSG00000029402	250.997	-0.394584	0.198735	0.00776893	0.0533937	Snrnp35	76167
ENSMUSG00000026582	38.4883	0.105184	0.255841	0.0077922	0.0534896	Sele	20339
ENSMUSG00000050947	1270.26	-0.339108	0.159181	0.00779618	0.0534896	Amigo1	229715
ENSMUSG00000000308	76.0009	-0.740137	0.682539	0.00779128	0.0534896	Ckmt1	12716
ENSMUSG00000058076	2884.08	-0.2779	0.121647	0.0078281	0.0536802	Sdhc	66052
ENSMUSG00000020128	1598.12	0.294987	0.131549	0.00784237	0.0537238	Vps54	245944
ENSMUSG00000044244	40.3156	0.742416	0.673447	0.00785715	0.0537422	Il20rb	213208
ENSMUSG00000021668	338.317	0.395011	0.198828	0.00785792	0.0537422	Polk	27015
ENSMUSG00000029430	2377.4	-0.333652	0.154468	0.00785378	0.0537422	Ran	19384
ENSMUSG00000036112	3341.65	-0.232952	0.0973681	0.00787955	0.0538617	Metap2	56307
ENSMUSG00000041977	2160.8	0.320862	0.147493	0.00790404	0.0539735	Arhgef11	213498
ENSMUSG00000035585	2312.17	-0.324224	0.150015	0.00790427	0.0539735	Tsen34	66078
ENSMUSG00000038745	28.6397	0.116799	0.264776	0.00791197	0.0539952	Nlrp6	101613
ENSMUSG00000030042	928.733	-0.318034	0.146439	0.0079158	0.0539952	Pole4	66979
ENSMUSG00000034472	37.2631	0.164283	0.313915	0.00793507	0.0540982	Rasd2	75141
ENSMUSG00000034135	2024.31	0.344935	0.163186	0.00796944	0.054241	Sik3	70661
ENSMUSG00000042423	2214.77	0.340023	0.160248	0.00796458	0.054241	Fbrs	14123
ENSMUSG00000028249	6199.72	-0.228384	0.0947191	0.00797636	0.054241	Sdcbp	53378
ENSMUSG00000032232	26828.4	-0.243212	0.103144	0.00797699	0.054241	Cgnl1	68178
ENSMUSG00000031021	2135.51	-0.268839	0.11687	0.00796796	0.054241	Tmem9b	56786
ENSMUSG00000028182	31.425	0.187318	0.346369	0.00798465	0.0542646	Lrriq3	74435
ENSMUSG00000045160	505.193	-0.394341	0.200185	0.00800376	0.0543374	Bola3	78653
ENSMUSG00000023966	141.986	-0.615564	0.439213	0.008002	0.0543374	Rsph9	75564
ENSMUSG00000024219	1954.17	0.336241	0.157967	0.00802108	0.0544264	Anks1	224650
ENSMUSG00000062609	83.247	0.739599	2.2415	0.00802625	0.0544329	Kcnj15	16516
ENSMUSG00000043556	28.9081	0.138319	0.28429	0.00803387	0.054456	Fbxl7	448987
ENSMUSG00000028140	1383.42	-0.287293	0.127596	0.00804576	0.054496	Mrpl9	78523
ENSMUSG00000003423	1062.96	-0.309981	0.141471	0.00804819	0.054496	Pih1d1	68845
ENSMUSG00000008307	60.6726	0.774726	0.88316	0.0080843	0.0546332	1700109H08Rik	77036
ENSMUSG00000020380	658.663	0.344609	0.16387	0.00807675	0.0546332	Rad50	19360
ENSMUSG00000029452	53.9267	-0.764788	0.914672	0.00808536	0.0546332	Tmem116	77462
ENSMUSG00000054932	57.2557	0.78218	0.940676	0.00813189	0.0547587	Afp	11576
ENSMUSG00000050954	62.425	0.709808	0.623533	0.00813372	0.0547587	Zfp169	67911
ENSMUSG00000031958	324.855	0.521374	0.317255	0.00814204	0.0547587	Ldhd	52815
ENSMUSG00000004317	274.447	0.461577	0.257427	0.00813999	0.0547587	Clcn5	12728
ENSMUSG00000026565	704.801	0.350728	0.16814	0.00811185	0.0547587	Pou2f1	18986
ENSMUSG00000040565	2186.22	0.340902	0.161496	0.00811779	0.0547587	Btaf1	107182
ENSMUSG00000015597	1035.82	0.307616	0.139943	0.00811753	0.0547587	Zfp318	57908
ENSMUSG00000002625	2319.73	0.260061	0.112214	0.00812691	0.0547587	Akap8l	54194
ENSMUSG00000034724	2202.61	0.326847	0.152321	0.00820606	0.0551033	Cnot6l	231464
ENSMUSG00000021938	534.455	-0.411693	0.215192	0.00820376	0.0551033	Pspc1	66645
ENSMUSG00000041297	2185.89	0.266482	0.115968	0.00821104	0.0551081	Cdk13	69562
ENSMUSG00000043535	916.54	0.341826	0.162495	0.0082332	0.0552282	Setx	269254
ENSMUSG00000042821	32.4824	0.772149	0.973938	0.00825309	0.0553043	Snai1	20613
ENSMUSG00000042500	540.09	0.366602	0.18026	0.00826033	0.0553241	Ago4	76850
ENSMUSG00000024169	856.842	0.307057	0.140316	0.00833103	0.0556248	Ift140	106633
ENSMUSG00000022329	1024.85	-0.303008	0.138112	0.00832245	0.0556248	Stk3	56274
ENSMUSG00000005161	2854.67	-0.342747	0.16409	0.00831601	0.0556248	Prdx2	21672
ENSMUSG00000002968	4046.98	0.444502	0.24896	0.00835771	0.0557741	Med25	75613
ENSMUSG00000024900	4012.85	0.393044	0.1993	0.00837051	0.0558308	Cpt1a	12894
ENSMUSG00000071757	1686.22	0.281252	0.124832	0.00838284	0.0558558	Zhx2	387609
ENSMUSG00000067713	1647.02	-0.276243	0.122277	0.00838291	0.0558558	Prkag1	19082
ENSMUSG00000028381	563.789	0.444583	0.244521	0.00841987	0.056066	Ugcg	22234
ENSMUSG00000017485	3752.31	0.223165	0.0933642	0.00842312	0.056066	Top2b	21974
ENSMUSG00000042605	1531.59	0.327015	0.153318	0.00844963	0.0561393	Atxn2	20239
ENSMUSG00000050608	2051.8	-0.325547	0.152656	0.00843997	0.0561393	Micos10	433771
ENSMUSG00000023236	362.492	-0.441187	0.24286	0.0084515	0.0561393	Scg5	20394
ENSMUSG00000054939	88.1561	0.671633	0.553205	0.00845764	0.0561512	Zfp174	385674
ENSMUSG00000043668	24.7378	-0.192046	0.352662	0.00846546	0.0561743	Tox3	244579
ENSMUSG00000015501	2086.97	0.403013	0.20937	0.0084717	0.056187	Hivep2	15273
ENSMUSG00000022000	1984.96	0.285084	0.127343	0.00848122	0.0562213	Zc3h13	67302
ENSMUSG00000036825	326.131	0.369333	0.183429	0.00850824	0.0563426	Ssx2ip	99167
ENSMUSG00000021610	6097.29	-0.263085	0.114968	0.00851705	0.0563721	Clptm1l	218335
ENSMUSG00000009621	453.028	0.418035	0.222455	0.00853818	0.0564542	Vav2	22325
ENSMUSG00000035168	6476.7	-0.222677	0.0932215	0.00854462	0.0564679	Tanc1	66860
ENSMUSG00000025934	114.406	0.684253	0.591898	0.00855755	0.0564956	Gsta3	14859
ENSMUSG00000021823	2987.97	0.316889	0.147324	0.00855661	0.0564956	Vcl	22330
ENSMUSG00000018334	6538.6	0.381996	0.195961	0.00860273	0.0566879	Ksr1	16706
ENSMUSG00000028772	794.889	-0.365651	0.182077	0.00859724	0.0566879	Zcchc17	619605
ENSMUSG00000074129	865.729	-0.41633	0.224726	0.00860861	0.0566879	Rpl13a	22121
ENSMUSG00000027879	2268.63	-0.255564	0.111299	0.00861635	0.0567101	Sec22b	20333
ENSMUSG00000020843	759.633	-0.37587	0.189694	0.00863191	0.0567836	Timm22	56322
ENSMUSG00000039477	3218.39	0.299962	0.13708	0.00865368	0.0568979	Tnrc18	231861
ENSMUSG00000027995	33.15	0.0874547	0.244168	0.00866482	0.0569421	Tlr2	24088
ENSMUSG00000074577	176.218	0.719988	0.764538	0.0086849	0.0570162	Ripor3	69553
ENSMUSG00000053950	787.568	0.330417	0.156659	0.00868291	0.0570162	Adnp2	240442
ENSMUSG00000038594	3929.43	0.385125	0.19705	0.00869853	0.0570766	Cep85l	100038725
ENSMUSG00000045482	1451.95	0.393632	0.203267	0.00870573	0.057095	Trrap	100683
ENSMUSG00000027206	2675.7	-0.286873	0.129104	0.00871595	0.057133	Cops2	12848
ENSMUSG00000027889	574.682	0.44482	0.247611	0.00872059	0.0571345	Ampd2	109674
ENSMUSG00000068523	1219.04	-0.32729	0.15503	0.00873642	0.0572092	Gng5	14707
ENSMUSG00000052337	3650.82	-0.259253	0.113404	0.00875974	0.0573329	Immt	76614
ENSMUSG00000068580	537.15	-0.355174	0.174791	0.0087663	0.0573468	Zfyve19	72008
ENSMUSG00000030869	847.997	-0.336855	0.161834	0.00877312	0.0573624	Ndufab1	70316
ENSMUSG00000066149	696.315	-0.326598	0.154485	0.00881026	0.057547	Cdc26	66440
ENSMUSG00000031595	21.7492	0.160258	0.30803	0.00884049	0.0577153	Pdgfrl	68797
ENSMUSG00000031488	1648.01	0.339086	0.163274	0.00884613	0.057723	Rab11fip1	75767
ENSMUSG00000019370	7649.54	-0.263322	0.11566	0.00887382	0.0578745	Calm3	12315
ENSMUSG00000047153	575.767	0.387232	0.199613	0.00896027	0.0584089	Khnyn	219094
ENSMUSG00000037904	73.0116	0.708267	0.765228	0.00897484	0.0584449	Ankrd9	74251
ENSMUSG00000070372	626.623	0.475449	0.280229	0.00897124	0.0584449	Capza1	12340
ENSMUSG00000019132	5950.37	0.320545	0.15114	0.00901208	0.0586579	BC005537	79555
ENSMUSG00000036893	1049.91	0.298126	0.136116	0.00903127	0.0587375	Ehmt1	77683
ENSMUSG00000031286	159.709	-0.534576	0.352049	0.00903339	0.0587375	Glt28d2	320302
ENSMUSG00000040865	934.578	0.413232	0.222125	0.00906943	0.0589126	Ino80d	227195
ENSMUSG00000005371	2500.58	0.294964	0.134992	0.00906696	0.0589126	Fbxo11	225055
ENSMUSG00000029610	350.97	-0.460748	0.267763	0.00907678	0.0589308	Aimp2	231872
ENSMUSG00000040351	1558.73	0.245389	0.106272	0.00911891	0.0591745	Ankib1	70797
ENSMUSG00000064326	1841.03	-0.327498	0.157989	0.00912559	0.0591882	Siva1	30954
ENSMUSG00000035236	455.217	0.523664	0.337816	0.00917558	0.0594528	Scai	320271
ENSMUSG00000019790	1286.34	0.306001	0.142397	0.00918792	0.0594934	Stxbp5	78808
ENSMUSG00000029701	1934.37	0.260901	0.115062	0.00919104	0.0594934	Rbm28	68272
ENSMUSG00000060093	28.7258	-0.235979	0.435097	0.00922137	0.0596499	H4c1	326619
ENSMUSG00000051497	156.598	-0.538975	0.361249	0.00922446	0.0596499	Kcnj16	16517
ENSMUSG00000073557	650.925	0.343793	0.168221	0.00925016	0.0597862	Ppp1r12b	329251
ENSMUSG00000041491	157.64	0.504701	0.315445	0.00926406	0.0598163	Cep78	208518
ENSMUSG00000025745	4704.74	-0.27165	0.122008	0.00929107	0.059901	Hadha	97212
ENSMUSG00000037706	26432.3	-0.285358	0.131671	0.00928754	0.059901	Cd81	12520
ENSMUSG00000026914	1376.67	-0.316185	0.150399	0.00928226	0.059901	Psmd14	59029
ENSMUSG00000039461	2289.85	-0.301035	0.139854	0.00930447	0.0599575	Tcta	102791
ENSMUSG00000034573	2974	0.362401	0.183857	0.00931302	0.0599827	Ptpn13	19249
ENSMUSG00000069135	330.916	0.366917	0.185882	0.00935146	0.0602003	Fgfr1op	75296
ENSMUSG00000019804	2450.67	-0.282073	0.128017	0.00937042	0.0602923	Snx3	54198
ENSMUSG00000015889	1745.46	-0.383124	0.199941	0.0093894	0.0603844	Lta4h	16993
ENSMUSG00000040466	607.803	-0.381397	0.198355	0.00940649	0.0604643	Blvrb	233016
ENSMUSG00000032525	2805.21	0.33162	0.159274	0.00946713	0.0607635	Nktr	18087
ENSMUSG00000028651	784.385	-0.313875	0.148431	0.00946599	0.0607635	Ppie	56031
ENSMUSG00000040363	1056.97	0.38699	0.201541	0.00947816	0.0608041	Bcor	71458
ENSMUSG00000001039	185.645	-0.501321	0.31797	0.00949414	0.0608764	B9d1	27078
ENSMUSG00000027469	23.1684	0.14415	0.289521	0.00953355	0.0610988	Tpx2	72119
ENSMUSG00000026820	615.297	-0.433664	0.245136	0.00956833	0.0612913	Ptges2	96979
ENSMUSG00000047187	3641.03	-0.223163	0.0954499	0.00958983	0.0613076	Rab2a	59021
ENSMUSG00000001416	2623.94	-0.289862	0.133669	0.00957887	0.0613076	Cct3	12462
ENSMUSG00000017837	1008.32	-0.296276	0.137407	0.00958242	0.0613076	Nkiras2	71966
ENSMUSG00000002014	1510	-0.313529	0.148948	0.00958845	0.0613076	Ssr4	20832
ENSMUSG00000061603	44.9038	0.447655	2.10022	0.00963395	0.0615592	Akap6	238161
ENSMUSG00000038773	2467.24	0.253576	0.112006	0.00968604	0.061831	Kdm3b	277250
ENSMUSG00000027566	2434.79	-0.283868	0.130297	0.00973415	0.0621074	Psma7	26444
ENSMUSG00000053012	3921.55	-0.255042	0.112986	0.00974402	0.0621091	Krcc1	57896
ENSMUSG00000031168	1187.81	-0.279043	0.127569	0.00974349	0.0621091	Ebp	13595
ENSMUSG00000032560	1438.31	0.300767	0.140743	0.0097657	0.0622166	Dnajc13	235567
ENSMUSG00000004263	280.214	0.44395	0.256981	0.0098111	0.0624751	Atn1	13498
ENSMUSG00000030086	545.174	-0.408516	0.224293	0.00986231	0.0627703	Chchd6	66098
ENSMUSG00000024501	156.205	0.0997543	0.251818	0.00986961	0.0627859	Dpysl3	22240
ENSMUSG00000042185	859.663	0.379721	0.198864	0.00990452	0.0628904	Nfrkb	235134
ENSMUSG00000039046	531.726	0.322737	0.155998	0.00990931	0.0628904	Usp6nl	98910
ENSMUSG00000020381	413.012	-0.45697	0.272556	0.00991036	0.0628904	Mrnip	68067
ENSMUSG00000035704	97.392	-0.53946	0.376775	0.00991015	0.0628904	Alg8	381903
ENSMUSG00000046404	354.733	0.366813	0.188793	0.0099652	0.0631764	Yod1	226418
ENSMUSG00000044042	1011.23	0.348681	0.174394	0.00998436	0.0632669	Fmn1	14260
ENSMUSG00000026810	920.998	-0.368232	0.191372	0.0100453	0.0635283	Dpm2	13481
ENSMUSG00000025035	629.739	-0.377659	0.198726	0.0100378	0.0635283	Arl3	56350
ENSMUSG00000019966	171.108	-0.638191	0.645584	0.0100427	0.0635283	Kitl	17311
ENSMUSG00000020149	6259.56	-0.214319	0.0915451	0.0100559	0.0635642	Rab1a	19324
ENSMUSG00000027907	6292.61	-0.289954	0.135151	0.0101142	0.0638905	S100a11	20195
ENSMUSG00000098332	248.826	-0.494111	0.318614	0.0101174	0.0638905	2310009A05Rik	66364
ENSMUSG00000024683	660.849	-0.366497	0.189927	0.0101282	0.0639277	Mrpl16	94063
ENSMUSG00000034994	41816.5	-0.228713	0.0993777	0.0101886	0.0642773	Eef2	13629
ENSMUSG00000030815	829.339	0.340897	0.170075	0.0102005	0.0643216	Phkg2	68961
ENSMUSG00000029919	38.5852	0.0138313	0.219698	0.010238	0.0644875	Hpgds	54486
ENSMUSG00000025810	4274.37	-0.289724	0.135636	0.0102358	0.0644875	Nrp1	18186
ENSMUSG00000001175	7135.25	-0.232891	0.101584	0.0102558	0.0645443	Calm1	12313
ENSMUSG00000043885	4232.39	0.270292	0.123325	0.0103033	0.0648113	Slc36a4	234967
ENSMUSG00000027677	1340.47	0.339248	0.16919	0.0103149	0.0648532	Ttc14	67120
ENSMUSG00000078695	352.968	-0.381742	0.203677	0.0103229	0.0648717	Cisd3	217149
ENSMUSG00000020659	234.663	0.487919	0.311092	0.010349	0.0650043	Cbll1	104836
ENSMUSG00000078201	297.902	-0.388685	0.209954	0.0103707	0.0651089	Tmem203	227615
ENSMUSG00000087687	292.674	-0.44548	0.265118	0.0103861	0.0651208	Pet100	100503890
ENSMUSG00000041556	471.826	-0.509436	0.344347	0.0103927	0.0651208	Fbxo2	230904
ENSMUSG00000031171	602.568	-0.329114	0.162659	0.010409	0.0651654	Ftsj1	54632
ENSMUSG00000053414	430.437	0.537086	0.387007	0.0104208	0.0652016	Hunk	26559
ENSMUSG00000001755	886.298	-0.307573	0.147666	0.0104296	0.0652252	Coasy	71743
ENSMUSG00000038664	1603.86	0.326692	0.16058	0.0104363	0.0652355	Herc1	235439
ENSMUSG00000079508	242.242	-0.442331	0.263394	0.0104637	0.0653754	Apoo	68316
ENSMUSG00000039068	2086.75	0.330435	0.162247	0.0104881	0.0654644	Zzz3	108946
ENSMUSG00000028807	3766.68	-0.314294	0.152334	0.0104863	0.0654644	Zbtb8a	73680
ENSMUSG00000028378	73.5721	0.318473	0.686566	0.0104986	0.0654666	Ptgr1	67103
ENSMUSG00000022223	493.768	-0.435272	0.25609	0.0104979	0.0654666	Sdr39u1	654795
ENSMUSG00000030201	5254.4	0.249518	0.111405	0.0105123	0.0654889	Lrp6	16974
ENSMUSG00000020475	100.232	-0.628477	0.692872	0.0105103	0.0654889	Pgam2	56012
ENSMUSG00000048154	4246.49	0.422726	0.241183	0.0105206	0.0655096	Kmt2d	381022
ENSMUSG00000031590	629.578	-0.352287	0.180964	0.0105263	0.065513	Frg1	14300
ENSMUSG00000041702	2934.82	0.257152	0.115913	0.0105317	0.0655153	Btbd7	238386
ENSMUSG00000021262	31.8218	0.217839	0.39513	0.0105856	0.0658193	Evl	14026
ENSMUSG00000026411	4850.13	-0.270854	0.126297	0.010609	0.0659331	Tmem9	66241
ENSMUSG00000030611	601.926	-0.405068	0.226559	0.0106453	0.0660634	Mrps11	67994
ENSMUSG00000032657	205.811	0.573419	0.458143	0.0106654	0.0660931	Fam189b	68521
ENSMUSG00000026755	991.714	-0.336637	0.169212	0.010665	0.0660931	Arpc5l	74192
ENSMUSG00000029829	62.6443	-0.625467	0.827024	0.0106591	0.0660931	Tmem213	77522
ENSMUSG00000042197	736.026	0.331319	0.164773	0.0106822	0.0661652	Zfp451	98403
ENSMUSG00000032807	33.4173	-0.451231	1.48694	0.0107025	0.0662591	Alox12b	11686
ENSMUSG00000030335	1036.67	-0.349035	0.178971	0.0107343	0.0664241	Mrpl51	66493
ENSMUSG00000069495	967.26	0.308467	0.148913	0.0107661	0.0665377	Epc2	227867
ENSMUSG00000037152	570.041	-0.358548	0.186577	0.0107681	0.0665377	Ndufc1	66377
ENSMUSG00000030089	200.574	0.5455	0.40767	0.0108054	0.0666664	Slc41a3	71699
ENSMUSG00000038271	1142.98	0.338824	0.171255	0.0108198	0.0666664	Iffo1	320678
ENSMUSG00000002345	577.913	-0.343117	0.174465	0.0108031	0.0666664	Borcs8	72368
ENSMUSG00000028960	2151.04	0.351577	0.180703	0.0108334	0.0667182	Ube4b	63958
ENSMUSG00000035934	1187.13	0.389708	0.212768	0.0108852	0.0669734	Pknox2	208076
ENSMUSG00000052214	1929.07	-0.291548	0.138099	0.0108943	0.0669974	Opa3	403187
ENSMUSG00000001666	525.733	-0.319485	0.158125	0.010912	0.0670746	Ddt	13202
ENSMUSG00000040822	629.667	-0.319889	0.15773	0.0109285	0.0671443	1700123O20Rik	58248
ENSMUSG00000029439	2801.77	0.314662	0.153753	0.0109497	0.0672424	Sfswap	231769
ENSMUSG00000002028	3073.5	0.399784	0.224125	0.0109694	0.0673312	Kmt2a	214162
ENSMUSG00000055137	47.6307	0.609215	0.937908	0.0110219	0.0675578	Sugct	192136
ENSMUSG00000021488	4196.78	0.258827	0.118309	0.0110138	0.0675578	Nsd1	18193
ENSMUSG00000014867	4173.5	-0.262299	0.120112	0.0110177	0.0675578	Surf4	20932
ENSMUSG00000002496	4920.34	0.30207	0.14522	0.0110284	0.0675655	Tsc2	22084
ENSMUSG00000005732	936.381	-0.292894	0.139521	0.0110512	0.0676721	Ranbp1	19385
ENSMUSG00000022142	610.661	0.317122	0.155808	0.0110801	0.0677858	Nup155	170762
ENSMUSG00000021962	641.17	0.388903	0.213671	0.0111196	0.0679309	Dcp1a	75901
ENSMUSG00000062691	372.475	-0.443433	0.269772	0.0111165	0.0679309	Cebpzos	68554
ENSMUSG00000017221	3986.16	-0.208341	0.090083	0.011127	0.0679441	Psmd3	22123
ENSMUSG00000061461	602.746	-0.319012	0.157716	0.0111415	0.0680006	Smim20	66278
ENSMUSG00000016128	194.23	0.610099	0.649391	0.0111524	0.0680087	Stard13	243362
ENSMUSG00000032839	328.228	0.405172	0.229099	0.0111586	0.0680087	Trpc1	22063
ENSMUSG00000015341	2029.85	-0.274728	0.128103	0.0111571	0.0680087	Golga7	57437
ENSMUSG00000015750	2825.38	-0.277883	0.128534	0.0111696	0.0680438	Aph1a	226548
ENSMUSG00000027242	212.239	0.48963	0.326549	0.0111914	0.0680731	Wdr76	241627
ENSMUSG00000042308	524.083	0.407689	0.231746	0.0112057	0.0680731	Setd1a	233904
ENSMUSG00000022337	3942.26	-0.288317	0.137358	0.0112105	0.0680731	Emc2	66736
ENSMUSG00000022553	3238.46	-0.301472	0.145697	0.0112113	0.0680731	Maf1	68877
ENSMUSG00000029714	1882.21	0.361686	0.190826	0.0112628	0.0683219	Gigyf1	57330
ENSMUSG00000003039	2998.69	-0.256443	0.119636	0.0112775	0.0683785	Fam32a	67922
ENSMUSG00000052415	284.076	0.531917	0.396121	0.0112883	0.0684122	Tchh	99681
ENSMUSG00000046947	725.663	-0.297528	0.143416	0.0112991	0.0684456	Adck2	57869
ENSMUSG00000028977	5153.23	0.33219	0.168144	0.011368	0.0687221	Casz1	69743
ENSMUSG00000026728	69120	0.291583	0.139962	0.0113676	0.0687221	Vim	22352
ENSMUSG00000044390	22.556	0.17015	0.318827	0.0113594	0.0687221	Tigd3	332359
ENSMUSG00000074743	290.385	0.129631	0.274996	0.0113713	0.0687221	Thbd	21824
ENSMUSG00000071655	4197.24	-0.281129	0.131233	0.0113554	0.0687221	Ubxn1	225896
ENSMUSG00000032186	141.412	0.487037	0.325986	0.0113937	0.068825	Tmod2	50876
ENSMUSG00000030224	2588.98	-0.216443	0.0948007	0.0114323	0.0689941	Strap	20901
ENSMUSG00000038024	814.812	0.267226	0.123801	0.0114579	0.0691159	Dennd4c	329877
ENSMUSG00000026005	852.819	-0.289256	0.138545	0.0115264	0.0694971	Rpe	66646
ENSMUSG00000097993	2348.32	0.607186	0.76804	0.0115331	0.0695052	Ptprv	13924
ENSMUSG00000026112	2622.38	-0.235508	0.105459	0.0115438	0.0695369	Coa5	76178
ENSMUSG00000035067	114.023	0.584112	0.540852	0.0115526	0.0695577	Xkr6	219149
ENSMUSG00000030177	270.189	0.429947	0.257536	0.0115589	0.0695631	Ccdc77	67200
ENSMUSG00000028630	54.5349	0.202358	0.365885	0.0115652	0.0695686	Dyrk2	69181
ENSMUSG00000031398	1281.19	0.359404	0.190337	0.0115781	0.0696024	Plxna3	18846
ENSMUSG00000004394	4012.18	-0.264606	0.122652	0.0115816	0.0696024	Tmed4	103694
ENSMUSG00000038143	571.093	0.338343	0.173565	0.0115939	0.0696444	Stox2	71069
ENSMUSG00000043644	185.392	-0.514386	0.376597	0.011602	0.0696605	0610009L18Rik	66838
ENSMUSG00000001105	1446.65	-0.345998	0.180755	0.0116616	0.0699856	Ift20	55978
ENSMUSG00000043531	138.196	0.106423	0.256156	0.011687	0.0701042	Sorcs1	58178
ENSMUSG00000058900	66.7174	0.595197	0.752466	0.0117353	0.0703161	Rsl1	380855
ENSMUSG00000030340	154.45	-0.542299	0.437284	0.0117384	0.0703161	Scnn1a	20276
ENSMUSG00000032261	14115.5	-0.248253	0.11312	0.0117497	0.0703515	Sh3bgrl2	212531
ENSMUSG00000026427	754.668	-0.307347	0.150685	0.0117589	0.070374	Eif2d	16865
ENSMUSG00000006205	36857.3	-0.269881	0.126448	0.0117706	0.0704114	Htra1	56213
ENSMUSG00000040339	20.7137	0.170646	0.319186	0.0118198	0.0706464	Fam102b	329739
ENSMUSG00000015243	821.846	0.479425	0.322065	0.0118316	0.0706781	Abca1	11303
ENSMUSG00000031697	272.708	-0.414329	0.243956	0.0118377	0.0706821	Orc6	56452
ENSMUSG00000040350	114.157	0.545604	0.446078	0.0118562	0.0707598	Trim7	94089
ENSMUSG00000063488	249.007	0.431976	0.262328	0.0118708	0.0708141	Zkscan7	382118
ENSMUSG00000045438	502.117	-0.381917	0.212129	0.0118849	0.0708655	Cox19	68033
ENSMUSG00000045038	1931.96	0.343884	0.179025	0.0118975	0.0709082	Prkce	18754
ENSMUSG00000040473	105.62	0.555127	0.469436	0.0119149	0.070957	Cfap69	207686
ENSMUSG00000021140	1699.56	0.300002	0.146335	0.0119167	0.070957	Pcnx	54604
ENSMUSG00000051041	160.822	0.562772	0.969518	0.0119329	0.0709898	Olfml1	244198
ENSMUSG00000021785	1488.52	-0.264394	0.123262	0.0119332	0.0709898	Ngly1	59007
ENSMUSG00000026600	354.757	0.556918	0.48207	0.0119986	0.071346	Soat1	20652
ENSMUSG00000000581	632.578	-0.332251	0.17068	0.0120071	0.0713636	C1d	57316
ENSMUSG00000022914	1404.77	0.263836	0.122165	0.0120391	0.0714884	Brwd1	93871
ENSMUSG00000031197	1511.02	-0.283454	0.135705	0.0120389	0.0714884	Vbp1	22327
ENSMUSG00000053580	295.054	0.4654	0.304826	0.0120556	0.0715252	Tanc2	77097
ENSMUSG00000052727	1299.42	0.284824	0.136422	0.0120564	0.0715252	Map1b	17755
ENSMUSG00000020108	142.585	0.496116	0.351947	0.0120945	0.0716889	Ddit4	74747
ENSMUSG00000022533	993.656	0.325919	0.165726	0.012095	0.0716889	Atp13a3	224088
ENSMUSG00000024921	7825.31	0.398543	0.228658	0.0121065	0.0717237	Smarca2	67155
ENSMUSG00000027823	1537.83	-0.271927	0.128396	0.0121155	0.0717444	Gmps	229363
ENSMUSG00000002799	58.5673	0.261432	0.48705	0.012136	0.0718067	Jag2	16450
ENSMUSG00000038683	955.132	-0.312542	0.155735	0.0121371	0.0718067	Pak1ip1	68083
ENSMUSG00000028093	398.968	0.350478	0.185517	0.0121518	0.0718276	Acp6	66659
ENSMUSG00000002524	4082.25	-0.218511	0.0969134	0.0121658	0.0718778	Puf60	67959
ENSMUSG00000038256	831.672	0.407896	0.238857	0.012193	0.0719726	Bcl9	77578
ENSMUSG00000027329	48.5503	0.241934	0.440396	0.0121891	0.0719726	Spef1	70997
ENSMUSG00000014850	386.743	0.399977	0.230838	0.0122122	0.0720532	Msh3	17686
ENSMUSG00000092274	29843.1	0.417907	0.226614	0.0122465	0.0721895	Neat1	66961
ENSMUSG00000048108	106.894	-0.568847	0.585694	0.0122595	0.072233	Tmem72	319776
ENSMUSG00000026833	555.945	0.458532	0.298921	0.0122791	0.0723157	Olfm1	56177
ENSMUSG00000027195	2041.8	-0.299126	0.141014	0.0123032	0.0724248	Hsd17b12	56348
ENSMUSG00000001151	1227.14	0.274485	0.129113	0.012327	0.0725319	Pcnt	18541
ENSMUSG00000039765	805.397	0.342337	0.17948	0.0123342	0.0725411	Cc2d2a	231214
ENSMUSG00000039841	346.928	0.376322	0.209073	0.0123479	0.0725891	Zfp800	627049
ENSMUSG00000051413	543.754	0.406828	0.239079	0.0123821	0.0727235	Plagl2	54711
ENSMUSG00000033423	2189.58	-0.315659	0.159672	0.0124236	0.0729343	Eri3	140546
ENSMUSG00000022634	2459.13	-0.300423	0.14843	0.0124327	0.0729545	Yaf2	67057
ENSMUSG00000001891	3087.64	-0.252253	0.116835	0.0124754	0.0731723	Ugp2	216558
ENSMUSG00000032332	23.0826	0.0932621	0.247273	0.0124812	0.073173	Col12a1	12816
ENSMUSG00000021365	8306.4	0.289552	0.140735	0.0125014	0.0732265	Nedd9	18003
ENSMUSG00000025473	25.4821	0.209166	0.375425	0.0125017	0.0732265	Adam8	11501
ENSMUSG00000028609	861.361	-0.355214	0.191998	0.012521	0.0732731	Magoh	17149
ENSMUSG00000031708	2989.07	-0.264069	0.12438	0.01254	0.0733514	Tecr	106529
ENSMUSG00000025132	16520.7	-0.207102	0.0894964	0.0125538	0.0733988	Arhgdia	192662
ENSMUSG00000004936	2215.88	-0.244179	0.112515	0.0125629	0.0734187	Map2k1	26395
ENSMUSG00000040717	267.032	0.48523	0.342777	0.0125743	0.0734521	Il17rd	171463
ENSMUSG00000015094	1059.9	-0.304979	0.151062	0.0126068	0.0735428	Npdc1	18146
ENSMUSG00000039450	299.566	-0.421499	0.258044	0.0126044	0.0735428	Dcxr	67880
ENSMUSG00000039968	1296.52	0.328399	0.169449	0.0126375	0.0736884	Rsbn1l	242860
ENSMUSG00000031917	379.687	-0.411985	0.2494	0.0126452	0.0737	Nip7	66164
ENSMUSG00000045503	521.141	-0.362787	0.199147	0.0126813	0.0738769	Sys1	66460
ENSMUSG00000057236	4524.8	-0.242931	0.11253	0.0127016	0.073962	Rbbp4	19646
ENSMUSG00000041633	179.269	0.493292	0.358348	0.0127141	0.0739825	Kctd12b	207474
ENSMUSG00000000346	6779.36	-0.227849	0.103366	0.0127166	0.0739825	Dazap2	23994
ENSMUSG00000020828	432.574	0.364938	0.200499	0.0127346	0.0740201	Pld2	18806
ENSMUSG00000039967	926.425	0.329847	0.170981	0.0127402	0.0740201	Zfp292	30046
ENSMUSG00000031453	71.5675	0.256894	0.472079	0.0127313	0.0740201	Rasa3	19414
ENSMUSG00000029111	775.051	0.292243	0.143192	0.0127515	0.0740236	Nelfa	24116
ENSMUSG00000015290	1629.41	-0.304239	0.151917	0.0127522	0.0740236	Ubl4a	27643
ENSMUSG00000015290	1629.41	-0.304239	0.151917	0.0127522	0.0740236	Gm44504	100169864
ENSMUSG00000027870	125.325	-0.481039	1.03555	0.0127708	0.0740979	Hao2	56185
ENSMUSG00000042541	1459.4	-0.302098	0.150598	0.0127993	0.07423	Sem1	20422
ENSMUSG00000048787	700.823	0.338898	0.178468	0.0128111	0.0742654	Dcun1d3	233805
ENSMUSG00000029385	414.277	0.32097	0.164486	0.0128447	0.0743932	Ccng2	12452
ENSMUSG00000022454	6320.35	0.203129	0.366079	0.0128411	0.0743932	Nell2	54003
ENSMUSG00000003955	716.744	-0.334174	0.175254	0.0128522	0.0744033	Fam162a	70186
ENSMUSG00000046280	43.5453	0.34216	0.737054	0.0128791	0.0744829	She	214547
ENSMUSG00000035960	339.199	-0.426258	0.26639	0.0128832	0.0744829	Apex1	11792
ENSMUSG00000028794	46.1257	0.445249	1.05682	0.0129306	0.0746567	A3galt2	215493
ENSMUSG00000050520	64.6667	-0.354335	0.767374	0.0129875	0.0749518	Cldn8	54420
ENSMUSG00000035969	10918.4	0.315417	0.162773	0.0130293	0.0751315	Rusc2	100213
ENSMUSG00000022443	46135	0.247763	0.113883	0.0130302	0.0751315	Myh9	17886
ENSMUSG00000032301	1797.49	-0.296725	0.147342	0.0130578	0.0751563	Psma4	26441
ENSMUSG00000004771	2125.17	-0.29915	0.148718	0.0130549	0.0751563	Rab11a	53869
ENSMUSG00000042380	679.225	-0.314902	0.160639	0.0130544	0.0751563	Smim12	80284
[truncated: 14,334 more rows]

## Sheet: Log2FC_rapamycin_in each sex
PrimaryID	baseMean	lfc.males.before	pval.males	lfc.males.after	lfc.females.before	pval.females	lfc.females.after	pval.combined	SYMBOL	ENTREZID
ENSMUSG00000040629	8.17929	-19.3648	4.63374e-16	-0.00718996	-1.29707	0.996959	-0.000282344	15.3354	Mael	98558
ENSMUSG00000040260	17285.1	1.57222	1.5227e-09	1.51277	0.208496	0.996959	0.0033994	8.81871	Daam2	76441
ENSMUSG00000028826	1383.54	-0.831526	9.90993e-07	-0.787131	0.1041	0.996959	0.00497509	6.00525	Maco1	66146
ENSMUSG00000028017	15241.7	0.866014	2.06003e-06	0.82001	0.305023	0.996959	0.0124191	5.68745	Egf	13645
ENSMUSG00000032436	11020.5	0.907268	1.07004e-05	0.853281	-0.22075	0.996959	-0.00723078	4.97192	Cmtm7	102545
ENSMUSG00000064120	3999.79	0.885167	5.05157e-05	0.826782	-0.00620359	0.996959	-0.000174405	4.2979	Mocs1	56738
ENSMUSG00000023827	5352.73	0.764911	6.90757e-05	0.712834	-0.0318654	0.996959	-0.00137071	4.162	Agpat4	68262
ENSMUSG00000018932	2359.44	-0.70958	6.922e-05	-0.662573	0.0145056	0.996959	0.00151752	4.16109	Map2k3	26397
ENSMUSG00000032009	1006.11	-0.893613	6.922e-05	-0.830841	-0.00100564	0.998661	-1.08638e-05	4.16035	Sesn3	75747
ENSMUSG00000020009	5406.2	1.1941	8.97966e-05	1.10767	-0.196454	0.996959	-0.00306882	4.04806	Ifngr1	15979
ENSMUSG00000049404	5380.72	0.571753	0.000109972	0.531149	-0.0468451	0.996959	-0.00810403	3.96004	Rarres1	109222
ENSMUSG00000028838	1746.01	-1.26566	0.000846868	-1.15108	-0.185492	0.996959	-0.00210954	3.07351	Extl1	56219
ENSMUSG00000035900	1634.51	1.29697	0.000851197	1.17969	0.191861	0.996959	0.002043	3.07129	Gramd4	223752
ENSMUSG00000046318	686.302	-1.32754	0.000851197	-1.20635	-0.157207	0.996959	-0.00178286	3.07129	Ccbe1	320924
ENSMUSG00000042109	1082.59	1.06413	0.000861582	0.969727	-0.352181	0.996959	-0.00583116	3.06603	Csdc2	105859
ENSMUSG00000029406	1120.58	-0.957685	0.00100676	-0.869426	0.088925	0.996959	0.00176304	2.9984	Pitpnm2	19679
ENSMUSG00000008763	9052.86	-0.52511	0.00163094	-0.47792	-0.00289272	0.996959	-0.00188676	2.78888	Man1a2	17156
ENSMUSG00000025915	1369.23	0.638422	0.0022435	0.577813	-0.0946766	0.996959	-0.00371768	2.6504	Sgk3	170755
ENSMUSG00000052724	491.783	0.842543	0.0024401	0.757161	0.18502	0.996959	0.00422886	2.61391
ENSMUSG00000000915	5687.8	0.958837	0.00271154	0.859656	-0.118476	0.996959	-0.00205581	2.56811	Hip1r	29816
ENSMUSG00000026842	3323.39	-0.581706	0.00286801	-0.523304	0.125017	0.996959	0.00615968	2.54374	Abl1	11350
ENSMUSG00000087365	1319.58	0.73664	0.00316696	0.659918	0.151893	0.996959	0.00427884	2.50068
ENSMUSG00000020393	12972.9	0.662452	0.00349339	0.59307	0.0942165	0.996959	0.00321169	2.45808	Kremen1	84035
ENSMUSG00000072941	636.945	-1.41672	0.00349339	-1.25932	-0.150275	0.996959	-0.00137086	2.45808	Sod3	20657
ENSMUSG00000034614	138.666	-2.17405	0.00398467	-1.92762	-0.672852	0.996959	-0.0019594	2.40093	Pik3ip1	216505
ENSMUSG00000018965	5485.28	-0.524368	0.00404379	-0.471053	0.0638543	0.996959	0.00332444	2.39453	Ywhah	22629
ENSMUSG00000009569	626.185	-0.822782	0.004458	-0.730906	0.161154	0.996959	0.0038092	2.35218	Mrtfb	239719
ENSMUSG00000022090	9200.6	0.660162	0.00452955	0.587597	-0.113143	0.996959	-0.00348566	2.34527	Pdlim2	213019
ENSMUSG00000110148	330.969	1.57427	0.00461004	1.39063	-0.0546465	0.996959	-0.000318308	2.33762	5830408C22Rik	74744
ENSMUSG00000041530	1238.07	-0.89631	0.00461004	-0.793457	0.0355626	0.996959	0.000639189	2.33762	Ago1	236511
ENSMUSG00000053094	3722.6	0.368413	0.00461391	0.331612	0.0932245	0.996959	0.0118447	2.33725	Tmem248	71667
ENSMUSG00000021477	48880.8	0.930822	0.00517172	0.821991	-0.380892	0.996959	-0.00648563	2.28769	Ctsl	13039
ENSMUSG00000068551	302.446	-1.42779	0.00517172	-1.25812	0.0333594	0.996959	0.000236337	2.28769	Zfp467	68910
ENSMUSG00000057342	1601.01	0.797016	0.00673173	0.707991	-0.220901	0.996959	-0.00494554	2.1732	Sphk2	56632
ENSMUSG00000031751	6925.14	0.337979	0.00678041	0.303365	-0.00149048	0.996959	0.000247957	2.17007	Amfr	23802
ENSMUSG00000025287	1627.75	0.486076	0.00749028	0.430409	-0.0488437	0.996959	-0.00269811	2.12682	Acot9	56360
ENSMUSG00000098292	41.1041	1.73161	0.00826645	1.50958	0.733849	0.996959	0.00361674	2.084
ENSMUSG00000035891	2627.09	1.25434	0.00826645	1.0885	-0.018375	0.996959	-0.000145791	2.084	Cerk	223753
ENSMUSG00000036620	3476.63	0.493752	0.00826645	0.435436	-0.164873	0.996959	-0.00358908	2.084	Mgat4b	103534
ENSMUSG00000069920	529.345	-0.714883	0.00826645	-0.623416	-0.407255	0.996959	-0.0115132	2.084	B3gnt9	97440
ENSMUSG00000022377	634.834	-1.00505	0.00826645	-0.877218	0.250052	0.996959	0.00322318	2.084	Asap1	13196
ENSMUSG00000006611	352.819	-1.12315	0.00887471	-0.978971	-0.0165559	0.996959	-0.00013382	2.05317	Hfe	15216
ENSMUSG00000034591	3102.14	0.621127	0.00919857	0.550749	0.137948	0.996959	0.00456738	2.0376	Slc41a2	338365
ENSMUSG00000026278	114.454	-2.07851	0.00919857	-1.80294	-0.303623	0.996959	-0.000867756	2.0376	Bok	51800
ENSMUSG00000026072	53.7471	-2.09276	0.00919857	-0.113431	0.414244	0.996959	0.00187163	2.0376	Il1r1	16177
ENSMUSG00000020303	89.0848	-3.22334	0.00919857	-2.79449	-0.317975	0.996959	-0.00079452	2.0376	Stc2	20856
ENSMUSG00000037031	12418	0.585161	0.00989224	0.511738	-0.010573	0.996959	-0.000374221	2.00603	Tspan15	70423
ENSMUSG00000029851	190.253	-1.45442	0.0100944	-1.25979	0.490532	0.996959	0.00309484	1.99724	Tcaf2	232748
ENSMUSG00000027170	13232.6	0.606317	0.0109926	0.525006	0.0352039	0.996959	0.00118954	1.96022	Eif3m	98221
ENSMUSG00000041444	6635.04	-0.67488	0.0109926	-0.586858	0.256028	0.996959	0.00704557	1.96022	Arhgap32	330914
ENSMUSG00000034981	98.2232	-3.09096	0.0109926	-2.66085	0.394812	0.996959	0.000479391	1.96022	Parm1	231440
ENSMUSG00000068699	8.10046	-6.0022	0.0113461	-0.020114	-2.46997	0.996959	-0.00128097	1.94648	Flnc	68794
ENSMUSG00000043822	597.826	-0.899099	0.0114713	-0.776828	-0.28545	0.996959	-0.00497205	1.94171	Adamtsl5	66548
ENSMUSG00000042485	130.171	-1.67902	0.0117113	-1.44366	-0.888971	0.996959	-0.00439296	1.93272	Mustn1	66175
ENSMUSG00000027472	2437.04	0.61495	0.0118667	0.534369	-0.0983442	0.996959	-0.00317188	1.92699	Pdrg1	68559
ENSMUSG00000029999	3273.47	0.600992	0.0118667	0.520282	-0.0811418	0.996959	-0.00293119	1.92699	Tgfa	21802
ENSMUSG00000097083	24.5706	-4.74657	0.0118667	-0.0215485	0.580773	0.996959	0.00031428	1.92699
ENSMUSG00000022884	13703	0.319038	0.0120661	0.282973	-0.0154174	0.996959	-0.00166702	1.91976	Eif4a2	13682
ENSMUSG00000022340	244.029	1.0816	0.0126731	0.928381	0.162866	0.996959	0.00161188	1.89844	Sybu	319613
ENSMUSG00000037295	3568.45	0.696098	0.0141281	0.599595	0.143321	0.996959	0.00351115	1.85124	Ldlrap1	100017
ENSMUSG00000013698	6775.4	0.567315	0.0144559	0.479759	-0.0214515	0.996959	-0.000767161	1.84128	Pea15a	18611
ENSMUSG00000111058	29.1662	3.27523	0.0147997	2.78295	-0.671741	0.996959	-0.00116773	1.83107
ENSMUSG00000031983	3165.29	0.604386	0.0178993	0.518785	0.0336578	0.996959	0.00105843	1.74849	2310022B05Rik	69551
ENSMUSG00000030729	69.9588	-1.73628	0.0179038	-1.47512	-0.624171	0.996959	-0.0024331	1.74838	Pgm2l1	70974
ENSMUSG00000043531	81.3545	-2.7488	0.0179038	-0.0475694	0.363524	0.996959	0.000527979	1.74838	Sorcs1	58178
ENSMUSG00000063297	2633.72	1.03441	0.0181692	0.877762	0.739215	0.996959	0.444778	1.74199	Luzp2	233271
ENSMUSG00000086691	17.5049	4.21743	0.0197445	3.57726	-0.781268	0.996959	-0.000899814	1.70588
ENSMUSG00000038366	8554.6	0.537855	0.0197932	0.457915	0.141198	0.996959	0.00402491	1.70481	Lasp1	16796
ENSMUSG00000062421	1982.37	0.459653	0.0198301	0.394029	0.00752104	0.996959	0.00205409	1.704	Arf2	11841
ENSMUSG00000022108	157072	0.416505	0.0198301	0.360323	-0.117168	0.996959	-0.00756016	1.704	Itm2b	16432
ENSMUSG00000025510	17887.4	0.349317	0.0198301	0.304727	-0.050129	0.996959	-0.00753608	1.704	Cd151	12476
ENSMUSG00000042662	1915.38	1.17852	0.0201398	0.995261	-0.0584456	0.996959	-0.000468427	1.69727	Dusp15	252864
ENSMUSG00000027217	30.9715	-2.66551	0.0207117	-0.0496	0.654957	0.996959	0.000982569	1.68511	Tspan18	241556
ENSMUSG00000061288	505.677	-0.616661	0.021395	-0.52562	-0.221388	0.996959	-0.00674404	1.67101	Taok3	330177
ENSMUSG00000024006	1301.84	-0.537714	0.0224399	-0.45743	0.0530084	0.996959	0.00195994	1.6503	Stk38	106504
ENSMUSG00000026811	9705.65	0.357379	0.0244983	0.307329	-0.110092	0.996959	-0.0139269	1.61219	St6galnac6	50935
ENSMUSG00000025586	920.129	-0.752773	0.0244983	-0.630591	0.0280551	0.996959	0.000537933	1.61219	Cpeb1	12877
ENSMUSG00000027536	1265.3	-0.476073	0.024847	-0.406177	0.172232	0.996959	0.00810661	1.60605	Chmp4c	66371
ENSMUSG00000041571	3411.08	0.606219	0.0257199	0.512404	-0.141193	0.996959	-0.00414511	1.59105	Selenow	20364
ENSMUSG00000033323	1622.33	0.430237	0.0257199	0.366509	0.137734	0.996959	0.00705017	1.59105	Ctdp1	67655
ENSMUSG00000110863	10.3304	-4.26912	0.0266701	-0.0317451	-0.61225	0.996959	-0.000343724	1.5753	Gm34655	102637975
ENSMUSG00000045838	469.973	-0.894736	0.0279728	-0.747782	-0.0731438	0.996959	-0.000731744	1.55459	Ccdc9b	214239
ENSMUSG00000046062	3354.38	-0.471846	0.0285892	-0.401144	-0.0524405	0.996959	-0.00231722	1.54512	Ppp1r15b	108954
ENSMUSG00000037124	6.22495	-6.09808	0.0285892	-0.0149765	2.80374	0.996959	0.000733457	1.54512	Trim58	216781
ENSMUSG00000027931	21942.8	0.431748	0.0287084	0.368187	-0.0935057	0.996959	-0.00516087	1.54331	Npr1	18160
ENSMUSG00000050721	82.0913	-1.88274	0.0296386	-0.0833838	0.111216	0.996959	0.000645104	1.52946	Plekho2	102595
ENSMUSG00000028088	479.809	-0.690201	0.0319897	-0.576384	-0.0430006	0.996959	-0.00117691	1.49631	Fmo5	14263
ENSMUSG00000032399	12853.1	0.406555	0.034007	0.346223	0.0221609	0.996959	0.00132499	1.46975	Rpl4	67891
ENSMUSG00000038866	855.266	-0.576598	0.034007	-0.485991	-0.0334505	0.996959	-0.000984512	1.46975	Zcchc2	227449
ENSMUSG00000041757	531.143	-1.12314	0.034007	-0.931734	0.396447	0.996959	0.00391546	1.46975	Plekha6	240753
ENSMUSG00000025089	5.15567	-6.63242	0.034007	-0.0115774	3.80675	0.996959	0.000587915	1.46975	Gfra1	14585
ENSMUSG00000024593	59.7147	-1.95584	0.0347668	-0.0728274	-1.15272	0.996959	-0.00316445	1.46016	Megf10	70417
ENSMUSG00000043895	149.494	-1.51012	0.0359985	-1.2399	-0.184998	0.996959	-0.000723227	1.44504	S1pr2	14739
ENSMUSG00000057137	1253.54	0.640907	0.0380745	0.531042	-0.24315	0.996959	-0.00639514	1.42069	Tmem140	68487
ENSMUSG00000024913	1872.34	0.628381	0.0380745	0.520926	0.11898	0.996959	0.00296608	1.42069	Lrp5	16973
ENSMUSG00000035268	2375.79	0.883981	0.0384469	0.725752	0.0511432	0.996959	0.000657553	1.41646	Pkig	18769
ENSMUSG00000054277	339.176	-0.557343	0.0391632	-0.463036	-0.0684768	0.996959	-0.0021309	1.40844	Arfgap3	66251
ENSMUSG00000028538	8496.85	0.456894	0.0397784	0.382596	-0.0939963	0.996959	-0.00435039	1.40168	St3gal3	20441
ENSMUSG00000030057	10065	0.45846	0.0408235	0.382379	-0.21264	0.996959	-0.0207338	1.39041	Cnbp	12785
ENSMUSG00000085199	7.28858	-6.05393	0.0408235	-0.0137324	0.591272	0.996959	0.000211542	1.39041
ENSMUSG00000029484	8788.82	0.775619	0.0409114	0.636045	0.17105	0.996959	0.00257245	1.38948	Anxa3	11745
ENSMUSG00000001289	4527.66	0.67682	0.0409377	0.568735	-0.072055	0.996959	-0.00151684	1.3892	Pfdn5	56612
ENSMUSG00000056770	5497.82	0.431389	0.0409377	0.361253	-0.0988752	0.996959	-0.00489821	1.3892	Setd3	52690
ENSMUSG00000046070	70.0554	-1.52929	0.0409377	-1.24205	-0.67191	0.996959	-0.0030292	1.3892	Igfals	16005
ENSMUSG00000062488	94.7641	-1.97235	0.0409377	-1.6011	0.304045	0.996959	0.000740601	1.3892	Ifit3b	667370
ENSMUSG00000028495	2643.88	0.620012	0.0410864	0.508548	0.0505038	0.996959	0.00126481	1.38762	Rps6	20104
ENSMUSG00000028495	2643.88	0.620012	0.0410864	0.508548	0.0505038	0.996959	0.00126481	1.38762	Rps6-ps4	105244208
ENSMUSG00000014778	383.471	-0.80719	0.0414529	-0.667279	0.120426	0.996959	0.00175189	1.38377	Fhod1	234686
ENSMUSG00000055027	837.862	-2.28373	0.0414529	-0.0504595	0.360303	0.996959	0.000661396	1.38377	Smyd1	12180
ENSMUSG00000086583	152.164	0.990586	0.0415584	0.804629	0.179488	0.996959	0.00178914	1.38266
ENSMUSG00000050967	1133.89	-1.2115	0.041629	-0.982708	0.184162	0.996959	0.00120251	1.38193	Creg2	263764
ENSMUSG00000022912	11490	0.917796	0.042513	0.745709	-0.094348	0.996959	-0.00106781	1.3728	Pros1	19128
ENSMUSG00000037742	89588.8	0.48401	0.042513	0.40149	-0.0234771	0.996959	-0.000919662	1.3728	Eef1a1	13627
ENSMUSG00000062300	4906.32	0.485695	0.0437003	0.398703	-0.128538	0.996959	-0.00516748	1.36084	Nectin2	19294
ENSMUSG00000029167	78.5367	1.27053	0.0448944	1.02233	0.0831967	0.996959	0.000491137	1.34913	Ppargc1a	19017
ENSMUSG00000074800	199.062	0.969594	0.0457028	0.782537	-0.635996	0.996959	-0.006925	1.34138
ENSMUSG00000054728	256.135	-1.30601	0.0472033	-1.05021	-0.0417976	0.996959	-0.000222856	1.32735	Phactr1	218194
ENSMUSG00000032724	2228.33	0.691598	0.0479139	0.561376	0.0695353	0.996959	0.0013488	1.32086	Abtb2	99382
ENSMUSG00000053279	143.5	-1.99362	0.0480802	-1.59474	-0.0749672	0.996959	6.9615e-05	1.31936	E030003E18Rik	320092
ENSMUSG00000023046	133.869	-1.68512	0.0493747	-0.0824505	-0.153693	0.996959	-0.000495816	1.30782	Igfbp6	16012
ENSMUSG00000024048	32606.6	0.497706	0.0498667	0.397105	-0.123924	0.996959	-0.00459184	1.30351	Myl12a	67268
ENSMUSG00000029076	9329.36	0.309022	0.0520262	0.261525	-0.0254276	0.996959	-0.00229611	1.2851	Sdf4	20318
ENSMUSG00000021226	1461.47	0.744005	0.0529983	0.598606	0.188884	0.996959	0.00267462	1.27706	Acot2	171210
ENSMUSG00000026883	175.69	-1.19602	0.0529983	-0.954886	-0.139424	0.996959	-0.000876482	1.27706	Dab2ip	69601
ENSMUSG00000032085	102.138	-2.39578	0.0529983	-0.0439961	-0.88801	0.996959	-0.00145728	1.27706	Tagln	21345
ENSMUSG00000028108	208.139	-1.7265	0.0538112	-0.0753096	0.120281	0.996959	0.000392377	1.27045	Ecm1	13601
ENSMUSG00000096768	344.683	-1.43444	0.0545285	-1.1388	-0.327783	0.996959	-0.00148149	1.2647	Erdr1	170942
ENSMUSG00000037885	1761.6	-0.796602	0.0548629	-0.638901	0.014641	0.996959	0.000273374	1.26204	Stk35	67333
ENSMUSG00000006095	1831.74	0.635463	0.0549261	0.520729	-0.112926	0.996959	-0.00255232	1.26154	Tbcb	66411
ENSMUSG00000052105	8032.15	0.508388	0.0549261	0.412457	0.175758	0.996959	0.00607758	1.26154	Mtcl1	68617
ENSMUSG00000042293	311.853	0.822693	0.0560412	0.657363	-0.350614	0.996959	-0.00485004	1.25282	Gm5617	434402
ENSMUSG00000038372	1253.23	0.484581	0.0587933	0.394099	-0.124678	0.996959	-0.00472204	1.232	Gmds	218138
ENSMUSG00000049538	464.835	3.02	0.0629493	2.3301	-0.0226314	0.996959	-1.44154e-05	1.20233	Adamts16	271127
ENSMUSG00000031557	3422.61	0.825345	0.0629493	0.653228	0.185261	0.996959	0.0023724	1.20233	Plekha2	83436
ENSMUSG00000025870	518.308	0.554638	0.0629493	0.445681	-0.124624	0.996959	-0.00357346	1.20233	Arl10	56795
ENSMUSG00000067235	10.1546	4.19438	0.0637325	3.27657	-0.507341	0.996959	-0.000345974	1.19696	H2-Q10	15007
ENSMUSG00000029312	385.466	0.670238	0.0637325	0.540933	0.648177	0.740583	0.494183	1.32607	Klhl8	246293
ENSMUSG00000017670	8409.64	0.524354	0.0637325	0.421778	-0.0571654	0.996959	-0.00177065	1.19696	Elmo2	140579
ENSMUSG00000036327	1867.1	0.333609	0.0637325	0.27721	0.00699262	0.996959	0.00046292	1.19696	Qsox2	227638
ENSMUSG00000024164	303.622	-2.72312	0.0637325	-0.0339603	-0.425087	0.996959	-0.000505528	1.19696	C3	12266
ENSMUSG00000041592	110.601	2.29227	0.0698452	1.7569	1.47165	0.996959	0.00209602	1.15719	Sdk2	237979
ENSMUSG00000028517	2736.03	0.587421	0.0698452	0.471707	-0.0764336	0.996959	-0.000962479	1.15719	Plpp3	67916
ENSMUSG00000072640	3016.74	0.448553	0.0698452	0.362116	0.17776	0.996959	0.00748536	1.15719	Lyrm9	66274
ENSMUSG00000043262	336.499	-0.519203	0.0698452	-0.415314	0.0152242	0.996959	0.000481369	1.15719	Uevld	54122
ENSMUSG00000058135	364.862	-1.32352	0.0698452	-1.02327	-0.819942	0.996959	-0.00400691	1.15719	Gstm1	14862
ENSMUSG00000050732	5673.11	0.639393	0.0700991	0.505382	-0.230819	0.996959	-0.00385789	1.15561	Vamp8	22320
ENSMUSG00000028788	4146.96	0.383701	0.0712272	0.311903	0.0130831	0.996959	-0.000503554	1.14868	Ptp4a2	19244
ENSMUSG00000003872	6.48687	-6.19121	0.071714	-0.0107163	0.513704	0.996959	0.000142231	1.14572	Lin7b	22342
ENSMUSG00000024431	1979.66	-0.439356	0.0719308	-0.347328	0.0699531	0.996959	0.00295144	1.14441	Nr3c1	14815
ENSMUSG00000015944	437.463	-0.80042	0.0719454	-0.635169	-0.0145224	0.996959	-0.000162202	1.14432	Castor2	80909
ENSMUSG00000057230	2803.8	-0.701203	0.0726181	-0.549532	0.236389	0.996959	0.00399509	1.14028	Aak1	269774
ENSMUSG00000022817	63955.1	0.425434	0.0727751	0.343358	-0.215431	0.996959	-0.0104733	1.13934	Itgb5	16419
ENSMUSG00000028709	333.565	-0.607723	0.0727751	-0.479562	-0.0505679	0.996959	-0.00114343	1.13934	Mob3c	100465
ENSMUSG00000026589	747.741	-0.957605	0.0728008	-0.743613	-0.367475	0.996959	-0.00343272	1.13919	Sec16b	89867
ENSMUSG00000036390	14144.5	0.733421	0.0739897	0.572465	0.267785	0.996959	0.0041154	1.13215	Gadd45a	13197
ENSMUSG00000038388	114.189	1.6853	0.0744065	1.28304	0.12872	0.996959	0.000388788	1.12971	Mpp6	56524
ENSMUSG00000044456	328.146	1.09273	0.0744065	0.838441	-0.115589	0.996959	-0.000694499	1.12971	Rin3	217835
ENSMUSG00000006344	5483.47	0.603586	0.0744065	0.479443	-0.586295	0.805148	-0.453339	1.22251	Ggt5	23887
ENSMUSG00000017009	84339.1	0.557255	0.0744065	0.439963	0.168904	0.996959	0.00446206	1.12971	Sdc4	20971
ENSMUSG00000038975	989.613	0.446978	0.0744065	0.358456	0.17428	0.996959	0.00728614	1.12971	Rabggtb	19352
ENSMUSG00000049672	580.554	-0.51756	0.0744065	-0.414087	0.13697	0.996959	0.00411228	1.12971	Zbtb14	22666
ENSMUSG00000025794	5469.39	0.635937	0.0757982	0.496419	-0.0636625	0.996959	-0.00126704	1.12166	Rpl14	67115
ENSMUSG00000030744	9670.76	0.620774	0.0757982	0.485481	-0.135136	0.996959	-0.00288245	1.12166	Rps3	27050
ENSMUSG00000002147	3821.19	0.292756	0.0757982	0.247773	-0.161753	0.996959	-0.0106709	1.12166	Stat6	20852
ENSMUSG00000020473	29523.2	-0.49525	0.0757982	-0.380395	-0.378681	0.996959	-0.0144395	1.12166	Aebp1	11568
ENSMUSG00000036181	8070.86	0.580899	0.076163	0.458668	-0.378237	0.996959	-0.00986395	1.11958	H1f2	50708
ENSMUSG00000065434	20.5069	-2.46698	0.076163	-0.039103	-1.38223	0.996959	-0.00202217	1.11958	Mir7-1	723902
ENSMUSG00000020053	34.6802	-2.8569	0.076163	-0.0303364	-0.08112	0.996959	-0.000200728	1.11958	Igf1	16000
ENSMUSG00000022580	69181.9	0.755751	0.0784838	0.583509	-0.136512	0.996959	-0.00194633	1.10654	Rhpn1	14787
ENSMUSG00000005982	1428.46	-0.365684	0.0784838	-0.296602	-0.0467667	0.996959	-0.00393147	1.10654	Naa60	74763
ENSMUSG00000014195	3794.29	0.30725	0.078598	0.25323	0.0263873	0.996959	0.00098443	1.10591	Dnajc7	56354
ENSMUSG00000037709	68.7356	-1.45364	0.0786625	-1.10768	0.15038	0.996959	0.00057293	1.10555	Fam13a	58909
ENSMUSG00000030629	2485.6	0.430831	0.0796673	0.340646	-0.0821996	0.996959	-0.00347275	1.10004	Zfand6	65098
ENSMUSG00000020321	4171.24	0.402374	0.0796673	0.322596	-0.0712309	0.996959	-0.00451453	1.10004	Mdh1	17449
ENSMUSG00000022265	85.6261	-1.59601	0.0797816	-1.20984	0.60597	0.996959	0.0017952	1.09942	Ank	11732
ENSMUSG00000010080	13959.2	0.281679	0.0804456	0.23256	-0.0665303	0.996959	-0.00636177	1.09582	Epn3	71889
ENSMUSG00000029685	2241.74	-0.570938	0.0810982	-0.440587	0.221426	0.996959	0.00525393	1.09231	Asb15	78910
ENSMUSG00000014773	288.556	-0.81774	0.0810982	-0.629618	0.170141	0.996959	0.00199392	1.09231	Dll1	13388
ENSMUSG00000027457	154.401	-0.831017	0.0810982	-0.628754	-0.24486	0.996959	-0.00281338	1.09231	Snph	241727
ENSMUSG00000016024	38.0138	-2.29916	0.0810982	-0.0407763	-0.501914	0.996959	-0.000741181	1.09231	Lbp	16803
ENSMUSG00000022674	271.254	0.633504	0.0816469	0.490035	0.315542	0.996959	0.0062329	1.08938	Ube2v2	70620
ENSMUSG00000061983	5940.86	0.721217	0.0820461	0.548693	-0.0196153	0.996959	-0.000288385	1.08726	Rps12	20042
ENSMUSG00000002395	2580.39	0.557924	0.0820461	0.435079	0.0270368	0.996959	0.000691969	1.08726	Use1	67023
ENSMUSG00000051232	758.399	0.426094	0.0820461	0.340546	0.130394	0.996959	0.00533614	1.08726	Tmem199	195040
ENSMUSG00000068220	175.359	-1.25066	0.0820819	-0.944864	-0.598577	0.996959	-0.00314254	1.08708	Lgals1	16852
ENSMUSG00000025885	1201.81	-0.991066	0.0829422	-0.755265	0.169665	0.996959	0.000951006	1.08255	Myo5b	17919
ENSMUSG00000086119	522.456	0.740995	0.0831819	0.566757	-0.0294298	0.996959	-0.000479439	1.08129
ENSMUSG00000098134	588.933	0.522305	0.0831819	0.406551	-0.114745	0.996959	-0.00326494	1.08129	Rnf113a2	66381
ENSMUSG00000031328	3357.07	-0.747836	0.0831819	-0.576898	-0.144238	0.996959	-0.00174047	1.08129	Flna	192176
ENSMUSG00000001123	127.507	-1.68848	0.0831819	-0.0626183	-0.697743	0.996959	-0.00200101	1.08129	Lgals9	16859
ENSMUSG00000056671	15.8195	-2.99164	0.0831819	-0.0300629	0.0983824	0.996959	0.000107557	1.08129	Prelid2	77619
ENSMUSG00000029364	16575.8	0.619586	0.0833798	0.47689	0.183123	0.996959	0.0059441	1.08026	Wsb2	59043
ENSMUSG00000028364	178.272	-3.47379	0.0846486	-0.0209224	0.236992	0.996959	0.000158907	1.0737	Tnc	21923
ENSMUSG00000053898	4584.02	0.459356	0.0861419	0.362829	-0.124999	0.996959	-0.00461809	1.06611	Ech1	51798
ENSMUSG00000013593	4954.44	0.447797	0.0865049	0.351663	-0.0870435	0.996959	-0.00394036	1.06428	Ndufs2	226646
ENSMUSG00000022816	1615.11	-0.70557	0.0882864	-0.535378	0.0363987	0.996959	0.000571024	1.05543	Fstl1	14314
ENSMUSG00000056999	1032.73	-0.410295	0.090137	-0.326219	-0.161571	0.996959	-0.00721095	1.04642	Ide	15925
ENSMUSG00000022500	3589.32	0.699827	0.0901523	0.52979	0.040337	0.996959	0.000561111	1.04635	Litaf	56722
ENSMUSG00000022500	3589.32	0.699827	0.0901523	0.52979	0.040337	0.996959	0.000561111	1.04635	Gm9861	545182
ENSMUSG00000055917	2240.42	0.410622	0.0901523	0.323984	0.031442	0.996959	0.00174835	1.04635	Zfp277	246196
ENSMUSG00000003418	106.761	-2.20517	0.0905835	-0.0404917	-0.555816	0.996959	-0.000902081	1.04427	St8sia6	241230
ENSMUSG00000028763	275.305	-2.1072	0.0909884	-1.55366	0.229832	0.996959	0.000400272	1.04234	Hspg2	15530
ENSMUSG00000024608	8333.35	0.686792	0.0912089	0.518932	-0.164652	0.996959	-0.00269098	1.04129	Rps14	20044
ENSMUSG00000003970	9951.2	0.504016	0.0912089	0.388772	-0.0473949	0.996959	-0.00139403	1.04129	Rpl8	26961
ENSMUSG00000041930	4385.61	0.393549	0.0912089	0.310792	0.0592899	0.996959	0.00283893	1.04129	Fam222a	433940
ENSMUSG00000062604	1025.71	-0.380773	0.0912089	-0.302159	0.0188247	0.996959	0.000871724	1.04129	Srpk2	20817
ENSMUSG00000030515	370.318	-0.483116	0.0912089	-0.374448	-0.541252	0.465132	-0.446559	1.37239	Tarsl2	272396
ENSMUSG00000020262	424.652	-0.740723	0.0912089	-0.572976	-0.121858	0.996959	-0.00167983	1.04129	Adarb1	110532
ENSMUSG00000031833	1059.4	-0.899613	0.0912089	-0.668702	-0.0500046	0.996959	-0.000464027	1.04129	Mast3	546071
ENSMUSG00000041577	9.93154	-4.29034	0.0912089	-0.0163285	-2.4188	0.996959	-0.00108624	1.04129	Prelp	116847
ENSMUSG00000059602	6.56013	-4.72501	0.0912089	-0.017545	0.407192	0.996959	0.000219025	1.04129	Syn3	27204
ENSMUSG00000050357	53.7362	-1.53923	0.0913351	-1.13726	0.815931	0.996959	0.00235934	1.04068	Carmil2	234695
ENSMUSG00000018909	11222.5	0.374953	0.0927175	0.292348	0.143585	0.996959	-0.00501539	1.03416	Arrb1	109689
ENSMUSG00000054426	119.052	1.88787	0.0943451	1.35994	0.333954	0.996959	0.000819662	1.0266	A930005H10Rik	68161
ENSMUSG00000031134	1673.28	0.396869	0.0943451	0.311695	0.0201405	0.996959	0.00102547	1.0266	Rbmx	19655
ENSMUSG00000021573	1222.85	-0.510589	0.0943451	-0.38916	-0.0838404	0.996959	-0.00238324	1.0266	Tppp	72948
ENSMUSG00000109587	159.271	-1.19153	0.0943451	-0.8819	0.286205	0.996959	0.0015715	1.0266
ENSMUSG00000085227	131.893	1.05034	0.0966178	0.768285	-0.299772	0.996959	-0.00204883	1.01627	6330418K02Rik	69004
ENSMUSG00000009291	15058.5	0.231695	0.0966178	0.189973	-0.058369	0.996959	-0.00748227	1.01627	Pttg1ip	108705
ENSMUSG00000029389	397.686	-0.441894	0.0966178	-0.342462	0.331366	0.996959	0.0131509	1.01627	Ddx55	67848
ENSMUSG00000054619	1189.05	-0.553579	0.0966178	-0.416372	-0.0767493	0.996959	-0.00182305	1.01627	Mettl7a1	70152
ENSMUSG00000014599	344.932	-1.10259	0.0966178	-0.810222	0.38372	0.996959	0.00186829	1.01627	Csf1	12977
ENSMUSG00000074743	178.185	-1.92332	0.0966178	-0.0476965	-0.175235	0.996959	-0.00030996	1.01627	Thbd	21824
ENSMUSG00000032648	42.7988	-1.92683	0.0966178	-0.0485628	0.425261	0.996959	0.000909592	1.01627	Pygm	19309
ENSMUSG00000084910	11.8891	-3.91214	0.0970295	-0.0208219	-0.842074	0.996959	-0.000589377	1.01442
ENSMUSG00000046417	145.215	-1.29856	0.0972734	-0.948864	0.525266	0.996959	0.00221482	1.01333	Lrrc75a	192976
ENSMUSG00000022501	273.613	1.49841	0.0988061	1.07572	0.153827	0.996959	0.000450116	1.00654	Prm1	19118
ENSMUSG00000050248	577.816	-0.784183	0.0988061	-0.581461	-0.0248064	0.996959	-0.000350751	1.00654	Evc2	68525
ENSMUSG00000074896	397.509	-1.3277	0.0994461	-0.967676	0.242511	0.996959	0.00100782	1.00373	Ifit3	15959
ENSMUSG00000047747	1925.09	-0.547292	0.099872	-0.41298	0.354148	0.996959	0.00896706	1.00188	Rnf150	330812
ENSMUSG00000020864	8424.9	0.331068	0.10074	0.262002	-0.00336157	0.996959	-0.000942647	0.998119	Ankrd40	71452
ENSMUSG00000025290	4635.73	0.739916	0.102026	0.545684	-0.14477	0.996959	-0.00195813	0.992611	Rps24	20088
ENSMUSG00000038022	105.169	-1.20785	0.103323	-0.876763	-0.029525	0.996959	-0.000220496	0.987124	Mindy4	330323
ENSMUSG00000030060	480.54	0.473269	0.103866	0.361362	-0.225506	0.996959	-0.00676018	0.984847	Hmces	232210
ENSMUSG00000018379	4664.27	0.348753	0.103866	0.275228	0.0254807	0.996959	0.00648992	0.984847	Srsf1	110809
ENSMUSG00000022665	1174.57	-1.02949	0.104896	-0.746399	-0.451024	0.996959	-0.00333916	0.980563	Ccdc80	67896
ENSMUSG00000049288	1079.65	-0.425662	0.10495	-0.327952	0.106282	0.996959	0.00414304	0.980339	Lix1l	280411
ENSMUSG00000052688	99.5081	-2.06662	0.10495	-0.0415953	-0.358787	0.996959	-0.000612111	0.980339	Rab7b	226421
ENSMUSG00000043587	22.2003	-3.38971	0.10495	-0.0214544	-1.13247	0.996959	-0.000790371	0.980339	Pxylp1	235534
ENSMUSG00000038005	766.255	0.459639	0.104987	0.345579	0.0597452	0.996959	0.00201792	0.980189	Hpf1	72612
ENSMUSG00000032702	16860.9	0.345165	0.104987	0.272067	0.114554	0.996959	0.00683282	0.980189	Kank1	107351
ENSMUSG00000003746	2239.53	-0.365606	0.104987	-0.288614	-0.0186178	0.996959	-0.00110987	0.980189	Man1a	17155
ENSMUSG00000031532	9614.91	0.305613	0.105524	0.244639	-0.113066	0.996959	-0.00942581	0.97797	Saraf	67887
ENSMUSG00000038717	626.457	0.606955	0.106081	0.451553	-0.000538929	0.999247	7.57161e-05	0.97469	Atp5l	27425
ENSMUSG00000109901	2089.08	0.309854	0.106081	0.234261	0.0330543	0.996959	0.00266406	0.975686	Chmp1b	67064
ENSMUSG00000046844	6.83496	-6.41387	0.106081	-0.00814619	-0.486629	0.996959	-0.000104182	0.975686	Vat1l	270097
ENSMUSG00000028407	117.175	0.833297	0.106101	0.603283	0.136506	0.996959	0.00151791	0.975602	Smim27	100504309
ENSMUSG00000000934	10558.6	0.692597	0.106101	0.50816	0.0428415	0.996959	0.000653132	0.975602	Top1mt	72960
ENSMUSG00000028796	3640.86	0.397838	0.106419	0.307217	-0.0448689	0.996959	-0.00210199	0.974302	Phc2	54383
ENSMUSG00000049882	1065.06	0.558599	0.106455	0.415909	0.23343	0.996959	0.00534837	0.974158	Vcpkmt	207965
ENSMUSG00000022339	1062.4	0.472571	0.106455	0.358058	0.13916	0.996959	0.00446065	0.974158	Ebag9	55960
ENSMUSG00000037405	200.9	-2.26969	0.106455	-0.0358073	0.516392	0.996959	0.000702101	0.974158	Icam1	15894
ENSMUSG00000020439	1753.06	-0.668844	0.107279	-0.491174	0.00650735	0.996959	0.000343127	0.970806	Smtn	29856
ENSMUSG00000026620	260.554	-1.39511	0.107279	-0.991465	-0.279959	0.996959	-0.00104511	0.970806	Mark1	226778
ENSMUSG00000031791	262.565	-0.6655	0.108513	-0.491801	-0.671145	0.955604	-0.503466	0.984239	Tmem38a	74166
ENSMUSG00000032840	617.619	-0.454616	0.10965	-0.34471	-0.238521	0.996959	-0.0084819	0.961314	2410131K14Rik	76792
ENSMUSG00000075014	1119.75	1.39182	0.109835	0.968393	-0.813728	0.996959	-0.00283408	0.960583
ENSMUSG00000052889	19.604	-2.93268	0.110303	-0.0285975	0.146948	0.996959	0.000155758	0.958735	Prkcb	18751
ENSMUSG00000061111	1967.46	0.442215	0.111097	0.333367	-0.132903	0.996959	-0.00512607	0.955622	Mcrip1	192173
ENSMUSG00000053819	1472.63	0.505712	0.112553	0.375495	-0.0680724	0.996959	-0.0019622	0.949967	Camk2d	108058
ENSMUSG00000097162	109.423	0.950315	0.114335	0.672757	0.0493787	0.996959	0.000364094	0.943144	2310010J17Rik	78329
ENSMUSG00000063696	1353.83	0.709052	0.114335	0.512	-0.225442	0.996959	-0.00323187	0.943144
ENSMUSG00000038014	4271.96	-0.304212	0.114335	-0.241557	0.0218688	0.996959	0.00156785	0.943144	Fam120a	218236
ENSMUSG00000031451	480.399	-1.24917	0.115435	-0.879059	-0.298338	0.996959	-0.00146251	0.938985	Gas6	14456
ENSMUSG00000038578	17.1339	-2.66356	0.1162	-0.0292087	-0.922942	0.996959	-0.000941435	0.936117	Susd1	634731
ENSMUSG00000026074	1992.01	-0.49805	0.117016	-0.370791	0.231883	0.996959	0.00651442	0.933078	Map4k4	26921
ENSMUSG00000021186	104.12	-1.93433	0.117016	-0.043486	-0.880011	0.996959	-0.00168115	0.933078	Fbln5	23876
ENSMUSG00000097249	9.63656	-4.46304	0.117016	-0.0166923	-0.937035	0.996959	-0.000413823	0.933078
ENSMUSG00000027520	104.26	2.08463	0.118068	1.39193	-0.431953	0.996959	-0.000612203	0.92919	Zdbf2	73884
ENSMUSG00000010362	632.319	0.689546	0.118068	0.491394	-0.34507	0.996959	-0.00512705	0.92919	Rdm1	66599
ENSMUSG00000060938	4650.84	0.680867	0.118068	0.489476	-0.08834	0.996959	-0.00132035	0.92919	Rpl26	19941
ENSMUSG00000024613	922.026	-0.462433	0.118068	-0.34662	-0.0224353	0.996959	-0.000731904	0.92919	Tcof1	21453
ENSMUSG00000039579	5.51738	6.19423	0.118683	0.00726629	-2.41691	0.996959	-0.000614292	0.926935	Grin3a	242443
ENSMUSG00000082746	7.66407	5.31877	0.118683	0.0106226	0.107015	0.996959	-5.57723e-05	0.926935
ENSMUSG00000028807	4164.32	0.450462	0.118683	0.337561	0.192278	0.996959	0.00694288	0.926935	Zbtb8a	73680
ENSMUSG00000031548	271.286	1.13624	0.119463	0.783057	-0.0578428	0.996959	-0.00037509	0.924087	Sfrp1	20377
ENSMUSG00000023048	2269.02	0.456875	0.119463	0.341328	-0.229848	0.996959	-0.00790311	0.924087	Prr13	66151
ENSMUSG00000039323	645.611	-2.48486	0.120579	-0.0299219	-0.453181	0.996959	-0.000554343	0.92005	Igfbp2	16008
ENSMUSG00000070283	780.293	0.56017	0.120697	0.407612	0.0422498	0.996959	0.000930272	0.919626	Ndufaf3	66706
ENSMUSG00000079108	295.922	0.542636	0.120697	0.396588	0.0952428	0.996959	0.00222291	0.919626	Srp54c	100101806
ENSMUSG00000058799	16133.7	0.424734	0.120697	0.319734	-0.0663919	0.996959	-0.00247856	0.919626	Nap1l1	53605
ENSMUSG00000071649	2427.72	0.386275	0.120697	0.294254	-0.0950896	0.996959	-0.0041176	0.919626	B3gat3	72727
ENSMUSG00000045333	2175.4	0.41657	0.123081	0.311576	0.128114	0.996959	0.004316	0.911131	Zfp423	94187
ENSMUSG00000021360	63.4352	-1.79984	0.124417	-0.0467263	0.150932	0.996959	0.00085182	0.906442	Gcnt2	14538
ENSMUSG00000049791	349.206	-0.533952	0.124696	-0.389985	0.24318	0.996959	0.00570201	0.905471	Fzd4	14366
ENSMUSG00000031375	752.01	-2.042	0.125448	-1.38354	-0.178097	0.996959	-0.000418466	0.902858	Bgn	12111
ENSMUSG00000034858	490.602	-0.663298	0.128237	-0.473555	0.022217	0.996959	0.00065558	0.89331	Fam214a	235493
ENSMUSG00000046330	2849.67	0.786304	0.128709	0.547779	-0.0212959	0.996959	-0.000352172	0.891714	Rpl37a	19981
ENSMUSG00000020708	2927.92	0.3643	0.128982	0.275623	-0.029257	0.996959	-0.00143124	0.890793	Psmc5	19184
ENSMUSG00000033730	393.564	-1.28753	0.128982	-0.0767274	0.38758	0.996959	0.00154278	0.890793	Egr3	13655
ENSMUSG00000048332	103.257	-1.98797	0.129545	-0.0402127	0.355092	0.996959	0.000302318	0.888901	Lhfp	108927
ENSMUSG00000076576	85.0684	1.87136	0.133667	1.20133	-0.27511	0.996959	-0.000529543	0.875299
ENSMUSG00000059810	4928.57	0.485679	0.133667	0.354071	-0.260603	0.996959	-0.00767639	0.875299	Rgs3	50780
ENSMUSG00000024501	94.2212	-2.41751	0.133667	-0.0303778	0.479331	0.996959	0.000530956	0.875299	Dpysl3	22240
ENSMUSG00000028234	3438.84	0.629423	0.134284	0.444166	0.0451024	0.996959	0.000610514	0.873298	Rps20	67427
ENSMUSG00000017376	2771.17	0.399732	0.135186	0.304854	0.161839	0.996959	0.00685178	0.87039	Nlk	18099
ENSMUSG00000015092	3050.61	0.47087	0.135707	0.343547	-0.0690902	0.996959	-0.00204081	0.86872	Edf1	59022
ENSMUSG00000032479	14671.5	0.282091	0.135707	0.222577	-0.0101639	0.996959	-0.000781341	0.86872	Map4	17758
ENSMUSG00000026208	602.184	-1.02918	0.135707	-0.700564	-0.395148	0.996959	-0.00254599	0.86872	Des	13346
ENSMUSG00000055044	122.113	-1.42416	0.137584	-0.953125	-0.134594	0.996959	-0.000407912	0.862754	Pdlim1	54132
ENSMUSG00000029093	49.7824	-4.17663	0.137592	-0.0131281	-0.495494	0.996959	-0.000190598	0.862729	Sorcs2	81840
ENSMUSG00000024571	1919.1	0.357137	0.137622	0.269701	-0.0754653	0.996959	-0.00380898	0.862636	Txnl4a	27366
ENSMUSG00000062101	105.251	1.02777	0.137829	0.684842	-0.100755	0.996959	-0.000625787	0.861983	Zfp119b	240120
ENSMUSG00000075015	146.679	1.37199	0.137882	0.891217	-0.772629	0.996959	-0.0028579	0.861816
ENSMUSG00000093762	5.44443	5.10141	0.137921	0.0108863	-1.69196	0.996959	-0.000544149	0.861691
ENSMUSG00000019763	866.191	0.361676	0.137921	0.273711	-0.0294998	0.996959	-0.0014038	0.861691	Rmnd1	66084
ENSMUSG00000017188	994.402	0.531186	0.138153	0.378179	-0.0317452	0.996959	-0.000650137	0.860962	Coa3	52469
ENSMUSG00000034974	1750.81	0.386572	0.13823	0.288838	-0.015487	0.996959	-0.000681562	0.860719	Dapk3	13144
ENSMUSG00000028572	378.21	-0.541977	0.13823	-0.387331	-0.262269	0.996959	-0.00585048	0.860719	Hook1	77963
ENSMUSG00000030074	78.5363	-1.76177	0.13823	-0.0460137	0.296523	0.996959	0.000590489	0.860719	Gxylt2	232313
ENSMUSG00000096199	178.448	0.60384	0.138494	0.423252	-0.270248	0.996959	-0.00524297	0.859892	Ptrhd1	69709
ENSMUSG00000027933	2488.49	0.409773	0.139613	0.302848	0.00684105	0.996959	0.000269726	0.856397	Ints3	229543
ENSMUSG00000025747	76.2354	-0.967221	0.140449	-0.653917	0.0837012	0.996959	0.0005973	0.853804	Tyms	22171
ENSMUSG00000026434	1844.74	0.492249	0.140652	0.354749	0.392401	0.996959	0.0109056	0.853175	Nucks1	98415
ENSMUSG00000031391	177.909	-1.46322	0.140652	-0.0591526	-0.3436	0.996959	-0.00109299	0.853175	L1cam	16728
ENSMUSG00000023050	297.556	-0.735179	0.140936	-0.512996	0.271848	0.996959	0.00322884	0.852299	Map3k12	26404
ENSMUSG00000030513	4455.16	1.83986	0.141166	1.13374	0.798792	0.996959	0.00144913	0.851593	Pcsk6	18553
ENSMUSG00000020241	66.0716	-2.40363	0.141166	-0.0299616	-0.899792	0.996959	-0.00106406	0.851593	Col6a2	12834
ENSMUSG00000036504	108.509	0.841618	0.141347	0.55923	-0.552576	0.996959	-0.00542926	0.851036	Phpt1	75454
ENSMUSG00000026880	357.85	-0.711239	0.141347	-0.491273	0.119333	0.996959	0.00145529	0.851036	Stom	13830
ENSMUSG00000057963	231.191	-0.717404	0.141347	-0.4983	-0.393294	0.996959	-0.00482066	0.851036	Itpk1	217837
ENSMUSG00000048040	95.2056	-1.92421	0.141347	-0.0400935	-1.86246	0.996959	-1.23586	0.851036	Arxes2	76976
ENSMUSG00000026582	21.4232	-3.5262	0.141347	-0.0174417	0.52197	0.996959	0.000253601	0.851036	Sele	20339
ENSMUSG00000032411	1143.74	-0.342888	0.141714	-0.259663	-0.00552796	0.996959	-0.000455668	0.849911	Tfdp2	211586
ENSMUSG00000035540	6.39331	-4.51111	0.145638	-0.014814	-1.94395	0.996959	-0.000971506	0.838047	Gc	14473
ENSMUSG00000021218	7098.87	0.336376	0.146149	0.254222	-0.18338	0.996959	-0.00979824	0.836527	Gdi2	14569
ENSMUSG00000002396	889.711	0.57358	0.146189	0.399043	0.179918	0.996959	0.00338082	0.836407	Ocel1	77090
ENSMUSG00000045136	2526.93	0.570771	0.146189	0.398514	0.213036	0.996959	0.00428435	0.836407	Tubb2b	73710
ENSMUSG00000024855	913.795	-0.42278	0.146458	-0.308145	-0.135925	0.996959	-0.00480853	0.83561	Pacs1	107975
ENSMUSG00000022484	328.756	-0.682006	0.14696	-0.468353	0.0969581	0.996959	0.00129299	0.834123	Hoxc10	209448
ENSMUSG00000025025	1003.32	-0.444645	0.148417	-0.32261	-0.264558	0.996959	-0.00981078	0.829838	Mxi1	17859
ENSMUSG00000032965	630.242	-0.414624	0.148622	-0.309274	-0.220078	0.996959	-0.00850349	0.82924	Ift57	73916
ENSMUSG00000018983	31.6466	-2.0146	0.148622	-0.0380543	-0.0377204	0.996959	-7.15156e-05	0.82924	E2f2	242705
ENSMUSG00000089669	196.05	-0.820761	0.150353	-0.545643	-0.280834	0.996959	-0.00310222	0.82421	Tnfsf13	69583
ENSMUSG00000083380	5.77335	-4.5665	0.151245	-0.0145825	-0.364209	0.996959	-0.000163815	0.82164
ENSMUSG00000024897	317.395	-0.903701	0.15129	-0.596218	-0.379284	0.996959	-0.00296872	0.821512	Apba1	319924
ENSMUSG00000024248	2471.71	0.610178	0.151353	0.416075	0.00337155	0.996959	5.8436e-06	0.821332	Cox7a2l	20463
ENSMUSG00000103899	7.54772	-4.44736	0.151446	-0.0156035	-0.0757533	0.996959	-3.22407e-05	0.821064
ENSMUSG00000101797	62.0668	1.53802	0.152778	0.920817	-0.0942766	0.996959	-0.000249196	0.817261
ENSMUSG00000043716	9037.12	0.494549	0.153748	0.347083	-0.108823	0.996959	-0.00277839	0.814515	Rpl7	19989
ENSMUSG00000023832	164.551	-0.885501	0.153748	-0.586924	-0.0748435	0.996959	-0.000608797	0.814515	Acat2	110460
ENSMUSG00000028542	197.961	-1.55151	0.153748	-0.0516599	-0.274655	0.996959	-0.000650863	0.814515	Slc6a9	14664
ENSMUSG00000001864	35164.6	0.311954	0.154242	0.239683	-0.0312495	0.996959	-0.00190749	0.81312	Aif1l	108897
ENSMUSG00000026970	6136.77	0.275104	0.154242	0.21077	0.0554193	0.996959	0.00432404	0.81312	Rbms1	56878
ENSMUSG00000034647	2267.82	-0.434192	0.154242	-0.316549	0.329047	0.996959	0.0112398	0.81312	Ankrd12	106585
ENSMUSG00000039989	1699.18	-0.411727	0.154858	-0.296724	0.0452188	0.996959	-0.00228723	0.81139	Cbx4	12418
ENSMUSG00000108020	206.171	1.12958	0.155321	0.69798	0.22563	0.996959	0.00135435	0.810093	6820426E19Rik	100126203
ENSMUSG00000037890	508.791	-0.450196	0.155321	-0.321137	0.244584	0.996959	0.00751335	0.810093	Wdr19	213081
ENSMUSG00000021198	38.1451	-1.6228	0.156005	-0.048482	-0.979231	0.996959	-0.00240967	0.808184	Unc79	217843
ENSMUSG00000014301	231.955	0.763953	0.157017	0.495827	-0.0542786	0.996959	-0.00057745	0.805375	Pam16	66449
ENSMUSG00000015087	2966.43	-0.246869	0.15764	-0.19571	-0.0538178	0.996959	-0.0051103	0.803656	Rabl6	227624
ENSMUSG00000025810	4482.22	0.381937	0.157646	0.283753	0.0265339	0.996959	0.0010408	0.803641	Nrp1	18186
ENSMUSG00000057506	515.548	0.616451	0.15808	0.413358	0.0656169	0.996959	0.00108815	0.802445	Bloc1s2	73689
ENSMUSG00000003346	1496.97	0.26405	0.15808	0.206135	-0.180576	0.996959	-0.0140688	0.802445	Abhd17a	216169
ENSMUSG00000030096	6154.7	-0.658355	0.15808	-0.439917	-0.11241	0.996959	-0.00160075	0.802445	Slc6a6	21366
ENSMUSG00000032657	155.51	-0.870858	0.15808	-0.56126	-0.358162	0.996959	-0.00296992	0.802445	Fam189b	68521
ENSMUSG00000024640	63.1137	-1.14436	0.15808	-0.724585	0.139351	0.996959	0.000610876	0.802445	Psat1	107272
ENSMUSG00000041453	12734.2	0.488757	0.158257	0.340288	-0.023206	0.996959	-0.00058124	0.801959	Rpl21	19933
ENSMUSG00000041035	366.824	0.578486	0.160249	0.389729	-0.20629	0.996959	-0.00390119	0.796526	Dpcd	226162
ENSMUSG00000035297	1577.85	0.319086	0.160809	0.239964	-0.0485059	0.996959	-0.00279341	0.795011	Cops4	26891
ENSMUSG00000061751	95.8957	-1.43706	0.161404	-0.0560446	-0.293756	0.996959	-2.59226e-05	0.793407	Kalrn	545156
ENSMUSG00000020032	296.921	-0.712997	0.163453	-0.466862	0.00750341	0.996959	0.00010152	0.78793	Nuak1	77976
ENSMUSG00000083548	39.7481	1.97506	0.164033	0.032612	-1.01365	0.996959	-0.00174853	0.786391
ENSMUSG00000042333	18.3789	-2.32845	0.164388	-0.0303515	0.551224	0.996959	0.000579533	0.785453	Tnfrsf14	230979
ENSMUSG00000097187	129.432	1.10067	0.16465	0.654792	-0.515221	0.996959	-0.00272929	0.784761
ENSMUSG00000049517	3404.2	0.593962	0.16465	0.3933	0.124035	0.996959	0.00158013	0.784761	Rps23	66475
ENSMUSG00000063457	6144.86	0.579219	0.16465	0.386687	0.0299222	0.996959	0.000537505	0.784761	Rps15	20054
ENSMUSG00000097823	339.327	0.482428	0.16465	0.331511	0.256786	0.996959	0.00666774	0.784761
ENSMUSG00000019054	3326.61	0.473651	0.16465	0.328105	-0.151932	0.996959	-0.00413792	0.784761	Fis1	66437
ENSMUSG00000047766	3874.22	-0.336639	0.16465	-0.256802	0.0596227	0.996959	0.00308737	0.784761	Lrrc49	102747
ENSMUSG00000034593	60.5192	-1.81259	0.16465	-0.0404784	-0.765683	0.996959	-0.00146677	0.784761	Myo5a	17918
ENSMUSG00000034449	206.159	0.693369	0.166168	0.45301	-0.0349897	0.996959	-0.000542845	0.780775	Dhrs11	192970
ENSMUSG00000031320	6635.55	0.557292	0.166168	0.372328	-0.0244751	0.996959	-0.000152967	0.780775	Rps4x	20102
ENSMUSG00000031818	6669.38	0.53581	0.166168	0.356415	-0.0828484	0.996959	-0.00173359	0.780775	Cox4i1	12857
ENSMUSG00000025321	6418.82	0.530876	0.166168	0.358942	0.198374	0.996959	0.00759043	0.780775	Itgb8	320910
ENSMUSG00000026500	665.647	0.445405	0.166168	0.311365	-0.234974	0.996959	-0.00748196	0.780775	Cox20	66359
ENSMUSG00000028936	3427.4	0.425814	0.166168	0.300046	0.0630921	0.996959	0.00208169	0.780775	Rpl22	19934
ENSMUSG00000024646	3772.44	0.341325	0.166168	0.252596	-0.131681	0.996959	-0.00697737	0.780775	Cyb5a	109672
ENSMUSG00000052915	3667.22	0.240524	0.166168	0.1907	0.0910024	0.996959	0.00983756	0.780775	Msl1	74026
ENSMUSG00000024782	1438.24	-0.319241	0.166168	-0.247479	-0.287855	0.996959	-0.0246375	0.780775	Ak3	56248
ENSMUSG00000034245	489.33	-0.52666	0.166168	-0.358828	0.0590955	0.996959	0.00149033	0.780775	Hdac11	232232
ENSMUSG00000084808	34.5922	1.83972	0.1673	0.0352395	-0.120323	0.996959	-0.000248081	0.777826
ENSMUSG00000017167	254.784	-0.849848	0.1673	-0.532945	0.546296	0.996959	0.00441322	0.777826	Cntnap1	53321
ENSMUSG00000046157	220.001	-1.56358	0.1673	-0.907468	-0.454041	0.996959	-0.00106846	0.777826	Tmem229b	268567
ENSMUSG00000037852	436.598	-1.95709	0.1673	-1.09384	-0.306697	0.996959	-0.000487111	0.777826	Cpe	12876
ENSMUSG00000032536	2216.88	-0.307858	0.167723	-0.225642	0.128847	0.996959	0.00836954	0.776729	Trak1	67095
ENSMUSG00000079658	1425.55	0.480549	0.167771	0.328837	0.0760948	0.996959	0.00173771	0.776606	Eloc	67923
ENSMUSG00000022490	188.761	1.04732	0.167876	0.605772	-0.267277	0.996959	-0.00153016	0.776333	Ppp1r1a	58200
ENSMUSG00000073616	1216.1	0.778147	0.167876	0.482434	-0.155858	0.996959	-0.00138294	0.776333	Cops9	66915
ENSMUSG00000041120	4838.78	0.395943	0.167876	0.28157	-0.211493	0.996959	-0.00833551	0.776333	Nbl1	17965
ENSMUSG00000025340	2648.17	0.361189	0.16896	0.26103	0.265418	0.996959	0.0128784	0.773538	Rabgef1	56715
ENSMUSG00000038503	2310.75	0.285868	0.16896	0.21413	-0.16007	0.996959	-0.0108998	0.773538	Mesd	67943
ENSMUSG00000021411	5467.86	0.48571	0.169689	0.331628	0.276967	0.996959	0.00675175	0.77167	Pxdc1	66895
ENSMUSG00000105851	26.0386	1.75755	0.169828	0.0381603	0.72127	0.996959	0.00142555	0.771312
ENSMUSG00000041798	167.201	0.999647	0.169828	0.571693	-0.45161	0.996959	-0.00290235	0.771312	Gck	103988
ENSMUSG00000053004	234.179	0.984966	0.169828	0.559754	0.864017	0.996959	0.00496128	0.771312	Hrh1	15465
ENSMUSG00000039065	406.785	0.60082	0.169828	0.38795	-0.0272203	0.996959	-0.000434831	0.771312	Atpsckmt	68073
ENSMUSG00000074733	713.006	0.483219	0.169828	0.326862	0.0301678	0.996959	0.000593325	0.771312	Zfp950	414758
ENSMUSG00000063902	325.992	0.401531	0.169828	0.282815	-0.0903438	0.996959	-0.00329923	0.771312
ENSMUSG00000039530	1615.46	0.393535	0.169828	0.27928	-0.0208002	0.996959	-0.000780415	0.771312	Tusc3	80286
ENSMUSG00000026848	1727.98	0.295421	0.169828	0.230031	0.105867	0.996959	0.00700508	0.771312	Tor1b	30934
ENSMUSG00000027255	2738.95	0.2672	0.169828	0.195798	-0.0205256	0.996959	-0.00169337	0.771312	Arfgap2	77038
ENSMUSG00000036087	10478.9	-0.301723	0.169828	-0.223545	0.0450569	0.996959	0.005352	0.771312	Slain2	75991
ENSMUSG00000020263	793.719	-0.410411	0.169828	-0.288382	-0.145298	0.996959	-0.00504317	0.771312	Appl2	216190
ENSMUSG00000026790	956.03	-0.429795	0.169828	-0.297557	0.241857	0.996959	0.00764023	0.771312	Odf2	18286
ENSMUSG00000041439	988.632	-0.509008	0.169828	-0.343897	0.0657501	0.996959	0.00148581	0.771312	Mfsd6	98682
ENSMUSG00000005774	540.658	-0.587263	0.169828	-0.382875	-0.21614	0.996959	-0.00376213	0.771312	Rfx5	53970
ENSMUSG00000003233	1394.2	-0.613835	0.169828	-0.400231	0.127927	0.996959	0.00200487	0.771312	Dvl3	13544
ENSMUSG00000040253	482.956	-0.658497	0.169828	-0.431008	0.120116	0.996959	0.00152914	0.771312	Gbp7	229900
ENSMUSG00000040562	219.427	-0.938552	0.169828	-0.573094	-0.68014	0.996959	-0.00472751	0.771312	Gstm2	14863
ENSMUSG00000037579	185.788	-1.12583	0.169828	-0.662939	-0.11404	0.996959	-1.60194e-05	0.771312	Kcnh3	16512
ENSMUSG00000026837	27.8475	-1.76283	0.169828	-0.0406142	-0.926441	0.996959	-0.00182501	0.771312	Col5a1	12831
ENSMUSG00000021835	169.216	-1.76866	0.169828	-0.0401591	-0.700201	0.996959	-0.00132707	0.771312	Bmp4	12159
ENSMUSG00000000197	8.29167	-5.92178	0.169828	-0.00734909	3.68392	0.996959	0.000416477	0.771312	Nalcn	338370
ENSMUSG00000060538	548.912	0.485649	0.170159	0.326934	-0.26457	0.996959	-0.00708539	0.770469	Tmem219	68742
ENSMUSG00000038816	7356.64	0.363172	0.17021	0.260474	0.0140266	0.996959	0.00061605	0.770338	Ctnnal1	54366
ENSMUSG00000024425	13816.2	0.274256	0.17021	0.208832	-0.105758	0.996959	-0.0105088	0.770338	Ndfip1	65113
ENSMUSG00000031639	148.859	-1.05487	0.170561	-0.617802	-0.230207	0.996959	-0.000542994	0.769442	Tlr3	142980
ENSMUSG00000040033	849.15	-0.668278	0.170672	-0.424886	0.200241	0.996959	0.00259968	0.76916	Stat2	20847
ENSMUSG00000028378	41.6282	-2.20289	0.170672	-0.0301482	-1.03902	0.996959	-0.00127233	0.76916	Ptgr1	67103
ENSMUSG00000112640	7.08564	5.55118	0.170762	0.00739618	1.50596	0.996959	0.000325923	0.768931	Gm32687	102635315
ENSMUSG00000084866	20.7287	2.36044	0.170762	0.0252977	-0.0398189	0.996959	-4.16352e-05	0.768931	A930006K02Rik	100503120
ENSMUSG00000074171	41.1816	1.34214	0.170762	0.0536791	-0.0549964	0.996959	-0.000171136	0.768931
ENSMUSG00000031286	158.792	0.69241	0.170762	0.427815	-0.440359	0.996959	-0.00556367	0.768931	Glt28d2	320302
ENSMUSG00000052629	330.556	0.586123	0.170762	0.376179	-0.0552484	0.996959	-0.000704637	0.768931
ENSMUSG00000015668	785.116	0.379405	0.170762	0.274662	-0.131512	0.996959	-0.0053688	0.768931	Pdzd11	72621
ENSMUSG00000039515	5405.92	0.328567	0.170762	0.240348	-0.169516	0.996959	-0.00943768	0.768931	Ptpa	110854
ENSMUSG00000066037	2039.07	0.325132	0.170762	0.237643	0.0527211	0.996959	0.00515578	0.768931	Hnrnpr	74326
ENSMUSG00000020982	2338.04	0.25507	0.170762	0.196484	0.140415	0.996959	0.0143969	0.768931	Nemf	66244
ENSMUSG00000042502	1965.88	0.210311	0.170762	0.170311	-0.028427	0.996959	-0.00340581	0.768931	Cd2bp2	70233
ENSMUSG00000089872	858.866	-0.328747	0.170762	-0.252473	0.0753173	0.996959	0.00387654	0.768931	Rps6kc1	320119
ENSMUSG00000056698	352.754	-0.605091	0.170762	-0.392782	0.0016095	0.998615	1.96198e-05	0.768211	Elmod3	232089
ENSMUSG00000030545	208.826	-0.62817	0.170762	-0.402661	0.0503985	0.996959	0.000489395	0.768931	Pex11a	18631
ENSMUSG00000026158	442.221	-0.65614	0.170762	-0.410744	-0.150284	0.996959	-0.00204696	0.768931	Ogfrl1	70155
ENSMUSG00000007872	254.58	-1.24588	0.170762	-0.70015	-0.621584	0.996959	-0.00240456	0.768931	Id3	15903
ENSMUSG00000031740	152.343	-1.58657	0.170762	-0.798398	0.0788726	0.996959	0.000185103	0.768931	Mmp2	17390
ENSMUSG00000106947	193.921	1.06658	0.172907	0.544028	0.0757086	0.996959	0.000398062	0.76351
ENSMUSG00000047246	890.308	0.5826	0.172907	0.371539	0.00865002	0.996959	8.86472e-06	0.76351	H2bc6	319179
ENSMUSG00000006373	6679.74	0.313838	0.172907	0.227506	-0.0794118	0.996959	-0.00453007	0.76351	Pgrmc1	53328
ENSMUSG00000040624	7500.97	-0.363816	0.172907	-0.260492	0.0864576	0.996959	0.00450776	0.76351	Plekhg1	213783
ENSMUSG00000030249	5.70227	-6.06874	0.172907	-0.00706331	-1.09109	0.996959	-0.000206106	0.76351	Abcc9	20928
ENSMUSG00000061838	1729.34	0.295804	0.173318	0.220768	-0.00815381	0.996959	-0.000535884	0.762479	Suclg2	20917
ENSMUSG00000020277	1127.78	-0.393059	0.173318	-0.26956	-0.148255	0.996959	-0.00552229	0.762479	Pfkl	18641
ENSMUSG00000067724	418.861	-1.02856	0.173611	-0.580447	0.0428824	0.996959	0.000737637	0.761745	Gbx1	231044
ENSMUSG00000030208	233.531	-1.80952	0.173611	-0.0378191	-0.599039	0.996959	-0.00108477	0.761745	Emp1	13730
ENSMUSG00000097787	81.7016	1.08054	0.173711	0.0716425	0.25132	0.996959	0.00144077	0.761495	2700046G09Rik	67188
ENSMUSG00000058558	3405.87	0.573767	0.173711	0.370124	-0.0780671	0.996959	-0.00183016	0.761495	Rpl5	100503670
ENSMUSG00000015837	29878.7	0.397179	0.173711	0.276071	-0.291884	0.996959	-0.011516	0.761495	Sqstm1	18412
ENSMUSG00000038507	2387.49	-0.263247	0.173711	-0.201408	-0.00268318	0.996959	-9.52529e-05	0.761495	Parp12	243771
ENSMUSG00000023393	357.436	-0.79419	0.173711	-0.4754	0.0103635	0.996959	9.70418e-05	0.761495	Slc17a9	228993
ENSMUSG00000105339	5.49187	5.73522	0.174948	0.00699864	-0.945667	0.996959	-0.000217482	0.758414
ENSMUSG00000048200	387.596	0.629167	0.174948	0.390918	0.183318	0.996959	0.00273309	0.758414	Cracr2b	213573
ENSMUSG00000037379	51.1457	-4.62555	0.174948	-0.00957486	0.79064	0.996959	0.000226782	0.758414	Spon2	100689
ENSMUSG00000048921	119.504	0.843575	0.177059	0.471209	0.0500394	0.996959	0.000367688	0.753204	Zfp689	71131
ENSMUSG00000031534	621.978	0.537546	0.177059	0.344696	0.166199	0.996959	0.00326565	0.753204	Smim19	102032
ENSMUSG00000067336	4928.94	0.420389	0.177059	0.28707	0.250093	0.996959	0.00814391	0.753204	Bmpr2	12168
ENSMUSG00000046671	2737.09	0.378241	0.177059	0.260534	-0.0681657	0.996959	-0.00278103	0.753204	Mtfr1l	76824
ENSMUSG00000029061	11129.5	0.306655	0.177618	0.23951	-0.184448	0.996959	-0.0117708	0.751836	Mmp23	26561
ENSMUSG00000032352	4777.7	0.444273	0.177945	0.298189	0.102309	0.996959	0.00245292	0.751038	Lrrc1	214345
ENSMUSG00000032334	278.417	-1.70602	0.177945	-0.0403152	-0.468989	0.996959	-0.00114301	0.751038	Loxl1	16949
ENSMUSG00000041040	2281.43	-0.360823	0.178904	-0.254977	0.0879347	0.996959	0.00354991	0.748702	Fam117b	72750
ENSMUSG00000037820	541.793	-0.662567	0.180304	-0.406127	0.172037	0.996959	0.00216533	0.745318	Tgm2	21817
ENSMUSG00000032215	658.968	0.431388	0.181067	0.290175	-0.0547097	0.996959	-0.00138021	0.743483	Rsl24d1	225215
ENSMUSG00000041881	1979.7	0.551238	0.181917	0.347887	-0.160773	0.996959	-0.0030595	0.741449	Ndufa7	66416
ENSMUSG00000062944	182.081	0.685316	0.183482	0.402946	-0.17503	0.996959	-0.00207973	0.737729	9130023H24Rik	100043133
ENSMUSG00000006699	9490.48	0.241668	0.183774	0.186366	-0.110336	0.996959	-0.0103032	0.737039	Cdc42	12540
ENSMUSG00000024617	30.3932	-2.74004	0.183774	-0.0216281	-0.787432	0.996959	-0.00061438	0.737039	Camk2a	12322
ENSMUSG00000003438	845.902	0.509001	0.184305	0.326659	-0.145307	0.996959	-0.00324256	0.735784	Timm50	66525
ENSMUSG00000004383	1771.1	0.490996	0.184305	0.316188	0.168228	0.996959	0.0038764	0.735784	Large1	16795
ENSMUSG00000068039	3326.98	0.275669	0.184305	0.206063	-0.127445	0.996959	-0.00950735	0.735784	Tcp1	21454
ENSMUSG00000035967	871.245	-0.751401	0.184305	-0.442529	-0.0613093	0.996959	-0.000600425	0.735784	Ints6l	236790
ENSMUSG00000013033	263.512	-1.21956	0.184305	-0.0623564	0.272447	0.996959	0.0010159	0.735784	Adgrl1	330814
ENSMUSG00000024789	802.555	-0.412685	0.184679	-0.280353	0.0413513	0.996959	0.00131621	0.734906	Jak2	16452
ENSMUSG00000001555	27.1181	-3.06366	0.184679	-0.0182571	-0.51941	0.996959	-0.000217305	0.734906	Fkbp10	14230
ENSMUSG00000091474	419.407	-0.597329	0.185716	-0.36701	0.340852	0.996959	0.00525622	0.732473
ENSMUSG00000027942	1501.51	0.289852	0.185828	0.213717	0.101319	0.996959	0.00643355	0.732211	1700094D03Rik	73545
ENSMUSG00000027942	1501.51	0.289852	0.185828	0.213717	0.101319	0.996959	0.00643355	0.732211	4933434E20Rik	99650
ENSMUSG00000018820	3069.25	0.289276	0.186135	0.208471	-0.0914669	0.996959	-0.00576682	0.731495	Zfyve27	319740
ENSMUSG00000029777	2209.06	0.519474	0.186453	0.328077	0.0132411	0.996959	0.000280438	0.730753	Gars	353172
ENSMUSG00000029221	3462.73	0.327131	0.186453	0.239123	-0.0713246	0.996959	-0.00362875	0.730753	Slc30a9	109108
ENSMUSG00000025578	1208.39	-0.474604	0.186453	-0.309616	-0.252215	0.996959	-0.0064044	0.730753	Cbx8	30951
ENSMUSG00000093668	6.29496	5.42022	0.186695	0.00753433	2.28604	0.996959	0.000433148	0.730191	Pou5f2	75507
ENSMUSG00000054488	284.788	1.07689	0.186695	0.0668735	0.578324	0.996959	0.00270733	0.730191
ENSMUSG00000002660	647.292	0.471802	0.186695	0.304259	-0.326985	0.996959	-0.00872244	0.730191	Clpp	53895
ENSMUSG00000012405	2395.08	0.434872	0.187754	0.288955	0.00518815	0.996959	-4.80293e-05	0.727732	Rpl15	66480
ENSMUSG00000050379	3056.47	-0.400534	0.187754	-0.276837	-0.0516344	0.996959	-0.00173945	0.727732	Sept6	56526
ENSMUSG00000033880	227.945	-1.12246	0.187754	-0.0695041	-0.270027	0.996959	-0.00108981	0.727732	Lgals3bp	19039
ENSMUSG00000024777	2835.57	0.350067	0.188304	0.24584	-0.137812	0.996959	-0.00625184	0.726463	Ppp2r5b	225849
ENSMUSG00000087269	74.1156	1.30077	0.188324	0.0508891	-0.132265	0.996959	-0.000463502	0.726416
ENSMUSG00000038217	225.292	-0.766046	0.188324	-0.430202	-0.20131	0.996959	-0.00193664	0.726416	Tlcd2	380712
ENSMUSG00000038077	90.4508	-1.6252	0.188703	-0.0418193	-0.0610932	0.996959	-0.000239301	0.725544	Kcna6	16494
ENSMUSG00000022075	263.73	-0.711162	0.18943	-0.408149	-0.234182	0.996959	-0.00256892	0.723874	Rhobtb2	246710
ENSMUSG00000035237	146.232	-0.956777	0.18943	-0.482165	0.0679873	0.996959	0.000433959	0.723874	Lcat	16816
ENSMUSG00000037206	44.7528	-2.89542	0.18943	-0.0193156	-0.209791	0.996959	-0.000166956	0.723874	Islr	26968
ENSMUSG00000097790	6.23642	5.88022	0.190792	0.00612008	-1.01018	0.996959	-0.000207979	0.720762
ENSMUSG00000005705	142.766	1.08372	0.190792	0.0651942	0.0803468	0.996959	0.000379219	0.720762	Agrp	11604
ENSMUSG00000020520	32068.7	0.31495	0.190792	0.225945	-0.0424622	0.996959	0.00787143	0.720762	Galnt10	171212
ENSMUSG00000052957	63790.4	-0.527369	0.190792	-0.329973	0.0858299	0.996959	0.00169197	0.720762	Gas1	14451
ENSMUSG00000037216	124.936	-0.740901	0.190792	-0.41851	0.192145	0.996959	0.00210927	0.720762	Lipt1	623661
ENSMUSG00000041841	2564.32	0.587657	0.192172	0.358728	0.0159182	0.996959	-0.000173176	0.717632	Rpl37	67281
ENSMUSG00000041841	2564.32	0.587657	0.192172	0.358728	0.0159182	0.996959	-0.000173176	0.717632	Rpl37rt	100502825
ENSMUSG00000018819	761.448	-1.32493	0.192172	-0.0536826	-0.21335	0.996959	-0.000671886	0.717632	Lsp1	16985
ENSMUSG00000060147	3648.29	0.405428	0.192556	0.268649	-0.187956	0.996959	-0.00636657	0.716766	Serpinb6a	20719
ENSMUSG00000062078	15377.9	0.354517	0.192556	0.254229	0.22868	0.996959	0.0101847	0.716766	Qk	19317
ENSMUSG00000097906	460.351	0.782809	0.194287	0.392982	-0.0659307	0.996959	-0.00058975	0.712879
ENSMUSG00000060550	75098	0.557105	0.194287	0.334944	-0.169846	0.996959	-0.00299924	0.712879	H2-Q9	110558
ENSMUSG00000045128	5632.51	0.529445	0.194287	0.333355	-0.00766672	0.996959	0.00122073	0.712879	Rpl18a	76808
ENSMUSG00000031536	855.894	0.4671	0.194287	0.298796	-0.0393238	0.996959	-0.00096984	0.712879	Polb	18970
ENSMUSG00000047215	6703.67	0.45267	0.194287	0.29185	-0.111207	0.996959	-0.00174864	0.712879	Rpl9	20005
ENSMUSG00000025337	4807.98	0.291559	0.194287	0.211858	-0.00696105	0.996959	-0.000414225	0.712879	Sbds	66711
ENSMUSG00000021259	232.08	-0.979205	0.194287	-0.0842897	-0.130544	0.996959	-0.000740755	0.712879	Cyp46a1	13116
ENSMUSG00000098749	72.7909	1.29322	0.19447	0.0499331	-0.155555	0.996959	-0.000511204	0.712471
ENSMUSG00000037788	820.827	-0.556581	0.19447	-0.348954	0.0654455	0.996959	0.00114708	0.712471	Vopp1	232023
ENSMUSG00000054408	1414.41	0.461906	0.194835	0.294973	0.0676511	0.996959	0.00170535	0.711656	Spcs3	76687
ENSMUSG00000037257	5563.42	0.405115	0.194835	0.269146	-0.122316	0.996959	-0.00402986	0.711656	Aagab	66939
ENSMUSG00000040952	2941.01	0.484822	0.194907	0.303721	0.00393405	0.996959	0.000143994	0.711494	Rps19	20085
ENSMUSG00000025156	1984.55	0.243879	0.194907	0.187958	-0.107159	0.996959	-0.0117022	0.711494	Gps1	209318
ENSMUSG00000031838	830.197	-0.555549	0.194907	-0.346312	0.14511	0.996959	0.00295977	0.711494	Ifi30	65972
ENSMUSG00000023224	645.089	-0.812414	0.194907	-0.429473	-0.651627	0.996959	-0.00571641	0.711494	Serping1	12258
ENSMUSG00000030669	348.213	-0.911898	0.194907	-0.0956643	-0.403603	0.996959	-0.00285495	0.711494	Calca	12310
ENSMUSG00000072964	55.5577	-1.37226	0.194907	-0.0507139	-0.469163	0.996959	-0.00138065	0.711494	Bhlhb9	70237
ENSMUSG00000024906	624.054	0.504747	0.194997	0.31917	0.110535	0.996959	0.00237377	0.711296	Mus81	71711
ENSMUSG00000001424	3885.57	0.300553	0.195	0.217628	-0.154041	0.996959	-0.00884914	0.711289	Snd1	56463
ENSMUSG00000005716	155.735	2.29995	0.195306	0.0223746	0.437059	0.996959	0.000401145	0.710608	Pvalb	19293
ENSMUSG00000031355	95.0373	-1.39271	0.195306	-0.0495824	-0.455414	0.996959	-0.00131755	0.710608	Arhgap6	11856
ENSMUSG00000086567	214.158	0.803795	0.195688	0.112048	-0.283772	0.996959	-0.00238679	0.709758
ENSMUSG00000029563	7.11585	-5.10226	0.195688	-0.00948675	1.87385	0.996959	0.000408188	0.709758	Foxp2	114142
ENSMUSG00000042043	1028.16	0.579769	0.197135	0.341416	0.0286668	0.996959	0.000458164	0.706559	Tbca	21371
ENSMUSG00000038244	111.901	-1.19635	0.197135	-0.0605172	-0.0569545	0.996959	8.81919e-05	0.706559	Micalcl	100504195
ENSMUSG00000020325	208.58	-0.777788	0.197284	-0.400348	0.00378484	0.997572	4.81626e-05	0.705964	Fstl3	83554
ENSMUSG00000054676	482.806	-0.538444	0.198115	-0.325072	0.0918785	0.996959	0.00167841	0.704406	1600014C10Rik	72244
ENSMUSG00000039852	5309.12	-0.540489	0.198115	-0.32667	0.358634	0.996959	0.00649313	0.704406	Rere	68703
ENSMUSG00000019179	3717.78	0.263612	0.198411	0.195571	-0.0652388	0.996959	-0.00490835	0.703757	Mdh2	17448
ENSMUSG00000028497	22.5132	-2.26025	0.199047	-0.0264882	0.0904633	0.996959	5.54594e-05	0.702367	Hacd4	66775
ENSMUSG00000002475	161.418	-0.663454	0.199092	-0.366853	-0.172102	0.996959	-0.00202621	0.70227	Abhd3	106861
ENSMUSG00000006800	1735.78	-0.854791	0.19959	-0.106426	-0.288803	0.996959	-0.00216639	0.701184	Sulf2	72043
ENSMUSG00000026309	1572.57	0.39284	0.199858	0.266422	-0.176559	0.996959	-0.00618187	0.700601	Ilkap	67444
ENSMUSG00000001829	1588.11	0.309494	0.199978	0.219573	-0.0141251	0.996959	-0.000591797	0.700339	Clpb	20480
ENSMUSG00000042978	513.254	-0.909702	0.199978	-0.0924807	0.0536309	0.996959	0.000412013	0.700339	Sbk1	104175
ENSMUSG00000071604	69.5533	-1.42557	0.199978	-0.0473586	-0.517355	0.996959	-0.00133095	0.700339	Fam189a2	381217
ENSMUSG00000042737	621.459	0.851077	0.200208	0.0937882	-0.154823	0.996959	-0.00124727	0.699841	Dpm3	68563
ENSMUSG00000031875	121.891	-0.873714	0.200499	-0.100777	-0.18151	0.996959	-0.0012522	0.69921	Cmtm3	68119
ENSMUSG00000040782	1423.37	0.300346	0.202087	0.214124	0.070181	0.996959	0.00399165	0.695785	Cop1	26374
ENSMUSG00000013415	518.423	-0.649356	0.202383	-0.356951	0.0234967	0.996959	0.000288934	0.695149	Igf2bp1	140486
ENSMUSG00000039615	1204.9	0.355336	0.20242	0.240415	-0.14781	0.996959	-0.00602962	0.69507	Stub1	56424
ENSMUSG00000035783	288.004	-2.28222	0.203701	-0.0255906	-0.323127	0.996959	-0.000268953	0.69233	Acta2	11475
ENSMUSG00000025613	2887.8	0.252363	0.208215	0.183849	-0.00742383	0.996959	-0.000621869	0.68281	Cct8	12469
ENSMUSG00000063882	2046.97	0.516426	0.208219	0.304098	-0.0557099	0.996959	-0.00108447	0.682803	Uqcrh	66576
ENSMUSG00000021811	557.064	0.414795	0.208219	0.264234	0.107589	0.996959	0.00332626	0.682803	Dnajc9	108671
ENSMUSG00000026123	5024.35	0.304134	0.208219	0.216358	0.048858	0.996959	0.00277472	0.682803	Plekhb2	226971
ENSMUSG00000054072	39.3946	-2.31891	0.208219	-0.0249288	0.000386984	0.99985	2.72066e-06	0.681545	Iigp1	60440
ENSMUSG00000028692	11612.8	0.304529	0.209072	0.217021	-0.158313	0.996959	-0.00910774	0.681027	Akr1a1	58810
ENSMUSG00000020821	11544.5	0.275491	0.209072	0.200006	-0.00339803	0.996959	-0.000210455	0.681027	Kif1c	16562
ENSMUSG00000030007	4364.1	0.30179	0.209341	0.213638	-0.126406	0.996959	-0.00679162	0.680468	Cct7	12468
ENSMUSG00000031029	2971.99	0.297876	0.209341	0.211429	-0.0105561	0.996959	-0.000584364	0.680468	Eif3f	66085
ENSMUSG00000003644	86.0965	-1.22986	0.209341	-0.0560147	-0.425795	0.996959	-0.00134139	0.680468	Rps6ka1	20111
ENSMUSG00000025967	3382.86	0.527225	0.209664	0.307074	-0.0169973	0.996959	-0.000316294	0.679799	Eef1b2	55949
ENSMUSG00000021458	19921.6	0.336584	0.209664	0.230314	0.0993679	0.996959	0.00447629	0.679799	Aopep	72061
ENSMUSG00000027078	228.699	-0.855731	0.209706	-0.100032	-0.133409	0.996959	-0.00101594	0.679711	Ube2l6	56791
ENSMUSG00000020460	4316.88	0.485217	0.212596	0.290248	-0.0980379	0.996959	-0.00215353	0.673767	Rps27a	78294
ENSMUSG00000059852	2318.45	0.549977	0.213347	0.308674	0.088811	0.996959	0.00150215	0.672236	Kcng2	240444
ENSMUSG00000000740	4849.36	0.413231	0.213428	0.264083	-0.0834275	0.996959	-0.00250189	0.67207	Rpl13	270106
ENSMUSG00000059447	1983.12	0.231895	0.213503	0.178062	0.0531064	0.996959	0.00460523	0.671918	Hadhb	231086
ENSMUSG00000038793	12.4276	-3.70178	0.213646	-0.0130896	-2.12508	0.996959	-0.000813663	0.671627	Lefty1	13590
ENSMUSG00000053929	3323.3	0.275815	0.214278	0.197448	0.0429858	0.996959	0.00271499	0.670345	Cyhr1	54151
ENSMUSG00000027593	6833.14	0.299287	0.215361	0.20445	-0.0960022	0.996959	-0.00702525	0.668155	Raly	19383
ENSMUSG00000059022	10.6793	3.5627	0.215571	0.0127298	-1.08107	0.996959	-0.000531825	0.667732	Kcp	333088
ENSMUSG00000062611	384.605	1.49516	0.215571	0.0379047	-0.0342717	0.996959	-7.25852e-05	0.667732
ENSMUSG00000018428	1022.55	0.315346	0.215571	0.218567	0.161736	0.996959	0.00838869	0.667732	Akap1	11640
ENSMUSG00000053768	1573.07	0.283172	0.215571	0.212747	0.0614734	0.996959	0.00448171	0.667732	Chchd3	66075
ENSMUSG00000036412	6.33889	-4.22913	0.215571	-0.0113645	3.73673	0.996959	0.000683943	0.667732	Arsi	545260
ENSMUSG00000001034	323.706	-0.40734	0.216685	-0.260892	-0.130588	0.996959	-0.00392511	0.665494	Mapk7	23939
ENSMUSG00000050373	686.619	0.500412	0.21717	0.290719	-0.218563	0.996959	-0.0049212	0.664522	Snx21	101113
ENSMUSG00000044708	103.837	1.19482	0.217396	0.0515103	-0.100729	0.996959	-0.000336109	0.664071	Kcnj10	16513
ENSMUSG00000030160	380.343	0.967034	0.217396	0.0697863	-0.406774	0.996959	-0.00230846	0.664071	Tmem52b	330428
ENSMUSG00000015889	1831.68	0.489802	0.217396	0.28714	-0.0549386	0.996959	-0.00116169	0.664071	Lta4h	16993
ENSMUSG00000000938	1951.14	0.35138	0.217396	0.233844	0.120913	0.996959	0.00492603	0.664071	Hoxa10	15395
ENSMUSG00000029713	8513.26	0.259211	0.217396	0.189472	-0.083814	0.996959	-0.00435168	0.664071	Gnb2	14693
ENSMUSG00000034994	42151.9	0.246852	0.217396	0.18309	-0.0364882	0.996959	-0.00287226	0.664071	Eef2	13629
ENSMUSG00000025403	358.534	-0.511608	0.217396	-0.297751	-0.176916	0.996959	-0.00373296	0.664071	Shmt2	108037
ENSMUSG00000034218	558.576	-0.668556	0.217396	-0.325193	0.14906	0.996959	0.00169538	0.664071	Atm	11920
ENSMUSG00000031486	490.143	-0.84021	0.217396	-0.0994441	0.114464	0.996959	0.000878836	0.664071	Adgra2	78560
ENSMUSG00000008136	81.1584	-1.44082	0.217396	-0.0442653	-0.119517	0.996959	-0.000290235	0.664071	Fhl2	14200
ENSMUSG00000015839	1724.93	-0.312109	0.217652	-0.216168	0.206349	0.996959	0.0116889	0.66356	Nfe2l2	18024
ENSMUSG00000032401	823.212	-0.555886	0.217652	-0.309558	-0.393347	0.996959	-0.0068243	0.66356	Lctl	235435
ENSMUSG00000034259	662.033	0.463079	0.217984	0.276616	0.0207842	0.996959	0.000497126	0.662898	Exosc4	109075
ENSMUSG00000107201	37.1754	1.20649	0.218344	0.0514811	0.552131	0.996959	0.00181661	0.662181
ENSMUSG00000086859	210.281	0.914612	0.218344	0.0757527	-0.0952311	0.996959	-0.000683329	0.662181	Snhg20	76972
ENSMUSG00000103292	680.087	0.48859	0.218344	0.286856	-0.121281	0.996959	-0.00258962	0.662181
ENSMUSG00000017724	6.5974	-4.86029	0.218344	-0.00965056	0.386561	0.996959	0.000103177	0.662181	Etv4	18612
ENSMUSG00000004568	23761.7	0.393497	0.219375	0.250522	0.219916	0.996959	0.00721685	0.660136	Arhgef18	102098
ENSMUSG00000021273	612.179	-0.410478	0.219375	-0.258862	-0.452298	0.996959	-0.296305	0.660136	Fdft1	14137
ENSMUSG00000021830	808.091	-0.473625	0.219375	-0.271534	-0.11694	0.996959	-0.00266638	0.660136	Txndc16	70561
ENSMUSG00000031558	36.7875	1.55061	0.219971	0.0363507	-0.66059	0.996959	-0.00145794	0.658957	Slit2	20563
ENSMUSG00000067925	284.461	0.614934	0.220938	0.297937	-0.0309819	0.996959	-0.000401478	0.657052	Rtl8a	66158
ENSMUSG00000046727	3580.29	0.468491	0.22103	0.281704	-0.115879	0.996959	-0.00267855	0.656872	Cystm1	66060
ENSMUSG00000026821	129.376	-1.16472	0.221644	-0.0574296	-0.0341056	0.996959	-0.000100485	0.655667	Ralgds	19730
ENSMUSG00000022863	365.005	0.680279	0.222237	0.157005	0.138423	0.996959	0.00213633	0.654506	Btg3	12228
ENSMUSG00000002741	3599.3	0.250983	0.222237	0.184099	0.0801175	0.996959	0.00861032	0.654506	Ykt6	56418
ENSMUSG00000032042	6132.56	0.23023	0.22321	0.189023	-0.148019	0.996959	-0.0173751	0.652608	Srpr	67398
ENSMUSG00000068747	2765.24	-0.41328	0.22336	-0.261457	0.120628	0.996959	0.00351061	0.652318	Sort1	20661
ENSMUSG00000029032	14546.5	0.320845	0.22375	0.21808	0.0517229	0.996959	0.00245261	0.651559	Arhgef16	230972
ENSMUSG00000026343	607.719	0.738292	0.224045	0.113459	0.0743763	0.996959	0.000697353	0.650987	Gpr39	71111
ENSMUSG00000026648	294.94	-0.626193	0.224045	-0.307108	-0.188336	0.996959	-0.00238004	0.650987	Dclre1c	227525
ENSMUSG00000029198	1142.84	0.322869	0.224966	0.217169	-0.131683	0.996959	-0.0062465	0.649205	Grpel1	17713
ENSMUSG00000028599	8.49517	-5.0617	0.224966	-0.00836891	0.462312	0.996959	0.000103014	0.649205	Tnfrsf1b	21938
ENSMUSG00000040957	2426.78	0.548259	0.225683	0.303307	0.203441	0.996959	0.00336391	0.647825	Cables1	63955
ENSMUSG00000074987	2118.63	0.343357	0.225683	0.227638	0.062546	0.996959	0.00258922	0.647825	Wt1os	329480
ENSMUSG00000035011	3518.17	-0.229413	0.226147	-0.171955	0.0867927	0.996959	0.00784731	0.646931	Zbtb7a	16969
ENSMUSG00000028128	2984.13	-0.511699	0.226147	-0.313777	-0.0187496	0.996959	-0.00034537	0.646931	F3	14066
ENSMUSG00000038213	355.019	-0.577638	0.226147	-0.299913	0.0504553	0.996959	0.000766605	0.646931	Tapbpl	213233
ENSMUSG00000035258	79.394	-1.56117	0.226147	-0.0388792	-0.612664	0.996959	-0.00121798	0.646931	Abi3bp	320712
ENSMUSG00000033327	59.884	-1.72704	0.226147	-0.0343818	-0.744531	0.996959	-0.00126934	0.646931	Tnxb	81877
ENSMUSG00000058638	1059	0.349044	0.2267	0.225866	0.053732	0.996959	0.00214428	0.645872	Zfp110	65020
ENSMUSG00000018923	459.726	0.544087	0.227109	0.284561	0.0477683	0.996959	0.000853339	0.645088	Med11	66172
ENSMUSG00000033022	97.6971	-1.30176	0.227109	-0.0489206	-0.930917	0.996959	-0.00288096	0.645088	Cdo1	12583
ENSMUSG00000071415	3580.32	0.4175	0.227321	0.254716	-0.00229607	0.99726	-5.42337e-05	0.644551	Rpl23	65019
ENSMUSG00000071415	3580.32	0.4175	0.227321	0.254716	-0.00229607	0.99726	-5.42337e-05	0.644551	LOC100044627	100044627
ENSMUSG00000071415	3580.32	0.4175	0.227321	0.254716	-0.00229607	0.99726	-5.42337e-05	0.644551	LOC100862455	100862455
ENSMUSG00000009035	1575.59	-0.453822	0.227357	-0.266292	0.082517	0.996959	0.0019693	0.644614	Tmem184b	223693
ENSMUSG00000034566	3317.54	0.56757	0.227932	0.282986	0.0200305	0.996959	0.000406142	0.643517	Atp5h	71679
ENSMUSG00000051113	54.0864	1.1662	0.22831	0.0521044	0.251708	0.996959	0.000961503	0.642797	Fam71e1	75538
ENSMUSG00000049091	934.564	0.38139	0.22831	0.237302	0.152627	0.996959	0.00512372	0.642797	Sephs2	20768
ENSMUSG00000008683	1813.85	0.572746	0.22874	0.279884	-0.222913	0.996959	-0.00342724	0.64198	Rps15a	267019
ENSMUSG00000021938	536.426	0.49651	0.22874	0.275572	-0.262789	0.996959	-0.00542716	0.64198	Pspc1	66645
ENSMUSG00000024206	148.07	-0.883736	0.22874	-0.0844914	-0.365312	0.996959	-0.00232735	0.64198	Rfx2	19725
ENSMUSG00000002107	210.765	-0.797872	0.229055	-0.101597	0.510232	0.996959	0.00338714	0.641383	Celf2	14007
ENSMUSG00000000581	636.251	0.320138	0.229478	0.215926	-0.10539	0.996959	-0.00497733	0.640581	C1d	57316
ENSMUSG00000031683	631.878	0.332569	0.230474	0.219349	0.0930524	0.996959	0.0049334	0.638701	Lsm6	78651
ENSMUSG00000024781	2051.71	-0.356428	0.230474	-0.22337	-0.129528	0.996959	-0.00452519	0.638701	Lipa	16889
ENSMUSG00000019578	2527.91	0.377875	0.232336	0.238188	-0.180513	0.996959	-0.00632882	0.635207	Ubxn6	66530
ENSMUSG00000059866	597.365	-0.40387	0.232497	-0.249129	0.0892634	0.996959	0.00233256	0.634905	Tnip2	231130
ENSMUSG00000072940	7.99778	2.61199	0.232991	0.0189163	-0.928675	0.996959	-0.00076952	0.633984
ENSMUSG00000051730	310.185	0.624478	0.232991	0.231505	-0.0279458	0.996959	-0.000289737	0.633984	Mettl5	75422
ENSMUSG00000036435	1544.55	-0.288337	0.233282	-0.20175	0.0871466	0.996959	0.00495428	0.633442	Exoc1	69940
ENSMUSG00000106662	53.5689	1.16826	0.233688	0.0503484	0.198741	0.996959	0.000716085	0.632686
ENSMUSG00000025362	2989.44	0.515165	0.233688	0.269443	-0.117623	0.996959	-0.00216619	0.632686	Rps26	27370
ENSMUSG00000012848	6586.42	0.486747	0.233688	0.265963	-0.13676	0.996959	-0.00282433	0.632686	Rps5	20103
ENSMUSG00000006333	6421.02	0.401877	0.233688	0.243628	-0.0535865	0.996959	-0.00155281	0.632686	Rps9	76846
ENSMUSG00000022336	2330.37	0.390898	0.233688	0.246611	0.0194171	0.996959	0.000619125	0.632686	Eif3e	16341
ENSMUSG00000028975	4635.86	0.35994	0.233688	0.231195	-0.142985	0.996959	-0.00543474	0.632686	Pex14	56273
ENSMUSG00000074227	4598.08	0.305711	0.233688	0.207764	-0.230989	0.996959	-0.0131393	0.632686	Spint2	20733
ENSMUSG00000049940	4097.32	0.279661	0.233688	0.195512	-0.00481921	0.996959	-0.000276421	0.632686	Pgrmc2	70804
ENSMUSG00000021785	1496.2	0.227416	0.233688	0.168941	-0.0328678	0.996959	0.000446168	0.632686	Ngly1	59007
ENSMUSG00000020612	8613.85	0.189849	0.233688	0.146791	-0.0211367	0.996959	-0.00408794	0.632686	Prkar1a	19084
ENSMUSG00000023010	19388.3	0.186108	0.233688	0.145669	-0.0666936	0.996959	-0.0154574	0.632686	Tmbim6	110213
ENSMUSG00000032788	438.394	-0.707338	0.233688	-0.141043	0.111548	0.996959	0.00119419	0.632686	Pdxk	216134
ENSMUSG00000087380	80.4502	-0.896244	0.233688	-0.0793659	-0.561765	0.996959	-0.00372051	0.632686	2210408F21Rik	73652
ENSMUSG00000020941	426.496	-0.975469	0.233688	-0.0703301	0.931805	0.996959	0.00445455	0.632686	Map3k14	53859
ENSMUSG00000068522	46.3024	-1.67735	0.233688	-0.0350214	-0.89665	0.996959	-0.00161751	0.632686	Aard	239435
ENSMUSG00000039126	52.042	-3.23645	0.233688	-0.014364	-0.0400622	0.996959	2.59893e-05	0.632686	Prune2	353211
ENSMUSG00000029829	67.0906	1.21114	0.23419	0.0475095	-0.45449	0.996959	-0.00186125	0.631755	Tmem213	77522
ENSMUSG00000087371	138.529	0.700546	0.23419	0.125463	-0.0842079	0.996959	-0.000837681	0.631755
ENSMUSG00000032434	2237.01	0.354083	0.23419	0.22658	0.0150934	0.996959	0.000577542	0.631755	Cmtm6	67213
ENSMUSG00000025858	1279.45	0.328451	0.23419	0.219232	-0.0116777	0.996959	-0.000505927	0.631755	Get4	67604
ENSMUSG00000034403	4786.52	0.27364	0.23419	0.192458	0.0644081	0.996959	0.00402139	0.631755	Pja1	18744
ENSMUSG00000031767	427.273	-0.680409	0.23419	-0.152693	-0.365702	0.996959	-0.00397278	0.631755	Nudt7	67528
ENSMUSG00000031661	376.934	-2.56513	0.23419	-0.0197335	-0.249697	0.996959	-0.000167381	0.631755	Nkd1	93960
ENSMUSG00000020961	4522.17	-0.416293	0.23479	-0.245853	0.207993	0.996959	0.00578552	0.630643	Ston2	108800
ENSMUSG00000021040	487.845	0.674251	0.235462	0.128344	-0.184954	0.996959	-0.00202182	0.629402	Slirp	380773
ENSMUSG00000052962	556.518	0.434421	0.236392	0.250351	-0.0216086	0.996959	-0.000537133	0.62769	Mrpl35	66223
ENSMUSG00000052146	2930.37	0.330835	0.236514	0.216913	-0.185477	0.996959	-0.00844306	0.627466	Rps10	67097
ENSMUSG00000001847	6175.57	0.206618	0.237182	0.157248	0.0184917	0.996959	0.00191368	0.626241	Rac1	19353
ENSMUSG00000090394	1104.84	-0.536431	0.237995	-0.276862	0.0300639	0.996959	0.000508566	0.624755	4930523C07Rik	67647
ENSMUSG00000055172	231.421	-1.29878	0.238419	-0.0469395	-0.338911	0.996959	-0.00097313	0.623982	C1ra	50909
ENSMUSG00000113585	84.8211	0.903299	0.239084	0.072018	0.301491	0.996959	0.00178297	0.622771
ENSMUSG00000019699	1070.86	-0.444283	0.239907	-0.255644	-0.0743277	0.996959	-0.00178287	0.621279	Akt3	23797
ENSMUSG00000104918	8.01994	-4.46808	0.240022	-0.00991247	0.654143	0.996959	0.000106157	0.621072
ENSMUSG00000041406	101.639	-0.866466	0.240173	-0.0823586	0.704209	0.996959	0.00412668	0.620798	BC055324	381306
ENSMUSG00000038836	221.765	0.698736	0.241555	0.114146	0.031864	0.996959	0.000323799	0.618307	Agbl3	76223
ENSMUSG00000049300	153.959	0.648261	0.241555	0.14453	0.0142886	0.996959	0.000169772	0.618307	Prmt6	99890
ENSMUSG00000066233	249.628	0.56393	0.241555	0.250023	-0.184465	0.996959	-0.00291014	0.618307	Tmem42	66079
ENSMUSG00000021482	2236.67	0.40582	0.241555	0.240647	0.0704629	0.996959	0.00162106	0.618307	Prxl2c	66129
ENSMUSG00000037012	2181.31	-0.41717	0.241555	-0.240061	0.0324829	0.996959	0.00122672	0.618307	Hk1	15275
ENSMUSG00000037552	2775.52	-0.590575	0.241555	-0.256665	0.402413	0.996959	0.00579966	0.618307	Plekhg2	101497
ENSMUSG00000022364	107.688	-0.617826	0.241555	-0.247527	-0.100109	0.996959	-0.00122148	0.618307	Tbc1d31	210544
ENSMUSG00000016206	259.578	-0.84104	0.241555	-0.0898169	-0.318835	0.996959	-0.0022333	0.618307	H2-M3	14991
ENSMUSG00000032066	8.75052	-3.65577	0.241555	-0.0128308	-0.115396	0.996959	-4.27585e-05	0.618307	Bco2	170752
ENSMUSG00000026603	485.257	-0.52188	0.241873	-0.265536	-0.317754	0.996959	-0.00567409	0.617735	Smyd2	226830
ENSMUSG00000024732	569.7	-0.475159	0.242754	-0.253332	-0.18841	0.996959	-0.00409799	0.616156	Ccdc86	108673
ENSMUSG00000020219	956.156	0.505317	0.243199	0.254869	-0.15108	0.996959	-0.00285148	0.615362	Timm13	30055
ENSMUSG00000062908	3180.54	0.319646	0.243199	0.209867	-0.157715	0.996959	-0.0106131	0.615362	Acadm	11364
ENSMUSG00000044390	18.6499	-1.48633	0.243199	-0.0399116	1.16203	0.996959	0.00217053	0.615362	Tigd3	332359
ENSMUSG00000090733	5360.13	0.598603	0.243442	0.197486	-0.228902	0.996959	-0.00309011	0.614928	Rps27	57294
ENSMUSG00000090862	2404.32	0.469815	0.243442	0.259119	-0.175429	0.996959	-0.00383933	0.614928	Rps13	68052
ENSMUSG00000032478	217.206	0.670109	0.243747	0.125898	0.0951161	0.996959	0.0010908	0.614384	Nme6	54369
ENSMUSG00000047617	685.019	0.406728	0.244008	0.234065	-0.259945	0.996959	-0.0077095	0.613919	Paxx	227622
ENSMUSG00000022329	1046	0.31945	0.244008	0.208985	-0.0387297	0.996959	-0.00180208	0.613919	Stk3	56274
ENSMUSG00000030315	5154.73	-0.271307	0.244008	-0.189769	-0.0637295	0.996959	-0.00910453	0.613919	Vgll4	232334
ENSMUSG00000044229	40.6408	-1.95195	0.244008	-0.0280108	0.557543	0.996959	0.000457721	0.613919	Nxpe4	244853
ENSMUSG00000028416	3894.53	0.296895	0.244393	0.199569	-0.17	0.996959	-0.00939962	0.613234	Bag1	12017
ENSMUSG00000041736	1313.42	0.517932	0.245219	0.250266	-0.0761273	0.996959	-0.00133844	0.611768	Tspo	12257
ENSMUSG00000043155	5.78442	-5.33613	0.245219	-0.00705415	-3.93899	0.996959	-0.000714713	0.611768	Hpdl	242642
ENSMUSG00000003955	732.455	0.509674	0.24616	0.25004	-0.205468	0.996959	-0.00380417	0.610105	Fam162a	70186
ENSMUSG00000001156	754.934	-0.420497	0.24616	-0.243584	-0.186519	0.996959	-0.00506567	0.610105	Mxd1	17119
ENSMUSG00000003380	7547.28	0.451619	0.246733	0.245213	-0.19996	0.996959	-0.00469374	0.609096	Rabac1	14470
ENSMUSG00000032350	609.261	-0.435062	0.24677	-0.237814	-0.00499218	0.996959	-0.000110023	0.60903	Gclc	14629
ENSMUSG00000078877	151.479	-0.675552	0.24677	-0.127092	0.110655	0.996959	0.00114846	0.60903	Gm14295	100039123
ENSMUSG00000078349	11.7696	-2.16287	0.24677	-0.0252441	-0.817643	0.996959	-0.000843869	0.60903	AW011738	100382
ENSMUSG00000041559	6.09338	-3.756	0.246799	-0.0125663	-0.336841	0.996959	-0.000128119	0.608979	Fmod	14264
ENSMUSG00000030051	386.35	0.65384	0.249148	0.128735	-0.0753345	0.996959	-0.000983255	0.604865	Aplf	72103
ENSMUSG00000075268	56.2782	1.014	0.249502	0.0587698	0.544973	0.996959	0.00257167	0.604249
ENSMUSG00000004044	19097.3	0.25282	0.249502	0.180676	0.0409199	0.996959	0.00285343	0.604249	Cavin1	19285
ENSMUSG00000047675	5185.36	0.418627	0.250829	0.233937	0.007484	0.996959	0.000208227	0.601945	Rps8	20116
ENSMUSG00000047675	5185.36	0.418627	0.250829	0.233937	0.007484	0.996959	0.000208227	0.601945	Gm15501	100040298
ENSMUSG00000033439	145.512	0.576129	0.251602	0.214697	-0.129395	0.996959	-0.00180454	0.600609	Trmt13	229780
ENSMUSG00000087397	38.6681	1.57037	0.252566	0.0326959	-0.22632	0.996959	-0.000451029	0.598947
ENSMUSG00000051439	6.26964	-3.03601	0.252566	-0.016348	2.71687	0.996959	0.000951726	0.598947	Cd14	12475
ENSMUSG00000031626	93.9242	-1.2496	0.252793	-0.0472922	-0.254975	0.996959	-0.00076011	0.598558	Sorbs2	234214
ENSMUSG00000009927	4785.25	0.421489	0.255106	0.236113	-0.0173044	0.996959	-0.000311586	0.594602	Rps25	75617
ENSMUSG00000022452	3303.61	0.471786	0.255253	0.241224	-0.0422969	0.996959	-0.0016457	0.594351	Smdt1	69029
ENSMUSG00000020444	1584.6	0.458964	0.255253	0.240971	-0.117259	0.996959	-0.00258313	0.594351	Guk1	14923
ENSMUSG00000026975	293.233	0.450116	0.255253	0.242313	0.0566074	0.996959	0.0012511	0.594351	Dph7	67228
ENSMUSG00000028029	1350.4	0.429622	0.255253	0.236818	0.0430214	0.996959	0.00107684	0.594351	Aimp1	13722
ENSMUSG00000109871	855.275	0.378898	0.255253	0.225715	0.247283	0.996959	0.00808172	0.594351
ENSMUSG00000026640	56.5303	-1.52036	0.255253	-0.0370842	0.309903	0.996959	0.000630546	0.594351	Plxna2	18845
ENSMUSG00000045876	16.88	-2.48198	0.255253	-0.0203769	-0.687624	0.996959	-0.00053312	0.594351	Pcdhb8	93879
ENSMUSG00000087020	8.90851	4.2027	0.256314	0.00843142	0.730918	0.996959	0.000232075	0.59255
ENSMUSG00000023861	1119.06	-0.348355	0.256578	-0.214722	-0.252382	0.996959	-0.010173	0.592103	Mpc1	55951
ENSMUSG00000003072	3831	0.323025	0.257988	0.206078	-0.0614475	0.996959	-0.0029851	0.589724	Atp5d	66043
ENSMUSG00000106037	25.2311	1.51413	0.259011	0.0342916	0.029678	0.996959	6.54354e-05	0.588004
ENSMUSG00000022995	1872.42	-0.382668	0.259011	-0.226449	0.099916	0.996959	0.00323112	0.588004	Enah	13800
ENSMUSG00000021932	166.834	-0.968102	0.259011	-0.0651107	-0.0767819	0.996959	-0.000324045	0.588004	Rnaseh2b	67153
ENSMUSG00000026463	85.6423	-1.49672	0.259011	-0.0371111	-0.759618	0.996959	-0.00122546	0.588004	Atp2b4	381290
ENSMUSG00000026766	1612.91	0.323911	0.259074	0.204755	0.138897	0.996959	0.00579861	0.587899	Mmadhc	109129
ENSMUSG00000046691	3143.37	0.262224	0.259074	0.181803	-0.0537587	0.996959	-0.00344363	0.587899	Chtf8	214987
ENSMUSG00000024043	16785.8	0.346167	0.259085	0.213962	0.15302	0.996959	0.00580475	0.58788	Arhgap28	268970
ENSMUSG00000086283	1067.38	0.424777	0.259352	0.23619	0.0878836	0.996959	0.00224657	0.587434
ENSMUSG00000073422	39.1705	1.29527	0.259498	0.0414148	-0.606046	0.996959	-0.00176636	0.587188	H2-Ke6	14979
ENSMUSG00000024726	555.475	0.757883	0.259498	0.0857227	0.0493603	0.996959	0.00040396	0.587188	Carnmt1	67383
ENSMUSG00000030811	966.709	-0.414293	0.259498	-0.23299	0.274012	0.996959	0.00732979	0.587188	Fbxl19	233902
ENSMUSG00000026082	578.404	-0.560487	0.259498	-0.225614	0.0674639	0.996959	0.000972045	0.587188	Rev1	56210
ENSMUSG00000039697	175.688	-0.676926	0.259511	-0.121152	-0.148714	0.996959	-0.00190827	0.587167	Ncoa7	211329
ENSMUSG00000022707	1002.51	-0.369955	0.259816	-0.209144	-0.100674	0.996959	-0.00325971	0.586656	Gbe1	74185
ENSMUSG00000106918	1234.24	0.661068	0.260006	0.114237	-0.0815973	0.996959	-0.000880558	0.586339	Mrpl33	66845
ENSMUSG00000074129	907.984	0.577312	0.260006	0.172799	-0.128397	0.996959	-0.00177364	0.586339	Rpl13a	22121
ENSMUSG00000023021	2069.46	0.286096	0.260614	0.189608	-0.053448	0.996959	-0.00287287	0.585325	Cers5	71949
ENSMUSG00000020974	6.85003	-3.26086	0.260614	-0.015292	0.718821	0.996959	0.000350239	0.585325	Pole2	18974
ENSMUSG00000071456	58.9488	1.17507	0.260976	0.0461326	-0.517823	0.996959	-0.00201154	0.584723	1110002L01Rik	100043040
ENSMUSG00000004843	1354.3	0.363218	0.260976	0.217422	-0.137973	0.996959	-0.00430126	0.584723	Chmp2b	68942
ENSMUSG00000061306	11266.8	0.235228	0.260976	0.168686	-0.0486798	0.996959	-0.00217229	0.584723	Slc38a10	72055
ENSMUSG00000020451	974.883	-0.338776	0.260976	-0.211032	0.128229	0.996959	0.0049122	0.584723	Limk2	16886
ENSMUSG00000042608	1386.98	-0.458737	0.260976	-0.232809	0.160286	0.996959	0.00366118	0.584723	Stk40	74178
ENSMUSG00000000058	64.2011	-1.16199	0.260976	-0.0502867	-0.110852	0.996959	-0.000375346	0.584723	Cav2	12390
ENSMUSG00000059534	1387.85	0.50018	0.261	0.230737	-0.182388	0.996959	-0.00328616	0.584682	Uqcr10	66152
ENSMUSG00000070319	2577.5	0.348997	0.261	0.218697	-0.0203766	0.996959	-0.000524555	0.584682	Eif3g	53356
ENSMUSG00000028772	793.562	0.398186	0.262273	0.224834	-0.200484	0.996959	-0.00587082	0.58257	Zcchc17	619605
ENSMUSG00000005417	16847.2	0.221028	0.262273	0.161591	-0.0330066	0.996959	0.000335929	0.58257	Mprip	26936
ENSMUSG00000040177	311.242	0.443258	0.262781	0.231317	0.285399	0.996959	0.00622973	0.581729	2310057M21Rik	68277
ENSMUSG00000031732	230.137	-0.72013	0.262781	-0.102612	-0.0697395	0.996959	-0.000780196	0.581729	Phlpp2	244650
ENSMUSG00000028944	300.544	-0.58156	0.263296	-0.187245	0.135023	0.996959	0.00178435	0.580878	Prkag2	108099
ENSMUSG00000070493	5298.84	0.411021	0.263597	0.225894	-0.169829	0.996959	-0.00419564	0.580382	Chchd2	14004
ENSMUSG00000015790	1624.4	0.396014	0.263597	0.21758	-0.0705502	0.996959	-0.00234908	0.580382	Surf1	20930
ENSMUSG00000036882	803.687	-0.489203	0.263597	-0.235206	-0.146051	0.996959	-0.00230056	0.580382	Arhgap33	233071
ENSMUSG00000024511	11.602	-3.50889	0.263597	-0.012483	0.722418	0.996959	0.000272671	0.580382	Rab27b	80718
ENSMUSG00000105692	306.241	-0.455201	0.265662	-0.23465	-0.137643	0.996959	-0.0027645	0.576994
ENSMUSG00000071662	1626.54	0.391542	0.267399	0.221021	-0.0695774	0.996959	-0.00202195	0.574163	Polr2g	67710
ENSMUSG00000037816	395.753	-0.391596	0.269126	-0.2167	0.0713683	0.996959	0.00205449	0.571368	Fbxw17	109082
ENSMUSG00000074650	16.2841	-1.8378	0.269674	-0.0295779	-0.444514	0.996959	-0.000656491	0.570483
ENSMUSG00000028894	1092.23	-0.319906	0.269839	-0.194085	0.148027	0.996959	0.0059738	0.570218	Inpp5b	16330
ENSMUSG00000052560	173.7	-0.843635	0.269839	-0.0758075	-0.309759	0.996959	-0.00198547	0.570218	Cpne8	66871
ENSMUSG00000020886	112.306	-0.981594	0.269839	-0.0620371	0.278268	0.996959	0.00180195	0.570218	Dlg4	13385
ENSMUSG00000020469	2041.71	1.11958	0.270124	0.0470113	-0.555165	0.996959	-0.00205447	0.56976	Myl7	17898
ENSMUSG00000027673	1315.68	0.475161	0.270124	0.221162	-0.185959	0.996959	-0.0038621	0.56976	Ndufb5	66046
ENSMUSG00000021990	3723.24	0.460532	0.270124	0.223819	0.0501543	0.996959	-0.000105452	0.56976	Spata13	219140
ENSMUSG00000038462	1776.39	0.340294	0.270124	0.211641	-0.146951	0.996959	-0.00570912	0.56976	Uqcrfs1	66694
ENSMUSG00000028232	572.327	0.330496	0.270124	0.210278	-0.0508791	0.996959	-0.00202934	0.56976	Tmem68	72098
ENSMUSG00000036371	7847.62	0.240615	0.270124	0.169729	0.0955531	0.996959	0.0071364	0.56976	Serbp1	66870
ENSMUSG00000078429	6646.99	-0.233811	0.270124	-0.166727	-0.162045	0.996959	-0.0140541	0.56976	Ctdsp2	52468
ENSMUSG00000008658	98.4576	-1.5174	0.270124	-0.0353861	-0.762038	0.996959	-0.0015284	0.56976	Rbfox1	268859
ENSMUSG00000030410	2649.34	0.329603	0.271432	0.203232	-0.133009	0.996959	-0.00543523	0.567661	Dmwd	13401
ENSMUSG00000038023	2227.71	0.232732	0.271432	0.167545	0.191192	0.996959	0.017557	0.567661	Atp6v0a2	21871
ENSMUSG00000039103	725.271	-0.669696	0.271432	-0.121133	-0.44499	0.996959	-0.00432009	0.567661	Nexn	68810
ENSMUSG00000105504	16.221	-3.09813	0.271432	-0.0143279	-1.21921	0.996959	-0.000590476	0.567661	Gbp5	229898
ENSMUSG00000040856	21.9147	2.24451	0.275095	0.0192874	-0.45545	0.996959	-0.000415139	0.561839	Dlk1	13386
ENSMUSG00000026304	25.1809	2.04375	0.275095	0.0222024	-1.03716	0.996959	-0.0012231	0.561839	Rab17	19329
ENSMUSG00000032178	2006.47	-0.286457	0.275095	-0.183289	-0.087111	0.996959	-0.00420441	0.561839	Ilf3	16201
ENSMUSG00000033906	264.573	-0.737126	0.275095	-0.0939437	0.229763	0.996959	0.00185506	0.561839	Zdhhc15	108672
ENSMUSG00000108617	5.10212	-4.88836	0.275095	-0.00823251	-0.366106	0.996959	-9.52718e-05	0.561839
ENSMUSG00000038949	2405.76	-0.282763	0.276244	-0.186452	0.0539061	0.996959	0.00280837	0.56003	Cnst	226744
ENSMUSG00000042105	675.688	-0.472392	0.276244	-0.222672	0.109089	0.996959	0.00213671	0.56003	Inpp5f	101490
ENSMUSG00000040717	222.201	-0.764482	0.276244	-0.0874046	0.0457588	0.996959	0.000331665	0.56003	Il17rd	171463
ENSMUSG00000068874	189.851	-1.03155	0.276244	-0.0567874	-0.773277	0.996959	-0.00298111	0.56003	Selenbp1	20341
ENSMUSG00000022894	147.513	-1.39203	0.276339	-0.0386116	0.365308	0.996959	0.000866593	0.559881	Adamts5	23794
ENSMUSG00000041328	2374.68	-0.438733	0.277278	-0.214945	0.130016	0.996959	0.00294107	0.558407	Pcf11	74737
ENSMUSG00000092203	256.845	0.93337	0.277392	0.0591608	0.406831	0.996959	0.00202568	0.558229	1110038B12Rik	68763
ENSMUSG00000030802	1571.05	0.273238	0.277392	0.181958	-0.155747	0.996959	-0.00939247	0.558229	Bckdk	12041
ENSMUSG00000054452	10685.4	0.253516	0.277392	0.175013	-0.131478	0.996959	-0.00906115	0.558229	Tle5	14797
ENSMUSG00000030872	334.011	-0.73071	0.277392	-0.0930588	-0.283735	0.996959	-0.00245981	0.558229	Gga2	74105
ENSMUSG00000046480	59.8788	1.23207	0.277587	0.0411211	-0.465647	0.996959	-0.00139002	0.557923	Scn4b	399548
ENSMUSG00000025204	2482.11	0.401736	0.277587	0.215248	-0.0787531	0.996959	-0.00212688	0.557923	Ndufb8	67264
ENSMUSG00000071644	4951.5	0.373116	0.277587	0.211113	0.0151194	0.996959	-0.000157869	0.557923	Eef1g	67160
ENSMUSG00000038206	1046.01	0.310942	0.277587	0.195095	-0.0861154	0.996959	-0.00313173	0.557923	Fbxo8	50753
ENSMUSG00000049521	3641.22	0.294638	0.277587	0.189748	-0.014243	0.996959	-0.000457945	0.557923	Cdc42ep1	104445
ENSMUSG00000028245	1218.36	-0.315802	0.277587	-0.197649	-0.014763	0.996959	-0.000619284	0.557923	Nsmaf	18201
ENSMUSG00000032827	81.2654	-1.57725	0.277587	-0.0332842	0.82697	0.996959	0.00136895	0.557923	Ppp1r9a	243725
ENSMUSG00000002249	603.57	-0.561891	0.280876	-0.169379	-0.223999	0.996959	-0.00314577	0.552807	Tead3	21678
ENSMUSG00000028803	692.751	-0.442376	0.281769	-0.218773	-0.172075	0.996959	-0.00382526	0.551429	Nipal3	74552
ENSMUSG00000030685	459.831	0.43532	0.281783	0.214022	0.113684	0.996959	0.00257741	0.551408	Kctd13	233877
ENSMUSG00000054263	1154.15	-0.39334	0.281783	-0.213714	0.328652	0.996959	0.00934105	0.551408	Lifr	16880
ENSMUSG00000039661	18.135	-2.00745	0.281783	-0.0248345	-1.44246	0.996959	-0.00160754	0.551408	Dusp26	66959
ENSMUSG00000036745	25.6088	-2.17313	0.281783	-0.0224715	-0.834441	0.996959	-0.000830533	0.551408	Ttll7	70892
ENSMUSG00000057036	32.3757	1.26383	0.282922	0.0401112	-0.230275	0.996959	-0.000745006	0.549656
ENSMUSG00000073888	277.676	0.572992	0.282922	0.137384	0.40551	0.996959	0.00524399	0.549656	Ccl27a	20301
ENSMUSG00000073888	277.676	0.572992	0.282922	0.137384	0.40551	0.996959	0.00524399	0.549656	Ccl27b	100040048
ENSMUSG00000028618	12220.8	0.20736	0.282922	0.152134	-0.109078	0.996959	-0.0122626	0.549656	Tmem59	56374
ENSMUSG00000051041	127.114	-1.19104	0.282922	-0.0455194	0.328449	0.996959	0.000987838	0.549656	Olfml1	244198
ENSMUSG00000039001	3374.66	0.60952	0.283252	0.11837	-0.147147	0.996959	-0.001732	0.54915	Rps21	66481
ENSMUSG00000012519	225.936	-0.649541	0.283252	-0.115595	0.470399	0.996959	0.00474372	0.54915	Mlkl	74568
ENSMUSG00000035601	466.65	0.414871	0.283401	0.212778	-0.14522	0.996959	-0.00371999	0.548921	Trmt10b	69934
ENSMUSG00000001700	163.543	-0.60901	0.283401	-0.131604	0.306614	0.996959	0.00351237	0.548921	Gramd3	107022
ENSMUSG00000058886	552.643	-0.380502	0.283599	-0.211541	-0.100951	0.996959	-0.00373559	0.548618	Deaf1	54006
ENSMUSG00000004371	127.919	0.725561	0.283707	0.0836515	0.183518	0.996959	0.00143702	0.548452	Il11	16156
ENSMUSG00000102222	705.802	0.555935	0.283707	0.14797	0.49878	0.996959	0.00697526	0.548452	Pcdhga10	93722
ENSMUSG00000033916	3120.06	0.361929	0.283707	0.20283	-0.0658838	0.996959	-0.00213905	0.548452	Chmp2a	68953
ENSMUSG00000016757	535.965	-0.342293	0.283707	-0.202168	0.319513	0.996959	0.0120692	0.548452	Ttll12	223723
ENSMUSG00000008206	1460.25	-0.516813	0.283707	-0.203744	-0.112227	0.996959	-0.00181138	0.548452	Cers4	67260
ENSMUSG00000053091	322.974	-0.533975	0.283707	-0.180322	0.00593612	0.996959	8.08196e-05	0.548452	Lins1	72635
ENSMUSG00000039601	358.381	-2.02972	0.283707	-0.0244566	0.0402162	0.996959	4.74053e-05	0.548452	Rcan2	53901
ENSMUSG00000051864	2387.72	0.301446	0.284063	0.186527	-0.10866	0.996959	0.000645126	0.547908	Tbc1d22a	223754
ENSMUSG00000054702	143.616	1.02447	0.284145	0.0511511	-0.461556	0.996959	-0.00191069	0.547782	Ap1s3	252903
ENSMUSG00000039031	4997.23	0.256816	0.284579	0.172732	0.0244311	0.996959	0.00153105	0.54712	Arhgap18	73910
ENSMUSG00000026736	8.64202	2.79215	0.285962	0.0151033	0.303336	0.996959	0.000180226	0.545015	4930426L09Rik	74629
ENSMUSG00000049680	1580.89	0.258615	0.285962	0.173846	0.0752964	0.996959	0.00510084	0.545015	Urgcp	72046
ENSMUSG00000040146	508.66	-0.499488	0.285962	-0.200398	-0.158167	0.996959	-0.00274115	0.545015	Rgl3	71746
ENSMUSG00000030353	511.463	0.496404	0.286038	0.18766	0.69997	0.641372	0.558759	0.736466	Tead4	21679
ENSMUSG00000017404	5069.98	0.448667	0.286038	0.204199	-0.0315617	0.996959	-0.00065812	0.544899	Rpl19	19921
ENSMUSG00000050043	1726.12	0.255227	0.286038	0.172779	0.0948828	0.996959	0.00616452	0.544899	Tmx2	66958
ENSMUSG00000024277	1461.87	-0.352751	0.286038	-0.203716	-0.0130261	0.996959	-0.000494725	0.544899	Mapre2	212307
ENSMUSG00000028381	524.999	-0.439123	0.286038	-0.214909	0.284243	0.996959	0.00564467	0.544899	Ugcg	22234
ENSMUSG00000003273	305.933	-0.583468	0.286038	-0.138184	-0.223542	0.996959	-0.00292403	0.544899	Car11	12348
ENSMUSG00000094786	144.967	-0.706766	0.286038	-0.0957982	-0.346508	0.996959	-0.00298237	0.544899
ENSMUSG00000050368	155.262	-0.971971	0.286038	-0.0588181	-0.273672	0.996959	-0.00122321	0.544899	Hoxd10	15430
ENSMUSG00000066607	25.9828	-2.5384	0.286038	-0.0180998	-0.490487	0.996959	-0.000354253	0.544899	Insyn1	319477
ENSMUSG00000041057	997.767	0.20124	0.28659	0.147665	0.0715975	0.996959	0.00889116	0.544061	Wdr43	72515
ENSMUSG00000004535	6279.92	0.17887	0.28659	0.136857	0.0624852	0.996959	0.00495295	0.544061	Tax1bp1	52440
ENSMUSG00000034157	1157.7	-0.438779	0.28659	-0.211562	-0.164145	0.996959	0.00919455	0.544061	Cipc	217732
ENSMUSG00000020152	5185.57	0.175019	0.287589	0.134122	0.138948	0.996959	0.0220578	0.542551	Actr2	66713
ENSMUSG00000027510	345.262	-0.624708	0.288096	-0.116252	-0.252765	0.996959	-0.00308002	0.541785	Rbm38	56190
ENSMUSG00000038515	68.7417	-1.05286	0.288096	-0.052672	0.0371362	0.996959	0.000721863	0.541785	Grtp1	66790
ENSMUSG00000043458	9.34837	-3.1737	0.288096	-0.0153085	-0.771165	0.996959	-0.000440519	0.541785	Pcdhb12	93883
ENSMUSG00000034212	5.93548	-4.19504	0.288096	-0.0100789	-0.245774	0.996959	-7.13797e-05	0.541785	Ankmy1	241158
ENSMUSG00000028607	1014.39	0.437388	0.288357	0.20379	-0.00785545	0.996959	-0.00016618	0.541392	Cpt2	12896
ENSMUSG00000059323	1949.44	0.420367	0.288357	0.204406	-0.133802	0.996959	-0.00344772	0.541392	Tonsl	72749
ENSMUSG00000078485	1062.87	-0.310859	0.288641	-0.208354	-0.0357123	0.996959	-0.00110658	0.540965	Plekhn1	231002
ENSMUSG00000078485	1062.87	-0.310859	0.288641	-0.208354	-0.0357123	0.996959	-0.00110658	0.540965	Klhl17	231003
ENSMUSG00000021003	10531.1	0.247641	0.289008	0.168618	-0.0426553	0.996959	-0.00281306	0.540413	Galc	14420
ENSMUSG00000034457	7.09593	-4.54794	0.289349	-0.00819111	1.43859	0.996959	0.000286603	0.539901	Eda2r	245527
ENSMUSG00000082433	19.3837	1.88434	0.290464	0.0233572	0.600814	0.996959	0.000680277	0.53823
ENSMUSG00000060459	260.095	0.859929	0.290464	0.062981	-0.046229	0.996959	-0.000279919	0.53823	Kng2	385643
ENSMUSG00000048100	949.975	0.434351	0.290464	0.201942	0.15402	0.996959	0.00342507	0.53823	Taf13	99730
ENSMUSG00000032002	1165.05	0.387149	0.290464	0.203853	-0.0751496	0.996959	-0.00210501	0.53823	Dcun1d5	76863
ENSMUSG00000028821	2997.33	0.354452	0.290464	0.199726	-0.0349968	0.996959	-0.00129051	0.53823	Syf2	68592
ENSMUSG00000022179	165.99	-0.628265	0.290464	-0.113649	-0.00900883	0.996959	1.75048e-05	0.53823	4931414P19Rik	74359
ENSMUSG00000022037	735.747	-0.699499	0.290464	-0.0917806	-0.0330095	0.996959	-0.000278114	0.53823	Clu	12759
ENSMUSG00000042821	23.0996	-1.10435	0.290464	-0.049529	-0.300364	0.996959	-0.000915694	0.53823	Snai1	20613
ENSMUSG00000000732	37.8912	-1.38408	0.290464	-0.0375574	0.239032	0.996959	0.000500332	0.53823	Icosl	50723
ENSMUSG00000108320	6.01016	-3.33975	0.290464	-0.0137462	-1.07891	0.996959	-0.000499612	0.53823
ENSMUSG00000028064	526.879	-0.722435	0.29104	-0.0879381	0.331679	0.996959	0.00267516	0.53737	Sema4a	20351
ENSMUSG00000082319	28.8323	1.27554	0.293419	0.0382476	-0.272915	0.996959	-0.000768031	0.533834
ENSMUSG00000034485	21056.1	-0.340686	0.293419	-0.197603	-0.0235581	0.996959	-0.000824808	0.533834	Uaca	72565
ENSMUSG00000028188	111.669	0.781429	0.296273	0.0716754	0.141763	0.996959	7.47414e-05	0.529631	Spata1	70951
ENSMUSG00000050335	110.569	-1.2406	0.296273	-0.041809	-0.22363	0.996959	-0.000604858	0.529631	Lgals3	16854
ENSMUSG00000087399	12.2504	3.02153	0.29665	0.0127808	-0.875184	0.996959	-0.000471513	0.529079
ENSMUSG00000038274	4351.71	0.454202	0.296974	0.192872	-0.0610177	0.996959	-0.00122758	0.528605	Fau	14109
ENSMUSG00000031478	47.1352	-1.44441	0.29702	-0.035251	-0.961737	0.996959	-0.00202188	0.528537	Nek3	23954
ENSMUSG00000034595	85.4613	-1.55532	0.29702	-0.0320126	-0.552595	0.996959	-0.00106251	0.528537	Ppp1r18	76448
ENSMUSG00000097360	5.87073	-3.72401	0.29764	-0.0114094	-0.118423	0.996959	-3.93365e-05	0.527632	9430065F17Rik	77857
ENSMUSG00000021767	1970.97	-0.423967	0.297851	-0.193036	0.277495	0.996959	0.00642521	0.527323	Kat6b	54169
ENSMUSG00000044544	7.94061	-2.78536	0.297851	-0.0168962	0.630232	0.996959	0.000373266	0.527323	4921513I03Rik	70874
ENSMUSG00000027602	1948.37	0.347377	0.298748	0.194969	-0.0764317	0.996959	-0.00263374	0.526018	Map1lc3a	66734
ENSMUSG00000030990	509.297	-0.438137	0.298748	-0.200678	-0.118923	0.996959	-0.00258544	0.526018	Pgap2	233575
ENSMUSG00000019437	65.2578	-1.0473	0.298748	-0.0515654	-0.486324	0.996959	-0.00182414	0.526018	Tlcd1	68385
ENSMUSG00000056938	1627.41	0.269772	0.298905	0.173975	-0.132644	0.996959	-0.0070794	0.52579	Acbd4	67131
ENSMUSG00000024063	1460.37	-0.639633	0.298905	-0.111828	0.33548	0.996959	0.00329727	0.52579	Lbh	77889
ENSMUSG00000039670	129.879	-0.708743	0.298905	-0.0872807	-0.493815	0.996959	-0.00438289	0.52579	Oxld1	66431
ENSMUSG00000037062	9187.88	0.193097	0.29891	0.142099	0.137071	0.996959	0.0114203	0.525781	Sh3glb1	54673
ENSMUSG00000030982	1348.64	-0.303709	0.29891	-0.185877	-0.121932	0.996959	-0.00534386	0.525781	Vps35l	71517
ENSMUSG00000027637	1276.4	0.360596	0.301338	0.195563	-0.181499	0.996959	-0.00589371	0.522269	Rab5if	67388
ENSMUSG00000028878	1908.54	-0.337357	0.302074	-0.19337	-0.041153	0.996959	-0.00177093	0.521209	Fam76a	230789
ENSMUSG00000052102	544.439	-0.442225	0.302074	-0.198024	0.0576469	0.996959	0.00120955	0.521209	Gnpda1	26384
ENSMUSG00000021373	51.1176	-2.1405	0.302074	-0.0214199	-0.965841	0.996959	-0.000903325	0.521209	Cap2	67252
ENSMUSG00000076609	9.42642	4.44652	0.302992	0.00719883	-0.752659	0.996959	-0.00019409	0.519891
ENSMUSG00000046997	602.748	0.644492	0.302992	0.0958064	0.317071	0.996959	0.0031479	0.519891	Spsb4	211949
ENSMUSG00000022820	586.056	0.469767	0.302992	0.177559	-0.282976	0.996959	-0.00546115	0.519891	Ndufb4	68194
ENSMUSG00000022820	586.056	0.469767	0.302992	0.177559	-0.282976	0.996959	-0.00546115	0.519891	Ndufb4c	100041273
ENSMUSG00000022820	586.056	0.469767	0.302992	0.177559	-0.282976	0.996959	-0.00546115	0.519891	Ndufb4b	100042503
ENSMUSG00000021537	2174.13	0.378555	0.302992	0.194365	-0.00938764	0.996959	-0.000257241	0.519891	Cetn3	12626
ENSMUSG00000058388	663.793	-0.409582	0.302992	-0.198545	0.191459	0.996959	0.0044365	0.519891	Phtf1	18685
ENSMUSG00000020085	731.721	-0.411749	0.302992	-0.203161	0.0126362	0.996959	0.000206149	0.519891	Aifm2	71361
ENSMUSG00000024369	1081.96	0.336733	0.303757	0.197034	-0.157823	0.996959	-0.00635094	0.518796	Nelfe	27632
ENSMUSG00000040447	463.867	-0.978682	0.303757	-0.0552583	0.599864	0.996959	0.00248498	0.518796	Spns2	216892
ENSMUSG00000057497	511.126	0.43183	0.303894	0.189858	-0.209355	0.996959	-0.00492585	0.5186	Fam136a	66488
ENSMUSG00000099094	85.5079	1.005	0.304672	0.0499111	-0.194738	0.996959	-0.000794965	0.51749
ENSMUSG00000022890	3148.44	0.346124	0.304757	0.197709	0.0294264	0.996959	-0.00130633	0.517369	Atp5j	11957
ENSMUSG00000042684	991.588	0.4215	0.304993	0.191944	-0.306342	0.996959	-0.00748634	0.517032	Npl	74091
ENSMUSG00000010406	831.449	0.553417	0.305726	0.125451	-0.391531	0.996959	-0.00548007	0.51599	Mrpl52	68836
ENSMUSG00000101970	2016.54	0.372996	0.305726	0.194879	-0.105275	0.996959	-0.00307732	0.51599	1810026B05Rik	69170
ENSMUSG00000091475	104.691	-0.789034	0.305726	-0.0731915	-0.18984	0.996959	-0.00109171	0.51599
ENSMUSG00000021707	109.349	-0.573137	0.306768	-0.125901	0.371856	0.996959	0.00441321	0.514512	Dhfr	13361
ENSMUSG00000095134	8.94164	3.49003	0.30692	0.0116096	-0.12643	0.996959	-5.928e-05	0.514297
ENSMUSG00000027447	9160.95	0.395829	0.30692	0.193179	-0.163686	0.996959	-0.0043157	0.514297	Cst3	13010
ENSMUSG00000020802	1219.43	-0.330987	0.30692	-0.188313	0.13619	0.996959	0.00494003	0.514297	Ube2o	217342
ENSMUSG00000040723	3989.22	-0.34761	0.30692	-0.194585	0.0745173	0.996959	0.00248613	0.514297	Rcsd1	226594
ENSMUSG00000025145	807.554	-0.459341	0.30692	-0.185407	-0.150719	0.996959	-0.00291401	0.514297	Lrrc45	217366
ENSMUSG00000026750	2065.4	0.316685	0.307032	0.191523	-0.0459573	0.996959	-0.00202197	0.514139	Psmb7	19177
ENSMUSG00000005873	4681.75	0.210312	0.307032	0.150037	0.0213557	0.996959	0.00168507	0.514139	Reep5	13476
ENSMUSG00000005973	228.224	-0.795135	0.307274	-0.0724625	-0.532788	0.996959	-0.00356207	0.513797	Rcn1	19672
ENSMUSG00000028194	368.304	-0.955056	0.307274	-0.0561952	-0.0424203	0.996959	-0.000152697	0.513797	Ddah1	69219
ENSMUSG00000027375	236.566	0.767423	0.307385	0.0711091	-0.244085	0.996959	-0.00175508	0.51364	Mal	17153
ENSMUSG00000036867	2741.75	0.316359	0.308043	0.185023	0.000112827	0.999762	5.27234e-05	0.511492	Smad6	17130
ENSMUSG00000029910	225.102	0.84102	0.309841	0.0613412	0.143187	0.996959	0.000829983	0.510183	Mad2l1	56150
ENSMUSG00000013858	5222.7	0.226931	0.310196	0.154759	-0.0878501	0.996959	-0.00732183	0.509686	Tmem259	216157
ENSMUSG00000022023	1490.11	0.275759	0.310603	0.174442	0.0414757	0.996959	0.00213278	0.509116	Wbp4	22380
ENSMUSG00000020114	2419.38	0.232399	0.310603	0.156468	0.108978	0.996959	0.00814305	0.509116	Cand1	71902
ENSMUSG00000042298	454.288	-0.361281	0.310603	-0.192179	0.0900252	0.996959	0.00275134	0.509116	Ttc19	72795
ENSMUSG00000059195	254.902	-0.512536	0.310603	-0.153856	-0.205445	0.996959	-0.00317168	0.509116
ENSMUSG00000003134	84.1898	-1.01724	0.310603	-0.0515282	0.376868	0.996959	0.00144203	0.509116	Tbc1d8	54610
ENSMUSG00000097414	415.872	0.434577	0.311018	0.183611	0.125991	0.996959	0.00270269	0.508537
ENSMUSG00000038646	685.532	0.396357	0.311018	0.189568	0.0583052	0.996959	0.00166742	0.508537	Ramac	67148
ENSMUSG00000025132	16320.8	0.18334	0.311018	0.135881	-0.0744523	0.996959	-0.00850113	0.508537	Arhgdia	192662
ENSMUSG00000002688	971.361	-0.441787	0.311018	-0.173455	0.215177	0.996959	0.00439019	0.508537	Prkd1	18760
ENSMUSG00000058927	6.31943	3.12269	0.311805	0.0124511	1.21605	0.996959	0.00053699	0.50744
ENSMUSG00000022664	1114.27	0.499849	0.311805	0.147648	0.204437	0.996959	0.00336189	0.50744	Slc35a5	74102
ENSMUSG00000074994	1180.79	-0.357626	0.311805	-0.193079	0.0672889	0.996959	0.00208349	0.50744	Qser1	99003
ENSMUSG00000038690	2590.95	0.472652	0.312137	0.162794	-0.222908	0.996959	-0.00411349	0.506978	Atp5j2	57423
ENSMUSG00000026203	2565.54	0.446177	0.312137	0.178066	0.0593628	0.996959	0.0010196	0.506978	Dnajb2	56812
ENSMUSG00000002661	440.956	0.690832	0.314474	0.078874	-0.281571	0.996959	-0.00239855	0.503738	Alkbh7	66400
ENSMUSG00000062580	1240.57	0.304472	0.314474	0.180249	0.0516387	0.996959	0.00233095	0.503738	Timm17a	21854
ENSMUSG00000032733	902.328	0.40742	0.316274	0.185597	0.120706	0.996959	0.00296499	0.501259	Snx33	235406
ENSMUSG00000049872	89.8574	-1.695	0.316274	-0.0276344	-0.695392	0.996959	-0.00102444	0.501259	Calhm5	103511
ENSMUSG00000097576	6.34439	-4.08364	0.316274	-0.0102165	0.122848	0.996959	4.3871e-05	0.501259
ENSMUSG00000001517	30.8505	-1.39682	0.316534	-0.0349525	-0.583613	0.996959	-0.00119638	0.500903	Foxm1	14235
ENSMUSG00000026600	275.034	-0.822678	0.317521	-0.0667385	-0.23985	0.996959	-0.00175178	0.49955	Soat1	20652
ENSMUSG00000033705	62.3119	-0.956667	0.317521	-0.0550625	-0.315789	0.996959	-0.00138999	0.49955	Stard9	668880
ENSMUSG00000042340	53.5283	-1.01088	0.317757	-0.0510773	-1.19336	0.996959	-0.00498044	0.499227	Ctf1	13019
ENSMUSG00000055762	2860.54	0.375828	0.318962	0.183702	-0.126212	0.996959	-0.00357546	0.497583	Eef1d	66656
ENSMUSG00000018750	4823.48	0.340985	0.32036	0.186964	0.0528501	0.996959	0.0018784	0.495684	Zbtb4	75580
ENSMUSG00000032125	14.3104	-2.35735	0.32114	-0.0186462	1.15531	0.996959	0.000755408	0.494629	Robo4	74144
ENSMUSG00000023912	43.7783	-1.59738	0.321669	-0.0295485	-0.374035	0.996959	-0.000584165	0.493914	Slc25a27	74011
ENSMUSG00000020485	1022.22	0.4018	0.322316	0.182591	-0.188597	0.996959	-0.00488221	0.493041	Supt4a	20922
ENSMUSG00000043639	6.80091	-3.28237	0.322316	-0.0123954	-2.57765	0.996959	-0.000949913	0.493041	Rbm20	73713
ENSMUSG00000003228	1836.03	0.396086	0.322471	0.182666	0.0261592	0.996959	0.000673989	0.492831	Grk5	14773
ENSMUSG00000059775	9.5648	1.89708	0.322797	0.0226062	-0.0689731	0.996959	-7.52939e-05	0.492393
ENSMUSG00000005882	2877.02	0.340715	0.322797	0.183595	-0.0745361	0.996959	-0.00251352	0.492393	Uqcc1	56046
ENSMUSG00000030213	1512.74	-0.418808	0.322797	-0.183949	-0.0328942	0.996959	-0.000727041	0.492393	Atf7ip	54343
ENSMUSG00000038252	264.904	-0.493416	0.325483	-0.155142	-0.197146	0.996959	-0.00289677	0.488795	Ncapd2	68298
ENSMUSG00000020903	784.987	0.435421	0.325505	0.171359	-0.263076	0.996959	-0.00588675	0.488765	Stx8	55943
ENSMUSG00000032041	333.973	-0.506137	0.325505	-0.147765	0.129213	0.996959	0.00198126	0.488765	Tirap	117149
ENSMUSG00000103792	6.32764	-4.5384	0.326115	-0.00790308	0.321695	0.996959	7.3748e-05	0.487951
ENSMUSG00000074890	298.248	0.567728	0.327277	0.108334	-0.0508527	0.996959	-0.000642226	0.486407	Lcmt2	329504
ENSMUSG00000034345	1639.47	0.324027	0.329577	0.179813	0.0362128	0.996959	0.00133816	0.483366	Gtf2h5	66467
ENSMUSG00000066979	1672.43	0.37402	0.329833	0.178648	-0.0514045	0.996959	-0.00142543	0.483028	Bub3	12237
ENSMUSG00000022024	1506.97	0.309913	0.329844	0.176653	-0.0550046	0.996959	-0.00220989	0.483014	Sugt1	67955
ENSMUSG00000112969	10.8507	2.86658	0.330101	0.0131642	-0.777421	0.996959	-0.000451345	0.482676
ENSMUSG00000020863	3594.82	0.399949	0.330101	0.178261	0.0328098	0.996959	0.00123212	0.482676	Luc7l3	67684
ENSMUSG00000099881	685.17	0.38177	0.330101	0.182709	-0.0100021	0.996959	-0.000288591	0.482676	2810013P06Rik	100503178
ENSMUSG00000003429	4466.49	0.276814	0.330101	0.169944	-0.0472581	0.996959	-0.00234589	0.482676	Rps11	27207
ENSMUSG00000026977	1807.05	0.265802	0.330101	0.167798	0.026991	0.996959	0.00136505	0.482676	March7	57438
ENSMUSG00000046329	1817.38	-0.294259	0.330101	-0.174834	-0.112947	0.996959	-0.0051449	0.482676	Slc25a23	66972
ENSMUSG00000020079	402.324	0.485619	0.330582	0.142997	0.0982121	0.996959	0.00164757	0.482044	Supv3l1	338359
ENSMUSG00000057863	2618.99	0.516199	0.331563	0.143505	-0.0619087	0.996959	-0.00090401	0.480756	Rpl36	54217
ENSMUSG00000025666	3318.32	0.275847	0.331563	0.168813	0.0507701	0.996959	0.00204508	0.480756	Tmem47	192216
ENSMUSG00000029869	7.24226	-3.57505	0.331563	-0.01083	-0.476085	0.996959	-0.000105532	0.480756	Ephb6	13848
ENSMUSG00000063200	1982.3	0.2537	0.332813	0.159264	0.0606398	0.996959	0.00354274	0.479122	Nol7	70078
ENSMUSG00000040690	39.6188	-2.54691	0.332813	-0.0160632	-0.0259755	0.996959	-3.84723e-06	0.479122	Col16a1	107581
ENSMUSG00000024193	3314.09	0.300149	0.333994	0.174706	0.0439496	0.996959	0.00179497	0.477583	Phf1	21652
ENSMUSG00000062353	45.7883	1.15167	0.334504	0.0393041	0.116204	0.996959	0.00035252	0.476921	Gm15772	100034726
ENSMUSG00000057672	2971.44	0.320032	0.334847	0.1752	-0.0481064	0.996959	-0.00179356	0.476476	Pkn1	320795
ENSMUSG00000029994	8633.58	0.25504	0.334847	0.163012	-0.0419732	0.996959	-0.0023903	0.476476	Anxa4	11746
ENSMUSG00000024143	1224.03	-0.288302	0.334847	-0.172257	0.0287051	0.996959	0.00129904	0.476476	Rhoq	104215
ENSMUSG00000032238	2833.74	-0.312641	0.334847	-0.185291	0.156064	0.996959	0.00558264	0.476476	Rora	19883
ENSMUSG00000028124	858.969	-0.374162	0.334847	-0.183645	0.0495133	0.996959	0.00132719	0.476476	Gclm	14630
ENSMUSG00000030774	23780.8	0.2331	0.335636	0.155228	-0.122511	0.996959	-0.00844261	0.475454	Pak1	18479
ENSMUSG00000021891	273.636	-0.412111	0.335692	-0.17647	0.128888	0.996959	0.00292836	0.475381	Mettl6	67011
ENSMUSG00000037499	1304.86	0.504622	0.335805	0.14375	-0.0449469	0.996959	-0.000681244	0.475236	Nenf	66208
ENSMUSG00000021772	667.081	0.460985	0.336301	0.151328	0.141075	0.996959	0.00259588	0.474595	Nkiras1	69721
ENSMUSG00000028995	135.471	-0.840226	0.336301	-0.0618382	0.159323	0.996959	0.000870831	0.474595	Fam126a	84652
ENSMUSG00000029762	124.335	-1.02929	0.336301	-0.0481445	-0.281581	0.996959	-0.000961189	0.474595	Akr1b8	14187
ENSMUSG00000040249	246.021	-1.6066	0.336301	-0.028354	0.179392	0.996959	0.00026096	0.474595	Lrp1	16971
ENSMUSG00000026365	41.6374	-2.29696	0.336301	-0.0193241	0.305578	0.996959	0.000111882	0.474595	Cfh	12628
ENSMUSG00000075467	794.726	0.427757	0.33665	0.162336	-0.224045	0.996959	-0.00490091	0.474143	Dnlz	52838
ENSMUSG00000003068	4200.38	0.362318	0.33665	0.178346	-0.0108386	0.996959	-0.000595911	0.474143	Stk11	20869
ENSMUSG00000028156	1870.03	0.291619	0.33665	0.170796	0.0825104	0.996959	0.00343288	0.474143	Eif4e	13684
ENSMUSG00000022261	9080.37	0.226636	0.33665	0.152424	0.121676	0.996959	0.00666581	0.474143	Sdc2	15529
ENSMUSG00000028433	2048.44	-0.413233	0.33665	-0.174491	0.047481	0.996959	0.00107654	0.474143	Ubap2	68926
ENSMUSG00000083064	16.271	-1.75612	0.33665	-0.0260294	-0.117662	0.996959	-0.000149996	0.474143
ENSMUSG00000025887	20.0399	-2.93897	0.33665	-0.0131767	1.0375	0.996959	0.000424381	0.474143	Casp12	12364
ENSMUSG00000001089	6160.51	0.361742	0.337227	0.177121	0.28339	0.996959	0.0084623	0.4734	Luzp1	269593
ENSMUSG00000029649	2451.88	0.354072	0.337227	0.174765	-0.100424	0.996959	-0.00282891	0.4734	Pomp	66537
ENSMUSG00000044147	7097.62	0.291338	0.337227	0.167559	0.0295635	0.996959	0.00339793	0.4734	Arf6	11845
ENSMUSG00000040669	1073.1	-0.389177	0.337227	-0.188104	0.223189	0.996959	0.00550762	0.4734	Phc1	13619
ENSMUSG00000030124	496.058	-1.14291	0.337227	-0.0411385	-0.00903366	0.996959	-0.000225737	0.4734	Lag3	16768
ENSMUSG00000053317	1015.47	0.546504	0.337277	0.117489	-0.171265	0.996959	-0.00224292	0.473335	Sec61b	66212
ENSMUSG00000008682	12216.4	0.378791	0.338154	0.175209	-0.200123	0.996959	-0.00546162	0.472208	Rpl10	110954
ENSMUSG00000007892	6757.43	0.477572	0.33893	0.138706	-0.113928	0.996959	-0.00192239	0.471213	Rplp1	56040
ENSMUSG00000059482	408.312	-0.378393	0.33893	-0.177367	-0.149882	0.996959	-0.00403607	0.471213	2610301B20Rik	67157
ENSMUSG00000031805	39.9329	-1.28569	0.33893	-0.0368469	-0.43751	0.996959	-0.00103256	0.471213	Jak3	16453
ENSMUSG00000066456	28.8761	-1.55929	0.33893	-0.0294848	0.322054	0.996959	0.000504599	0.471213	Hmgn3	94353
ENSMUSG00000001025	147.504	-1.90184	0.33893	-0.0229378	-0.175817	0.996959	-0.000302782	0.471213	S100a6	20200
ENSMUSG00000021614	13.6158	-2.48461	0.33893	-0.0169714	1.40681	0.996959	0.000750994	0.471213	Vcan	13003
ENSMUSG00000030042	924.271	0.295372	0.338949	0.171108	-0.135458	0.996959	-0.00605134	0.471188	Pole4	66979
ENSMUSG00000060450	2409.61	0.227913	0.338949	0.151919	-0.101442	0.996959	-0.0071058	0.471188	Rnf14	56736
ENSMUSG00000035107	2408.49	-0.264425	0.338949	-0.165983	0.105304	0.996959	0.00567866	0.471188	Dcbld2	73379
ENSMUSG00000022199	414.912	-0.506616	0.338949	-0.139259	-0.123256	0.996959	-0.00183981	0.471188	Slc22a17	59049
ENSMUSG00000056515	115.795	-0.532464	0.338949	-0.121972	-0.0602608	0.996959	-0.000946628	0.471188	Rab31	106572
ENSMUSG00000015094	1029.56	0.327684	0.339155	0.174671	-0.276447	0.996959	-0.00932442	0.470924	Npdc1	18146
ENSMUSG00000022125	1079.47	-0.290523	0.339155	-0.170969	-0.018859	0.996959	-0.000126909	0.470924	Cln5	211286
ENSMUSG00000030782	524.633	-0.519055	0.339155	-0.126719	-0.604051	0.996959	-0.00923002	0.470924	Tgfb1i1	21804
ENSMUSG00000029552	141.624	-0.963727	0.339155	-0.050813	-0.341357	0.996959	-0.00144295	0.470924	Tes	21753
ENSMUSG00000031309	3017.36	0.275384	0.341376	0.165969	0.193236	0.996959	0.00988387	0.46809	Rps6ka3	110651
ENSMUSG00000045319	6.32927	-4.7869	0.342298	-0.00723264	-0.188555	0.996959	-3.35806e-05	0.466918	Proser2	227545
ENSMUSG00000050627	1038.61	-0.267007	0.342702	-0.16422	-0.0672143	0.996959	-0.00356507	0.466407	Gpd1l	333433
ENSMUSG00000020918	663.067	-0.514262	0.342702	-0.126218	0.0434839	0.996959	0.000648003	0.466407	Kat2a	14534
ENSMUSG00000087881	11.9609	4.25615	0.342828	0.00794835	1.71914	0.996959	0.000416814	0.466246	LOC115487906	115487906
ENSMUSG00000008892	1565.23	0.362956	0.342828	0.172681	-0.130807	0.996959	-0.00377387	0.466246	Vdac3	22335
ENSMUSG00000014606	1827.77	0.329745	0.342828	0.174408	-0.061386	0.996959	-0.00198025	0.466246	Slc25a11	67863
ENSMUSG00000032249	2984.85	0.30003	0.342828	0.175222	-0.0677286	0.996959	-0.0030044	0.466246	Anp32a	11737
ENSMUSG00000073889	2309.45	0.273593	0.342828	0.171861	-0.218822	0.996959	-0.0119394	0.466246	Il11ra1	16157
ENSMUSG00000024668	1210.9	0.271782	0.342828	0.163887	0.101205	0.996959	0.00508916	0.466246	Sdhaf2	66072
ENSMUSG00000001891	3131.8	0.21046	0.342828	0.145875	0.0198818	0.996959	0.0013774	0.466246	Ugp2	216558
ENSMUSG00000022387	1746.72	-0.303864	0.342828	-0.1715	0.0699284	0.996959	0.00278591	0.466246	Brd1	223770
ENSMUSG00000049488	281.241	-0.441623	0.342828	-0.156889	0.293194	0.996959	0.00520283	0.466246	Tmem67	329795
ENSMUSG00000074305	312.786	-0.578538	0.342828	-0.103011	0.0802842	0.996959	0.000882119	0.466246	Peak1	244895
ENSMUSG00000030134	40.9602	-1.10164	0.342828	-0.0431798	-0.106199	0.996959	-0.000205368	0.466246	Rasgef1a	70727
ENSMUSG00000053040	48.1296	-1.27328	0.342828	-0.0366747	0.969029	0.996959	0.00230769	0.466246	Aph1c	68318
ENSMUSG00000059049	142.952	-1.28946	0.342828	-0.0358863	-0.473003	0.996959	-0.000309225	0.466246	Frem1	329872
ENSMUSG00000108207	10.6441	-2.01692	0.342828	-0.0213027	0.625549	0.996959	0.000495573	0.466246
ENSMUSG00000102963	13.7456	-2.35857	0.342828	-0.0169535	-1.13555	0.996959	-0.000810298	0.466246
ENSMUSG00000033538	35.91	-2.61279	0.342828	-0.0153367	-0.367238	0.996959	-0.000256644	0.466246	Casp4	12363
ENSMUSG00000062896	5.41533	3.10635	0.343138	0.0109351	-1.76444	0.996959	-0.000690151	0.465853
ENSMUSG00000046721	80.4184	0.826996	0.343138	0.0572544	-0.121829	0.996959	-0.000756811	0.465853	Rpl14-ps1	100040970
ENSMUSG00000009863	1894.04	0.406395	0.343138	0.168864	-0.151327	0.996959	-0.00350489	0.465853	Sdhb	67680
ENSMUSG00000007721	1741.63	0.403172	0.343138	0.165475	0.0159902	0.996959	0.000378472	0.465853	Ccdc124	234388
ENSMUSG00000020873	1688.89	0.392705	0.343138	0.167076	-0.0281374	0.996959	-0.000495601	0.465853	Slc35b1	110172
ENSMUSG00000028683	478.89	0.320163	0.343138	0.172989	-0.227172	0.996959	-0.00873976	0.465853	Eif2b3	108067
ENSMUSG00000031333	2368.53	0.178815	0.343138	0.13184	0.220775	0.996959	0.137536	0.465853	Abcb7	11306
ENSMUSG00000032604	1791.53	-0.198292	0.343138	-0.138647	-0.029902	0.996959	-0.00239101	0.465853	Qars	97541
ENSMUSG00000029456	311.557	-0.351163	0.343138	-0.175972	-0.0692849	0.996959	-0.00205808	0.465853	Acad10	71985
ENSMUSG00000086075	297.163	-0.690279	0.343138	-0.078824	0.622234	0.996959	0.00472936	0.465853
ENSMUSG00000025170	78.7338	-1.10192	0.343138	-0.0430107	-0.219271	0.996959	-0.000926406	0.465853	Rab40b	217371
ENSMUSG00000098679	10.8036	3.34107	0.343716	0.010612	-0.469311	0.996959	-0.000194832	0.465122	Mir7688	102465791
ENSMUSG00000028121	5713.05	0.30505	0.343716	0.165378	0.237486	0.996959	0.00982776	0.465122	Bcar3	29815
ENSMUSG00000020491	217.258	-0.548418	0.343716	-0.110828	0.0980518	0.996959	0.00124345	0.465122	2810021J22Rik	69944
ENSMUSG00000054863	9.28703	-2.81714	0.34429	-0.0144916	-1.05679	0.996959	-0.000579795	0.464398	Tafa5	106014
ENSMUSG00000045160	528.54	0.439132	0.34438	0.148877	-0.026428	0.996959	-0.000414796	0.464284	Bola3	78653
ENSMUSG00000031586	4411.7	-0.247536	0.345135	-0.157138	-0.0223957	0.996959	-0.00130077	0.463333	Rbpms	19663
ENSMUSG00000060419	162.893	0.550499	0.345309	0.102397	-0.137393	0.996959	-0.00176614	0.463114
ENSMUSG00000021693	503.065	-0.322509	0.345319	-0.171972	-0.137521	0.996959	-0.00475227	0.463102	Kif2a	16563
ENSMUSG00000020937	1129.19	0.491396	0.345382	0.124119	0.369636	0.996959	0.00550094	0.463023	Plcd3	72469
ENSMUSG00000100017	244.982	0.58068	0.346106	0.0926876	-0.489377	0.996959	-0.00578858	0.462114	2410022M11Rik	100503842
ENSMUSG00000032328	8486.34	0.236786	0.34656	0.15348	0.15165	0.996959	0.0101181	0.461544	Tmem30a	69981
ENSMUSG00000019809	895.522	0.232815	0.34656	0.152527	-0.144251	0.996959	-0.0101908	0.461544	Pex3	56535
ENSMUSG00000036534	472.582	-0.382653	0.34656	-0.169822	0.147108	0.996959	0.00367864	0.461544	Slc38a7	234595
ENSMUSG00000031822	2478.26	-0.444977	0.34656	-0.152383	0.0284222	0.996959	0.000541559	0.461544	Gse1	382034
ENSMUSG00000047146	285.962	-0.485749	0.34656	-0.135253	-0.242668	0.996959	-0.00385363	0.461544	Tet1	52463
ENSMUSG00000025171	351.899	-0.53893	0.34656	-0.113019	-0.230977	0.996959	-0.0030202	0.461544	Ubtd1	226122
ENSMUSG00000040473	81.7616	-0.911022	0.34656	-0.053121	-0.152759	0.996959	-0.000914353	0.461544	Cfap69	207686
ENSMUSG00000021486	2017.93	0.32358	0.346699	0.170504	-0.0277596	0.996959	-0.00102988	0.46137	Prelid1	66494
ENSMUSG00000005299	2661.59	0.141581	0.346699	0.112257	0.123592	0.996959	0.0287685	0.46137	Letm1	56384
ENSMUSG00000024912	87.4563	-1.02711	0.346857	-0.0460934	1.18531	0.996959	0.00371905	0.461172	Fosl1	14283
ENSMUSG00000066900	2628.49	0.263872	0.347128	0.160457	-0.0414899	0.996959	-0.00214335	0.460833	Suds3	71954
ENSMUSG00000060572	8.85477	2.05915	0.347376	0.0183896	-1.39351	0.996959	-0.000667515	0.460522	Mfap2	17150
ENSMUSG00000022048	6106.36	0.3438	0.347795	0.16928	0.274502	0.996959	0.00878362	0.459999	Dpysl2	12934
ENSMUSG00000047789	436.898	-0.466909	0.347795	-0.140698	0.00372306	0.996959	0.000123328	0.459999	Slc38a9	268706
ENSMUSG00000029830	8.19885	2.93084	0.347833	0.0117594	0.999448	0.996959	0.000472987	0.459952	Svopl	320590
ENSMUSG00000033326	1470.03	-0.342671	0.347833	-0.171323	-0.0391794	0.996959	-0.000588105	0.459952	Kdm4a	230674
ENSMUSG00000087034	8.61418	-2.68878	0.347876	-0.0152362	-0.391187	0.996959	-0.000233608	0.459899
ENSMUSG00000030045	510.8	0.340728	0.347922	0.171102	0.158569	0.996959	0.00483886	0.45984	Mrpl19	56284
ENSMUSG00000039304	7.91371	-2.61164	0.348583	-0.0155536	2.06402	0.996959	0.000812375	0.459016	Tnfsf10	22035
ENSMUSG00000067212	5607.78	0.532545	0.349025	0.105376	-0.404883	0.996959	-0.00552879	0.458467	H2-T23	15040
ENSMUSG00000022756	208.421	-0.698079	0.349025	-0.0742796	-0.394187	0.996959	-0.00315172	0.458467	Slc7a4	224022
ENSMUSG00000008855	2901.76	-0.2405	0.349088	-0.153806	0.187264	0.996959	0.0124028	0.458388	Hdac5	15184
ENSMUSG00000033083	502.747	-0.565793	0.349177	-0.10135	0.265051	0.996959	0.00298922	0.458277	Tbc1d4	210789
ENSMUSG00000016252	2506.96	0.638301	0.350708	0.0849073	-0.0768253	0.996959	-0.00069595	0.456376	Atp5e	67126
ENSMUSG00000059555	378.925	0.542699	0.350708	0.102114	-0.474551	0.996959	-0.00630823	0.456376	Tor4a	227612
ENSMUSG00000018398	1323.41	-0.275503	0.351054	-0.162544	0.120904	0.996959	0.00566698	0.455949	Sept8	20362
ENSMUSG00000004451	354.484	-0.461773	0.351054	-0.144229	-0.214022	0.996959	-0.00371514	0.455949	Ralb	64143
ENSMUSG00000038259	398.933	0.672598	0.351917	0.0728611	-0.0848949	0.996959	-0.000697519	0.454882	Gdf5	14563
ENSMUSG00000041697	3881.2	0.444182	0.351917	0.139804	-0.151365	0.996959	-0.00285275	0.454882	Cox6a1	12861
ENSMUSG00000028419	4390.43	0.37784	0.351917	0.154129	-0.0847547	0.996959	-0.00241013	0.454882	Chmp5	76959
ENSMUSG00000062127	1278.64	-0.511604	0.351917	-0.119397	0.241111	0.996959	0.00334917	0.454882	Cttnbp2nl	80281
ENSMUSG00000004043	325.228	-0.616896	0.351917	-0.0877204	0.253357	0.996959	0.00238386	0.454882	Stat5a	20850
ENSMUSG00000016940	1925.1	0.267562	0.352438	0.159759	-0.152473	0.996959	-0.00800713	0.45424	Kctd2	70382
ENSMUSG00000029815	299.807	0.548326	0.352873	0.0977663	0.141428	0.996959	0.00155116	0.453705	Malsu1	75593
ENSMUSG00000046618	40.3205	-1.44904	0.352873	-0.0304039	-0.272132	0.996959	-0.000481556	0.453705	Olfml2a	241327
ENSMUSG00000107383	65.2973	0.771509	0.357814	0.0602893	0.111714	0.996959	0.000728045	0.447665
ENSMUSG00000023904	1655.6	0.358531	0.357814	0.15777	-0.113195	0.996959	-0.0032144	0.447665	Hcfc1r1	353502
ENSMUSG00000022635	1576.74	0.364772	0.358251	0.161641	-0.0808852	0.996959	-0.00220707	0.447135	Zcrb1	67197
ENSMUSG00000033467	798.773	0.349885	0.358251	0.164327	-0.0506781	0.996959	-0.00179535	0.447135	Crlf2	57914
ENSMUSG00000022557	1636.05	0.275166	0.358251	0.160225	-0.0731982	0.996959	-0.00345809	0.447135	Bop1	12181
ENSMUSG00000037236	5044.23	0.244472	0.358251	0.153114	-0.0286529	0.996959	-0.00206011	0.447135	Matr3	17184
ENSMUSG00000035992	875.941	-0.384999	0.358251	-0.153518	-0.0317273	0.996959	-0.000830267	0.447135	Fnip1	216742
ENSMUSG00000041215	492.971	-0.480551	0.358251	-0.127642	0.194278	0.996959	0.00303148	0.447135	Yeats2	208146
ENSMUSG00000033684	886.505	-0.320558	0.358424	-0.166473	0.159938	0.996959	0.00576388	0.446925	Qsox1	104009
ENSMUSG00000015957	6.05732	-3.40111	0.358424	-0.0110374	0.0853585	0.996959	3.37369e-05	0.446925	Wnt11	22411
ENSMUSG00000018286	2618.64	0.387259	0.360093	0.156372	-0.170254	0.996959	-0.00406283	0.444908	Psmb6	19175
ENSMUSG00000038520	2077.81	0.256112	0.360093	0.155724	-0.174504	0.996959	-0.0108712	0.444908	Tbc1d17	233204
ENSMUSG00000073702	2355.53	0.391033	0.360982	0.153787	-0.0285878	0.996959	-0.000666439	0.443837	Rpl31	114641
ENSMUSG00000048445	116.453	-1.03601	0.36263	-0.0434645	0.101537	0.996959	0.000406513	0.441859	Ccdc57	71276
ENSMUSG00000096549	6.77466	-3.42193	0.36263	-0.0113289	1.3527	0.996959	0.000440366	0.441859	Prickle4	381104
ENSMUSG00000087290	355.516	0.544926	0.362985	0.0968771	-0.0683413	0.996959	-0.00090024	0.441434
ENSMUSG00000002416	891.984	0.392885	0.362985	0.152938	-0.266406	0.996959	-0.00648874	0.441434	Ndufb2	68198
ENSMUSG00000024081	1527.73	0.269311	0.362985	0.157599	-0.0520951	0.996959	-0.00251835	0.441434	Cebpz	12607
ENSMUSG00000020380	592.891	-0.382569	0.362985	-0.159099	0.0425836	0.996959	0.00190477	0.441434	Rad50	19360
ENSMUSG00000022621	212.177	-0.612969	0.362985	-0.0858785	0.338574	0.996959	0.00302567	0.441434	Rabl2	68708
ENSMUSG00000056656	81.9986	-1.17238	0.362985	-0.0381687	0.000463885	0.999762	-1.05008e-05	0.440215	Apol8	239552
ENSMUSG00000019577	428.3	0.823412	0.363902	0.0535382	0.722708	0.996959	0.00364308	0.440339	Pdk4	27273
ENSMUSG00000024072	2372.14	0.240569	0.363902	0.150952	0.0565166	0.996959	0.00361337	0.440339	Yipf4	67864
ENSMUSG00000019518	668.27	-0.349046	0.363902	-0.153753	0.0796016	0.996959	0.00200922	0.440339	Ap4m1	11781
ENSMUSG00000072872	759.976	-0.437714	0.363902	-0.141204	-0.192393	0.996959	-0.00364956	0.440339	Rybp	56353
ENSMUSG00000002325	730.128	-0.451118	0.363902	-0.138382	0.00411465	0.996959	-9.52258e-05	0.440339	Irf9	16391
ENSMUSG00000081669	10.6787	2.35169	0.364286	0.0167955	0.710808	0.996959	0.00059409	0.43988
ENSMUSG00000046229	1672.42	0.390133	0.364286	0.15722	-0.145813	0.996959	-0.00348563	0.43988	Scand1	19018
ENSMUSG00000032518	7701.48	0.369998	0.364286	0.159459	-0.098904	0.996959	-0.00303027	0.43988	Rpsa	16785
ENSMUSG00000032330	2378.24	0.362441	0.364286	0.163089	-0.134996	0.996959	-0.00372543	0.43988	Cox7a2	12866
ENSMUSG00000039033	260.812	0.413348	0.364371	0.145347	0.134886	0.996959	0.00279411	0.439779	Tasp1	75812
ENSMUSG00000027206	2736.84	0.241255	0.365366	0.150767	0.031524	0.996959	0.00128673	0.438595	Cops2	12848
ENSMUSG00000090291	130.604	2.03136	0.365605	0.0173709	-0.285553	0.996959	-0.000250198	0.43831	Lrrc10b	278795
ENSMUSG00000020872	28.9722	1.40039	0.365605	0.0291054	-0.489082	0.996959	-0.00150974	0.43831	Tac4	93670
ENSMUSG00000085614	43.639	1.07184	0.365605	0.0389812	-0.351698	0.996959	-0.000810763	0.43831
ENSMUSG00000033819	1183.96	0.296206	0.365605	0.149074	-0.0774882	0.996959	-0.00270604	0.43831	Ppp1r16a	73062
ENSMUSG00000001552	9143.85	-0.278593	0.365605	-0.154443	-0.00221687	0.996959	-8.81676e-05	0.43831	Jup	16480
ENSMUSG00000029860	1615.15	-0.463114	0.365605	-0.132712	-0.0125216	0.996959	-0.000222402	0.43831	Zyx	22793
ENSMUSG00000032586	29.4818	-1.19893	0.365605	-0.0372915	0.168754	0.996959	0.000437889	0.43831	Traip	22036
ENSMUSG00000097747	6.08251	-3.45324	0.365743	-0.0117458	-0.626854	0.996959	-0.000287744	0.438146
ENSMUSG00000025035	650.227	0.408606	0.366266	0.146798	-0.0570289	0.996959	-0.00127773	0.437526	Arl3	56350
ENSMUSG00000087496	7.41978	3.78791	0.367175	0.00770339	0.663306	0.996959	0.00017833	0.43645
ENSMUSG00000061086	5.30103	-4.24617	0.368117	-0.00818572	0.331495	0.996959	8.63904e-05	0.435337	Myl4	17896
ENSMUSG00000039081	3095.16	-0.272366	0.368473	-0.156637	0.0339572	0.996959	0.000552531	0.434917	Zfp503	218820
ENSMUSG00000043445	612.547	0.442324	0.368959	0.129433	-0.00704379	0.996959	9.95065e-05	0.434345	Pgp	67078
ENSMUSG00000049800	2095.65	-0.343345	0.368959	-0.154788	0.0344143	0.996959	0.00103892	0.434345	Sertad2	58172
ENSMUSG00000028312	310.978	-0.476584	0.369257	-0.121997	0.142673	0.996959	0.00215004	0.433993	Smc2	14211
ENSMUSG00000030876	2165.22	0.247978	0.369508	0.153354	-0.244892	0.996959	-0.0161663	0.433699	Mettl9	59052
ENSMUSG00000036019	25.2774	1.51058	0.369615	0.0257166	1.428	0.996959	0.00192735	0.433573	Tmtc2	278279
ENSMUSG00000045039	10213.5	0.354763	0.369615	0.157378	0.18789	0.996959	0.00528506	0.433573	Megf8	269878
ENSMUSG00000022982	3620.47	0.418905	0.369933	0.139292	-0.0578118	0.996959	-0.00116133	0.433199	Sod1	20655
ENSMUSG00000020803	1679.44	0.431905	0.370127	0.135299	-0.135477	0.996959	-0.00260093	0.432972	Txndc17	52700
ENSMUSG00000031482	238.722	-0.536319	0.370127	-0.101022	-0.301769	0.996959	-0.0038539	0.432972	Slc25a15	18408
ENSMUSG00000036199	2027.37	0.382561	0.370445	0.151068	-0.126097	0.996959	-0.00307369	0.432599	Ndufa13	67184
ENSMUSG00000036299	2860.32	0.373379	0.370445	0.160113	-0.17661	0.996959	-0.00455902	0.432599	BC031181	407819
ENSMUSG00000027489	1015.33	-0.395752	0.370445	-0.141825	-0.132454	0.996959	-0.00289906	0.432599	Necab3	56846
ENSMUSG00000021662	964.506	-0.372904	0.370903	-0.153404	0.0881651	0.996959	0.00226178	0.432062	Arhgef28	110596
ENSMUSG00000099478	42.1998	-1.14822	0.370903	-0.0383403	0.296889	0.996959	0.000761897	0.432062
ENSMUSG00000026193	25.1776	-2.04717	0.370903	-0.0193868	-0.557099	0.996959	-0.000492443	0.432062	Fn1	14268
ENSMUSG00000091881	11.4153	2.72886	0.371483	0.0121805	1.0002	0.996959	0.00047882	0.431384
ENSMUSG00000050936	46.3002	1.5592	0.371483	0.0242564	-0.0210592	0.996959	9.21534e-05	0.431384
ENSMUSG00000051844	76.1992	0.882846	0.371483	0.0486797	-0.151058	0.996959	-0.000748908	0.431384	B230319C09Rik	320775
ENSMUSG00000041560	3732.84	0.312132	0.371483	0.168662	0.0155981	0.996959	0.000564208	0.431384	Nop53	68077
ENSMUSG00000055137	43.8532	-0.995181	0.371483	-0.044961	0.897096	0.996959	0.00293274	0.431384	Sugct	192136
ENSMUSG00000022144	90.0882	-2.53463	0.371483	-0.0145083	1.10897	0.996959	0.000545859	0.431384	Gdnf	14573
ENSMUSG00000022292	1218.6	0.302893	0.371513	0.154898	0.35194	0.996959	0.0147689	0.431349	Rrm2b	382985
ENSMUSG00000040681	3084.63	0.299937	0.37257	0.157609	0.0338292	0.996959	0.00130477	0.430114	Hmgn1	15312
ENSMUSG00000069682	55.5693	0.977809	0.373025	0.0427529	-0.329593	0.996959	-0.00127064	0.429585
ENSMUSG00000033767	245.401	-0.79778	0.373432	-0.0581367	0.110077	0.996959	0.000608566	0.429111	Tmem131l	229473
ENSMUSG00000004947	630.063	-0.339843	0.37365	-0.159267	0.0199022	0.996959	-3.26121e-05	0.428858	Dtx2	74198
ENSMUSG00000029917	7.11277	-4.50204	0.37365	-0.00642553	-0.649396	0.996959	-0.000270432	0.428858	Qrfprl	243407
ENSMUSG00000022151	950.495	0.239492	0.373668	0.147281	0.128814	0.996959	0.00782729	0.428836	Ttc33	67515
ENSMUSG00000039130	653.192	0.458353	0.374222	0.120766	-0.107765	0.996959	-0.0018032	0.428193	Zc3hc1	232679
ENSMUSG00000036825	309.344	-0.40478	0.374222	-0.144124	0.308321	0.996959	0.00654649	0.428193	Ssx2ip	99167
ENSMUSG00000093674	6413.43	0.492807	0.374505	0.106625	-0.0549087	0.996959	-0.00078693	0.427865	Rpl41	67945
ENSMUSG00000036915	1721.69	0.847313	0.374824	0.0500696	0.558015	0.996959	0.00265093	0.427495	Kirrel2	243911
ENSMUSG00000025630	1693.27	0.359173	0.374824	0.153441	-0.0533853	0.996959	-0.0014349	0.427495	Hprt	15452
ENSMUSG00000038235	3952	0.239216	0.374824	0.147805	0.00714334	0.996959	0.00042755	0.427495	F11r	16456
ENSMUSG00000005615	2313.27	-0.198272	0.374824	-0.130997	-0.0125609	0.996959	-0.00159218	0.427495	Pcyt1a	13026
ENSMUSG00000015452	973.243	-0.530345	0.374824	-0.110185	0.120634	0.996959	0.00149793	0.427495	Ager	11596
ENSMUSG00000036545	135.089	-0.959829	0.375121	-0.0461861	-0.290777	0.996959	-0.00112992	0.427151	Adamts2	216725
ENSMUSG00000062760	244.83	-1.57746	0.37553	-0.0258307	-0.405837	0.996959	-0.00064419	0.426678	Shisal1	72301
ENSMUSG00000007891	9139.21	0.221222	0.375609	0.142693	-0.116098	0.996959	-0.00843453	0.426586	Ctsd	13033
ENSMUSG00000043683	1801.49	0.293803	0.376184	0.151398	0.152353	0.996959	0.0125781	0.425922	Fem1a	14154
ENSMUSG00000039270	4746.3	-0.460096	0.376184	-0.122791	0.241673	0.996959	0.00396448	0.425922	Megf9	230316
ENSMUSG00000035769	70.7627	-1.124	0.376184	-0.0381192	-0.295286	0.996959	-0.000737847	0.425922	Xylb	102448
ENSMUSG00000061477	2965.96	0.394554	0.376256	0.137778	-0.131402	0.996959	-0.00343024	0.425839	Rps7	20115
ENSMUSG00000024099	1869.8	0.383149	0.376256	0.145366	-0.184365	0.996959	-0.00430079	0.425839	Ndufv2	72900
ENSMUSG00000033389	1418.13	0.340759	0.376417	0.153654	0.074679	0.996959	0.00232262	0.425653	Arhgap44	216831
ENSMUSG00000033955	1132.39	-0.357097	0.376417	-0.155644	-0.159998	0.996959	-0.00438841	0.425653	Tnks1bp1	228140
ENSMUSG00000063808	564.83	-0.42533	0.376417	-0.135408	0.0581204	0.996959	0.0010451	0.425653	Gpatch1	67471
ENSMUSG00000020949	1110.41	0.356841	0.378362	0.153028	-0.12618	0.996959	-0.00397572	0.423416	Fkbp3	30795
ENSMUSG00000033826	5.81677	4.25077	0.379244	0.00643856	-0.245889	0.996959	-4.71059e-05	0.422404	Dnah8	13417
ENSMUSG00000100215	152.851	0.871011	0.379244	0.0478687	-0.111706	0.996959	-0.000569595	0.422404
ENSMUSG00000030979	362.32	0.475716	0.379244	0.110194	-0.0441289	0.996959	-0.00058	0.422404	Uros	22276
ENSMUSG00000050608	2082.47	0.337105	0.379244	0.15733	-0.0791869	0.996959	-0.00241692	0.422404	Micos10	433771
ENSMUSG00000030682	2509.55	0.240832	0.379244	0.146807	-0.0614573	0.996959	-0.00365135	0.422404	Cdipt	52858
ENSMUSG00000035372	1018.97	-0.336067	0.379244	-0.155167	-0.236862	0.996959	-0.00753078	0.422404	1810055G02Rik	72056
ENSMUSG00000028063	14108.4	-0.39911	0.379244	-0.143116	0.211786	0.996959	0.00413087	0.422404	Lmna	16905
ENSMUSG00000049076	916.583	-0.40211	0.379244	-0.139678	0.136547	0.996959	0.00290165	0.422404	Acap2	78618
ENSMUSG00000035045	108.865	-0.462149	0.379244	-0.119241	0.0445591	0.996959	0.000658467	0.422404	Zc3h12b	547176
ENSMUSG00000062980	340.199	-0.509059	0.379244	-0.104904	-0.0449183	0.996959	-0.000594785	0.422404	Cped1	214642
ENSMUSG00000023963	43.0545	-1.20992	0.379244	-0.0331223	0.216455	0.996959	0.000480369	0.422404	Cyp39a1	56050
ENSMUSG00000003617	208.059	-1.51347	0.379244	-0.027246	-0.113449	0.996959	-6.10637e-05	0.422404	Cp	12870
ENSMUSG00000033793	2082.59	0.29308	0.379597	0.157305	0.091859	0.996959	0.00273275	0.421999	Atp6v1h	108664
ENSMUSG00000110357	13.0882	2.92732	0.37962	0.0110613	-0.618175	0.996959	-0.000290474	0.421974	A030001D20Rik	100126243
ENSMUSG00000066406	2020.61	-0.407717	0.379941	-0.140217	0.500151	0.996959	0.0106634	0.421607	Akap13	75547
ENSMUSG00000090266	435.774	0.479919	0.379966	0.108384	-0.102755	0.996959	-0.00156884	0.421577	Mettl23	74319
ENSMUSG00000020064	1121.32	-0.27425	0.380342	-0.153316	0.172074	0.996959	0.00785324	0.421148	Herc4	67345
ENSMUSG00000013921	33.4151	-1.8923	0.380342	-0.0207392	-0.734479	0.996959	-0.000669074	0.421148	Clip3	76686
ENSMUSG00000039640	834.522	0.42504	0.3813	0.126865	-0.00564681	0.996959	-9.56211e-05	0.420055	Mrpl12	56282
ENSMUSG00000014856	654.161	0.393388	0.3813	0.140801	-0.147141	0.996959	-0.00333221	0.420055	Tmem208	66320
ENSMUSG00000020747	886.309	-0.319061	0.3813	-0.153368	0.0760996	0.996959	0.00235792	0.420055	Tmem94	71947
ENSMUSG00000021493	174.55	-0.998728	0.3813	-0.0431842	-0.0645404	0.996959	-0.000504354	0.420055	Pdlim7	67399
ENSMUSG00000067365	1300.11	0.288689	0.381363	0.152441	-0.0039434	0.996959	0.000770714	0.419984	Tmem128	66309
ENSMUSG00000029998	3411.29	-0.196434	0.381885	-0.117885	0.0942674	0.996959	0.00753812	0.41939	Pcyox1	66881
ENSMUSG00000071113	9.23202	2.92746	0.383223	0.0107294	-1.29115	0.996959	-0.000570557	0.417871	Mboat4	234155
ENSMUSG00000069601	82.451	0.933385	0.383279	0.0435569	0.0654575	0.996959	0.000318873	0.417807	Ank3	11735
ENSMUSG00000028523	9.96437	-2.75461	0.383279	-0.0131576	0.601178	0.996959	0.000273017	0.417807	Tctex1d1	67344
ENSMUSG00000086340	7.41351	3.65764	0.384084	0.00782581	-1.50123	0.996959	-0.000422521	0.416896
ENSMUSG00000032735	5205.47	0.469642	0.384084	0.108988	0.0182094	0.996959	0.000293431	0.416896	Ablim3	319713
ENSMUSG00000031917	396.313	0.415715	0.384084	0.129693	-0.0159639	0.996959	-0.000285222	0.416896	Nip7	66164
ENSMUSG00000053565	2112.67	0.392257	0.384084	0.13717	-0.0890765	0.996959	-0.0019746	0.416896	Eif3k	73830
ENSMUSG00000024885	127.187	-1.10662	0.384084	-0.0380635	-1.37393	0.996959	-0.00393869	0.416896	Aldh3b1	67689
ENSMUSG00000034472	18.7586	-2.42	0.384084	-0.0152459	-2.77583	0.996959	-0.00139328	0.416896	Rasd2	75141
ENSMUSG00000097727	5.54281	4.16109	0.384422	0.00739272	-0.140061	0.996959	-3.67355e-05	0.416514	F630040K05Rik	433111
ENSMUSG00000024350	508.755	-0.33613	0.384422	-0.151999	0.156994	0.996959	0.00469571	0.416514	Dnajc18	76594
ENSMUSG00000026701	2811.5	-0.353387	0.384422	-0.150612	0.0362063	0.996959	0.000985865	0.416514	Prdx6	11758
ENSMUSG00000084124	150.024	0.514608	0.38532	0.0958346	0.271572	0.996959	0.00356632	0.4155
ENSMUSG00000021692	284.637	0.364343	0.38532	0.145058	-0.127796	0.996959	-0.00311629	0.4155	Dimt1	66254
ENSMUSG00000081559	8.29911	1.796	0.38611	0.0209146	0.974381	0.996959	0.000993136	0.414612
ENSMUSG00000000555	296.414	-0.63603	0.386521	-0.0739373	-0.103408	0.996959	-0.000974446	0.414149	Itga5	16402
ENSMUSG00000029438	532.218	-0.495239	0.386891	-0.104383	0.0705589	0.996959	0.000979807	0.413734	Bcl7a	77045
ENSMUSG00000027276	104.159	-0.814777	0.387575	-0.0537839	-0.264267	0.996959	-0.00128785	0.412967	Jag1	16449
ENSMUSG00000032076	90.0759	-1.23724	0.389032	-0.0324671	-0.396366	0.996959	-0.00098878	0.411337	Cadm1	54725
ENSMUSG00000026404	272.648	0.547175	0.389604	0.0849182	0.0315822	0.996959	0.000185171	0.410699	Ddx59	67997
ENSMUSG00000031865	8183.67	0.164724	0.390096	0.117167	0.0619272	0.996959	0.00879643	0.410151	Dctn1	13191
ENSMUSG00000002324	17.5096	-3.02268	0.392044	-0.0114053	-1.80094	0.996959	-0.000723008	0.407988	Rec8	56739
ENSMUSG00000103002	14.1945	2.13983	0.392248	0.015603	-0.332093	0.996959	-0.000252848	0.407762
ENSMUSG00000032184	522.531	0.560783	0.392812	0.0786968	-0.300008	0.996959	-0.00337547	0.407138	Lysmd2	70082
ENSMUSG00000059291	3049.78	0.525002	0.393087	0.0974631	-0.050263	0.996959	-0.000609292	0.406834	Rpl11	67025
ENSMUSG00000027242	191.522	-0.60467	0.393518	-0.0775615	0.307507	0.996959	0.00277108	0.406358	Wdr76	241627
ENSMUSG00000086552	5.16229	5.09566	0.394523	0.00476033	0.990871	0.996959	0.000137116	0.40525	Dlx4os	320453
ENSMUSG00000055723	3720.61	0.385997	0.394617	0.136449	0.279561	0.996959	0.00630018	0.405147	Rras2	66922
ENSMUSG00000004788	1907.93	0.350092	0.394617	0.145282	-0.000476159	0.999247	-3.29805e-06	0.404152	Eif2b2	217715
ENSMUSG00000020261	225.926	-0.711246	0.394617	-0.0616331	-0.184529	0.996959	-0.00123163	0.405147	Slc36a1	215335
ENSMUSG00000063445	50.644	-0.795491	0.394617	-0.0550394	-0.686905	0.996959	-0.00387715	0.405147	Nmral1	67824
ENSMUSG00000022295	1679.73	0.245935	0.395085	0.144889	0.107443	0.996959	0.00565715	0.404632	Atp6v1c1	66335
ENSMUSG00000035356	1011.21	-0.581677	0.395085	-0.0815727	0.392058	0.996959	0.00381835	0.404632	Nfkbiz	80859
ENSMUSG00000052085	5606.56	0.446974	0.395543	0.112412	0.174047	0.996959	0.00291121	0.404129	Dock8	76088
ENSMUSG00000025103	3261.7	0.240889	0.397372	0.143714	0.0444378	0.996959	0.00244883	0.402125	Btbd1	83962
ENSMUSG00000026245	1016.68	0.221981	0.397372	0.142061	-0.194754	0.996959	-0.0107251	0.402125	Farsb	23874
ENSMUSG00000058600	2381.62	0.476984	0.39752	0.101899	0.404329	0.996959	0.00658709	0.401964	Rpl30	19946
ENSMUSG00000046516	215.793	0.70676	0.39842	0.0593927	0.102176	0.996959	0.000688347	0.400982	Cox17	12856
ENSMUSG00000037355	475.794	-0.558584	0.398833	-0.0901323	0.0466785	0.996959	0.000531465	0.400532	Uvssa	71101
ENSMUSG00000039016	710.919	0.60208	0.399334	0.0724205	-0.0739388	0.996959	-0.000716781	0.399986	Timm8b	30057
ENSMUSG00000021701	373.758	-0.601371	0.399783	-0.0775593	-0.0861351	0.996959	-0.000785734	0.399498	Plk2	20620
ENSMUSG00000019806	356.734	0.528494	0.400187	0.0824231	0.389092	0.996959	0.00474694	0.39906	Aig1	66253
ENSMUSG00000113902	679.736	0.499793	0.400467	0.0921709	-0.0314101	0.996959	-0.000403964	0.398756	Ndufb1-ps	102631912
ENSMUSG00000031059	2487.43	0.354505	0.40201	0.140721	-0.21094	0.996959	-0.00571873	0.397085	Ndufb11	104130
ENSMUSG00000102704	5.25309	-3.84222	0.40201	-0.00880246	-0.463367	0.996959	-0.000130732	0.397085
ENSMUSG00000034435	20.1374	1.50917	0.402086	0.024164	0.275828	0.996959	0.000418684	0.397003	Tmem30b	238257
ENSMUSG00000044068	1458.1	0.287091	0.402086	0.147777	0.188501	0.996959	0.00824986	0.397003	Zrsr1	22183
ENSMUSG00000006356	1378.03	-0.478913	0.402086	-0.102798	-0.515002	0.996959	-0.00795675	0.397003	Crip2	68337
ENSMUSG00000112035	6.45201	2.89998	0.402305	0.0102962	0.96725	0.996959	0.000298749	0.396767	Gm30539	102632477
ENSMUSG00000073478	173.319	0.671314	0.402305	0.0628713	0.0357534	0.996959	0.0002755	0.396767
ENSMUSG00000100691	366.56	0.550436	0.402305	0.080164	-0.123295	0.996959	-0.00111917	0.396767
ENSMUSG00000052632	2324.74	0.404681	0.402305	0.121742	0.169419	0.996959	0.0101564	0.396767	Asap2	211914
ENSMUSG00000030604	310.37	0.368178	0.402305	0.1355	0.464788	0.996959	0.0118333	0.396767	Zfp626	71163
ENSMUSG00000030960	398.093	0.334953	0.402305	0.144414	-0.31105	0.996959	-0.00987361	0.396767	Eef1akmt2	72096
ENSMUSG00000021978	3772.92	0.33491	0.402305	0.145718	0.126328	0.996959	0.00377703	0.396767	Extl3	54616
ENSMUSG00000025092	13754.4	0.315085	0.402305	0.140026	0.173837	0.996959	0.00523814	0.396767	Hspa12a	73442
ENSMUSG00000024091	2008.73	0.234169	0.402305	0.132448	-0.170647	0.996959	-0.00899303	0.396767	Vapa	30960
ENSMUSG00000001833	3716.17	0.197249	0.402305	0.131094	0.175785	0.996959	0.0161406	0.396767	Sept7	235072
ENSMUSG00000032594	3234.7	-0.190285	0.402305	-0.12883	-0.108063	0.996959	-0.00784808	0.396767	Ip6k1	27399
ENSMUSG00000021975	344.256	-0.309386	0.402305	-0.147635	0.000416571	0.999247	9.17396e-05	0.395772	Ints9	210925
ENSMUSG00000041268	630.531	-0.317607	0.402305	-0.147543	0.0368813	0.996959	0.00119396	0.396767	Dmxl2	235380
ENSMUSG00000020413	498.92	-0.327735	0.402305	-0.151733	0.0480057	0.996959	0.00144823	0.396767	Hus1	15574
ENSMUSG00000019726	712.728	-0.380655	0.402305	-0.150227	0.229603	0.996959	0.00546221	0.396767	Lyst	17101
ENSMUSG00000000266	567.671	-0.409841	0.402305	-0.127158	-0.104819	0.996959	-0.0018411	0.396767	Mid2	23947
ENSMUSG00000032555	357.419	-0.442867	0.402305	-0.116099	0.0249169	0.996959	8.68987e-05	0.396767	Topbp1	235559
ENSMUSG00000063160	463.049	-0.497576	0.402305	-0.096486	-0.421311	0.996959	-0.00598311	0.396767	Numbl	18223
ENSMUSG00000045103	283.946	-0.574597	0.402305	-0.0805109	-0.0503287	0.996959	-0.000534796	0.396767	Dmd	13405
ENSMUSG00000032370	196.845	-0.616104	0.402305	-0.0687727	0.441563	0.996959	0.00365671	0.396767	Lactb	80907
ENSMUSG00000028402	122.859	-1.13626	0.402305	-0.0352732	-0.0406891	0.996959	-9.77948e-05	0.396767	Mpdz	17475
ENSMUSG00000028873	17.469	-1.75106	0.402305	-0.0223941	1.36702	0.996959	0.00140731	0.396767	Cdca8	52276
ENSMUSG00000107722	113.422	0.676281	0.402771	0.061209	0.521028	0.996959	0.00360845	0.396265	2900060B14Rik	68204
ENSMUSG00000067288	1372.08	0.494584	0.402771	0.0901901	-0.166524	0.996959	-0.00226982	0.396265	Rps28	54127
ENSMUSG00000021032	1301.69	0.476313	0.402771	0.0991341	-0.371671	0.996959	-0.00556468	0.396265	Ngb	64242
ENSMUSG00000022514	337.668	-0.485863	0.402771	-0.100169	-0.0314534	0.996959	-0.000477862	0.396265	Il1rap	16180
ENSMUSG00000046380	165.62	0.640288	0.402881	0.0657672	-0.0650585	0.996959	-0.000516541	0.396146	Jrk	16469
ENSMUSG00000042063	485.627	0.460758	0.402881	0.101711	-0.293975	0.996959	-0.00494017	0.396146	Zfp386	56220
ENSMUSG00000036845	329.605	0.443235	0.402881	0.109652	-0.0704021	0.996959	-0.00119085	0.396146	Lin37	75660
ENSMUSG00000025508	3767.41	0.424309	0.402881	0.115398	-0.0570736	0.996959	-0.00103279	0.396146	Rplp2	67186
ENSMUSG00000030538	878.045	0.373516	0.402881	0.13556	0.0507024	0.996959	0.00150504	0.396146	Cib1	23991
ENSMUSG00000023004	4651.23	0.339067	0.402881	0.141295	0.149399	0.996959	0.00423919	0.396146	Tuba1b	22143
ENSMUSG00000018340	2241.67	-0.275594	0.402881	-0.149849	0.0173949	0.996959	0.000741075	0.396146	Anxa6	11749
ENSMUSG00000053477	1435.57	-0.371521	0.402881	-0.125527	0.218864	0.996959	0.00515349	0.396146	Tcf4	21413
ENSMUSG00000019558	669.412	-0.383404	0.402881	-0.134568	-0.145464	0.996959	-0.00318449	0.396146	Slc6a8	102857
ENSMUSG00000047557	242.78	-0.528444	0.402881	-0.0894116	-0.302297	0.996959	-0.00368694	0.396146	Lxn	17035
ENSMUSG00000028469	419.942	-0.577151	0.402881	-0.0779542	-0.211532	0.996959	-0.00211478	0.396146	Npr2	230103
ENSMUSG00000026098	122.756	-0.735849	0.402881	-0.0582356	0.410815	0.996959	0.0024277	0.396146	Pms1	227099
ENSMUSG00000110020	12.7544	-2.00853	0.402881	-0.0188294	-0.183617	0.996959	-0.000154427	0.396146
ENSMUSG00000042514	5.64773	-3.86818	0.402881	-0.00780396	-1.27173	0.996959	-0.000285945	0.396146	Klhl14	225266
ENSMUSG00000025058	14.7716	-1.72356	0.40318	-0.022014	-0.553355	0.996959	-0.000407923	0.395824	5430427O19Rik	71398
ENSMUSG00000035007	918.651	-0.282967	0.403452	-0.145909	0.170777	0.996959	0.00708145	0.395531	Rundc1	217201
ENSMUSG00000051502	108.881	0.602472	0.403484	0.072044	0.139379	0.996959	0.00121869	0.395497	Ufsp1	70240
ENSMUSG00000058267	884.283	0.544737	0.403484	0.0810306	-0.0898633	0.996959	-0.000824913	0.395497	Mrps14	64659
ENSMUSG00000024725	4026.19	0.541935	0.403484	0.0821763	-0.0850538	0.996959	-0.00180739	0.395497	Ostf1	20409
ENSMUSG00000002379	1122.4	0.339157	0.403484	0.14077	0.05958	0.996959	0.00166094	0.395497	Ndufa11	69875
ENSMUSG00000020457	1425.42	0.272367	0.403484	0.145129	0.0742645	0.996959	0.00341729	0.395497	Drg1	13494
ENSMUSG00000030695	18437.9	0.181665	0.403484	0.125109	-0.0224169	0.996959	-0.00204772	0.395497	Aldoa	11674
ENSMUSG00000033938	1560.52	0.424724	0.40375	0.120132	0.0146106	0.996959	0.000208748	0.39521	Ndufb7	66916
ENSMUSG00000039089	1139.63	-0.444251	0.404132	-0.110246	0.0313909	0.996959	0.000784708	0.394799	L3mbtl3	237339
ENSMUSG00000038900	3135.24	0.37914	0.404661	0.131029	-0.0976466	0.996959	-0.00214999	0.394232	Rpl12	269261
ENSMUSG00000028672	1874.88	0.44194	0.405246	0.110912	-0.148049	0.996959	-0.00250833	0.393604	Hmgcl	15356
ENSMUSG00000040888	371.294	0.386362	0.405246	0.127912	-0.0594552	0.996959	-0.0013361	0.393604	Gfer	11692
ENSMUSG00000026726	71.0835	-1.52038	0.405246	-0.0251694	-0.663065	0.996959	-0.000983133	0.393604	Cubn	65969
ENSMUSG00000078923	19.6074	-1.36919	0.405533	-0.028797	-0.412024	0.996959	-0.000692702	0.393297	Ube2v1	66589
ENSMUSG00000021607	586.736	0.504776	0.406697	0.0868318	0.0039331	0.996959	-3.39514e-05	0.392052	Mrpl36	94066
ENSMUSG00000049960	500.262	0.500133	0.406697	0.090423	-0.206297	0.996959	-0.00210242	0.392052	Mrps16	66242
ENSMUSG00000028669	1507.06	0.318631	0.406697	0.141436	0.215808	0.996959	0.00716258	0.392052	Pithd1	66193
ENSMUSG00000034109	28024.6	0.313181	0.406697	0.143309	0.156697	0.996959	0.00515642	0.392052	Golim4	73124
ENSMUSG00000028383	2065.25	0.209613	0.406697	0.126479	0.0504821	0.996959	0.00330881	0.392052	Hsdl2	72479
ENSMUSG00000109336	1840.73	-0.318351	0.406697	-0.143748	-0.0448328	0.996959	-0.00140642	0.392052	Samd4b	233033
ENSMUSG00000027618	896.677	-0.318447	0.406697	-0.140524	-0.0437665	0.996959	-0.00152683	0.392052	Nfs1	18041
ENSMUSG00000049687	10.7405	-2.01814	0.406697	-0.0188145	0.209251	0.996959	0.000173961	0.392052	Pheta2	338368
ENSMUSG00000001946	40.2248	-1.23963	0.407087	-0.0319294	0.163641	0.996959	0.000331991	0.391636	Esam	69524
ENSMUSG00000062209	484.948	0.877907	0.407263	0.0436749	0.287993	0.996959	0.00120846	0.391448	Erbb4	13869
ENSMUSG00000059920	777.89	0.370025	0.407263	0.130561	0.0165806	0.996959	0.00035479	0.391448	4930453N24Rik	67609
ENSMUSG00000018800	3523.8	0.385834	0.40771	0.131198	0.215738	0.996959	0.00451765	0.390971	Abca5	217265
ENSMUSG00000035227	2847.9	0.332116	0.40771	0.139862	-0.16101	0.996959	-0.00398367	0.390971	Spcs2	66624
ENSMUSG00000060261	3710.85	-0.187648	0.40771	-0.119807	0.0272024	0.996959	0.00239811	0.390971	Gtf2i	14886
ENSMUSG00000020228	329.29	-0.656659	0.40771	-0.0659728	-0.0302319	0.996959	-0.000220526	0.390971	Helb	117599
ENSMUSG00000020227	30.1811	-1.36683	0.40771	-0.0283703	0.205357	0.996959	0.000360337	0.390971	Irak3	73914
ENSMUSG00000050050	6.21459	2.88053	0.407785	0.0103674	-1.99712	0.996959	-0.0007749	0.390891	Ccdc158	320696
ENSMUSG00000020496	4973.9	0.232828	0.408113	0.135095	-0.108928	0.996959	-0.00679352	0.390543	Rnf187	108660
ENSMUSG00000031155	266.152	-0.465121	0.408113	-0.103735	0.054223	0.996959	-0.0014379	0.390543	Pim2	18715
ENSMUSG00000058952	10.4717	3.70468	0.408301	0.0068429	0.768798	0.996959	0.000183118	0.390343	Cfi	12630
ENSMUSG00000018770	3810.79	0.323368	0.409005	0.135013	-0.0340731	0.996959	-0.00102798	0.389594	Atp5g3	228033
ENSMUSG00000030224	2617.87	0.222642	0.409005	0.135847	-0.00366556	0.996959	-0.00732348	0.389594	Strap	20901
ENSMUSG00000043154	818.356	-0.332361	0.409005	-0.142744	-0.195017	0.996959	-0.00576766	0.389594	Ppp2r3a	235542
ENSMUSG00000026471	462.092	-0.504451	0.409005	-0.0929283	-0.393134	0.996959	-0.00521507	0.389594	Mr1	15064
ENSMUSG00000026223	4942.56	0.236577	0.409671	0.138709	-0.17571	0.996959	-0.0105242	0.388887	Itm2c	64294
ENSMUSG00000060548	92.2231	-1.12163	0.409882	-0.0352144	0.108853	0.996959	0.00016099	0.388664	Tnfrsf19	29820
ENSMUSG00000064368	282.348	0.765206	0.410766	0.0507652	0.033139	0.996959	0.00018817	0.387728	ND6	17722
ENSMUSG00000061130	2013.78	0.252256	0.410766	0.140648	0.00943561	0.996959	-0.000616975	0.387728	Ppm1b	19043
ENSMUSG00000050856	841.162	0.520366	0.411039	0.0853784	-0.0558528	0.996959	-0.000661497	0.38744	Atp5k	11958
ENSMUSG00000080896	12.7804	2.2574	0.411247	0.0140084	-1.355	0.996959	-0.000932936	0.38722
ENSMUSG00000038607	30.0049	1.39676	0.411247	0.0249021	0.117583	0.996959	0.000220592	0.38722	Gng10	14700
ENSMUSG00000092368	279.682	0.888787	0.411247	0.0423198	-0.426113	0.996959	-0.00175661	0.38722
ENSMUSG00000112639	55.1769	0.884304	0.411247	0.0428037	0.085631	0.996959	0.000502329	0.38722	A730063M14Rik	100504703
ENSMUSG00000024176	431.878	0.540939	0.411247	0.078614	-0.0710824	0.996959	-0.000705679	0.38722	Sox8	20681
ENSMUSG00000059070	5367.86	0.382763	0.411247	0.123653	-0.0737535	0.996959	-0.0016015	0.38722	Rpl18	19899
ENSMUSG00000033735	849.052	0.361462	0.411247	0.132105	-0.0477566	0.996959	-0.00119948	0.38722	Spr	20751
ENSMUSG00000057841	3281.71	0.360441	0.411247	0.129635	-0.120787	0.996959	-0.00236643	0.38722	Rpl32	19951
ENSMUSG00000019986	1129.14	0.34433	0.411247	0.134164	0.0297174	0.996959	0.000598865	0.38722	Ahi1	52906
ENSMUSG00000021917	2689.9	0.326387	0.411247	0.13516	-0.0476757	0.996959	-0.00149063	0.38722	Spcs1	69019
ENSMUSG00000040822	643.463	0.311869	0.411247	0.139596	-0.0345294	0.996959	-0.00146379	0.38722	1700123O20Rik	58248
ENSMUSG00000020801	488.388	0.310079	0.411247	0.142937	-0.260662	0.996959	-0.00889241	0.38722	Med31	67279
ENSMUSG00000020376	2592.54	0.298948	0.411247	0.141754	0.0585437	0.996959	0.00205803	0.38722	Rnf130	59044
ENSMUSG00000037573	12285.5	0.251694	0.411247	0.146354	0.107881	0.996959	0.00545376	0.38722	Tob1	22057
ENSMUSG00000030304	1846.25	0.243516	0.411247	0.13944	-0.0264831	0.996959	-0.00111131	0.38722	Ergic2	67456
ENSMUSG00000026361	1561.98	0.231885	0.411247	0.138606	0.0220298	0.996959	0.00125484	0.38722	Cdc73	214498
ENSMUSG00000007038	2822.89	0.224775	0.411247	0.133866	-0.0574253	0.996959	-0.00350269	0.38722	Neu1	18010
ENSMUSG00000028830	2223.5	-0.21543	0.411247	-0.133398	-0.135825	0.996959	-0.0106782	0.38722	AU040320	100317
ENSMUSG00000025158	598.558	-0.321405	0.411247	-0.141908	-0.103379	0.996959	-0.00294384	0.38722	Rfng	19719
ENSMUSG00000018547	854.11	-0.321907	0.411247	-0.133854	0.154672	0.996959	0.00439531	0.38722	Pip4k2b	108083
ENSMUSG00000029004	4967.79	-0.334515	0.411247	-0.139222	0.252744	0.996959	0.00725123	0.38722	Kmt2e	69188
ENSMUSG00000041977	1993.1	-0.348411	0.411247	-0.132449	0.117346	0.996959	0.00304875	0.38722	Arhgef11	213498
ENSMUSG00000021277	938.993	-0.354228	0.411247	-0.134989	0.283781	0.996959	0.00764083	0.38722	Traf3	22031
ENSMUSG00000001052	1607.51	-0.362975	0.411247	-0.141117	0.171273	0.996959	0.00411694	0.38722	Sec24b	99683
ENSMUSG00000024050	1453.8	-0.396081	0.411247	-0.128364	0.0530546	0.996959	0.00107472	0.38722	Wiz	22404
ENSMUSG00000035049	568.56	-0.406049	0.411247	-0.122929	0.330185	0.996959	0.00639282	0.38722	Rrp12	107094
ENSMUSG00000036281	595.685	-0.440415	0.411247	-0.108695	0.139654	0.996959	0.00227507	0.38722	Snapc4	227644
ENSMUSG00000040183	485.758	-0.459995	0.411247	-0.103882	-0.0173476	0.996959	-0.000249229	0.38722	Ankrd6	140577
ENSMUSG00000002968	3404.1	-0.47911	0.411247	-0.0968487	-0.194887	0.996959	-0.0027238	0.38722	Med25	75613
ENSMUSG00000062590	288.535	-0.489868	0.411247	-0.093994	-0.101942	0.996959	-0.00152581	0.38722	Armc9	78795
ENSMUSG00000021725	248.076	-0.495745	0.411247	-0.0922802	0.40578	0.996959	0.00496063	0.38722	Parp8	52552
ENSMUSG00000032267	482.885	-0.50879	0.411247	-0.0890471	-0.11639	0.996959	-0.00145841	0.38722	Usp28	235323
ENSMUSG00000025986	1447.8	-0.534867	0.411247	-0.0850916	0.157673	0.996959	0.00175766	0.38722	Slc39a10	227059
ENSMUSG00000061601	218.478	-0.573602	0.411247	-0.0770198	0.350004	0.996959	0.0034332	0.38722	Pclo	26875
ENSMUSG00000023008	197.029	-0.952932	0.411247	-0.0413842	0.00184914	0.999147	5.75343e-05	0.386267	Fmnl3	22379
ENSMUSG00000030772	320.384	-0.964326	0.411247	-0.0410603	-0.112905	0.996959	-0.000299841	0.38722	Dkk3	50781
ENSMUSG00000047250	36.5216	-1.59263	0.411247	-0.0235013	-0.422036	0.996959	-0.000498132	0.38722	Ptgs1	19224
ENSMUSG00000025221	18.678	-1.96034	0.411247	-0.0183661	-0.158421	0.996959	-0.000144644	0.38722	Kcnip2	80906
ENSMUSG00000082186	9.36527	-3.37299	0.411247	-0.0100292	-2.0616	0.996959	-0.000688543	0.38722
ENSMUSG00000041939	648.363	0.558174	0.411346	0.0749801	0.104906	0.996959	0.00107614	0.387116	Mvk	17855
ENSMUSG00000031596	175.599	-1.26359	0.41211	-0.0300167	-0.720342	0.996959	-0.00148232	0.386309	Slc7a2	11988
ENSMUSG00000000275	1351.79	0.380633	0.412584	0.129752	0.148382	0.996959	0.00322195	0.38581	Trim25	217069
ENSMUSG00000099632	25.0524	2.22618	0.412767	0.014439	1.29417	0.996959	0.000837076	0.385618	2900093K20Rik	108168734
ENSMUSG00000027465	1373.26	-0.259742	0.412767	-0.141154	0.0302432	0.996959	0.00134879	0.385618	Tbc1d20	67231
ENSMUSG00000021039	1790.37	-0.272558	0.412767	-0.136523	0.0165538	0.996959	0.000469599	0.385618	Snw1	66354
ENSMUSG00000031021	2144.15	0.193662	0.412853	0.127835	-0.0113318	0.996959	-0.000241372	0.385527	Tmem9b	56786
ENSMUSG00000001445	1134.77	0.275882	0.412997	0.136278	-0.0725653	0.996959	-0.00320012	0.385375	Mrpl10	107732
ENSMUSG00000074071	33.937	-1.51868	0.41417	-0.0245673	0.54133	0.996959	-8.80069e-05	0.384143	Fam169b	434197
ENSMUSG00000028992	200.17	-0.406353	0.414238	-0.11621	0.152522	0.996959	0.00269633	0.384072	Nmnat1	66454
ENSMUSG00000066175	16.9879	2.05533	0.414324	0.0154791	-1.11706	0.996959	-0.0009131	0.383982
ENSMUSG00000104195	12.4495	2.02771	0.41485	0.0158728	-1.28156	0.996959	-0.00105882	0.383432
ENSMUSG00000019913	13.2981	1.65075	0.41485	0.0209435	-1.68033	0.996959	-0.00219891	0.383432	Sim1	20464
ENSMUSG00000085408	35.5559	1.06645	0.41485	0.0341628	-0.028329	0.996959	-7.70919e-05	0.383432	C530005A16Rik	654318
ENSMUSG00000099034	2912.33	0.51172	0.41485	0.0643151	0.333455	0.996959	0.00397096	0.383432
ENSMUSG00000028466	1991.85	0.276539	0.41485	0.140691	0.0356492	0.996959	0.00139215	0.383432	Creb3	12913
ENSMUSG00000079480	145.362	0.639579	0.415038	0.062453	-0.0940672	0.996959	-0.000740886	0.383234	Pin4	69713
ENSMUSG00000029152	4909.89	0.215864	0.415038	0.133338	-0.04972	0.996959	-0.00321891	0.383234	Ociad1	68095
ENSMUSG00000031357	1936.75	0.165057	0.415038	0.113421	-0.0304425	0.996959	-0.0030376	0.383234	Syap1	67043
ENSMUSG00000035735	1955.73	-0.350098	0.415038	-0.136658	0.094789	0.996959	0.00221641	0.383234	Dagla	269060
ENSMUSG00000028729	1533.21	0.287194	0.416635	0.140759	-0.0903995	0.996959	-0.00356533	0.381566	Ebna1bp2	69072
ENSMUSG00000033237	1214.87	-0.303481	0.416635	-0.132508	0.169902	0.996959	0.00570464	0.381566	Arid2	77044
ENSMUSG00000023022	2778.03	-0.407958	0.416635	-0.114536	0.418538	0.996959	0.00794974	0.381566	Lima1	65970
ENSMUSG00000063919	3471.69	0.464438	0.417092	0.0938421	-0.149309	0.996959	-0.00218941	0.381091	Srrm4	68955
ENSMUSG00000039849	3355.49	0.164689	0.417092	0.116622	-0.0803184	0.996959	-0.00873809	0.381091	Pcif1	228866
ENSMUSG00000057143	861.847	-0.271468	0.417092	-0.141279	0.0345936	0.996959	0.00159738	0.381091	Trim12c	319236
ENSMUSG00000051678	7.20209	-3.89741	0.417092	-0.00766785	1.01536	0.996959	0.000215943	0.381091	Pcdhb6	93877
ENSMUSG00000020386	1653.35	0.363914	0.417177	0.124448	-0.0173357	0.996959	-0.000398101	0.381002	Sar1b	66397
ENSMUSG00000067713	1626.35	0.265151	0.417177	0.138097	-0.147578	0.996959	-0.00666231	0.381002	Prkag1	19082
ENSMUSG00000020019	1175.72	-1.38756	0.418864	-0.0265972	0.182374	0.996959	0.00030497	0.37925	Ntn4	57764
ENSMUSG00000082536	427.756	0.563086	0.420566	0.0709863	-0.584637	0.996959	-0.00608355	0.377488
ENSMUSG00000060657	3707.19	0.264717	0.420566	0.143883	0.22789	0.996959	0.0110785	0.377488	Marf1	223989
ENSMUSG00000052373	2433.31	0.369833	0.421738	0.120949	-0.130268	0.996959	-0.00296355	0.376279	Mpp3	13384
ENSMUSG00000022865	2985.54	0.359342	0.421738	0.124013	0.14818	0.996959	0.0035241	0.376279	Cxadr	13052
ENSMUSG00000038069	818.527	0.348327	0.421738	0.126193	0.160399	0.996959	0.00405333	0.376279	Cdkn2aip	70925
ENSMUSG00000046714	11502.7	0.218165	0.421738	0.131806	-0.0712456	0.996959	-0.00448783	0.376279	Foxc2	14234
ENSMUSG00000021973	3860.25	-0.183188	0.421738	-0.123757	-0.0931563	0.996959	-0.00839934	0.376279	Micu2	68514
ENSMUSG00000025423	1291.07	-0.186798	0.421738	-0.121116	-0.0159007	0.996959	-0.00202461	0.376279	Pias2	17344
ENSMUSG00000020167	1467.73	-0.240966	0.421738	-0.131341	-0.227017	0.996959	-0.0138234	0.376279	Tcf3	21423
ENSMUSG00000046798	1076.31	-0.285694	0.421738	-0.140367	0.0597104	0.996959	0.00219857	0.376279	Cldn12	64945
ENSMUSG00000029781	8167.05	-0.328819	0.421738	-0.133577	-0.145888	0.996959	-0.00556852	0.376279	Fkbp9	27055
ENSMUSG00000026469	896.672	-0.351869	0.421738	-0.133447	-0.0449004	0.996959	-0.00110616	0.376279	Xpr1	19775
ENSMUSG00000061536	609.537	-0.387425	0.421738	-0.120511	0.261313	0.996959	0.00527596	0.376279	Sec22c	215474
ENSMUSG00000034235	1199.7	-0.387987	0.421738	-0.127558	0.184472	0.996959	0.00374245	0.376279	Usp54	78787
ENSMUSG00000104435	72.0747	-0.987864	0.421738	-0.0387604	0.552602	0.996959	0.00168787	0.376279
ENSMUSG00000024869	23.6245	-2.06513	0.421738	-0.0168854	0.227126	0.996959	0.000174675	0.376279
ENSMUSG00000082383	5.60594	-4.02969	0.421738	-0.00764624	-0.166956	0.996959	-2.69028e-05	0.376279
ENSMUSG00000040331	954.117	0.367648	0.422772	0.119866	0.00520379	0.996959	0.000127018	0.375216	Nsmce4a	67872
ENSMUSG00000020590	3371.31	0.27636	0.422772	0.136585	0.227988	0.996959	0.00940464	0.375216	Snx13	217463
ENSMUSG00000048732	201.67	0.474814	0.423189	0.0894783	0.0261895	0.996959	0.000637282	0.374789	Klhl11	217194
ENSMUSG00000065611	26.1029	-1.7008	0.423189	-0.0213236	1.20069	0.996959	0.00114731	0.374789	Mir23a	387216
ENSMUSG00000040016	28.4255	2.06123	0.423404	0.0147991	-0.757227	0.996959	-0.000589179	0.374568	Ptger3	19218
ENSMUSG00000104547	25.8246	1.50922	0.423404	0.0215332	0.195246	0.996959	0.000248897	0.374568
ENSMUSG00000060636	2106.31	0.472426	0.423404	0.0826589	-0.0798273	0.996959	-0.00112173	0.374568	Rpl35a	57808
ENSMUSG00000023967	777.682	0.350964	0.423404	0.12318	-0.0393815	0.996959	-0.000981034	0.374568	Mrps18a	68565
ENSMUSG00000002728	936.721	0.314253	0.423404	0.133536	-0.0104833	0.996959	-0.000393881	0.374568	Naa20	67877
ENSMUSG00000001665	205.802	-0.529821	0.423404	-0.0805581	-0.310276	0.996959	-0.00353031	0.374568	Gstt3	103140
ENSMUSG00000020397	541.096	0.355047	0.423697	0.124089	0.225093	0.996959	0.00546552	0.374268	Med7	66213
ENSMUSG00000079429	173.125	-0.710361	0.424704	-0.0555522	0.231457	0.996959	0.00139672	0.373236	Mroh2a	100040766
ENSMUSG00000074102	1160.44	0.292372	0.424716	0.136899	0.122349	0.996959	0.00314239	0.373224	Rbm15b	109095
ENSMUSG00000031284	9.27727	-2.96389	0.424716	-0.0105206	0.332394	0.996959	0.000105843	0.373224	Pak3	18481
ENSMUSG00000103906	83.3504	0.776517	0.425098	0.0478819	-0.166441	0.996959	-0.000847759	0.372834	Tigd5	105734
ENSMUSG00000022110	2106.34	0.210594	0.425098	0.13764	-0.0180769	0.996959	-0.00144654	0.372834	Sucla2	20916
ENSMUSG00000060044	8.00053	2.35859	0.425163	0.0127355	2.96886	0.996959	0.00112803	0.372767	Tmem26	327766
ENSMUSG00000022956	2638.14	0.375674	0.425163	0.12027	-0.0725063	0.996959	-0.00138966	0.372767	Atp5o	28080
ENSMUSG00000047412	1325.2	-0.237302	0.425163	-0.130349	0.25047	0.996959	0.0145959	0.372767	Zbtb44	235132
ENSMUSG00000018651	375.368	-0.337891	0.425232	-0.130098	0.138809	0.996959	0.00365066	0.372697	Tada2a	217031
ENSMUSG00000019933	12.1557	2.90144	0.426004	0.0117444	-0.794198	0.996959	-0.000477535	0.371909	Mrln	69563
ENSMUSG00000026896	410.636	-0.375986	0.426004	-0.121917	-0.017153	0.996959	-0.000407529	0.371909	Ifih1	71586
ENSMUSG00000109953	21.0633	-1.53168	0.426234	-0.0235012	-0.302642	0.996959	-0.000387365	0.371674
ENSMUSG00000023089	891.988	0.437231	0.42734	0.0848392	-0.231014	0.996959	-0.00377241	0.370549	Ndufa5	68202
ENSMUSG00000079139	480.25	0.43097	0.42734	0.104894	0.0647618	0.996959	0.0010687	0.370549
ENSMUSG00000020372	7125.64	0.276403	0.42734	0.135271	-0.0889822	0.996959	-0.00351193	0.370549	Rack1	14694
ENSMUSG00000027244	2513.64	0.219263	0.42734	0.130914	0.0553092	0.996959	0.00337614	0.370549	Atg13	51897
ENSMUSG00000073139	909.013	-0.247323	0.42734	-0.138652	-0.137979	0.996959	-0.00694952	0.370549	Tmem185a	236848
ENSMUSG00000079547	1218.88	-0.353551	0.42734	-0.126914	-0.21546	0.996959	-0.00521977	0.370549	H2-DMb1	14999
ENSMUSG00000036779	869.977	-0.36379	0.42734	-0.116075	0.223247	0.996959	0.00550663	0.370549	Tent4b	214627
ENSMUSG00000025738	172.24	-0.765524	0.42734	-0.0507834	-0.372228	0.996959	-0.00199595	0.370549	Fbxl16	214931
ENSMUSG00000085347	8.68238	-2.69009	0.427842	-0.0122744	-0.649104	0.996959	-0.000250528	0.370039
ENSMUSG00000034107	6.6202	-3.02635	0.427842	-0.0107037	1.0262	0.996959	0.00034607	0.370039	Ano7	404545
ENSMUSG00000100078	13.3783	1.18914	0.427846	0.0301263	-0.21113	0.996959	-0.000512377	0.370035
ENSMUSG00000066952	6.54393	-2.5872	0.427846	-0.0131218	1.90822	0.996959	0.000768693	0.370035	Myo1h	231646
ENSMUSG00000063018	82.7992	-0.84237	0.42896	-0.0458185	-0.0470715	0.996959	-0.000391051	0.368906
ENSMUSG00000055452	80.9806	-0.869723	0.430475	-0.0440056	0.218093	0.996959	6.60429e-05	0.367375
ENSMUSG00000020973	22.03	1.37709	0.431729	0.0242999	-0.0719847	0.996959	-0.000102742	0.366111	Dnaaf2	109065
ENSMUSG00000021807	1218.51	0.340668	0.43225	0.124232	-0.195899	0.996959	-0.0043991	0.365588	Rtraf	68045
ENSMUSG00000035367	415.058	0.411218	0.432675	0.105044	0.0653151	0.996959	0.00117744	0.365161	Rmi1	74386
ENSMUSG00000021340	632.876	0.347311	0.432675	0.124366	-0.0911212	0.996959	-0.00258385	0.365161	Gpld1	14756
ENSMUSG00000021546	9583.31	0.147893	0.432675	0.105622	-0.0219961	0.996959	-0.0026984	0.365161	Hnrnpk	15387
ENSMUSG00000023723	993.483	0.317705	0.43282	0.132759	0.0443832	0.996959	0.00136635	0.365015	Mrps23	64656
ENSMUSG00000040219	170.183	-0.574788	0.43282	-0.0710522	0.216668	0.996959	0.00216474	0.365015	Ttc12	235330
ENSMUSG00000061787	3272.72	0.331257	0.433667	0.125805	-0.155601	0.996959	-0.00432293	0.364166	Rps17	20068
ENSMUSG00000025364	2515.72	0.246284	0.433667	0.13189	-0.0564495	0.996959	-0.00273461	0.364166	Pa2g4	18813
ENSMUSG00000068823	12751.7	0.198065	0.433667	0.125161	0.0175846	0.996959	-0.00124135	0.364166	Csde1	229663
ENSMUSG00000037111	4841.64	-0.32504	0.433667	-0.130794	0.29509	0.996959	0.00853809	0.364166	Setd7	73251
ENSMUSG00000063450	466.808	-0.706471	0.433842	-0.0548069	-0.211111	0.996959	-0.00128748	0.363991	Syne2	319565
ENSMUSG00000038550	104.785	-1.98776	0.435359	-0.0168873	-0.222406	0.996959	-0.00016526	0.362475	Ciart	229599
ENSMUSG00000080836	9.08848	1.93616	0.435781	0.0163177	-0.0115943	0.997622	-9.58897e-06	0.361765
ENSMUSG00000045725	1496.21	0.657766	0.435781	0.0565874	-0.0764463	0.996959	-0.000529288	0.362054	Prr15	78004
ENSMUSG00000022193	1288.52	0.575219	0.435781	0.0666095	-0.00246587	0.998581	3.12881e-05	0.361348	Psmb5	19173
ENSMUSG00000042757	3432.48	0.326998	0.435781	0.124328	0.0121238	0.996959	0.000346615	0.362054	Tmem108	81907
ENSMUSG00000002064	2013	0.298694	0.435781	0.130812	-0.0561866	0.996959	-0.00184463	0.362054	Sdf2	20316
ENSMUSG00000053012	4007.8	0.282843	0.435781	0.13251	-0.00600064	0.996959	-0.000210362	0.362054	Krcc1	57896
ENSMUSG00000031987	1908.31	0.248661	0.435781	0.130993	0.166632	0.996959	0.00807527	0.362054	Egln1	112405
ENSMUSG00000035342	4196.17	0.243617	0.435781	0.133747	-0.0930243	0.996959	-0.00501406	0.362054	Lzts2	226154
ENSMUSG00000038150	4786.33	0.175524	0.435781	0.118452	-0.151721	0.996959	-0.0173824	0.362054	Ormdl3	66612
ENSMUSG00000025133	1011.99	-0.323013	0.435781	-0.126648	0.0632778	0.996959	0.00209466	0.362054	Ints4	101861
ENSMUSG00000066613	264.381	-0.450944	0.435781	-0.0907087	-0.357677	0.996959	-0.00543032	0.362054	Zfp932	69504
ENSMUSG00000016624	10.5898	-2.36525	0.435781	-0.0138945	0.0140985	0.997679	1.02869e-05	0.361741	Phf21b	271305
ENSMUSG00000096054	9467.31	-0.437864	0.436373	-0.0975501	0.352256	0.996959	0.00547872	0.361465	Syne1	64009
ENSMUSG00000099655	14.0471	2.297	0.436687	0.0127017	-0.194683	0.996959	-0.00012613	0.361152
ENSMUSG00000081434	210.744	0.702483	0.436687	0.0521669	-0.0565322	0.996959	-0.000303467	0.361152
ENSMUSG00000082935	145.646	0.79121	0.436793	0.0455005	-0.633942	0.996959	-0.0032231	0.361047
ENSMUSG00000004633	26.1818	2.12422	0.437001	0.0136647	-0.925651	0.996959	-0.000616053	0.36084	Chn2	69993
ENSMUSG00000063275	102.132	-0.625365	0.437162	-0.0632356	-0.146533	0.996959	-0.00107687	0.360681	Hacd1	30963
ENSMUSG00000054000	145.199	0.605155	0.437412	0.0624136	0.107427	0.996959	0.000913452	0.360432	Tusc1	69136
ENSMUSG00000021290	1014.82	0.564625	0.437412	0.0675366	-0.184498	0.996959	-0.00149262	0.360432	Atp5mpl	70257
ENSMUSG00000055401	1841.35	0.297184	0.437517	0.130388	-0.187998	0.996959	-0.00647715	0.360328	Fbxo6	50762
ENSMUSG00000034789	955.846	0.251676	0.437517	0.131935	0.00476957	0.996959	-6.54551e-05	0.360328	Rab24	19336
ENSMUSG00000030421	1462.06	-0.286696	0.437517	-0.131446	0.137015	0.996959	0.00490084	0.360328	Uri1	19777
ENSMUSG00000027188	730.971	-1.19159	0.437517	-0.0301226	-0.35345	0.996959	-0.000717565	0.360328	Pamr1	210622
ENSMUSG00000032243	28.7871	-2.46426	0.437683	-0.013137	0.750058	0.996959	0.000382126	0.360163	Itga11	319480
ENSMUSG00000027968	891.335	0.257143	0.43816	0.132783	-0.172151	0.996959	-0.00803124	0.35969	Larp7	28036
ENSMUSG00000022124	3111.72	0.224844	0.438246	0.129763	0.11839	0.996959	0.00682942	0.359605	Fbxl3	50789
ENSMUSG00000099843	52.6503	0.953489	0.439806	0.0362716	-0.746049	0.996959	-0.00257608	0.358062	Gm7160	635504
ENSMUSG00000042682	3030.16	0.35794	0.440095	0.115719	-0.0727773	0.996959	-0.00214323	0.357776	Selenok	80795
ENSMUSG00000040537	8.03438	-2.65175	0.440095	-0.0119522	1.54213	0.996959	0.00056739	0.357776	Adam22	11496
ENSMUSG00000039753	2486.01	0.224673	0.440108	0.132764	-0.0226678	0.996959	-0.00126778	0.357763	Fbxl5	242960
ENSMUSG00000015341	2032.91	0.251493	0.440537	0.13101	-0.0688027	0.996959	-0.00315646	0.357341	Golga7	57437
ENSMUSG00000011958	4714.22	0.183043	0.440537	0.122907	0.0991829	0.996959	0.00882096	0.357341	Bnip2	12175
ENSMUSG00000020522	815.5	-0.386021	0.440537	-0.10958	0.119169	0.996959	0.00227824	0.357341	Mfap3	216760
ENSMUSG00000023927	171.237	-0.666924	0.440537	-0.0575334	-0.434521	0.996959	-0.00269494	0.357341	Satb1	20230
ENSMUSG00000030342	86.9694	-0.879009	0.440537	-0.0420118	-0.352975	0.996959	-0.00133601	0.357341	Cd9	12527
ENSMUSG00000027086	273.299	-0.498565	0.440595	-0.0819408	0.082227	0.996959	0.00117874	0.357283	Fastkd1	320720
ENSMUSG00000058297	21.4904	-2.00622	0.441428	-0.0164977	-0.974136	0.996959	-0.000782806	0.356463	Spock2	94214
ENSMUSG00000102758	9.06808	2.89027	0.441847	0.00991176	0.179834	0.996959	8.86081e-05	0.356051	Naaladl2	635702
ENSMUSG00000074576	276.869	0.415197	0.441847	0.0966168	0.0677022	0.996959	0.000669239	0.356051	Mocs3	69372
ENSMUSG00000038880	882.094	0.359732	0.441847	0.11383	-0.00941854	0.996959	1.25933e-05	0.356051	Mrps34	79044
ENSMUSG00000035559	657.915	0.3557	0.441847	0.113653	0.168825	0.996959	0.00382516	0.356051	Mpv17l2	234384
ENSMUSG00000022503	771.224	0.34643	0.441847	0.118739	0.0561023	0.996959	0.00292042	0.356051	Nubp1	26425
ENSMUSG00000061315	4397.71	0.344626	0.441847	0.118057	-0.0798628	0.996959	-0.00197054	0.356051	Naca	17938
ENSMUSG00000026914	1449.76	0.340669	0.441847	0.118821	0.0763372	0.996959	0.00171415	0.356051	Psmd14	59029
ENSMUSG00000030016	2575.52	0.254755	0.441847	0.132232	0.0848341	0.996959	0.0038283	0.356051	Zfp638	18139
ENSMUSG00000028557	3793.67	0.209272	0.441847	0.138122	-0.0288222	0.996959	-0.00146183	0.356051	Rnf11	29864
ENSMUSG00000039050	1125.69	-0.188056	0.441847	-0.113788	0.0582765	0.996959	0.00473368	0.356051	Osbpl2	228983
ENSMUSG00000034807	3370.92	-0.279979	0.441847	-0.13121	-0.224181	0.996959	-0.00884945	0.356051	Colgalt1	234407
ENSMUSG00000037605	38.387	-1.98119	0.441847	-0.0166415	0.704418	0.996959	0.000513514	0.356051	Adgrl3	319387
ENSMUSG00000069305	7.31951	-3.32441	0.441847	-0.0094918	-0.0648258	0.996959	-1.86158e-05	0.356051	Hist1h4n	319161
ENSMUSG00000078440	345.648	0.397189	0.442174	0.101952	-0.26443	0.996959	-0.0051935	0.35573	Dohh	102115
ENSMUSG00000073600	113.18	-0.599401	0.442555	-0.0648191	0.226975	0.996959	0.00194077	0.355356	Prob1	381148
ENSMUSG00000078794	117.235	-1.25804	0.442639	-0.0283274	-0.434513	0.996959	-0.000873511	0.355273	Dact3	629378
ENSMUSG00000030374	2398.72	-0.174583	0.442836	-0.116851	-0.0141049	0.996959	-0.00125071	0.355079	Strn4	97387
ENSMUSG00000003032	8534.15	-0.42371	0.442836	-0.101044	-0.295301	0.996959	-0.00498514	0.355079	Klf4	16600
ENSMUSG00000104621	22.7085	-1.86819	0.443378	-0.0178807	0.537956	0.996959	0.000421323	0.354549
ENSMUSG00000008668	4055.13	0.371246	0.443883	0.114854	-0.112821	0.996959	-0.00225521	0.354055	Rps18	20084
ENSMUSG00000037366	396.293	-0.394572	0.444092	-0.105478	-0.100192	0.996959	-0.00189816	0.35385	Pafah2	100163
ENSMUSG00000062937	337.209	-0.456575	0.444092	-0.0895997	-0.0844733	0.996959	-0.00118136	0.35385	Mtap	66902
ENSMUSG00000033542	1422.78	-0.320939	0.444344	-0.123075	0.0258324	0.996959	0.00070558	0.353603	Arhgef5	54324
ENSMUSG00000026511	1204.62	0.443067	0.44454	0.0903496	-0.0240733	0.996959	-0.000325847	0.353411	Srp9	27058
ENSMUSG00000030094	1188.86	0.255854	0.444704	0.141357	-0.00754885	0.996959	-0.000300348	0.353251	Xpc	22591
ENSMUSG00000032014	117.782	-0.947002	0.444704	-0.0381872	-0.381309	0.996959	-0.000916262	0.353251	Oaf	102644
ENSMUSG00000101556	6.57925	-2.63925	0.444704	-0.0122914	1.65283	0.996959	0.000641326	0.353251
ENSMUSG00000040414	1247.62	0.292683	0.444769	0.127675	-0.167542	0.996959	-0.00583765	0.353188	Slc25a28	246696
ENSMUSG00000039959	2364.23	-0.247351	0.444769	-0.130384	0.0864883	0.996959	0.00402322	0.353188	Hip1	215114
ENSMUSG00000011884	757.138	-0.260829	0.444769	-0.129062	0.0649503	0.996959	0.00341028	0.353188	Gltp	56356
ENSMUSG00000101249	38.8334	0.922346	0.445232	0.0375415	-0.023605	0.996959	-0.000123728	0.352736
ENSMUSG00000031079	59.0179	0.759513	0.445232	0.0460369	0.0742324	0.996959	0.000836251	0.352736	Zfp300	245368
ENSMUSG00000018821	705.357	0.464068	0.445232	0.0855711	-0.467119	0.996959	-0.00657519	0.352736	Avpi1	69534
ENSMUSG00000024875	1098.49	0.329583	0.445232	0.125025	-0.194145	0.996959	-0.00527906	0.352736	Yif1a	68090
ENSMUSG00000005354	1660.96	0.305035	0.445232	0.12648	-0.133148	0.996959	-0.00415598	0.352736	Txn2	56551
ENSMUSG00000042305	1393	0.30344	0.445232	0.124082	-0.113933	0.996959	-0.00362706	0.352736	Tmem183a	57439
ENSMUSG00000036138	2480.79	0.246853	0.445232	0.133356	-0.0695513	0.996959	-0.0032619	0.352736	Acaa1a	113868
ENSMUSG00000036646	3003.01	0.215423	0.445232	0.125904	-0.12206	0.996959	-0.00773719	0.352736	Man1b1	227619
ENSMUSG00000026305	21775.5	-0.2158	0.445232	-0.131459	0.149859	0.996959	0.00941194	0.352736	Lrrfip1	16978
ENSMUSG00000024594	1434.54	-0.316786	0.445232	-0.116231	0.184133	0.996959	0.00543191	0.352736	Prrc1	73137
ENSMUSG00000031681	254.577	-0.481129	0.445232	-0.083909	0.012085	0.996959	0.000292415	0.352736	Smad1	17125
ENSMUSG00000032839	290.274	-0.511403	0.445232	-0.0774568	0.0811506	0.996959	0.000901693	0.352736	Trpc1	22063
ENSMUSG00000004952	19.7051	-1.59919	0.445232	-0.0214268	-0.596306	0.996959	-0.000811217	0.352736	Rasa4	54153
ENSMUSG00000113776	12.0449	-2.10068	0.445232	-0.0156553	0.0888111	0.996959	6.25928e-05	0.352736
ENSMUSG00000012187	12.6109	-2.34152	0.445232	-0.0131266	-1.56158	0.996959	-0.000888399	0.352736	Mogat1	68393
ENSMUSG00000111942	45.5025	1.00159	0.445355	0.0335461	0.178705	0.996959	0.000528692	0.352616
ENSMUSG00000057835	121.313	0.751975	0.445355	0.0463889	0.46583	0.996959	0.00238565	0.352616	Zfp119a	104349
ENSMUSG00000022437	1849.79	0.274375	0.445355	0.128176	0.062951	0.996959	0.0027761	0.352616	Samm50	68653
ENSMUSG00000078681	808.46	0.386544	0.445832	0.105361	-0.282653	0.996959	-0.00583166	0.352152	Tm2d3	68634
ENSMUSG00000049807	9489.64	0.35884	0.446394	0.111427	0.148672	0.996959	0.0033341	0.351604	Arhgap23	58996
ENSMUSG00000025785	438.672	0.334954	0.446394	0.118858	-0.0756948	0.996959	-0.0019459	0.351604	Exosc7	66446
ENSMUSG00000073000	7.31244	-2.89315	0.446394	-0.0104667	-0.318247	0.996959	-0.000116317	0.351604	Gm10451	100041694
ENSMUSG00000027954	190.824	0.737937	0.447023	0.0472264	-0.396549	0.996959	-0.00209801	0.350993	Efna1	13636
ENSMUSG00000041609	165.427	-0.484337	0.447023	-0.0819572	-0.0680792	0.996959	-0.000897841	0.350993	Bicdl1	75665
ENSMUSG00000025917	1659.93	0.222418	0.447418	0.126554	-0.0303388	0.996959	-0.00186464	0.35061	Cops5	26754
ENSMUSG00000028906	570.565	-0.398236	0.447418	-0.104238	0.178252	0.996959	0.00379928	0.35061	Epb41	269587
ENSMUSG00000039419	14.5765	-2.16359	0.447418	-0.014855	-1.81858	0.996959	-0.00114835	0.35061	Cntnap2	66797
ENSMUSG00000019796	217.239	-0.535809	0.447673	-0.0738881	-0.150373	0.996959	-0.0015487	0.350362	Lrp11	237253
ENSMUSG00000057710	9.71609	-2.77573	0.447673	-0.0110259	-3.22897	0.996959	-0.00112964	0.350362
ENSMUSG00000011752	612.462	-0.299387	0.447702	-0.12554	0.0513588	0.996959	0.00164429	0.350333	Pgam1	18648
ENSMUSG00000041491	138.95	-0.454896	0.448384	-0.0891566	0.0681979	0.996959	0.000848954	0.349673	Cep78	208518
ENSMUSG00000058625	5.79223	3.1282	0.448994	0.00884591	-0.287824	0.996959	-0.000103081	0.349083
ENSMUSG00000073233	16.0546	2.03321	0.448994	0.0143091	-2.04422	0.996959	-0.00147477	0.349083
ENSMUSG00000060981	328.876	0.81282	0.448994	0.0417011	-0.0753308	0.996959	0.000355448	0.349083	H4c8	69386
ENSMUSG00000090386	80.8042	0.75359	0.448994	0.0459504	0.0286916	0.996959	0.000150398	0.349083	Mir99ahg	77994
ENSMUSG00000001674	790.158	0.395215	0.448994	0.0994531	0.00184491	0.998581	0.000352982	0.348376	Ddx18	66942
ENSMUSG00000003235	2175.37	0.236571	0.448994	0.125063	-0.103558	0.996959	-0.00536852	0.349083	Eif2b5	224045
ENSMUSG00000040430	2154.21	-0.324797	0.448994	-0.12082	0.126057	0.996959	0.0040029	0.349083	Pitpnc1	71795
ENSMUSG00000031349	449.266	-0.36711	0.448994	-0.110622	-0.123406	0.996959	-0.00247797	0.349083	Nsdhl	18194
ENSMUSG00000033949	18.2958	-2.00556	0.448994	-0.0162385	0.0987413	0.996959	0.000218647	0.349083	Trim36	28105
ENSMUSG00000025196	5.08173	-4.89136	0.448994	-0.004949	-2.06977	0.996959	-0.000281275	0.349083	Cpn1	93721
ENSMUSG00000020728	198.84	0.522525	0.449695	0.0707697	-0.279283	0.996959	-0.003001	0.348405	Cep112	76380
ENSMUSG00000040852	5982.99	0.298686	0.451551	0.124425	0.128444	0.996959	0.00408902	0.346615	Plekhh2	213556
ENSMUSG00000036285	278.83	-0.497605	0.451551	-0.0780637	0.0358386	0.996959	0.000423435	0.346615	Noa1	56412
ENSMUSG00000112302	344.301	0.522274	0.451885	0.0704071	-0.0910115	0.996959	-0.00100252	0.346295
ENSMUSG00000032059	754.772	0.287733	0.451885	0.127336	0.112426	0.996959	0.00152058	0.346295	Alg9	102580
ENSMUSG00000028060	1527.98	-0.269099	0.451885	-0.119418	0.17075	0.996959	0.00830669	0.346295	Khdc4	74200
ENSMUSG00000024038	1181.55	0.322971	0.452211	0.119675	-0.264212	0.996959	-0.00763669	0.345982	Ndufv3	78330
ENSMUSG00000020660	9.10952	-2.50126	0.453987	-0.0132441	-0.591997	0.996959	-0.000358611	0.344279	Pomc	18976
ENSMUSG00000095620	7.06522	4.5406	0.454403	0.00497467	-0.663133	0.996959	-0.000105142	0.343881	Csta2	76770
ENSMUSG00000058997	4542.21	0.302023	0.454403	0.13487	0.0884501	0.996959	0.00273551	0.343881	Vwa8	219189
ENSMUSG00000003575	3317.43	-0.304225	0.454403	-0.116843	-0.0597366	0.996959	-0.00189447	0.343881	Crtc1	382056
ENSMUSG00000034574	447.954	-0.386178	0.454403	-0.102773	0.211805	0.996959	0.00393407	0.343881	Daam1	208846
ENSMUSG00000029038	1304.2	0.334926	0.455007	0.116123	-0.217661	0.996959	-0.00571323	0.343305	Ssu72	68991
ENSMUSG00000041859	86.4278	-0.848793	0.455007	-0.0418651	-0.0420249	0.996959	0.000576508	0.343305	Mcm3	17215
ENSMUSG00000018042	11902.5	0.768472	0.45556	0.0439921	0.0411157	0.996959	0.000212051	0.342777	Cyb5r3	109754
ENSMUSG00000036398	1247.55	0.364792	0.45556	0.104872	-0.108003	0.996959	-0.0024476	0.342777	Ppp1r11	76497
ENSMUSG00000054469	779.021	-0.374173	0.45556	-0.104991	-0.0797388	0.996959	-0.00161111	0.342777	Lclat1	225010
ENSMUSG00000051076	1287.13	-0.38146	0.45556	-0.106487	-0.424609	0.996959	-0.00893469	0.342777	Vtcn1	242122
ENSMUSG00000006678	161.659	-0.444764	0.45556	-0.0872404	0.6662	0.996959	0.444434	0.342777	Pola1	18968
ENSMUSG00000060703	128.349	-0.651766	0.45556	-0.0562649	-0.150084	0.996959	-0.00111368	0.342777	Cd302	66205
ENSMUSG00000035437	1983.91	-0.191914	0.455697	-0.118834	0.0830807	0.996959	0.00589822	0.342647	Rabgap1	227800
ENSMUSG00000037217	171.571	-0.590294	0.455697	-0.0629798	-0.424857	0.996959	-0.00358332	0.342647	Syn1	20964
ENSMUSG00000050628	397.72	0.456205	0.455709	0.0824951	-0.0308371	0.996959	-0.000510296	0.342635	Ubald2	319370
ENSMUSG00000112188	17.404	2.11418	0.456192	0.0131451	0.536259	0.996959	0.000347247	0.342175
ENSMUSG00000037601	615.834	0.447854	0.456192	0.0828898	-0.128068	0.996959	-0.00178197	0.342175	Nme1	18102
ENSMUSG00000024404	5382.72	0.177398	0.456192	0.114988	-0.107664	0.996959	-0.00963725	0.342175	Riok3	66878
ENSMUSG00000027223	1098.21	-0.446524	0.456192	-0.0853254	-0.0786856	0.996959	-0.0011155	0.342175	Mapk8ip1	19099
ENSMUSG00000020921	180.262	-0.507948	0.456192	-0.0748773	-0.271295	0.996959	-0.00308149	0.342175	Tmem101	76547
ENSMUSG00000030905	58.5959	-0.958449	0.456192	-0.0363304	0.521456	0.996959	0.00156954	0.342175	Crym	12971
ENSMUSG00000027865	443.476	-0.31466	0.456342	-0.118241	0.0963753	0.996959	0.00271738	0.342032	Gdap2	14547
ENSMUSG00000027347	6.98249	-3.59497	0.456511	-0.00739397	1.21489	0.996959	0.000207504	0.341872	Rasgrp1	19419
ENSMUSG00000026851	1619.1	0.275104	0.456921	0.124285	-0.0516727	0.996959	-0.00188823	0.341482	BC005624	227707
ENSMUSG00000015653	1389.13	-0.336312	0.456921	-0.12438	-0.124555	0.996959	-0.00311226	0.341482	Steap2	74051
ENSMUSG00000026479	41.4565	-1.25649	0.456921	-0.0270636	0.22321	0.996959	0.000411006	0.341482	Lamc2	16782
ENSMUSG00000105814	14.3184	1.40507	0.457222	0.022511	0.564751	0.996959	0.000840902	0.341196	Mir703	735265
ENSMUSG00000000673	29.2067	1.77593	0.457384	0.0163966	-0.388196	0.996959	-0.000311859	0.341041	Haao	107766
ENSMUSG00000075000	296.966	0.354953	0.457752	0.107629	0.0606324	0.996959	0.00136917	0.340693	Nrbf2	641340
ENSMUSG00000112332	37.9505	1.13509	0.458195	0.028031	-0.0606514	0.996959	-0.000146496	0.340272
ENSMUSG00000019864	395.803	0.369857	0.458195	0.103292	0.0130386	0.996959	0.000277548	0.340272	Rtn4ip1	170728
ENSMUSG00000032216	19457.9	-0.203492	0.458195	-0.128396	0.122719	0.996959	0.00825311	0.340272	Nedd4	17999
ENSMUSG00000066800	813.772	-0.375365	0.458195	-0.109524	-0.350936	0.996959	-0.00736728	0.340272	Rnasel	24014
ENSMUSG00000022881	86.6771	-0.741221	0.458195	-0.0482942	0.0247641	0.996959	0.000166682	0.340272	Rfc4	106344
ENSMUSG00000057236	4515.07	0.200474	0.458343	0.119023	-0.0433212	0.996959	-0.00291399	0.340132	Rbbp4	19646
ENSMUSG00000036893	979.503	-0.224574	0.458343	-0.124389	0.0611269	0.996959	0.00297006	0.340132	Ehmt1	77683
ENSMUSG00000028793	1761.24	-0.20208	0.45847	-0.136021	-0.0395197	0.996959	-0.00252955	0.340012	Rnf19b	75234
ENSMUSG00000026029	460.918	-0.371655	0.45847	-0.105513	-0.0654042	0.996959	-0.00153018	0.340012	Casp8	12370
ENSMUSG00000000409	5.45263	-2.597	0.458994	-0.0117494	0.334213	0.996959	0.000127203	0.339516	Lck	16818
ENSMUSG00000114003	41.7047	1.01138	0.459185	0.0317255	-0.126606	0.996959	-0.0003791	0.339335
ENSMUSG00000087590	120.555	0.795267	0.459185	0.0417535	0.0744488	0.996959	0.00110741	0.339335	Epb41l4aos	69749
ENSMUSG00000005078	1305.32	0.254794	0.459185	0.126214	0.02361	0.996959	-0.00017967	0.339335	Jkamp	104771
ENSMUSG00000014859	740.069	-0.277861	0.459185	-0.124653	0.031476	0.996959	0.00117713	0.339335	E2f4	104394
ENSMUSG00000109589	5.86504	-3.44137	0.460053	-0.00890919	-1.29206	0.996959	-0.000407692	0.338515
ENSMUSG00000023092	76.2533	-1.28049	0.460228	-0.0245538	-0.287871	0.996959	-0.000361132	0.338349	Fhl1	14199
ENSMUSG00000023094	200.582	0.578789	0.460837	0.0606354	-0.0379838	0.996959	-0.000238137	0.337775	Msrb2	76467
ENSMUSG00000042419	375.823	0.443088	0.460837	0.0850454	0.0497263	0.996959	0.000707361	0.337775	Nfkbil1	18038
ENSMUSG00000029169	3868.57	0.199615	0.460837	0.120055	0.0278108	0.996959	0.00186776	0.337775	Dhx15	13204
ENSMUSG00000054893	110.618	-0.840723	0.460837	-0.041518	0.431627	0.996959	0.00174037	0.337775	Zfp667	384763
ENSMUSG00000005983	142.826	0.548464	0.461665	0.0651712	-0.157598	0.996959	-0.00148777	0.336996	Gm41410	105246059
ENSMUSG00000039988	2124.05	0.313067	0.461665	0.112836	0.111318	0.996959	0.00320358	0.336996	Ankrd13c	433667
ENSMUSG00000030301	1499.93	0.223868	0.461665	0.123479	-0.139043	0.996959	-0.00707331	0.336996	Ccdc91	67015
ENSMUSG00000041645	2517.62	0.178296	0.461665	0.117584	-0.0479678	0.996959	-0.00402994	0.336996	Ddx24	27225
ENSMUSG00000020818	762.933	-0.290801	0.461665	-0.114517	-0.151731	0.996959	-0.00511329	0.336996	Mfsd11	69900
ENSMUSG00000028464	72.6899	-1.35124	0.461665	-0.0247249	-0.494253	0.996959	-0.000771816	0.336996	Tpm2	22004
ENSMUSG00000000743	2204.09	0.180764	0.462393	0.113802	0.0567401	0.996959	0.00482636	0.336311	Chmp1a	234852
ENSMUSG00000028786	5223.47	0.326061	0.462715	0.113407	0.10828	0.996959	0.00282402	0.336009	Tmem54	66260
ENSMUSG00000015013	703.895	0.334346	0.462918	0.107353	-0.0619055	0.996959	-0.0015687	0.335819	Trappc2l	59005
ENSMUSG00000042380	688.297	0.330703	0.462918	0.110996	-0.0841075	0.996959	-0.00214156	0.335819	Smim12	80284
ENSMUSG00000022091	1602.05	-0.352123	0.462918	-0.108807	-0.270394	0.996959	-0.00624416	0.335819	Sorbs3	20410
ENSMUSG00000032489	53.0383	-1.46111	0.462918	-0.0223672	0.0695955	0.996959	0.000100466	0.335819	Kif9	16578
ENSMUSG00000048126	7.6011	-3.80661	0.462918	-0.00690655	-6.36402	0.957455	-0.000767099	0.353378	Col6a3	12835
ENSMUSG00000070883	151.33	0.722936	0.463003	0.0461084	-0.055631	0.996959	0.000323791	0.335739	Ccdc173	75051
ENSMUSG00000024621	278.537	0.603349	0.463003	0.0574607	-0.437992	0.996959	-0.00338425	0.335739	Csf1r	12978
ENSMUSG00000014294	1365.99	0.442213	0.463003	0.082389	0.0649563	0.996959	0.000953087	0.335739	Ndufa2	17991
ENSMUSG00000016344	498.372	0.408757	0.463003	0.0904351	-0.109999	0.996959	-0.00179204	0.335739	Ppdpf	66496
ENSMUSG00000020163	1677.81	0.316821	0.463003	0.114805	-0.100444	0.996959	-0.00277903	0.335739	Uqcr11	66594
ENSMUSG00000004096	2220.4	0.280955	0.463003	0.121769	-0.139284	0.996959	-0.00550018	0.335739	Cwc15	66070
ENSMUSG00000003546	1902.91	-0.25093	0.463003	-0.124161	-0.0414989	0.996959	-0.00166311	0.335739	Klc4	74764
ENSMUSG00000069833	12106	-0.348406	0.463003	-0.110495	0.257805	0.996959	0.00590647	0.335739	Ahnak	66395
ENSMUSG00000043162	315.386	-0.412645	0.463003	-0.0923628	-0.200521	0.996959	-0.00334636	0.335739	Pyurf	66459
ENSMUSG00000062257	617.962	-0.6095	0.463003	-0.0591566	-0.580936	0.996959	-0.00455992	0.335739	Opcml	330908
ENSMUSG00000059461	5.63624	-2.46363	0.463003	-0.0124502	1.31954	0.996959	0.000587404	0.335739
ENSMUSG00000042129	5.5028	-3.48409	0.463003	-0.00757488	3.27556	0.996959	0.00047108	0.335739	Rassf4	213391
ENSMUSG00000032612	3277.44	0.179056	0.46312	0.115491	-0.0401529	0.996959	-0.00312705	0.335629	Usp4	22258
ENSMUSG00000051234	1720.29	0.345961	0.463234	0.107293	-0.0887982	0.996959	-0.00183503	0.335522	Rnf7	19823
ENSMUSG00000062070	1599.53	0.253948	0.463234	0.124741	0.0252658	0.996959	0.00113305	0.335522	Pgk1	18655
ENSMUSG00000041654	193.987	-0.550266	0.463234	-0.0660326	-0.147679	0.996959	-0.00145306	0.335522	Slc39a11	69806
ENSMUSG00000083116	6.2593	-2.44139	0.463234	-0.0134207	-1.54199	0.996959	-0.000933941	0.335522
ENSMUSG00000036114	530.992	0.473434	0.46341	0.0755849	0.0432301	0.996959	0.00054435	0.335357	Rpp25l	69961
ENSMUSG00000034684	3830.24	0.423074	0.46341	0.0865626	0.366309	0.996959	0.00564616	0.335357	Sema3f	20350
ENSMUSG00000021461	362.979	0.409941	0.46341	0.0903423	0.0409157	0.996959	0.000747923	0.335357	Fancc	14088
ENSMUSG00000028609	902.102	0.380877	0.46341	0.0973138	0.0234262	0.996959	0.000247718	0.335357	Magoh	17149
ENSMUSG00000002329	1143.11	0.312132	0.46341	0.116343	0.246789	0.996959	0.00702404	0.335357	Mdp1	67881
ENSMUSG00000026922	395.795	0.278032	0.46341	0.121669	-0.338099	0.996959	-0.0152378	0.335357	Agpat2	67512
ENSMUSG00000030815	772.103	-0.268391	0.46341	-0.121071	0.102742	0.996959	0.00371517	0.335357	Phkg2	68961
ENSMUSG00000030551	3855.81	-0.287204	0.46341	-0.125706	-0.0278498	0.996959	-0.00138963	0.335357	Nr2f2	11819
ENSMUSG00000052928	255.322	-0.627363	0.46341	-0.0565459	-0.138107	0.996959	-0.000977056	0.335357	Ctif	269037
ENSMUSG00000024565	17.6019	1.58141	0.463553	0.0188052	-0.285349	0.996959	-0.000292723	0.335224	Sall3	20689
ENSMUSG00000025969	167.198	-0.640024	0.463553	-0.0564496	-0.28237	0.996959	-0.00226396	0.335224	Nrp2	18187
ENSMUSG00000052783	112.727	-0.802003	0.463553	-0.043118	0.456545	0.996959	0.00193027	0.335224	Grk4	14772
ENSMUSG00000031220	20.9158	1.65068	0.463625	0.0176466	-1.44529	0.996959	-0.00149604	0.335156	Awat2	245532
ENSMUSG00000062963	1802.64	0.295324	0.463765	0.121605	-0.0726736	0.996959	-0.0023839	0.335024	Ufc1	66155
ENSMUSG00000028140	1377.89	0.228246	0.463765	0.122686	-0.0756751	0.996959	-0.00407515	0.335024	Mrpl9	78523
ENSMUSG00000057421	1405.48	0.196628	0.463765	0.121195	0.03415	0.996959	0.00233449	0.335024	Las1l	76130
ENSMUSG00000040734	331.097	-0.549187	0.463765	-0.06529	-0.280495	0.996959	-0.00261245	0.335024	Ppp1r13l	333654
ENSMUSG00000037813	8.74757	-2.96294	0.463765	-0.00950217	-1.35711	0.996959	-0.000444822	0.335024	D630003M21Rik	228846
ENSMUSG00000056629	1543.99	0.482862	0.464193	0.0734955	-0.242948	0.996959	-0.00294146	0.334624	Fkbp2	14227
ENSMUSG00000056629	1543.99	0.482862	0.464193	0.0734955	-0.242948	0.996959	-0.00294146	0.334624	LOC114841036	114841036
ENSMUSG00000052833	1707.2	0.253325	0.464193	0.123222	-0.184913	0.996959	-0.00629201	0.334624	Sae1	56459
ENSMUSG00000022812	2037.74	-0.27835	0.464193	-0.120887	0.117426	0.996959	0.00373795	0.334624	Gsk3b	56637
ENSMUSG00000029475	450.258	-0.440789	0.464193	-0.0854275	-0.230034	0.996959	-0.00324771	0.334624	Kdm2b	30841
ENSMUSG00000029651	21.7404	-1.67536	0.464193	-0.0190964	0.0901407	0.996959	0.000106509	0.334624	Mtus2	77521
ENSMUSG00000028708	1059.38	-0.295202	0.464579	-0.115744	-0.0887634	0.996959	-0.00277994	0.334263	Mknk1	17346
ENSMUSG00000074978	11.5224	1.83445	0.46544	0.0157686	-1.31627	0.996959	-0.00106685	0.333459
ENSMUSG00000032232	27582	0.305799	0.46544	0.115615	0.00111318	0.998615	4.49721e-05	0.332738	Cgnl1	68178
ENSMUSG00000035242	7732.35	0.301415	0.46544	0.116512	-0.176856	0.996959	-0.00543635	0.333459	Oaz1	18245
ENSMUSG00000000399	2159.45	0.287421	0.46544	0.119806	0.0182304	0.996959	0.000594845	0.333459	Ndufa9	66108
ENSMUSG00000055725	146.842	-0.685805	0.46544	-0.0508274	0.102493	0.996959	0.000533973	0.333459	Paqr3	231474
ENSMUSG00000046668	3518.14	0.225389	0.465532	0.122967	-0.176245	0.996959	-0.00948997	0.333373	Cxxc5	67393
ENSMUSG00000085261	230.301	0.776176	0.465789	0.0420542	0.169052	0.996959	0.000778742	0.333133
ENSMUSG00000039844	3193.83	0.267011	0.465789	0.121311	0.0428627	0.996959	0.00162501	0.333133	Rapgef1	107746
ENSMUSG00000002105	1938.18	-0.217835	0.466599	-0.115369	-0.167219	0.996959	-0.0100296	0.332379	Slc39a13	68427
ENSMUSG00000078307	6.64109	-6.6869	0.467036	-0.0025049	-4.13065	0.996959	-0.000226656	0.331972	AI593442	330941
ENSMUSG00000046841	368.723	-0.462125	0.467555	-0.0795491	-0.0536125	0.996959	-0.000716047	0.33149	Ckap4	216197
ENSMUSG00000107961	5.2301	3.37031	0.468424	0.00721849	2.48927	0.996959	0.000495185	0.330684
ENSMUSG00000062619	189.165	0.45558	0.46853	0.0781845	-0.285751	0.996959	-0.00400154	0.330585	2310039H08Rik	67101
ENSMUSG00000029661	16912.1	-0.798666	0.46853	-0.0425224	-0.400407	0.996959	-0.00176763	0.330585	Col1a2	12843
ENSMUSG00000070509	54.9304	-1.37212	0.46853	-0.0235413	-1.11537	0.996959	-0.0016818	0.330585	Rgma	244058
ENSMUSG00000084347	36.0938	1.19261	0.468587	0.0256842	-0.04595	0.996959	-0.000135113	0.330532
ENSMUSG00000055024	2863.96	-0.307902	0.469007	-0.108413	0.178342	0.996959	0.00432716	0.330143	Ep300	328572
ENSMUSG00000078570	858.628	0.314487	0.469108	0.109298	-0.178479	0.996959	-0.00515664	0.33005	1110065P20Rik	68920
ENSMUSG00000032534	1401.81	0.241523	0.469108	0.121836	-0.0100995	0.996959	-0.00189794	0.33005	Cep63	28135
ENSMUSG00000038037	46.8708	-0.851349	0.469108	-0.0399519	-0.144439	0.996959	-0.000569809	0.33005	Socs1	12703
ENSMUSG00000029434	1725.22	0.199545	0.469349	0.119959	0.00871002	0.996959	0.000575287	0.329827	Vps33a	77573
ENSMUSG00000074656	1806.69	0.24047	0.469423	0.120858	-0.217562	0.996959	-0.0109761	0.329758	Eif2s2	67204
ENSMUSG00000085269	10.0333	-2.73167	0.469423	-0.0106616	0.0170517	0.997622	7.7777e-05	0.329469
ENSMUSG00000021590	26.169	1.06242	0.470326	0.029235	-0.174032	0.996959	-0.000423078	0.328924	Spata9	75571
ENSMUSG00000062328	4449.02	0.344745	0.470422	0.104399	0.0255825	0.996959	0.000592097	0.328835	Rpl17	319195
ENSMUSG00000097236	21.6355	1.35394	0.471356	0.0219708	-0.5572	0.996959	-0.000836621	0.327974
ENSMUSG00000035765	1079.2	-0.263312	0.471356	-0.11654	-0.0627106	0.996959	-0.00226862	0.327974	Dym	69190
ENSMUSG00000063895	576.65	-0.450075	0.471356	-0.0826971	0.00472684	0.996959	-0.000110738	0.327974
ENSMUSG00000071655	4285.6	0.293822	0.471591	0.116254	-0.0178104	0.996959	-0.000542049	0.327757	Ubxn1	225896
ENSMUSG00000057110	958.07	-0.283222	0.471591	-0.117195	0.0463073	0.996959	-0.000116226	0.327757	Cntrl	26920
ENSMUSG00000050621	56.9069	0.746854	0.471683	0.0435978	-0.0376239	0.996959	-0.000183866	0.327672	Rps27rt	100043813
ENSMUSG00000046949	769.39	-0.310295	0.473169	-0.113054	-0.0607293	0.996959	-0.00169036	0.326306	Nqo2	18105
ENSMUSG00000029993	1035.95	-0.294625	0.473409	-0.109373	-0.0436758	0.996959	-0.00135028	0.326086	Nfu1	56748
ENSMUSG00000084168	7.04238	2.16482	0.473509	0.0125651	-0.0990709	0.996959	-5.15917e-05	0.325994
ENSMUSG00000106019	31.3203	1.17149	0.473509	0.0257977	-1.01084	0.996959	-0.00202644	0.325994
ENSMUSG00000020381	396.395	0.480281	0.473509	0.0713438	-0.438328	0.996959	-0.00541302	0.325994	Mrnip	68067
ENSMUSG00000037710	923.284	0.296843	0.473509	0.115132	0.0761376	0.996959	0.00232079	0.325994	Cisd1	52637
ENSMUSG00000018372	285.222	-0.37265	0.473509	-0.0958656	-0.015325	0.996959	-0.000216702	0.325994	Cep95	320162
ENSMUSG00000043953	471.923	-0.746803	0.473509	-0.0451246	-0.0232021	0.996959	-0.000105938	0.325994	Ccrl2	54199
ENSMUSG00000016495	488.114	-0.318181	0.473605	-0.111101	-0.0895343	0.996959	-0.00233677	0.325907	Plgrkt	67759
ENSMUSG00000030983	1106.49	0.286134	0.473616	0.123682	0.0586812	0.996959	0.00150594	0.325896	Bccip	66165
ENSMUSG00000028434	11.9481	-1.98101	0.474405	-0.0156744	1.36415	0.996959	0.000654141	0.325173	Epb41l4b	54357
ENSMUSG00000044408	1346.53	0.31496	0.474747	0.114251	-0.131616	0.996959	0.000893054	0.32486	Sptssa	104725
ENSMUSG00000030062	6769.5	0.22779	0.474747	0.131535	-0.204318	0.996959	-0.0207288	0.32486	Rpn1	103963
ENSMUSG00000039801	505.742	-0.461053	0.474747	-0.0770039	0.585271	0.996959	0.00649167	0.32486	Cplane1	73692
ENSMUSG00000036856	796.647	-1.02384	0.474747	-0.0319978	-0.750706	0.996959	-0.00201238	0.32486	Wnt4	22417
ENSMUSG00000013155	103.761	-0.804612	0.475434	-0.0416203	0.0817524	0.996959	0.000837081	0.324232	Enkd1	102124
ENSMUSG00000015536	3563.17	0.300958	0.475794	0.113182	0.139701	0.996959	0.0041112	0.323904	Mocs2	17434
ENSMUSG00000075702	299.847	0.513728	0.476284	0.0662068	0.174776	0.996959	0.00149279	0.323457	Selenom	114679
ENSMUSG00000031217	19570.6	0.235773	0.476284	0.119958	0.0828149	0.996959	0.00391035	0.323457	Efnb1	13641
ENSMUSG00000007783	19.8056	-2.0806	0.476284	-0.0144	0.297839	0.996959	-9.2099e-05	0.323457	Cpt1c	78070
ENSMUSG00000029123	21.0733	1.37212	0.476391	0.0216256	1.51625	0.996959	0.00188687	0.323359	Stk32b	64293
ENSMUSG00000025190	1142.69	0.815281	0.476391	0.0380691	0.056699	0.996959	0.000239547	0.323359	Got1	14718
ENSMUSG00000037740	721.345	0.402603	0.476391	0.0908347	0.106432	0.996959	0.00175604	0.323359	Mrps26	99045
ENSMUSG00000033781	1701.33	0.38736	0.476391	0.091064	-0.447724	0.996959	-0.00860113	0.323359	Asb13	142688
ENSMUSG00000022800	1717.9	0.19511	0.476391	0.117494	0.0697044	0.996959	0.00470082	0.323359	Fyttd1	69823
ENSMUSG00000045817	4433.06	-0.407994	0.476391	-0.0857827	-0.215365	0.996959	-0.00326102	0.323359	Zfp36l2	12193
ENSMUSG00000018774	290.064	-0.829906	0.476391	-0.0399608	-0.423599	0.996959	-0.00175842	0.323359	Cd68	12514
ENSMUSG00000024535	84.7038	-0.869852	0.476391	-0.0379015	0.0122904	0.996959	4.76984e-05	0.323359	Snx24	69226
ENSMUSG00000095403	87.3726	-1.14948	0.476391	-0.0280917	-0.145756	0.996959	-0.000362376	0.323359
ENSMUSG00000062202	2069.83	0.291097	0.476711	0.114763	0.174674	0.996959	0.00547733	0.323067	Btbd9	224671
ENSMUSG00000044475	466.174	0.393566	0.476713	0.0901465	-0.0675241	0.996959	-0.00116823	0.323066	Ascc1	69090
ENSMUSG00000005148	6.50093	-3.21934	0.476999	-0.00845016	2.4688	0.996959	0.000530892	0.322805	Klf5	12224
ENSMUSG00000031666	1914.96	-0.201765	0.477157	-0.116296	0.0152336	0.996959	0.0012297	0.322662	Rbl2	19651
ENSMUSG00000071533	3073.47	0.310386	0.477699	0.109757	0.108413	0.996959	0.00187181	0.322169	Pcnp	76302
ENSMUSG00000031365	382.632	-0.373917	0.477699	-0.09571	0.071285	0.996959	0.00134512	0.322169	Zfp275	27081
ENSMUSG00000024887	155.398	-0.68095	0.477699	-0.0496735	-0.847651	0.996959	-0.00525514	0.322169	Asah2	54447
ENSMUSG00000022032	18.4067	-1.95421	0.477699	-0.0153379	-0.420713	0.996959	-0.000279839	0.322169	Scara5	71145
ENSMUSG00000054405	2134.53	0.234891	0.478072	0.119492	-0.0296964	0.996959	-0.00138921	0.32183	Dnajc8	68598
ENSMUSG00000027187	2592.8	-0.286484	0.47886	-0.109868	0.0434328	0.996959	0.00189691	0.321114	Cat	12359
ENSMUSG00000097263	8.79092	2.48875	0.479041	0.0106699	1.80595	0.996959	0.000722895	0.32095
ENSMUSG00000024845	2208.9	0.242573	0.479041	0.119321	-0.15286	0.996959	-0.00713897	0.32095	Tmem134	66990
ENSMUSG00000021189	612.803	-0.277935	0.479041	-0.117378	0.335144	0.996959	0.0119971	0.32095	Atxn3	110616
ENSMUSG00000040945	709.423	-0.365545	0.479041	-0.105961	-0.0453909	0.996959	-0.000876909	0.32095	Rcc2	108911
ENSMUSG00000055003	1416.93	-0.73443	0.479041	-0.0458165	0.0272817	0.996959	0.000466597	0.32095	Lrtm2	211187
ENSMUSG00000021509	5.13069	-3.97469	0.479041	-0.00622828	-0.347805	0.996959	-6.34472e-05	0.32095	Slc25a48	328258
ENSMUSG00000038058	6115.88	0.402309	0.480232	0.0862571	0.130509	0.996959	0.00214071	0.319872	Nod1	107607
ENSMUSG00000058240	1099.75	0.225745	0.480232	0.118604	-0.0909631	0.996959	-0.00460383	0.319872	Cryzl1	66609
ENSMUSG00000064351	237694	0.325642	0.480835	0.105739	-0.255493	0.996959	-0.00661618	0.319326	COX1	17708
ENSMUSG00000024302	776.858	-0.314914	0.480835	-0.107621	0.0160273	0.996959	0.000358115	0.319326	Dtna	13527
ENSMUSG00000019732	50.5677	0.971233	0.480998	0.0313075	-0.367322	0.996959	-0.00123391	0.319179	Calr3	73316
ENSMUSG00000073775	450.67	0.417398	0.480998	0.0818793	-0.252862	0.996959	-0.00405327	0.319179	Kti12	100087
ENSMUSG00000003534	8070.2	-0.347081	0.480998	-0.102014	-0.0840948	0.996959	-0.00184172	0.319179	Ddr1	12305
ENSMUSG00000021376	171.124	-0.493455	0.480998	-0.0705851	-0.432717	0.996959	-0.00496135	0.319179	Tpmt	22017
ENSMUSG00000030008	165.688	-0.574582	0.480998	-0.0593922	-0.172402	0.996959	-0.00150927	0.319179	Pradc1	73327
ENSMUSG00000047205	362.342	-0.753813	0.480998	-0.0438648	-0.464636	0.996959	-0.00224099	0.319179	Dusp18	75219
ENSMUSG00000039253	458.924	-0.305207	0.48103	-0.110984	0.363455	0.996959	0.0106854	0.31915	Fn3krp	238024
ENSMUSG00000029490	267.623	-0.329998	0.48103	-0.108191	0.0199034	0.996959	0.000469542	0.31915	Mfsd7a	243197
ENSMUSG00000085715	8.93718	2.43031	0.481122	0.0109849	1.81571	0.996959	0.00076749	0.319068	Tsix	22097
ENSMUSG00000042541	1490.95	0.422247	0.481122	0.0878266	-0.126793	0.996959	-0.00153591	0.319068	Sem1	20422
ENSMUSG00000035954	6013.07	0.365082	0.481122	0.097197	0.218071	0.996959	0.00431375	0.319068	Dock4	238130
ENSMUSG00000022827	460.728	0.250566	0.481122	0.1179	-0.166281	0.996959	-0.00704534	0.319068	Rabl3	67657
ENSMUSG00000100071	21.7016	1.21198	0.481443	0.0244184	-0.816448	0.996959	-0.0015164	0.318778
ENSMUSG00000075706	9501.46	0.312515	0.481443	0.10804	-0.114737	0.996959	-0.00305676	0.318778	Gpx4	625249
ENSMUSG00000020849	12681.4	0.195962	0.481443	0.116437	-0.0480809	0.996959	-0.00298818	0.318778	Ywhae	22627
ENSMUSG00000031778	1201.65	-0.340091	0.481443	-0.100859	-0.0700448	0.996959	-0.00157709	0.318778	Cx3cl1	20312
ENSMUSG00000048787	659.026	-0.360665	0.481443	-0.0975429	0.222304	0.996959	0.00447057	0.318778	Dcun1d3	233805
ENSMUSG00000031255	75.0159	-1.15462	0.481443	-0.0277221	0.483712	0.996959	0.000946868	0.318778	Sytl4	27359
ENSMUSG00000034173	43.1351	-1.32932	0.481443	-0.0233475	-0.444159	0.996959	-0.000687873	0.318778	Zbed5	71970
ENSMUSG00000074264	186.977	0.733161	0.48172	0.0423313	-0.297927	0.996959	-0.0014767	0.318528	Amy1	11722
ENSMUSG00000110277	195.671	0.394938	0.48172	0.0871424	0.130295	0.996959	0.00216438	0.318528	Gm45871	108168395
ENSMUSG00000033166	502.125	0.325189	0.48172	0.104853	0.301956	0.996959	0.00746847	0.318528	Dis3	72662
ENSMUSG00000002320	1932.64	0.196198	0.48172	0.110066	-0.0580782	0.996959	-0.00107289	0.318528	Tm9sf1	74140
ENSMUSG00000025228	4390.15	0.194076	0.48172	0.112849	-0.0639275	0.996959	-0.00451755	0.318528	Actr1a	54130
ENSMUSG00000025266	1707.41	0.175789	0.48172	0.110997	0.0764099	0.996959	0.00621275	0.318528	Gnl3l	237107
ENSMUSG00000017707	19474.5	0.149978	0.48172	0.10351	-0.0823035	0.996959	-0.00924357	0.318528	Serinc3	26943
ENSMUSG00000104347	20.9627	-1.41081	0.48172	-0.0222667	0.465502	0.996959	0.000621624	0.318528
ENSMUSG00000069806	13.9544	-2.11332	0.48172	-0.0137144	0.072265	0.996959	4.38283e-05	0.318528	Cacng7	81904
ENSMUSG00000027690	11.626	-2.23663	0.48172	-0.0131437	0.590161	0.996959	0.000319965	0.318528	Slc2a2	20526
ENSMUSG00000034918	6.5649	-4.39543	0.48172	-0.0056717	1.41534	0.996959	0.000182856	0.318528	Cdhr2	268663
ENSMUSG00000085156	107.33	0.913472	0.481923	0.0330153	-0.586048	0.996959	-0.00188742	0.318345	Snhg15	100041286
ENSMUSG00000023175	10076.8	0.22439	0.481923	0.121763	-0.15459	0.996959	-0.00822026	0.318345	Bsg	12215
ENSMUSG00000026389	7682.72	0.424531	0.481963	0.0798261	-0.150003	0.996959	-0.00220571	0.318309	Steap3	68428
ENSMUSG00000025371	796.027	0.344346	0.481963	0.106766	-0.333351	0.996959	-0.00784923	0.318309	Chmp6	208092
ENSMUSG00000000532	1552.8	-0.249852	0.481963	-0.1208	0.0911288	0.996959	0.00371855	0.318309	Acvr1b	11479
ENSMUSG00000028565	780.106	-0.36317	0.481963	-0.0923776	0.166981	0.996959	0.00333851	0.318309	Nfia	18027
ENSMUSG00000022360	82.7888	-0.689623	0.482114	-0.0478644	0.281978	0.996959	0.00147229	0.318173	Atad2	70472
ENSMUSG00000037563	5757.74	0.320111	0.482399	0.105163	-0.00954044	0.996959	0.000931486	0.317916	Rps16	20055
ENSMUSG00000021595	1784	0.239162	0.482399	0.117318	-0.090555	0.996959	-0.00383008	0.317916	Nsun2	28114
ENSMUSG00000023990	810.025	-0.311703	0.482399	-0.112586	-0.0158063	0.996959	-0.000402663	0.317916	Tfeb	21425
ENSMUSG00000027177	7833.05	0.270375	0.482526	0.114804	0.289133	0.996959	0.010752	0.317802	Hipk3	15259
ENSMUSG00000056692	5030.76	0.168728	0.482526	0.111806	0.0306966	0.996959	0.00239529	0.317802	Ilrun	224647
ENSMUSG00000047866	2552.57	0.166639	0.482526	0.108426	-0.00897174	0.996959	-0.000697204	0.317802	Lonp2	66887
ENSMUSG00000058301	2277.08	-0.330081	0.482526	-0.104645	0.117027	0.996959	0.00279472	0.317802	Upf1	19704
ENSMUSG00000065979	912.745	-0.345701	0.482526	-0.100227	-0.0428959	0.996959	-0.000930832	0.317802	Cpped1	223978
ENSMUSG00000034892	1662.26	0.455005	0.482649	0.0730724	-0.127043	0.996959	-0.00170954	0.317691	Rps29	20090
ENSMUSG00000006651	28467.1	0.261064	0.482649	0.115668	0.114292	0.996959	0.00432821	0.317691	Aplp1	11803
ENSMUSG00000002250	1422.39	-0.258696	0.482649	-0.114612	0.0900392	0.996959	0.00336571	0.317691	1810013A23Rik	69050
ENSMUSG00000003452	207.324	-0.664563	0.482649	-0.04957	-0.097224	0.996959	-0.000567545	0.317691	Bicd1	12121
ENSMUSG00000025265	76.928	-1.00275	0.482649	-0.031663	0.181363	0.996959	0.000748214	0.317691	Fgd1	14163
ENSMUSG00000039518	25.9587	-1.76563	0.482855	-0.0169031	0.095638	0.996959	5.62845e-05	0.317505	Cdsn	386463
ENSMUSG00000022508	853.185	-0.459933	0.483195	-0.0751092	0.127263	0.996959	0.00170272	0.3172	Bcl6	12053
ENSMUSG00000028849	2410.33	-0.257727	0.483255	-0.116594	-0.00410336	0.996959	-0.000147448	0.317146	Map7d1	245877
ENSMUSG00000020828	383.181	-0.415969	0.483255	-0.08396	0.00501308	0.996959	0.000172619	0.317146	Pld2	18806
ENSMUSG00000029338	1132.43	0.391773	0.484142	0.0863196	-0.185327	0.996959	-0.00334326	0.31635	Antxr2	71914
ENSMUSG00000023122	34.5934	1.60687	0.484769	0.0170826	-0.645182	0.996959	-0.000523498	0.315788	Sult1c2	69083
ENSMUSG00000059751	1484.14	1.54279	0.485664	0.0174946	0.101319	0.996959	0.000121443	0.314987
ENSMUSG00000038544	807.305	0.333024	0.485664	0.10198	0.0422534	0.996959	0.000973262	0.314987	Inip	66209
ENSMUSG00000018999	2284.73	-0.249545	0.485664	-0.105631	-0.0267563	0.996959	-0.00117833	0.314987	Slc35b4	58246
ENSMUSG00000032312	875.527	-0.252902	0.485664	-0.113875	-0.017536	0.996959	-0.000160551	0.314987	Csk	12988
ENSMUSG00000022223	489.436	0.423241	0.486682	0.0774315	-0.242062	0.996959	-0.00361075	0.314077	Sdr39u1	654795
ENSMUSG00000038174	933.343	-0.235038	0.486682	-0.117238	0.284681	0.996959	0.0141953	0.314077	Fam126b	213056
ENSMUSG00000057329	1246.84	0.335954	0.487103	0.0997213	0.0568408	0.996959	0.00130231	0.313701	Bcl2	12043
ENSMUSG00000049811	140.347	-0.503034	0.488097	-0.0673966	-0.216047	0.996959	-0.00224704	0.312816	Fam161a	73873
ENSMUSG00000031711	964.321	0.252219	0.488657	0.115485	0.145785	0.996959	0.00590866	0.312319	Zfp330	30932
ENSMUSG00000008036	961.966	0.314417	0.488858	0.10456	-0.0347797	0.996959	-0.00112177	0.31214	Ap2s1	232910
ENSMUSG00000015533	772.999	-0.546823	0.488858	-0.0637975	0.451837	0.996959	0.00384309	0.31214	Itga2	16398
ENSMUSG00000074364	14550.5	0.21473	0.488912	0.115505	0.0229728	0.996959	0.000305945	0.312092	Ehd2	259300
ENSMUSG00000010461	765.02	-0.451895	0.488912	-0.0773225	-0.189326	0.996959	-0.00242661	0.312092	Eya4	14051
ENSMUSG00000029681	1602.42	0.196406	0.489115	0.111288	0.0335093	0.996959	0.00215449	0.311911	Bcl7b	12054
ENSMUSG00000071528	765.018	0.507771	0.489147	0.0635393	-0.20745	0.996959	-0.00210627	0.311883	Atp5md	66477
ENSMUSG00000031347	971.131	0.286672	0.489288	0.108086	-0.0107928	0.996959	-0.000380846	0.311758	Cetn2	26370
ENSMUSG00000024645	478.843	0.280797	0.489997	0.112709	0.0190303	0.996959	0.000356463	0.31113	Timm21	67105
ENSMUSG00000066441	567.437	-0.334419	0.490459	-0.102053	0.0207037	0.996959	0.000472306	0.31072	Rdh11	17252
ENSMUSG00000034687	134.745	1.06428	0.491564	0.0273275	0.00466704	0.998615	1.73641e-05	0.309022	Fras1	231470
ENSMUSG00000056131	311.27	0.388141	0.491755	0.0860297	0.253076	0.996959	0.00427497	0.309574	Pgm3	109785
ENSMUSG00000102503	8.1774	2.4573	0.49193	0.0104029	-0.433907	0.996959	-0.000273138	0.30942
ENSMUSG00000026096	314.903	0.470726	0.49193	0.0677586	0.161424	0.996959	0.00186524	0.30942	Osgepl1	72085
ENSMUSG00000001158	1022	0.376978	0.49193	0.088522	-0.117165	0.996959	-0.00238962	0.30942	Snrnp27	66618
ENSMUSG00000087260	1116.96	0.305997	0.49193	0.108743	-0.119185	0.996959	-0.0032952	0.30942	Lamtor5	68576
ENSMUSG00000014769	2573.36	0.295612	0.49193	0.107761	-0.0835836	0.996959	-0.00244309	0.30942	Psmb1	19170
ENSMUSG00000057315	36924.9	-0.184967	0.49193	-0.116811	0.0503568	0.996959	0.00360532	0.30942	Arhgap24	231532
ENSMUSG00000030058	3912.71	-0.203872	0.49193	-0.114244	0.117441	0.996959	0.00713058	0.30942	Copg1	54161
ENSMUSG00000057969	6304.17	-0.272635	0.49193	-0.11687	-0.386747	0.996959	-0.015607	0.30942	Sema3b	20347
ENSMUSG00000023191	51.4356	-1.36463	0.49193	-0.0222126	0.704662	0.996959	0.000984691	0.30942	P3h3	14789
ENSMUSG00000039217	442.558	-0.488947	0.492311	-0.0678453	-0.292496	0.996959	-0.00326425	0.309083	Il18	16173
ENSMUSG00000045176	1170.49	0.248936	0.492749	0.113853	-0.119014	0.996959	-0.00490743	0.308696	Borcs6	71923
ENSMUSG00000045004	12.296	2.12792	0.492889	0.0121566	-0.38423	0.996959	-0.000247249	0.308573	Spata21	329972
ENSMUSG00000074754	264.943	0.563625	0.492889	0.0554949	0.131132	0.996959	0.00106764	0.308573	Smim26	228715
ENSMUSG00000035168	6696.25	0.289024	0.492889	0.108709	0.0404579	0.996959	0.00123339	0.308573	Tanc1	66860
ENSMUSG00000060803	1206.54	0.288136	0.492889	0.108919	-0.159885	0.996959	-0.00496964	0.308573	Gstp1	14870
ENSMUSG00000030987	1984.06	-0.223812	0.492889	-0.115377	0.120802	0.996959	0.00607929	0.308573	Stim1	20866
ENSMUSG00000048537	2203.09	-0.357978	0.492889	-0.0943048	0.185218	0.996959	0.00366972	0.308573	Phldb1	102693
ENSMUSG00000079003	376.658	-0.437874	0.492889	-0.0767768	-0.334912	0.996959	-0.00462154	0.308573	Samd1	666704
ENSMUSG00000053550	484.145	-0.572148	0.492889	-0.0570173	-0.182386	0.996959	-0.00165121	0.308573	Shisa7	232813
ENSMUSG00000025931	52.2264	-1.1054	0.492889	-0.027172	1.7002	0.996959	0.00281951	0.308573	Paqr8	74229
ENSMUSG00000038521	240.476	-1.54343	0.492889	-0.0192277	0.0677895	0.996959	-2.95801e-05	0.308573	C1s1	50908
ENSMUSG00000078772	6.74367	-3.13901	0.492889	-0.00859778	2.01199	0.996959	0.000473971	0.308573
ENSMUSG00000033726	90.0349	1.04381	0.493532	0.0277508	-0.157611	0.996959	-0.000369151	0.308007	Emx1	13796
ENSMUSG00000045394	68.6302	1.04032	0.493532	0.0276141	-0.202023	0.996959	-0.000487333	0.308007	Epcam	17075
ENSMUSG00000019877	9958.92	0.134563	0.493532	0.0932482	0.0266069	0.996959	0.00303406	0.308007	Serinc1	56442
ENSMUSG00000089782	37.8936	0.705388	0.493684	0.0434603	0.00375954	0.998581	0.000157601	0.307167
ENSMUSG00000078201	305.756	0.435194	0.493684	0.0733838	-0.107219	0.996959	-0.00146515	0.307873	Tmem203	227615
ENSMUSG00000020929	1584.77	-0.217488	0.493684	-0.114828	0.105893	0.996959	0.00445571	0.307873	Eftud2	20624
ENSMUSG00000020888	560.11	-0.388687	0.493712	-0.0873411	-0.0696276	0.996959	-0.00154212	0.307849	Dvl2	13543
ENSMUSG00000072949	151.89	1.00283	0.494192	0.028715	0.36429	0.996959	0.000748152	0.307427	Acot1	26897
ENSMUSG00000022466	1329.69	0.543854	0.494192	0.0568102	0.183979	0.996959	0.00152481	0.307427	Rpap3	71919
ENSMUSG00000009630	5380.89	0.232906	0.494192	0.116076	-0.208147	0.996959	-0.0102286	0.307427	Ppp2cb	19053
ENSMUSG00000037791	1788.96	-0.318118	0.494192	-0.10423	0.130108	0.996959	0.00323401	0.307427	Phf12	268448
ENSMUSG00000026737	377.228	-0.350818	0.494192	-0.0954567	0.297627	0.996959	0.00619459	0.307427	Pip4k2a	18718
ENSMUSG00000030956	146.518	-0.607345	0.494192	-0.0529871	0.421368	0.996959	0.00280246	0.307427	Fam53b	77938
ENSMUSG00000106951	93.7197	-0.924186	0.494192	-0.0334792	0.598473	0.996959	0.00170168	0.307427	5930430L01Rik	319982
ENSMUSG00000025743	68.7586	-1.48783	0.494192	-0.0199372	-0.625873	0.996959	-0.000734342	0.307427	Sdc3	20970
ENSMUSG00000026222	27.6152	-1.70684	0.494192	-0.0171117	-0.487588	0.996959	-0.000440925	0.307427	Sp100	20684
ENSMUSG00000058546	1432.35	0.435282	0.494474	0.0739917	-0.0523399	0.996959	-0.000712454	0.307179	Rpl23a	268449
ENSMUSG00000031590	607.708	0.283577	0.494474	0.110903	-0.255181	0.996959	-0.00848986	0.307179	Frg1	14300
ENSMUSG00000014956	5811.1	0.231761	0.494474	0.115132	0.134875	0.996959	0.0063098	0.307179	Ppp1cb	19046
ENSMUSG00000038042	1280.69	-0.36029	0.494474	-0.0987007	0.0361654	0.996959	8.38311e-05	0.307179	Ptpdc1	218232
ENSMUSG00000041801	47.0941	-1.40897	0.494474	-0.021174	0.343327	0.996959	0.000422135	0.307179	Phlda3	27280
ENSMUSG00000075279	12.8005	-1.59843	0.494474	-0.018676	-0.0160127	0.996959	-1.24121e-05	0.307179
ENSMUSG00000027199	410.111	0.756541	0.494742	0.0394216	-0.683538	0.996959	-0.00323902	0.306944	Gatm	67092
ENSMUSG00000091537	966.439	0.440267	0.494742	0.0768424	-0.0320674	0.996959	-0.000416278	0.306944	Tma7	66167
ENSMUSG00000025487	2287.59	0.275769	0.494742	0.109811	-0.147487	0.996959	-0.00496615	0.306944	Psmd13	23997
ENSMUSG00000027165	423.245	0.403372	0.495074	0.0810509	-0.0177768	0.996959	-0.000272112	0.306652	B230118H07Rik	68170
ENSMUSG00000044676	794.066	0.394044	0.495074	0.0828647	0.317218	0.996959	0.00511355	0.306652	Zfp612	234725
ENSMUSG00000021124	2090.87	0.309394	0.495074	0.103164	-0.00389222	0.996959	-0.000137352	0.306652	Vti1b	53612
ENSMUSG00000044345	28921.1	0.249881	0.495074	0.112839	-0.0379675	0.996959	-0.00149612	0.306652	Marveld1	277010
ENSMUSG00000026767	1628.95	0.233923	0.495074	0.114211	0.087941	0.996959	0.00398763	0.306652	Mindy3	66960
ENSMUSG00000027363	2595.21	-0.208233	0.495074	-0.115256	0.0890434	0.996959	0.00356064	0.306652	Usp8	84092
ENSMUSG00000037235	5584.38	-0.263668	0.495074	-0.112211	-0.0846509	0.996959	-0.00293357	0.306652	Mxd4	17122
ENSMUSG00000027597	392.457	-0.519864	0.495074	-0.0625907	-0.146834	0.996959	-0.000687966	0.306652	Ahcy	269378
ENSMUSG00000031227	142.724	-0.780859	0.495074	-0.0396244	0.203821	0.996959	0.000900051	0.306652	Magee1	107528
ENSMUSG00000046532	30.7059	-1.66904	0.495074	-0.0175196	1.29159	0.996959	0.00106064	0.306652	Ar	11835
ENSMUSG00000058070	2795.95	-0.277608	0.495692	-0.113135	0.0998248	0.996959	-0.000184688	0.30611	Eml1	68519
ENSMUSG00000025940	704.306	0.275808	0.496143	0.110101	-0.157636	0.996959	-0.00533882	0.305716	Tmem70	70397
ENSMUSG00000048696	406.666	-0.412172	0.496143	-0.0812154	-0.270541	0.996959	-0.00412808	0.305716	Mex3d	237400
ENSMUSG00000026090	428.317	-0.548788	0.496143	-0.0590174	-0.0681501	0.996959	-0.000569397	0.305716	2010300C02Rik	72097
ENSMUSG00000113853	7.02176	2.86168	0.496299	0.00831163	0.995614	0.996959	0.000321232	0.305579
ENSMUSG00000044145	52.5163	0.792785	0.496299	0.0374636	-0.202179	0.996959	-0.000846214	0.305579	1810024B03Rik	329509
ENSMUSG00000024012	15831.2	0.179925	0.496299	0.109262	-0.195686	0.996959	-0.0175836	0.305579	Mtch1	56462
ENSMUSG00000004394	4024.32	0.206594	0.496872	0.106314	-0.0255999	0.996959	-0.00119466	0.305078	Tmed4	103694
ENSMUSG00000022604	274.822	-0.433951	0.497382	-0.0761913	0.482684	0.996959	0.00623963	0.304632	Cep97	74201
ENSMUSG00000030963	2276.99	0.876791	0.497489	0.032972	-0.483169	0.996959	-0.00163808	0.304539	Umod	22242
ENSMUSG00000032637	4737.68	-0.307533	0.497489	-0.1043	-0.0254106	0.996959	-0.000659289	0.304539	Atxn2l	233871
ENSMUSG00000031562	615.858	-0.278607	0.498015	-0.10836	-0.321585	0.996959	-0.0115765	0.30408	Dctd	320685
ENSMUSG00000031262	6.6135	-2.5876	0.498015	-0.0104786	0.831497	0.996959	0.000301158	0.30408	Cenpi	102920
ENSMUSG00000058351	262.006	0.437721	0.498397	0.0719862	-0.221257	0.996959	-0.00304841	0.303747	Smim4	66487
ENSMUSG00000061436	2250.52	0.390647	0.498397	0.0799332	0.189459	0.996959	0.0030571	0.303747	Hipk2	15258
ENSMUSG00000036751	2993.83	0.382835	0.498397	0.0837162	-0.0356316	0.996959	-0.000367727	0.303747	Cox6b1	110323
ENSMUSG00000028563	1094.44	0.345021	0.498397	0.0929524	-0.0787197	0.996959	-0.0017073	0.303747	Tm2d1	94043
ENSMUSG00000021930	450.254	0.305084	0.498397	0.105708	0.118795	0.996959	0.00312196	0.303747	Spryd7	66674
ENSMUSG00000044991	319.908	0.295696	0.498397	0.102692	-0.207402	0.996959	-0.00602714	0.303747	Shld1	73747
ENSMUSG00000028639	13328.8	0.295283	0.498397	0.130749	0.0320665	0.996959	0.000920372	0.303747	Ybx1	22608
ENSMUSG00000027087	11289.7	0.273684	0.498397	0.108397	0.224209	0.996959	0.00754384	0.303747	Itgav	16410
ENSMUSG00000015971	1113.31	0.263733	0.498397	0.10809	-0.0584303	0.996959	-0.0021025	0.303747	Actr8	56249
ENSMUSG00000040006	2813.31	0.227979	0.498397	0.112964	-0.0810348	0.996959	-0.0036991	0.303747	Ginm1	215751
ENSMUSG00000016554	1744.65	0.222608	0.498397	0.112505	-0.00636184	0.996959	-3.40071e-05	0.303747	Eif3d	55944
ENSMUSG00000021408	1417.74	-0.263979	0.498397	-0.121414	0.221487	0.996959	0.00805611	0.303747	Ripk1	19766
ENSMUSG00000055447	2697.6	-0.274052	0.498397	-0.115612	0.199836	0.996959	0.00669586	0.303747	Cd47	16423
ENSMUSG00000035529	598.997	-0.318501	0.498397	-0.0983123	-0.254735	0.996959	-0.00642689	0.303747	Prdm4	72843
ENSMUSG00000029673	845.028	-0.433642	0.498397	-0.0753186	0.243452	0.996959	0.00323716	0.303747	Auts2	319974
ENSMUSG00000026875	124.222	-0.67811	0.498397	-0.0459605	-0.257806	0.996959	-0.00131412	0.303747	Traf1	22029
ENSMUSG00000047420	99.0336	-1.13344	0.498397	-0.0264267	-0.0232284	0.996959	-4.89718e-05	0.303747	Fam180a	208164
ENSMUSG00000040699	14.5585	-2.46487	0.498397	-0.0111504	0.0548317	0.996959	3.11849e-05	0.303747	Limd2	67803
ENSMUSG00000029919	17.1342	-6.21586	0.498397	-0.00252721	4.22976	0.996959	0.000157335	0.303747	Hpgds	54486
ENSMUSG00000045657	5.7363	3.01616	0.498442	0.00818892	-0.646274	0.996959	-0.00024141	0.303708	Pcdhb10	93881
ENSMUSG00000033174	5339.18	1.65458	0.498442	0.0155884	-0.182167	0.996959	-0.00016045	0.303708	Mgll	23945
ENSMUSG00000090258	528.658	0.444852	0.498442	0.0716542	-0.147846	0.996959	-0.00190605	0.303708	Churc1	211151
ENSMUSG00000014873	489.327	0.335753	0.498442	0.09534	-0.125225	0.996959	-0.00271796	0.303708	Surf2	20931
ENSMUSG00000006782	1382.77	0.304427	0.498442	0.101693	-0.285219	0.996959	-0.00773241	0.303708	Cnp	12799
ENSMUSG00000022312	3356.26	0.262125	0.498442	0.110765	-0.0585297	0.996959	-0.00174472	0.303708	Eif3h	68135
ENSMUSG00000063904	1308.59	-0.229863	0.498442	-0.114775	-0.0350923	0.996959	-0.0016807	0.303708	Dpp3	75221
ENSMUSG00000037461	318.023	-0.391513	0.498442	-0.0816357	0.0650622	0.996959	0.00104675	0.303708	Ints7	77065
ENSMUSG00000002104	49.1813	-1.06266	0.498442	-0.028441	-0.0220167	0.996959	-4.62495e-05	0.303708	Rapsn	19400
ENSMUSG00000029471	90.836	-0.644631	0.498478	-0.0490467	-0.0175026	0.996959	-0.000155146	0.303676	Camkk2	207565
ENSMUSG00000089636	20.8869	-1.43149	0.498478	-0.0206889	1.1416	0.996959	0.00123816	0.303676
ENSMUSG00000021460	728.106	0.277288	0.498629	0.107343	-0.00195236	0.997606	0.000155836	0.303263	Auh	11992
ENSMUSG00000002963	741.243	0.267412	0.498629	0.109817	-0.0307001	0.996959	-0.00104714	0.303545	Pnkp	59047
ENSMUSG00000085399	5584.42	0.225578	0.498629	0.114646	0.154598	0.996959	0.00681024	0.303545	Foxd2os	100040736
ENSMUSG00000053510	9246.78	0.188387	0.498629	0.109891	-0.0287901	0.996959	-0.0058319	0.303545	Nrd1	230598
ENSMUSG00000062753	156.648	-0.570627	0.498629	-0.0554498	-0.0931984	0.996959	-0.000732304	0.303545	AI413582	106672
ENSMUSG00000058587	36560.1	-0.160459	0.498793	-0.104145	0.0321784	0.996959	0.00234191	0.303402	Tmod3	50875
ENSMUSG00000022637	3242.11	-0.486325	0.500106	-0.069276	0.00572631	0.996959	7.13195e-05	0.30226	Cblb	208650
ENSMUSG00000006498	7041.14	-0.160631	0.500436	-0.103844	0.0463681	0.996959	0.00417515	0.301974	Ptbp1	19205
ENSMUSG00000003344	1603.3	-0.194215	0.500716	-0.109799	-0.0428234	0.996959	-0.00269947	0.301731	Btbd2	208198
ENSMUSG00000078427	970.119	0.370626	0.501013	0.0852537	-0.0911981	0.996959	-0.00165203	0.301473	Sarnp	66118
ENSMUSG00000027883	566.314	-0.393133	0.501013	-0.082886	0.255314	0.996959	0.00405826	0.301473	Gpsm2	76123
ENSMUSG00000038845	1040.64	0.237136	0.501542	0.112479	-0.239134	0.996959	-0.0113098	0.301015	Phb	18673
ENSMUSG00000026483	144.413	-1.07797	0.501816	-0.0276074	0.304482	0.996959	0.000724034	0.300778	Fam129a	63913
ENSMUSG00000019564	156.606	0.668922	0.501979	0.0439484	0.562265	0.996959	0.00300351	0.300637	Arid3a	13496
ENSMUSG00000015994	2932.19	0.234422	0.502138	0.112062	-0.0896335	0.996959	-0.00112492	0.300499	Fnta	14272
ENSMUSG00000037750	388.565	-0.399442	0.502229	-0.0810337	0.127758	0.996959	0.00196814	0.300421	Fam222b	216971
ENSMUSG00000030043	8.19547	2.26058	0.502353	0.0106435	-2.80564	0.996959	-0.000892961	0.300314	Tacr1	21336
ENSMUSG00000029070	4198.37	-0.240365	0.503558	-0.107741	-0.318714	0.996959	-0.0157621	0.299273	Mxra8	74761
ENSMUSG00000048234	609.017	-0.232459	0.503665	-0.111888	-0.171044	0.996959	-0.00795313	0.299181	Rnf149	67702
ENSMUSG00000074916	474.19	-0.39305	0.504494	-0.0797	-0.3009	0.996959	-0.00493462	0.298467	Chst14	72136
ENSMUSG00000020657	169.336	-0.605803	0.504517	-0.0513792	-0.474127	0.996959	-0.00328877	0.298447	Dnajc27	217378
ENSMUSG00000020100	298.86	-0.447427	0.505036	-0.0707789	0.112085	0.996959	0.00137288	0.298	Slc29a3	71279
ENSMUSG00000023905	3101.94	0.411251	0.505298	0.075422	0.134344	0.996959	0.00194386	0.297775	Tnfrsf12a	27279
ENSMUSG00000042198	800.698	0.357478	0.505298	0.0869538	-0.0600825	0.996959	-0.00115331	0.297775	Chchd7	66433
ENSMUSG00000109714	5.17521	4.71541	0.506084	0.0037228	-1.41064	0.996959	-0.000186296	0.2971
ENSMUSG00000057278	227.118	0.521172	0.506084	0.0573614	0.257199	0.996959	0.0023247	0.2971	Snrpg	68011
ENSMUSG00000026854	1596.98	0.347298	0.506084	0.0898014	0.040184	0.996959	0.000819273	0.2971	Usp20	74270
ENSMUSG00000027822	1300.9	0.305327	0.506084	0.0941704	0.290148	0.996959	0.0077255	0.2971	Slc33a1	11416
ENSMUSG00000024981	2061.4	-0.220325	0.506084	-0.1109	-0.125484	0.996959	-0.00635783	0.2971	Acsl5	433256
ENSMUSG00000055818	201.079	-0.652391	0.506084	-0.047357	-0.153692	0.996959	0.000539661	0.2971	A230083G16Rik	442825
ENSMUSG00000056445	55.1454	-1.07336	0.506084	-0.0275739	-0.119967	0.996959	-0.000259797	0.2971	Hoxaas2	105242657
ENSMUSG00000020267	2066.41	0.406606	0.506355	0.0749851	-0.136233	0.996959	-0.00196758	0.296868	Hint1	15254
ENSMUSG00000020993	1815.07	0.162356	0.506355	0.10373	-0.00830564	0.996959	-0.000666064	0.296868	Trappc6b	78232
ENSMUSG00000030678	2993.09	-0.16948	0.506355	-0.104358	-0.0791756	0.996959	-0.00813753	0.296868	Maz	17188
ENSMUSG00000031537	3397.29	-0.276315	0.506355	-0.10662	-0.112771	0.996959	-0.00322628	0.296868	Ikbkb	16150
ENSMUSG00000029463	160.983	-0.407444	0.506355	-0.0781527	0.306576	0.996959	0.0047034	0.296868	Fam216a	68948
ENSMUSG00000021591	266.482	-0.474661	0.506355	-0.0663614	-0.0204281	0.996959	-0.000243198	0.296868	Glrx	93692
ENSMUSG00000022510	8.18867	-2.97578	0.506355	-0.00825876	2.24574	0.996959	0.000411113	0.296868	Trp63	22061
ENSMUSG00000034867	936.195	-0.221714	0.506633	-0.11215	-0.0369339	0.996959	-0.0015472	0.296629	Ankrd27	245886
ENSMUSG00000086350	38.3668	0.772643	0.507179	0.0373102	0.659864	0.996959	0.00250969	0.296161
ENSMUSG00000061118	604.007	0.206547	0.507179	0.113445	-0.0800348	0.996959	-0.00464874	0.296161	Dnajc30	66114
ENSMUSG00000040731	7007.1	0.0978979	0.507236	0.0792356	-0.131304	0.996959	-0.075063	0.296113	Eif4h	22384
ENSMUSG00000036644	4740.18	0.189278	0.507336	0.10874	-0.0101343	0.996959	-0.000877073	0.296027	Tbc1d9b	76795
ENSMUSG00000037410	467.836	-0.43278	0.507621	-0.072629	-0.112199	0.996959	-0.00134341	0.295783	Tbc1d2b	67016
ENSMUSG00000030788	1931.43	0.205269	0.507623	0.11121	0.00941443	0.996959	0.000536259	0.295781	Rnf141	67150
ENSMUSG00000066877	4724.22	0.219091	0.50833	0.115883	0.0375249	0.996959	0.00185828	0.295177	Nck2	17974
ENSMUSG00000041028	8219.55	0.166656	0.508366	0.105117	0.0274915	0.996959	0.00227634	0.295146	Ghitm	66092
ENSMUSG00000042569	594.805	0.270413	0.508455	0.115795	-0.00405114	0.996959	-0.000123568	0.29507	Dhrs7b	216820
ENSMUSG00000032578	444.578	-0.528781	0.508455	-0.0581279	0.546475	0.996959	0.00474372	0.29507	Cish	12700
ENSMUSG00000024486	198.001	-0.780594	0.508649	-0.0382467	0.272528	0.996959	0.00107591	0.294904	Hbegf	15200
ENSMUSG00000079491	28.6581	-1.2983	0.508649	-0.0224183	-1.19461	0.996959	-0.00183465	0.294904	H2-T10	15024
ENSMUSG00000028696	222.826	0.41531	0.508839	0.0737446	0.0906194	0.996959	0.00145636	0.294742	Ipp	16351
[truncated: 18,087 more rows]

## Sheet: Log2FC rapamycin male to female
ENSEMBL	baseMean	log2FoldChange	lfcSE	stat	pvalue	padj	SYMBOL	ENTREZID
ENSMUSG00000069045	1528.36	8.86672	0.287263	30.8662	3.39273e-209	5.58172e-205	Ddx3y	26900
ENSMUSG00000086503	5888.41	-8.30216	0.277934	-29.871	4.68764e-196	3.85605e-192	Xist	213742
ENSMUSG00000069049	504.905	8.1922	0.365342	22.4233	2.33063e-111	1.27812e-107	Eif2s3y	26908
ENSMUSG00000068457	317.072	8.89675	0.521496	17.06	2.94318e-65	1.21053e-61	Uty	22290
ENSMUSG00000056673	302.21	8.83328	0.549567	16.0732	3.93524e-58	1.29485e-54	Kdm5d	20592
ENSMUSG00000037820	515.555	-1.1513	0.162807	-7.07157	1.53195e-12	3.15045e-09	Tgm2	21817
ENSMUSG00000028571	15.7873	7.54423	1.19541	6.31097	2.77292e-10	5.0689e-07	Cyp2j13	230459
ENSMUSG00000090171	23.2428	-7.90689	1.25633	-6.29365	3.10093e-10	5.10165e-07	Ugt1a2	22236
ENSMUSG00000060572	12.4026	7.19738	1.17245	6.13878	8.31568e-10	1.24372e-06	Mfap2	17150
ENSMUSG00000047428	1454.25	1.13694	0.191022	5.95188	2.6508e-09	3.63425e-06	Dlk2	106565
ENSMUSG00000037369	2089.33	-0.921373	0.164165	-5.61249	1.99436e-08	2.52394e-05	Kdm6a	22289
ENSMUSG00000041052	24.1493	6.78583	1.22786	5.52657	3.26545e-08	3.83737e-05	Slc7a13	74087
ENSMUSG00000028713	285.122	2.46226	0.452415	5.44247	5.25462e-08	5.76326e-05	Cyp4b1	13120
ENSMUSG00000019979	546.517	0.859784	0.161734	5.31604	1.06049e-07	0.000109045	Apaf1	11783
ENSMUSG00000030043	11.3271	6.57934	1.25998	5.2218	1.77193e-07	0.000171481	Tacr1	21336
ENSMUSG00000019966	170.627	-1.16171	0.228022	-5.09472	3.49259e-07	0.000319223	Kitl	17311
ENSMUSG00000035150	761.833	-0.850348	0.170262	-4.99434	5.90367e-07	0.000511196	Eif2s3x	26905
ENSMUSG00000031226	440.018	-0.653498	0.131142	-4.98315	6.25573e-07	0.000514596	Pbdc1	67683
ENSMUSG00000068086	20.0929	6.42475	1.31796	4.87476	1.08939e-06	0.000817579	Cyp2d9	13105
ENSMUSG00000064246	14.6709	5.39306	1.10716	4.87109	1.10986e-06	0.000817579	Chil1	12654
ENSMUSG00000031725	38.4411	4.37734	0.901061	4.85798	1.1859e-06	0.000817579	Ces1f	234564
ENSMUSG00000015476	206.02	1.39766	0.287771	4.85685	1.19268e-06	0.000817579	Prrt1	260297
ENSMUSG00000025479	85.1851	3.47391	0.736536	4.71655	2.39879e-06	0.00151623	Cyp2e1	13106
ENSMUSG00000022912	12726.3	1.14652	0.243003	4.71815	2.38001e-06	0.00151623	Pros1	19128
ENSMUSG00000003378	543.701	0.759874	0.161618	4.70166	2.5805e-06	0.00151623	Grik5	14809
ENSMUSG00000000787	16432.7	-0.515088	0.1095	-4.704	2.55118e-06	0.00151623	Ddx3x	13205
ENSMUSG00000002944	35.1854	3.31904	0.736541	4.50626	6.59815e-06	0.0037432	Cd36	12491
ENSMUSG00000040705	6.90969	6.34882	1.43222	4.43286	9.29914e-06	0.00509965	A930016O22Rik	100503495
ENSMUSG00000042178	1302.26	-0.446661	0.103132	-4.33097	1.48457e-05	0.00740124	Armc5	233912
ENSMUSG00000026389	7856.04	0.89567	0.211605	4.23275	2.30856e-05	0.010265	Steap3	68428
ENSMUSG00000029810	705.959	0.71396	0.168439	4.23869	2.24824e-05	0.010265	Tmem176b	65963
ENSMUSG00000030096	5071.62	0.888192	0.213397	4.16215	3.15263e-05	0.0126505	Slc6a6	21366
ENSMUSG00000029068	3054.09	0.600617	0.145123	4.13868	3.49316e-05	0.0136832	Ccnl2	56036
ENSMUSG00000026170	4107.11	0.53373	0.131112	4.07081	4.68495e-05	0.0179248	Cyp27a1	104086
ENSMUSG00000024866	268.323	1.61908	0.404726	4.00042	6.32291e-05	0.0231166	Acy3	71670
ENSMUSG00000022475	907.18	0.897477	0.22575	3.97553	7.02229e-05	0.0251154	Hdac7	56233
ENSMUSG00000026977	1839.22	0.438479	0.111662	3.92683	8.60742e-05	0.0301296	March7	57438
ENSMUSG00000014592	578.99	0.5717	0.146802	3.89437	9.84536e-05	0.033745	Camta1	100072
ENSMUSG00000063171	1146.52	-0.653478	0.168498	-3.87826	0.000105207	0.0353237	Rps4l	66184
ENSMUSG00000024011	132.851	1.03383	0.267902	3.85899	0.000113855	0.0367283	Pi16	74116
ENSMUSG00000002076	8.62324	4.91878	1.28073	3.8406	0.000122732	0.0388305	Hsf2bp	74377
ENSMUSG00000034612	12.6554	3.9856	1.04153	3.82669	0.000129878	0.0403161	Chst11	58250
ENSMUSG00000055003	1180.37	0.566103	0.149398	3.78923	0.000151113	0.045202	Lrtm2	211187
ENSMUSG00000007850	8764.6	0.338237	0.0891791	3.79278	0.000148971	0.045202	Hnrnph1	59013
ENSMUSG00000087174	420.939	-0.567963	0.150817	-3.7659	0.00016595	0.0464601	5530601H04Rik	71445
ENSMUSG00000079508	230.028	-0.604418	0.16054	-3.7649	0.000166615	0.0464601	Apoo	68316
ENSMUSG00000053113	13798.5	-0.778163	0.206454	-3.76919	0.000163779	0.0464601	Socs3	12702
ENSMUSG00000072941	501.359	-1.01722	0.269448	-3.77519	0.000159884	0.0464601	Sod3	20657
ENSMUSG00000023367	381.095	0.911173	0.243122	3.7478	0.000178394	0.0489157	Tmem176a	66058
ENSMUSG00000024844	965.943	-0.487028	0.130522	-3.73138	0.000190431	0.0513603	Banf1	23825
ENSMUSG00000041329	1364.16	0.631357	0.171692	3.67727	0.000235745	0.0615632	Atp1b2	11932
ENSMUSG00000040488	7972.98	0.852627	0.233901	3.64524	0.000267142	0.0678211	Ltbp4	108075
ENSMUSG00000062822	606.355	0.661857	0.181606	3.64446	0.000267954	0.0678211	4833420G17Rik	67392
ENSMUSG00000097405	8.30094	5.62809	1.55046	3.62994	0.000283486	0.0706654	D630044L22Rik	240054
ENSMUSG00000052889	17.0259	-3.70533	1.02558	-3.61291	0.000302783	0.0732558	Prkcb	18751
ENSMUSG00000045730	264.743	0.70038	0.194859	3.59428	0.000325284	0.0765028	Adrb2	11555
ENSMUSG00000025403	319.793	-0.535734	0.149158	-3.59172	0.000328497	0.0765028	Shmt2	108037
ENSMUSG00000029993	976.492	-0.56297	0.156957	-3.58677	0.000334805	0.0765028	Nfu1	56748
ENSMUSG00000034918	7.79518	-6.33299	1.76471	-3.58869	0.00033234	0.0765028	Cdhr2	268663
ENSMUSG00000004562	227.941	0.820717	0.22956	3.57518	0.000349991	0.0781628	Arhgef40	268739
ENSMUSG00000078521	4.7984	-5.63706	1.57724	-3.574	0.000351571	0.0781628	Aunip	69885
ENSMUSG00000024299	228.312	1.54605	0.433876	3.56334	0.000366162	0.0803213	Adamts10	224697
ENSMUSG00000013150	587.759	-0.665535	0.186958	-3.55982	0.000371116	0.0803368	Gfod2	70575
ENSMUSG00000000282	1330.12	0.671572	0.190467	3.52592	0.000422008	0.0901673	Mnt	17428
ENSMUSG00000025027	949.185	-0.432555	0.12314	-3.51271	0.000443567	0.0923742	Xpnpep1	170750
ENSMUSG00000041698	14.6506	4.47589	1.27985	3.49721	0.000470159	0.0966882	Slco1a1	28248
ENSMUSG00000038155	4.99132	-5.05539	1.4582	-3.46686	0.000526566	0.106952	Gstp2	14869
ENSMUSG00000062760	177.057	-0.947098	0.273679	-3.46061	0.000538948	0.108131	Shisal1	72301
ENSMUSG00000010660	198.071	1.19774	0.347995	3.44181	0.000577826	0.112934	Plcd1	18799
ENSMUSG00000029563	8.3217	-6.4233	1.86941	-3.43601	0.000590341	0.112934	Foxp2	114142
ENSMUSG00000098702	102.204	1.71414	0.50192	3.41516	0.000637439	0.117943	1500015A07Rik	68982
ENSMUSG00000025137	734.572	0.50246	0.147137	3.41491	0.000638036	0.117943	Pcyt2	68671
ENSMUSG00000029998	3309.63	-0.318515	0.0936348	-3.40167	0.000669747	0.12243	Pcyox1	66881
ENSMUSG00000001128	99.67	0.972289	0.287082	3.3868	0.000707125	0.127842	Cfp	18636
ENSMUSG00000079654	5.37364	5.98514	1.77961	3.36318	0.000770512	0.137138	Prrt4	101359
ENSMUSG00000043794	47.2974	1.27717	0.380139	3.35975	0.000780127	0.137138	D830025C05Rik	100042416
ENSMUSG00000062515	7.82019	3.59045	1.07504	3.33983	0.000838286	0.140729	Fabp4	11770
ENSMUSG00000023885	10.6071	3.08976	0.924681	3.34144	0.000833455	0.140729	Thbs2	21826
ENSMUSG00000059554	202.84	0.802386	0.239851	3.34535	0.000821802	0.140729	Ccdc28a	215814
ENSMUSG00000038213	326.96	-0.645147	0.194036	-3.32488	0.000884556	0.144086	Tapbpl	213233
ENSMUSG00000066071	13.3762	4.29915	1.29473	3.32049	0.000898596	0.144938	Cyp4a12a	277753
ENSMUSG00000011263	117.382	1.07378	0.327174	3.28198	0.00103079	0.163063	Exoc3l2	74463
ENSMUSG00000038668	136.199	1.42011	0.435622	3.25996	0.00111427	0.169741	Lpar1	14745
ENSMUSG00000022111	288.76	-0.580218	0.179364	-3.23487	0.00121698	0.182016	Uchl3	50933
ENSMUSG00000026556	19.4986	2.1023	0.651049	3.2291	0.00124183	0.183494	Vangl2	93840
ENSMUSG00000037216	116.468	-0.922627	0.285872	-3.22741	0.00124917	0.183494	Lipt1	623661
ENSMUSG00000069171	12.0654	4.18068	1.29914	3.21803	0.00129073	0.186273	Nr2f1	13865
ENSMUSG00000021268	20.0456	3.00305	0.93309	3.2184	0.0012891	0.186273	Meg3	17263
ENSMUSG00000031562	552.097	-0.453463	0.141465	-3.20547	0.00134841	0.192905	Dctd	320685
ENSMUSG00000030935	15.5125	3.04303	0.955581	3.18448	0.00145012	0.205667	Acsm3	20216
ENSMUSG00000029436	1356.04	-0.570318	0.179359	-3.17975	0.00147402	0.20727	Mmp17	23948
ENSMUSG00000032009	864.768	-0.538412	0.169542	-3.17568	0.00149483	0.207382	Sesn3	75747
ENSMUSG00000025747	68.0708	-1.08927	0.343185	-3.17399	0.00150357	0.207382	Tyms	22171
ENSMUSG00000040629	4.73184	-5.61243	1.76923	-3.17225	0.00151263	0.207382	Mael	98558
ENSMUSG00000019883	529.328	-0.427963	0.135454	-3.15946	0.0015806	0.211415	Echdc1	52665
ENSMUSG00000061086	4.68527	-4.99843	1.58191	-3.15975	0.00157907	0.211415	Myl4	17896
ENSMUSG00000037686	689.426	0.816816	0.259877	3.14309	0.00167172	0.2218	Aspg	104816
ENSMUSG00000074254	41.9531	2.40584	0.778299	3.09115	0.00199385	0.234177	Cyp2a4	13086
ENSMUSG00000064368	310.154	0.997753	0.322955	3.08945	0.00200529	0.234177	ND6	17722
ENSMUSG00000074264	195.038	0.786314	0.252221	3.11757	0.00182351	0.234177	Amy1	11722
ENSMUSG00000086429	404.383	0.690775	0.223002	3.09762	0.00195081	0.234177	Gt(ROSA)26Sor	14910
ENSMUSG00000086290	408.686	0.480175	0.154807	3.10177	0.0019237	0.234177	Snhg12	100039864
ENSMUSG00000064367	64874.1	0.46885	0.151136	3.10217	0.00192107	0.234177	ND5	17721
ENSMUSG00000002602	9996.68	0.466426	0.150944	3.09006	0.00200118	0.234177	Axl	26362
ENSMUSG00000036181	8065.09	0.432223	0.139267	3.10355	0.00191211	0.234177	H1f2	50708
ENSMUSG00000022035	948.698	-0.358518	0.115768	-3.09686	0.0019558	0.234177	Ccdc25	67179
ENSMUSG00000030611	532.202	-0.446188	0.14391	-3.10046	0.00193223	0.234177	Mrps11	67994
ENSMUSG00000055413	6536.24	-0.502516	0.161578	-3.11006	0.00187052	0.234177	H2-Q5	15016
ENSMUSG00000037124	5.55239	-5.82841	1.88958	-3.08451	0.00203891	0.234574	Trim58	216781
ENSMUSG00000004633	33.144	2.89328	0.943504	3.06653	0.0021656	0.246006	Chn2	69993
ENSMUSG00000038007	176.403	1.00383	0.327987	3.06057	0.00220918	0.246006	Acer2	230379
ENSMUSG00000037679	9751.72	0.454278	0.148246	3.06434	0.00218149	0.246006	Inf2	70435
ENSMUSG00000023971	461.821	-0.576841	0.188544	-3.05945	0.00221741	0.246006	Rrp36	224823
ENSMUSG00000031740	91.0394	1.30436	0.427669	3.04994	0.00228889	0.246782	Mmp2	17390
ENSMUSG00000022091	1409.33	0.486811	0.159812	3.04614	0.00231798	0.246782	Sorbs3	20410
ENSMUSG00000078429	6090.82	0.284017	0.0932662	3.04523	0.00232502	0.246782	Ctdsp2	52468
ENSMUSG00000059602	5.69113	-5.28061	1.73186	-3.04909	0.00229538	0.246782	Syn3	27204
ENSMUSG00000097462	856.641	0.482693	0.158898	3.03776	0.00238346	0.249762	9530026P05Rik	330385
ENSMUSG00000025745	4601.7	-0.230075	0.0757287	-3.03815	0.00238033	0.249762	Hadha	97212
ENSMUSG00000087132	7.82713	5.53691	1.82531	3.03341	0.00241804	0.251725	A930001C03Rik	319314
ENSMUSG00000026072	40.6674	-1.28784	0.424809	-3.03158	0.00243279	0.251725	Il1r1	16177
ENSMUSG00000025154	166.553	0.74033	0.24484	3.02374	0.00249675	0.256728	Arhgap19	71085
ENSMUSG00000068696	3.94835	5.54918	1.83858	3.01819	0.00254291	0.25867	Gpr88	64378
ENSMUSG00000032294	9766.95	-0.274359	0.0910451	-3.01344	0.00258306	0.25867	Pkm	18746
ENSMUSG00000025902	20.8893	2.18272	0.728801	2.99495	0.00274491	0.265642	Sox17	20671
ENSMUSG00000070808	840.137	0.609658	0.203417	2.99708	0.00272575	0.265642	Bicra	243842
ENSMUSG00000037003	41322.6	0.407869	0.136096	2.99693	0.00272716	0.265642	Tns2	209039
ENSMUSG00000012296	4248.88	0.339913	0.113483	2.99527	0.00274199	0.265642	Tjap1	74094
ENSMUSG00000112035	9.61563	3.29972	1.10939	2.97434	0.00293617	0.280848	Gm30539	102632477
ENSMUSG00000031958	275.657	0.61703	0.207415	2.97486	0.00293123	0.280848	Ldhd	52815
ENSMUSG00000030782	425.439	0.413652	0.139604	2.96303	0.00304626	0.282834	Tgfb1i1	21804
ENSMUSG00000026797	3644.01	0.40807	0.137554	2.96661	0.00301107	0.282834	Stxbp1	20910
ENSMUSG00000056116	1191.94	-0.619206	0.20877	-2.96597	0.00301731	0.282834	H2-T22	15039
ENSMUSG00000056116	1191.94	-0.619206	0.20877	-2.96597	0.00301731	0.282834	H2-T9	15051
ENSMUSG00000078877	139.252	-0.730579	0.246652	-2.96199	0.00305659	0.282834	Gm14295	100039123
ENSMUSG00000080797	4.00757	5.57074	1.88367	2.95738	0.00310261	0.283465	Gm15760	100042948
ENSMUSG00000026970	6279.96	0.227764	0.0771008	2.9541	0.00313582	0.283465	Rbms1	56878
ENSMUSG00000040434	39.4021	1.52353	0.516201	2.95143	0.00316304	0.283534	Large2	228366
ENSMUSG00000026239	796.935	-0.435162	0.14748	-2.95065	0.00317105	0.283534	Pde6d	18582
ENSMUSG00000028963	5.50157	6.02205	2.04618	2.94306	0.00324983	0.284394	Uts2	24111
ENSMUSG00000065418	4.14437	5.6211	1.90946	2.94382	0.00324185	0.284394	Mir322	723907
ENSMUSG00000023017	61.4871	-1.10614	0.375602	-2.94497	0.00322985	0.284394	Asic1	11419
ENSMUSG00000024757	5.63331	-4.6472	1.5782	-2.94462	0.00323356	0.284394	Slc22a19	207151
ENSMUSG00000051451	1694.37	0.319658	0.109018	2.93216	0.00336613	0.289945	Crebzf	233490
ENSMUSG00000032394	5.57878	-5.82686	1.98687	-2.93268	0.00336046	0.289945	Igdcc3	19289
ENSMUSG00000032388	981.29	-0.399229	0.136715	-2.92016	0.00349853	0.29669	Spg21	27965
ENSMUSG00000003477	58.1266	2.03894	0.699224	2.916	0.00354549	0.297573	Inmt	21743
ENSMUSG00000043782	62.3078	1.26259	0.432952	2.91623	0.00354285	0.297573	Bicdl2	212733
ENSMUSG00000040713	2610.15	-0.305957	0.10498	-2.91445	0.0035632	0.297573	Creg1	433375
ENSMUSG00000026185	847.594	0.600112	0.20603	2.91274	0.00358271	0.297691	Igfbp5	16011
ENSMUSG00000015461	2554.05	-0.297871	0.102345	-2.91045	0.00360907	0.298374	Atf6b	12915
ENSMUSG00000052861	22.1238	2.6873	0.92485	2.90566	0.00366479	0.299966	Dnah6	330355
ENSMUSG00000045319	5.07703	-5.69314	1.95914	-2.90594	0.00366151	0.299966	Proser2	227545
ENSMUSG00000028873	17.8017	-2.1035	0.724427	-2.90368	0.00368806	0.300181	Cdca8	52276
ENSMUSG00000028715	36.4202	-3.04318	1.04853	-2.90234	0.00370392	0.300181	Cyp4a14	13119
ENSMUSG00000090946	580.422	0.678598	0.235587	2.88046	0.00397097	0.302579	Ccdc71l	72123
ENSMUSG00000041846	1603.6	0.333387	0.115758	2.88005	0.00397618	0.302579	Ppp4r3a	68734
ENSMUSG00000070426	926.121	-0.336084	0.116255	-2.89092	0.00384115	0.302579	Rnf121	75212
ENSMUSG00000011752	581.981	-0.366182	0.126876	-2.88614	0.00389997	0.302579	Pgam1	18648
ENSMUSG00000038695	691.673	-0.38199	0.131873	-2.89665	0.00377169	0.302579	Josd2	66124
ENSMUSG00000047084	801.165	-0.387227	0.134277	-2.8838	0.00392911	0.302579	Ngrn	83485
ENSMUSG00000045410	443.314	-0.522577	0.181304	-2.88233	0.00394745	0.302579	Akr1e1	56043
ENSMUSG00000044285	1165.19	-0.623494	0.216576	-2.87887	0.00399099	0.302579	Gm1821	218963
ENSMUSG00000031139	4.92074	-5.64889	1.96182	-2.87942	0.00398411	0.302579	Mcf2	109904
ENSMUSG00000042404	476.352	0.406544	0.141401	2.87511	0.00403889	0.304639	Dennd4b	229541
ENSMUSG00000032383	3713.07	-0.292565	0.101803	-2.87384	0.00405519	0.304639	Ppib	19035
ENSMUSG00000028917	985.786	0.436568	0.152449	2.8637	0.00418727	0.311715	Plekhm2	69582
ENSMUSG00000031955	3288.72	0.288138	0.10072	2.86079	0.00422592	0.312827	Bcar1	12927
ENSMUSG00000027397	2763.64	0.408913	0.14314	2.85673	0.00428033	0.312945	Slc20a1	20515
ENSMUSG00000033257	675.484	0.394327	0.138167	2.85399	0.00431746	0.312945	Ttll4	67534
ENSMUSG00000025351	1787.63	0.288559	0.101055	2.85547	0.00429734	0.312945	Cd63	12512
ENSMUSG00000056895	52.2712	0.960905	0.33742	2.8478	0.00440229	0.31766	H2bu2	78303
ENSMUSG00000089125	5.41143	4.98631	1.75627	2.83916	0.00452332	0.321684	LOC115488986	115488986
ENSMUSG00000020717	132.186	1.07797	0.381261	2.82738	0.00469311	0.324416	Pecam1	18613
ENSMUSG00000039782	724.834	0.651604	0.230395	2.82821	0.00468097	0.324416	Cpeb2	231207
ENSMUSG00000019817	15220.9	0.468645	0.165495	2.83177	0.00462914	0.324416	Plagl1	22634
ENSMUSG00000068747	2614.34	-0.410548	0.145113	-2.82915	0.00466716	0.324416	Sort1	20661
ENSMUSG00000032458	3178.49	-0.267329	0.0946083	-2.82564	0.00471858	0.324812	Copb2	50797
ENSMUSG00000085156	112.972	1.39854	0.495961	2.81987	0.00480438	0.329341	Snhg15	100041286
ENSMUSG00000030060	485.831	0.439141	0.155854	2.81764	0.00483785	0.329522	Hmces	232210
ENSMUSG00000020027	517.882	0.7228	0.257504	2.80694	0.0050014	0.335849	Socs2	216233
ENSMUSG00000028188	124.082	0.824019	0.294	2.80278	0.00506636	0.338828	Spata1	70951
ENSMUSG00000078765	16.957	2.84254	1.01837	2.79127	0.00525022	0.340686	U2af1l4	233073
ENSMUSG00000037336	124.167	0.860311	0.30809	2.7924	0.0052318	0.340686	Mfsd2b	432628
ENSMUSG00000029851	160.102	-0.887881	0.31816	-2.79068	0.00525979	0.340686	Tcaf2	232748
ENSMUSG00000027763	2927.36	0.263873	0.0946585	2.78763	0.00530944	0.342552	Mbnl1	56758
ENSMUSG00000067586	59.8535	1.63185	0.585763	2.78586	0.00533858	0.343087	S1pr3	13610
ENSMUSG00000040987	227.706	1.22046	0.439625	2.77614	0.0055009	0.345423	Mill2	243864
ENSMUSG00000020431	12682	0.574817	0.206592	2.78237	0.00539633	0.345423	Adcy1	432530
ENSMUSG00000056671	12.2331	-2.9542	1.06373	-2.77721	0.00548284	0.345423	Prelid2	77619
ENSMUSG00000040723	3776.32	-0.348062	0.125445	-2.77461	0.00552678	0.345728	Rcsd1	226594
ENSMUSG00000092981	223.18	0.950398	0.343445	2.76725	0.0056532	0.352297	Mir5125	100628593
ENSMUSG00000057425	7.27396	5.93431	2.1535	2.75566	0.00585733	0.360288	Ugt2b37	112417
ENSMUSG00000058881	529.592	0.550748	0.199803	2.75646	0.00584313	0.360288	Zfp516	329003
ENSMUSG00000027078	196.995	-0.795145	0.288536	-2.75579	0.00585512	0.360288	Ube2l6	56791
ENSMUSG00000058290	13.7503	3.26696	1.18731	2.75156	0.00593127	0.360755	Espl1	105988
ENSMUSG00000035958	416.141	0.470665	0.171087	2.75102	0.00594103	0.360755	Tdp2	56196
ENSMUSG00000078970	301.4	-0.568008	0.206551	-2.74996	0.00596023	0.360755	Wdr92	103784
ENSMUSG00000037266	8927.59	0.296763	0.108211	2.74246	0.00609816	0.367498	Rsrp1	27981
ENSMUSG00000018604	40.8	1.59587	0.582391	2.74019	0.00614027	0.368536	Tbx3	21386
ENSMUSG00000028953	2548.39	-0.258546	0.0944414	-2.73763	0.00618835	0.36888	Abcf2	27407
ENSMUSG00000022999	427.219	0.537746	0.19718	2.72719	0.00638766	0.373985	Lmbr1l	74775
ENSMUSG00000062901	979.383	0.494274	0.180961	2.73138	0.00630691	0.373985	Klhl24	75785
ENSMUSG00000018040	1173.83	-0.323299	0.118447	-2.72948	0.00634339	0.373985	Rrp7a	74778
ENSMUSG00000050666	280.789	-0.729336	0.267324	-2.72829	0.00636645	0.373985	Vstm4	320736
ENSMUSG00000014158	100.248	1.50842	0.553678	2.72436	0.0064427	0.375524	Trpv4	63873
ENSMUSG00000026349	1715.29	0.361169	0.132686	2.72198	0.0064892	0.375524	Ccnt2	72949
ENSMUSG00000017210	1379.66	-0.370998	0.136396	-2.72001	0.00652807	0.375524	Med24	23989
ENSMUSG00000041548	9585.4	-0.468994	0.172377	-2.72074	0.00651356	0.375524	Hspb8	80888
ENSMUSG00000069601	92.9663	1.11443	0.409955	2.71842	0.0065594	0.375638	Ank3	11735
ENSMUSG00000019494	1846.73	-0.263764	0.09711	-2.71614	0.00660488	0.375998	Cops6	26893
ENSMUSG00000057933	25.747	-3.34618	1.23352	-2.71271	0.00667357	0.378599	Gsta2	14858
ENSMUSG00000039849	3317.06	0.249284	0.0919984	2.70965	0.00673541	0.379489	Pcif1	228866
ENSMUSG00000034220	11085.3	0.296119	0.10939	2.70699	0.00678962	0.379942	Gpc1	14733
ENSMUSG00000032324	6252.19	-0.295805	0.109264	-2.70726	0.00678412	0.379942	Tspan3	56434
ENSMUSG00000032218	3.31517	4.78012	1.76761	2.70429	0.00684515	0.381751	Ccnb2	12442
ENSMUSG00000045282	131.836	0.784364	0.291611	2.68976	0.00715027	0.384598	Tmem86b	68255
ENSMUSG00000031755	744.304	0.460486	0.170538	2.7002	0.00692985	0.384598	Bbs2	67378
ENSMUSG00000101609	2214.78	0.458916	0.170159	2.69699	0.006997	0.384598	Kcnq1ot1	63830
ENSMUSG00000074622	48368.6	0.293058	0.108933	2.69026	0.00713955	0.384598	Mafb	16658
ENSMUSG00000021686	1673.51	-0.231797	0.0859239	-2.6977	0.00698201	0.384598	Ap3b1	11774
ENSMUSG00000063904	1238.87	-0.314855	0.11691	-2.69313	0.00707839	0.384598	Dpp3	75221
ENSMUSG00000032298	253.907	0.621851	0.231848	2.68215	0.00731516	0.386607	Neil1	72774
ENSMUSG00000020863	3731.36	0.385116	0.143526	2.68324	0.00729131	0.386607	Luc7l3	67684
ENSMUSG00000032026	1085.5	-0.336623	0.125541	-2.68139	0.00733171	0.386607	Rexo2	104444
ENSMUSG00000041238	437.858	-0.67264	0.250789	-2.6821	0.00731621	0.386607	Rbbp8	225182
ENSMUSG00000006611	292.599	-0.69205	0.257814	-2.68429	0.00726831	0.386607	Hfe	15216
ENSMUSG00000022962	1352.24	-0.317697	0.118737	-2.67564	0.00745869	0.392046	Gart	14450
ENSMUSG00000024712	1475.38	-0.240913	0.0900841	-2.67431	0.00748826	0.392347	Rfk	54391
ENSMUSG00000051599	6.54349	6.27184	2.34875	2.67028	0.00757875	0.394575	Pcdhb2	93873
ENSMUSG00000015377	640.773	0.420413	0.157416	2.67071	0.007569	0.394575	Dennd6b	69440
ENSMUSG00000078439	51.3099	1.53389	0.575138	2.667	0.00765325	0.394706	Smim24	72273
ENSMUSG00000005299	2709.91	-0.191659	0.0718409	-2.66783	0.00763428	0.394706	Letm1	56384
ENSMUSG00000056486	290.49	-0.719626	0.270516	-2.6602	0.00780941	0.400251	Chn1	108699
ENSMUSG00000062981	857.22	-0.365459	0.137668	-2.65464	0.00793932	0.404389	Mrpl42	67270
ENSMUSG00000087516	3.35082	-5.0997	1.92091	-2.65483	0.00793479	0.404389	AW549542	100993
ENSMUSG00000029217	166.393	-0.651555	0.245632	-2.65256	0.00798831	0.405629	Tec	21682
ENSMUSG00000061906	6.42043	5.74373	2.16705	2.65048	0.00803771	0.406881	Ugt2b38	100559
ENSMUSG00000018983	25.0715	-1.9818	0.750284	-2.6414	0.0082564	0.414129	E2f2	242705
ENSMUSG00000028047	90.3061	0.982064	0.372073	2.63944	0.00830437	0.415269	Thbs3	21827
ENSMUSG00000016206	215.856	-0.716652	0.271772	-2.63696	0.00836531	0.415789	H2-M3	14991
ENSMUSG00000021228	9.83571	-2.93612	1.11325	-2.63742	0.00835384	0.415789	Acot3	171281
ENSMUSG00000005320	2002.13	0.757852	0.288871	2.6235	0.00870326	0.41781	Fgfr4	14186
ENSMUSG00000033083	445.136	0.609896	0.232378	2.62458	0.0086755	0.41781	Tbc1d4	210789
ENSMUSG00000042063	486.791	0.593898	0.225515	2.63352	0.00845041	0.41781	Zfp386	56220
ENSMUSG00000099689	314.43	0.558706	0.212925	2.62395	0.00869155	0.41781	Zfp383	73729
ENSMUSG00000032308	371.396	0.477272	0.181659	2.62729	0.0086067	0.41781	Ulk3	71742
ENSMUSG00000056167	1629.01	0.31523	0.119754	2.63232	0.00848045	0.41781	Cnot10	78893
ENSMUSG00000058569	3560.86	-0.249366	0.0949123	-2.62733	0.00860586	0.41781	Tmed9	67511
ENSMUSG00000017724	4.68058	-4.39134	1.66926	-2.63071	0.00852072	0.41781	Etv4	18612
ENSMUSG00000027425	1193.81	-0.287558	0.10975	-2.62013	0.00878968	0.420371	Kat14	228714
ENSMUSG00000059146	13250.1	0.510374	0.195047	2.61667	0.00887933	0.422205	E430016F16Rik	414121
ENSMUSG00000018848	1422.62	-0.295376	0.112846	-2.61752	0.00885703	0.422205	Rars	104458
ENSMUSG00000089281	3.90279	-5.30029	2.02653	-2.61545	0.00891103	0.422491	Scarna6	100217415
ENSMUSG00000040528	51.5129	1.0237	0.392367	2.60904	0.00907954	0.426957	Milr1	380732
ENSMUSG00000022433	980.123	0.38602	0.148058	2.60722	0.00912796	0.427277	Csnk1e	27373
ENSMUSG00000038683	907.798	-0.269985	0.103573	-2.6067	0.00914183	0.427277	Pak1ip1	68083
ENSMUSG00000053368	201.716	0.819629	0.315241	2.60001	0.00932216	0.431573	Rxfp2	140498
ENSMUSG00000030410	2659.94	0.313917	0.120765	2.5994	0.00933868	0.431573	Dmwd	13401
ENSMUSG00000037053	4.21163	5.64285	2.17521	2.59416	0.00948231	0.435367	Azgp1	12007
ENSMUSG00000034647	2110.64	0.370143	0.14285	2.59114	0.00956599	0.435367	Ankrd12	106585
ENSMUSG00000008690	2727.11	-0.244149	0.0941411	-2.59344	0.00950225	0.435367	Ncaph2	52683
ENSMUSG00000021962	588.851	0.412929	0.159492	2.58903	0.00962468	0.436213	Dcp1a	75901
ENSMUSG00000034762	17.1363	3.77163	1.46034	2.5827	0.00980305	0.437228	Glis1	230587
ENSMUSG00000052707	1886.3	0.352303	0.136202	2.58663	0.00969204	0.437228	Tnrc6a	233833
ENSMUSG00000026361	1581.02	0.297516	0.115088	2.58512	0.00973463	0.437228	Cdc73	214498
ENSMUSG00000040123	1777.2	0.288024	0.111537	2.58231	0.00981424	0.437228	Zmym5	219105
ENSMUSG00000038803	1778.6	-0.425462	0.164598	-2.58485	0.00974222	0.437228	Ost4	67695
ENSMUSG00000028334	614.655	-0.316112	0.122516	-2.58016	0.00987537	0.437924	Nans	94181
ENSMUSG00000021273	519.414	0.409025	0.158624	2.57859	0.00992045	0.43874	Fdft1	14137
ENSMUSG00000022948	81.2477	1.03242	0.400546	2.57753	0.00995091	0.438907	Setd4	224440
ENSMUSG00000032279	1225.51	-0.362197	0.140628	-2.57556	0.0100077	0.43906	Idh3a	67834
ENSMUSG00000087305	268.41	-0.482294	0.187204	-2.57631	0.00998618	0.43906	A430035B10Rik	320312
ENSMUSG00000022865	3125.83	0.447468	0.173841	2.57401	0.0100528	0.439538	Cxadr	13052
ENSMUSG00000018334	6258.38	0.366856	0.14256	2.57335	0.0100721	0.439538	Ksr1	16706
ENSMUSG00000074207	47.549	1.78853	0.696887	2.56645	0.0102745	0.442529	Adh1	11522
ENSMUSG00000073411	27755.7	-0.503818	0.196343	-2.56601	0.0102876	0.442529	H2-D1	14964
ENSMUSG00000035198	560.748	-0.537533	0.209304	-2.56819	0.0102231	0.442529	Tubg1	103733
ENSMUSG00000018809	254.784	-0.54766	0.21334	-2.56708	0.0102559	0.442529	Smyd4	319822
ENSMUSG00000025212	567.913	0.567753	0.222108	2.5562	0.0105823	0.449295	Sfxn3	94280
ENSMUSG00000050310	1099.95	0.52714	0.206141	2.55718	0.0105525	0.449295	Rictor	78757
ENSMUSG00000005533	4495.77	0.487084	0.190719	2.55393	0.0106515	0.449295	Igf1r	16001
ENSMUSG00000037992	515.662	0.442603	0.173227	2.55504	0.0106174	0.449295	Rara	19401
ENSMUSG00000036975	157.904	-0.565387	0.221354	-2.55422	0.0106425	0.449295	Tmem177	66343
ENSMUSG00000038022	88.5055	-1.08739	0.425673	-2.55452	0.0106336	0.449295	Mindy4	330323
ENSMUSG00000029110	1827.11	-0.253344	0.099367	-2.54958	0.0107852	0.45265	Rnf4	19822
ENSMUSG00000030094	1202.3	0.330246	0.129675	2.54673	0.0108737	0.454468	Xpc	22591
ENSMUSG00000035069	496.454	-0.418159	0.164215	-2.54641	0.0108838	0.454468	Oma1	67013
ENSMUSG00000048582	948.6	-0.471118	0.185115	-2.545	0.0109277	0.455146	Gja3	14611
ENSMUSG00000030491	7.18847	-6.20151	2.43824	-2.54343	0.0109769	0.456039	Tdrd12	71981
[truncated: 12,573 more rows]

## Sheet: Functional interaction analysis
PrimaryID	baseMean	log2FoldChange	DE	pvalue	p adj	stat	lfcorog	Gene_name	Molecular function (UniProtKB 2021)
[truncated: 28 more rows]
