# Supplementary material for: Sex-specific molecular signature of mouse podocytes in homeostasis and in response to pharmacological challenge with rapamycin
Source: Biol Sex Differ. 2024 Sep 15;15:72. doi: 10.1186/s13293-024-00647-7 (PMC11404044; doi:10.1186/s13293-024-00647-7)
Supplement: Supplementary file 11 — Additional file 11: Table S3. Podocyte-specific sequencing data – TPMs. Transcripts per million, for each sample. Top 100 intrinsically sexually dimorphic genes (y-chromosomal genes excluded) with DE parameters [file 13293_2024_647_MOESM11_ESM.xlsx]

## Sheet: Top100_DE_veh_p<0.01_TPM>1
ENSEMBL	baseMean	log2FC_m_vs_f	lfcSE	pvalue	padj	SYMBOL	ENTREZID
ENSMUSG00000034981	195.781	3.76786	1.31564	0.00010414	0.00307087	Parm1	231440
ENSMUSG00000038550	180.58	2.48859	1.01724	0.00037887	0.00705027	Ciart	229599
ENSMUSG00000030666	30.2487	2.4627	0.77095	5.6116e-05	0.00202724	Calcb	116903
ENSMUSG00000036770	43.9469	2.3831	0.589775	2.2874e-06	0.00021486	Stpg3	74472
ENSMUSG00000031740	240.692	2.36248	1.00216	0.0004783	0.00827489	Mmp2	17390
ENSMUSG00000025432	128.525	2.36087	0.408539	3.8099e-10	1.6424e-07	Avil	11567
ENSMUSG00000028713	321.201	2.34012	0.766422	7.5771e-05	0.00250627	Cyp4b1	13120
ENSMUSG00000025931	58.6634	2.33675	0.61763	6.4597e-06	0.00045826	Paqr8	74229
ENSMUSG00000057098	17.9898	2.19771	0.9084	0.0004945	0.00845856	Ebf1	13591
ENSMUSG00000028108	315.976	1.96717	0.429341	2.1593e-07	3.4948e-05	Ecm1	13601
ENSMUSG00000030402	158.834	1.92153	0.541637	1.5871e-05	0.00088857	Ppm1n	232941
ENSMUSG00000030074	115.837	1.71379	0.557769	8.1972e-05	0.00263064	Gxylt2	232313
ENSMUSG00000022899	194.818	1.66873	0.53139	6.5914e-05	0.00225522	Slc15a2	57738
ENSMUSG00000024793	181.038	1.66188	0.57151	0.00013279	0.00354093	Tnfrsf25	85030
ENSMUSG00000050357	70.3448	1.65922	0.62606	0.00028611	0.00591094	Carmil2	234695
ENSMUSG00000034614	239.128	1.65796	0.486173	2.7659e-05	0.00127755	Pik3ip1	216505
ENSMUSG00000096956	241.999	1.6205	0.480344	3.1769e-05	0.0014168	Snhg18	100616095
ENSMUSG00000055540	117.954	1.60149	0.645835	0.00043502	0.00779322	Epha6	13840
ENSMUSG00000062488	140.842	1.59621	0.54635	0.00013432	0.00356612	Ifit3b	667370
ENSMUSG00000050721	123.211	1.47905	0.494499	0.00011158	0.00317148	Plekho2	102595
ENSMUSG00000061039	60.5371	1.41189	0.524058	0.00027024	0.00570143	Olfr920	258783
ENSMUSG00000030729	112.221	1.40142	0.329333	1.0453e-06	0.00011756	Pgm2l1	70974
ENSMUSG00000033730	513.589	1.38581	0.397911	2.2871e-05	0.00113131	Egr3	13655
ENSMUSG00000046417	183.758	1.38177	0.324363	1.0426e-06	0.00011756	Lrrc75a	192976
ENSMUSG00000030096	7716.87	1.3814	0.189846	2.0535e-14	2.0429e-11	Slc6a6	21366
ENSMUSG00000033083	585.995	1.3519	0.253896	5.596e-09	1.6831e-06	Tbc1d4	210789
ENSMUSG00000039701	1259.13	1.32431	0.171318	6.5673e-16	1.2134e-12	Usp53	99526
ENSMUSG00000014599	435.387	1.32259	0.379787	2.241e-05	0.00112218	Csf1	12977
ENSMUSG00000040102	119.592	1.31862	0.546751	0.00058467	0.00955941	Klhl42	232539
ENSMUSG00000041757	666.098	1.30784	0.285154	2.4091e-07	3.6655e-05	Plekha6	240753
ENSMUSG00000054083	256.577	1.2983	0.29277	4.9302e-07	6.4407e-05	Capn12	60594
ENSMUSG00000029101	72.9526	1.27967	0.469419	0.0002679	0.00566141	Rgs12	71729
ENSMUSG00000001128	115.942	1.26189	0.40984	9.447e-05	0.00288819	Cfp	18636
ENSMUSG00000068551	419.405	1.25717	0.272615	2.245e-07	3.5845e-05	Zfp467	68910
ENSMUSG00000022475	1041.9	1.22314	0.264457	2.0898e-07	3.4651e-05	Hdac7	56233
ENSMUSG00000013033	340.584	1.21827	0.314505	5.6498e-06	0.00044017	Adgrl1	330814
ENSMUSG00000029406	1427.8	1.21716	0.183806	2.1882e-12	1.2304e-09	Pitpnm2	19679
ENSMUSG00000022377	793.009	1.20307	0.234182	1.6368e-08	4.3202e-06	Asap1	13196
ENSMUSG00000024866	283.845	1.16209	0.271623	1.073e-06	0.00011963	Acy3	71670
ENSMUSG00000038400	8814.19	1.14165	0.160795	8.0253e-14	6.9194e-11	Pmepa1	65112
ENSMUSG00000037552	3127.07	1.13343	0.262523	8.9796e-07	0.00010863	Plekhg2	101497
ENSMUSG00000005320	2274.31	1.12179	0.234588	1.0381e-07	2.0655e-05	Fgfr4	14186
ENSMUSG00000034647	2494.67	1.09065	0.152166	5.127e-14	4.7362e-11	Ankrd12	106585
ENSMUSG00000024833	102.91	1.07133	0.325209	5.2079e-05	0.00191891	Pola2	18969
ENSMUSG00000026826	228.659	1.06285	0.434318	0.00062198	0.00991873	Nr4a2	18227
ENSMUSG00000020941	453.213	1.05876	0.324413	5.7897e-05	0.00206301	Map3k14	53859
ENSMUSG00000030145	108.221	1.05279	0.386691	0.0003039	0.00616045	Zfp248	72720
ENSMUSG00000062127	1451.9	1.05009	0.222376	1.459e-07	2.6207e-05	Cttnbp2nl	80281
ENSMUSG00000028542	290.998	1.04715	0.399911	0.00040052	0.00735791	Slc6a9	14664
ENSMUSG00000024597	232.514	1.04311	0.296836	2.4369e-05	0.00118929	Slc12a2	20496
ENSMUSG00000039852	5913.27	1.03303	0.182799	1.0215e-09	3.6696e-07	Rere	68703
ENSMUSG00000023026	598.788	1.02879	0.191074	4.7579e-09	1.5384e-06	Dip2b	239667
ENSMUSG00000030747	686.736	1.01827	0.309055	5.3524e-05	0.00195542	Dgat2	67800
ENSMUSG00000052056	365.912	1.01709	0.319112	7.7014e-05	0.00253441	Zfp217	228913
ENSMUSG00000041444	7709.34	1.01012	0.16978	1.2395e-10	6.146e-08	Arhgap32	330914
ENSMUSG00000028838	2411.05	1.00984	0.233808	9.5377e-07	0.00011044	Extl1	56219
ENSMUSG00000024063	1668.57	1.0088	0.276728	1.5248e-05	0.00086555	Lbh	77889
ENSMUSG00000017167	289.836	1.00776	0.310781	6.4904e-05	0.0022384	Cntnap1	53321
ENSMUSG00000035356	1131.42	1.00656	0.287189	2.5986e-05	0.00123103	Nfkbiz	80859
ENSMUSG00000035967	1088.76	0.990394	0.294485	4.3415e-05	0.00170386	Ints6l	236790
ENSMUSG00000066406	2123.26	0.982048	0.13353	1.3953e-14	1.5038e-11	Akap13	75547
ENSMUSG00000036403	267.648	0.966964	0.251763	7.5426e-06	0.00050543	Cep135	381644
ENSMUSG00000004043	374.752	0.953556	0.310093	0.00011765	0.00327928	Stat5a	20850
ENSMUSG00000009569	756.965	0.928462	0.227662	2.952e-06	0.00026329	Mrtfb	239719
ENSMUSG00000022263	1695.76	0.911558	0.163657	2.0741e-09	7.0592e-07	Trio	223435
ENSMUSG00000057342	1518.41	-0.902132	0.183327	6.0091e-08	1.2808e-05	Sphk2	56632
ENSMUSG00000002661	432.795	-0.908247	0.20119	4.2527e-07	5.8234e-05	Alkbh7	66400
ENSMUSG00000059810	4994.89	-0.91686	0.159422	6.3284e-10	2.4802e-07	Rgs3	50780
ENSMUSG00000029304	509.796	-0.927007	0.277062	4.8056e-05	0.00181198	Spp1	20750
ENSMUSG00000041845	135.335	-0.966328	0.288851	4.6389e-05	0.00176456	Rhod	11854
ENSMUSG00000064120	3550.72	-0.968504	0.161179	1.2831e-10	6.146e-08	Mocs1	56738
ENSMUSG00000065037	758.749	-0.988073	0.360361	0.00029655	0.00606852	Rn7sk	19817
ENSMUSG00000035891	2180.13	-1.00202	0.252509	4.2253e-06	0.00034586	Cerk	223753
ENSMUSG00000021477	47030.4	-1.01203	0.171589	1.9144e-10	8.8425e-08	Ctsl	13039
ENSMUSG00000059412	852.276	-1.0155	0.273594	1.1665e-05	0.00070384	Fxyd2	11936
ENSMUSG00000044456	289.389	-1.01596	0.299362	3.7603e-05	0.00154858	Rin3	217835
ENSMUSG00000041798	163.684	-1.04395	0.425839	0.00061133	0.00983869	Gck	103988
ENSMUSG00000057137	1238.71	-1.05858	0.179139	2.1493e-10	9.5851e-08	Tmem140	68487
ENSMUSG00000023827	4908.83	-1.06808	0.155604	4.5088e-13	3.069e-10	Agpat4	68262
ENSMUSG00000032436	10310.4	-1.06973	0.15116	9.482e-14	7.6644e-11	Cmtm7	102545
ENSMUSG00000035900	1283.8	-1.13099	0.223356	2.3878e-08	5.7187e-06	Gramd4	223752
ENSMUSG00000023913	540.312	-1.15064	0.257303	4.3226e-07	5.8234e-05	Pla2g7	27226
ENSMUSG00000031548	238.749	-1.21621	0.436669	0.0002226	0.00494686	Sfrp1	20377
ENSMUSG00000038046	182.285	-1.25474	0.240906	1.0777e-08	2.9655e-06	Mrm3	67390
ENSMUSG00000030160	375.18	-1.26144	0.335075	8.0926e-06	0.00053673	Tmem52b	330428
ENSMUSG00000006344	5968.68	-1.28299	0.190117	8.8545e-13	5.2053e-10	Ggt5	23887
ENSMUSG00000092837	343.853	-1.30724	0.416632	7.3334e-05	0.00244798	Rpph1	85029
ENSMUSG00000040260	12906.4	-1.32365	0.205271	8.1274e-12	4.3594e-09	Daam2	76441
ENSMUSG00000073422	38.851	-1.41562	0.573002	0.00048359	0.00833785	H2-Ke6	14979
ENSMUSG00000022490	179.6	-1.44175	0.355051	2.2927e-06	0.00021486	Ppp1r1a	58200
ENSMUSG00000027199	453.53	-1.47005	0.385023	6.0447e-06	0.00045451	Gatm	67092
ENSMUSG00000020009	4902.18	-1.49056	0.195704	1.4481e-15	2.3411e-12	Ifngr1	15979
ENSMUSG00000042109	1050.79	-1.564	0.222833	1.2028e-13	9.1508e-11	Csdc2	105859
ENSMUSG00000049538	255.627	-1.57692	0.399018	3.399e-06	0.00029306	Adamts16	271127
ENSMUSG00000049751	61.9059	-1.59029	0.417413	6.2006e-06	0.00045564	Rpl36al	66483
ENSMUSG00000020469	2103.32	-1.82151	0.249176	1.3688e-14	1.5038e-11	Myl7	17898
ENSMUSG00000043857	1753.51	-1.83194	0.543519	2.8312e-05	0.00129385	Mgat5b	268510
ENSMUSG00000005716	102.166	-1.88798	0.66849	0.00015733	0.00395506	Pvalb	19293
ENSMUSG00000027419	78.2488	-2.48288	0.832688	8.8175e-05	0.00274786	Pcsk2	18549
ENSMUSG00000086503	5762.16	-8.53945	0.389048	4.876e-108	3.153e-104	Xist	213742

## Sheet: TPM
geneID	SYMBOL	mean_expr	f_rapa_315	f_rapa_316	f_rapa_322	f_rapa_326	f_rapa_323	f_rapa_336	f_vehicle_324	f_vehicle_334	f_vehicle_339	f_vehicle_340	m_rapa_233	m_rapa_252	m_rapa_312	m_rapa_319	m_rapa_347	m_vehicle_308	m_vehicle_313	m_vehicle_317	m_vehicle_344
ENSMUSG00000076258	Gm23935	156121	209265	157692	435941	111063	117361	81511.4	143399	103719	180667	97192.2	193796	88648.6	117901	202668	147701	120333	153502	91482.5	212449
ENSMUSG00000098178	Gm42418	43904.9	45348.4	40389.3	101860	40676.1	40533.8	34002.8	44792.7	37010.4	46510.1	38177.5	52465.2	27523.8	39183.2	50149.2	44602.5	38830.7	41943.6	21717.4	48475.8
ENSMUSG00000064351	mt-Co1	15990	11958.3	15822.2	8619.63	14848.9	15540.3	17290.5	13390.3	20892.4	18342	19010.2	17181.9	14029.6	19210	12552.7	24041.7	17084.3	13057.6	15069.6	15867
ENSMUSG00000064370	mt-Cytb	11748.8	9324.52	10871.4	6675.73	10620.1	10503.9	12083.1	9405.39	14216.5	12713.3	13025.3	12175.1	9936.38	15478.2	9189.21	18662.5	13806.8	10199.5	12262.3	12078.1
ENSMUSG00000021250	Fos	11026.7	9277.43	11130.7	5563.43	11458.8	10503.8	12767.7	9305.19	11916.2	9705.32	12761.9	9711.09	14630.7	8451.64	10776.1	11306.3	11891	11964	12613.9	13771.4
ENSMUSG00000025608	Podxl	9629.02	8894.66	8854.03	3510.78	11096.4	12569.1	13284.5	8728.16	11604.2	8472.37	9648.3	6331.36	10375.7	12737.9	9527.43	8741.04	10752.3	8663.44	11037.9	8121.85
ENSMUSG00000036256	Igfbp7	9470.29	8174.52	8954.28	5782.16	10871.8	10249	10680.5	11715.5	10293.3	9515.29	10228.9	9802.27	8757.1	9681.44	9923.25	8961.69	9195.07	8985.38	10473	7691.22
ENSMUSG00000022108	Itm2b	9201.35	7863.41	9297.65	5191.94	10107.1	10555.5	10483.8	11530.5	9832.27	9621.98	9867.3	9292.94	11636.3	10446.3	8640.91	8479.54	8424.6	8101.76	8256.8	7195.18
ENSMUSG00000088609	Gm24187	7462.44	10086.2	7592.65	19435.9	5397.23	4239.79	4124.37	6455.59	4753.89	8216.81	4906.84	8882.62	4257.52	5732.32	10662.9	7160.61	6026.19	8490.44	4304.74	11059.7
ENSMUSG00000052684	Jun	6602.59	5181.63	6466.3	3119.1	6282.64	5883.01	8312.45	5447.55	8281.86	7377.06	8519.51	4959.4	7532.33	5371.71	5991.86	7274.11	6449.74	6659.01	6823.32	9516.64
ENSMUSG00000049775	Tmsb4x	6270.1	5791.58	5987.21	4434.16	6841.46	5604.52	5780.55	9479.68	5986.21	6402.96	8057.29	8966.35	5514.67	5573.9	6521.55	5249.28	5616.36	6041.86	6340	4942.29
ENSMUSG00000076281	Gm24270	6246.57	9422.89	6606.35	13506.4	4151.85	4976.28	3136.71	6206.16	4324.64	6677.11	4137.98	6715.93	4284.99	5375.53	8964.18	6276.37	4846.45	7005.91	3482.6	8586.5
ENSMUSG00000071076	Jund	5919.82	4333.08	5649.24	3323.34	5075.26	4702.57	7118.44	5791.16	7981.57	8280.84	9420.77	5488.93	5821.07	4033.5	5573.56	6647.76	4971.92	5237.43	5582.55	7443.55
ENSMUSG00000037664	Cdkn1c	4770.41	5365.27	5993.2	3002.02	5300.38	5636.95	4981.47	6828.29	5084.87	4580.95	5756.29	3846.56	4577.54	5621.02	4228.64	3475.61	3882.19	3709.11	5656.55	3110.81
ENSMUSG00000021904	Sema3g	4522.92	3610.9	4922.43	1134.85	4217.71	5199.69	6412.15	3326.53	5267.7	4674.59	3003.66	3936.13	5814.32	7293.17	3997.13	3890.4	5452.79	5799.55	4541.29	3440.42
ENSMUSG00000037742	Eef1a1	3718.69	3456.69	4081.73	2134.91	3716.33	4419.17	3913.19	4338.25	3549.85	3644.24	4094.99	4468.68	4851.69	3567.8	4043.8	3401.97	3440.34	3035.67	3646.59	2849.3
ENSMUSG00000064363	mt-Nd4	3700.34	3041.51	3327.03	2093.15	3406.92	3261.58	3991.73	2832.64	4386.6	3786.87	4097.72	3131.9	3363.32	5202.47	2941.57	5610.25	4498.43	3665.96	3955.61	3711.1
ENSMUSG00000064367	mt-Nd5	3690.07	2503.19	3169.32	1674.99	3472.04	3794.66	3841.89	2340.94	4142.16	3280.91	3741.11	3990.61	3454.89	5220.85	3516.74	6044.37	4897.34	3486.45	3717.94	3820.87
ENSMUSG00000087943	Gm24245	3571.58	5014.4	3600.12	5618.98	2457	2932.02	1665.96	4683.72	3012.38	5202.2	2300.81	3663.6	2930.99	3441.76	4335.15	3951.34	2799.41	3387.73	2065.77	4796.6
ENSMUSG00000017009	Sdc4	3436.34	2818.61	3358.02	2002.38	3709.3	4332.7	4163.11	3042.46	3080.87	3125.21	3538.35	4783.74	5010.62	3189.09	3422.64	3503.91	3469.88	3368.22	3431.66	1939.68
ENSMUSG00000003545	Fosb	3434.64	2308.24	2898.07	1562.18	3164.38	3174.4	4238.73	1994.09	4191.9	2640.13	4052.71	2751.29	4785.09	2448.86	3089.58	3881.14	4060.92	4442.24	5052.19	4521.96
ENSMUSG00000026628	Atf3	3423.16	3304.55	4884.34	2181.87	4766.73	2446.27	4006.82	3309.78	3740.59	3271.83	4600.11	2891.72	4527.52	2037.81	2627.38	2670.8	4002.32	3636.31	3509.07	2624.31
ENSMUSG00000029580	Actb	3360.48	2751.09	3584.09	1847.86	3781.27	2884.38	3958.44	3439.64	3859.75	3313.94	3781.7	3075.33	4116.71	3018.58	2968.8	3057.18	4075.96	3100.8	3890.12	3343.48
ENSMUSG00000098973	Mir6236	3255.81	4146.92	2304.02	9283.59	1945.44	2573.59	1490.4	2905.99	2769.23	4595.49	2412.67	5040.01	1553.69	2398.84	3545.62	2437.73	2403.19	4085	1769.57	4199.45
ENSMUSG00000038418	Egr1	3022.78	2156.15	2395.08	1369.34	2956.3	2684.46	3656.81	1794.01	3803.59	2520.39	3369.22	2423.57	4243.83	2493.92	3037.71	3183.75	3388.61	3602.07	3803.03	4551
ENSMUSG00000028195	Cyr61	2863.47	2991.7	3302.71	1707.37	2970.73	1974.6	2809.28	1776.31	2835.52	1919.66	3841.24	2173.17	4610.02	2610.6	2379.78	2285.94	4532.38	3316.88	4178.46	2189.63
ENSMUSG00000023034	Nr4a1	2778.28	2422.32	2648.11	1116.08	3038.43	2477.34	3357.28	1243.6	3389.78	2085.07	2742.57	2865.22	3794.34	2263.87	2820.95	3046.02	3721.11	4216.53	3498.73	2039.97
ENSMUSG00000053560	Ier2	2742.76	2647.43	3393.18	1381.97	3427.9	2373.17	2507.55	2944.45	2642.64	2345.69	2743.38	3163.56	3478.55	2600	2505.11	2530.08	2952.06	3136.58	2855.54	2483.66
ENSMUSG00000022580	Rhpn1	2583.09	2274.45	2909.63	1126.74	2986.79	2867.86	3137.3	2777.64	3199.3	3127.74	2427.8	2197.07	4560.45	3653.71	1715.32	2594.09	1712.91	3149.26	1527.26	1133.36
ENSMUSG00000028024	Enpep	2482.35	2413.45	2671.81	1000.49	2745.29	2853.89	3238.83	2640.16	2722.01	2312.65	2339.82	2009.33	2940.82	2734.27	2453.05	2297.86	2664.26	2278.07	2634.06	2214.53
ENSMUSG00000064339	mt-Rnr2	2470.5	2120.25	2692.61	3936.54	1860.08	2429.12	2020.83	2310.59	3009.76	2958.28	2630.63	4396.15	2099.45	2300.75	1645.76	2995.91	1744.32	1825.45	1443.8	2519.24
ENSMUSG00000023951	Vegfa	2454.44	2025.8	2320.28	1028.88	2318.88	3032.21	2549.17	1890.11	2803.3	2199.49	2517.21	1704.32	3275.39	3132.49	2605.71	2452.15	2450.16	3386.74	2753.18	2188.82
ENSMUSG00000006649	Nphs1	2379.53	2214.27	2422.76	906.405	2777.59	3111.68	3036.95	1959.01	2679.81	2160.81	2503.9	1502.71	2572.52	2789.09	2483.67	2480.99	2519.42	2461.63	2605.88	2022.02
ENSMUSG00000043079	Synpo	2310.63	2051.92	2122.25	964.42	2749.01	3091.35	3154.94	2216.09	2418.28	1679.84	2267.13	1648.84	2956.55	3160.96	2009.2	2284.39	2397.77	2397.81	2458.98	1872.15
ENSMUSG00000064337	mt-Rnr1	2305.04	2198.08	2507.31	3974.61	1873.45	2580.45	1658.49	2005.39	2739.77	2549.27	2315.4	3813.15	1729.23	2234.49	1477.46	2818.79	1832.9	1862.09	1413.81	2211.72
ENSMUSG00000052957	Gas1	2272.87	1582.5	2269.43	1112.33	3092.46	1655.68	2422.3	1625.03	1754.31	1959.04	2705.22	1842.7	2362.17	1324.41	2104.6	2427.21	3858.26	2986.41	3557.63	2542.89
ENSMUSG00000022892	App	2254.35	2128.57	2320.66	848.452	2406.11	2624.65	2707.02	2284.02	2563.91	2060.26	2438.95	1571.1	2733.5	2470.98	2018.08	2185.94	2564.26	2259.02	2740.19	1906.94
ENSMUSG00000024190	Dusp1	2206.07	1804.04	1946.16	1112.64	2424.01	1977.14	2543.85	2243.66	2381.7	2291.6	2797.69	1739.59	2238.87	1506.51	2066.12	2533.59	2744.87	2275.96	2568.71	2718.62
ENSMUSG00000023944	Hsp90ab1	2169.6	2138.36	2328.75	1132.16	2271.62	1786.59	2460	2183.9	2374.41	2272.2	2866.2	1657.09	4141.04	2327.97	1129.22	2213.17	1818.44	2417.33	1543.5	2160.37
ENSMUSG00000020423	Btg2	2008.72	1909.73	2163.51	1073.56	2880.38	1691.42	2271.24	1710.14	2034.89	1893.06	2508.34	1743.37	2638.25	1254.92	1908.34	1988.28	2516.78	2139.78	2231.82	1607.96
ENSMUSG00000022817	Itgb5	2000.81	1850.27	1917.04	799.061	2183.94	2225.04	2460.94	2654.85	2338.16	2058.59	2018.28	1726.86	2698.43	2303.68	1710.46	2162.17	1850.13	2074.15	1665.95	1317.31
ENSMUSG00000020585	Laptm4a	1886.03	1797.97	1874.7	1110.83	2069.27	2087.57	2048.05	2321.08	1952.12	1871.55	2141.17	1735.9	2092.39	2032.81	1783.85	1634.24	1896.94	1717.89	1993.71	1672.46
ENSMUSG00000032492	Pth1r	1653.6	1578.1	1509.91	885.998	1639.35	1947.27	1774.99	1909.81	1789.31	1413.4	1842.92	1420.16	1196.4	2023.82	1728.1	1708.1	2019.88	1447.66	2106.86	1476.38
ENSMUSG00000036438	Calm2	1646.7	1292.29	1292.83	1244.7	2308.31	2329.82	2541.79	2496.82	1362.43	1161.18	1401.99	1502.11	1672.33	1142.82	2276.47	1100.3	1461.32	1083.85	2598.57	1017.32
ENSMUSG00000002980	Bcam	1620.42	2023.49	1776.55	953.073	1806.15	2424.21	1561.53	1906.69	1556.24	1675.27	1403.19	1044.6	1286.61	1977.84	2002.72	1408.01	1488.66	1694.02	1624.98	1174.18
ENSMUSG00000062825	Actg1	1609.98	1316.92	1673.68	815.948	1762.68	1256.2	1974.55	1601.79	1852.64	1696.73	1791.08	1596.22	1937.87	1233.46	1520.13	1496.83	1837.4	1497.82	1891.2	1836.53
ENSMUSG00000019505	Ubb	1589.36	1492.39	1931.87	1158.94	1642.79	1287.81	1613.17	1861.33	1846.03	1842.73	2118.86	1452.6	2058.66	1534.67	1246.1	1183.5	1529.66	1520.26	1554.93	1321.53
ENSMUSG00000031538	Plat	1573.09	1366.06	1547.04	764.492	1902.11	1648.98	2351.21	2131.21	2076.8	1602.13	1808.12	1236.48	1633.04	1444.19	1130.56	1472.95	1537.75	1375.8	1482.24	1377.5
ENSMUSG00000074622	Mafb	1560.91	1287.15	1222.01	680.116	1324.45	1768.86	1706.79	1204.24	1662.13	1427.11	1667.14	1352.86	1919.9	1924.45	1388.18	1965.46	1784.69	1732.73	1825.92	1813.15
ENSMUSG00000024425	Ndfip1	1544.25	1660.39	1766.08	831.047	1800.44	1734.34	1729.44	2104.25	1725.37	1622.02	1724.18	1376.69	1574.58	1636.59	1380.68	1342.13	1390.55	1325.97	1424.96	1190.99
ENSMUSG00000026728	Vim	1485.86	1211.58	1540.39	778.295	1715.27	1275.23	1478.4	1282.34	1176.17	1080.77	1633.14	1942.08	1753.79	1405.15	1225.26	1367.43	2038.19	1621.33	2348.88	1357.63
ENSMUSG00000018593	Sparc	1403.96	1001.02	850.685	509.55	1597.86	1170.89	1528.31	1837.53	1049.48	758.716	1200.65	1276.51	2028.74	1088.86	1370.82	1460.51	2410.46	1431.63	2698	1404.99
ENSMUSG00000097971	Gm26917	1400.09	2071.63	1467.41	1297.95	790.984	1150.95	739.583	977.852	1036.33	2324.29	762.2	1045.22	1776.26	1311.36	2032.3	1655.86	974.018	1476.12	1571.1	2140.29
ENSMUSG00000007892	Rplp1	1384.8	1291.9	1432.02	937.719	1583.1	1413.35	1541.11	1865.06	1548.71	1458.17	1515.12	2233.01	1205.03	1293.38	1227.32	1117.59	1207.92	1054.09	1399.61	986.99
ENSMUSG00000038604	Ripor1	1361.54	1076.15	1260.27	500.933	1616.64	1524.77	1526.59	1112.42	1403.47	1047.02	1246.21	936.366	2383.37	1719.75	1155.28	1373.74	1474.56	1610.17	1773.68	1127.97
ENSMUSG00000026879	Gsn	1353.94	1305.86	1398.54	673.798	1381.56	1378.94	1502.94	1755.62	1433.57	1292.23	1735.53	1112.07	1297.57	1351.98	1241.58	1499.06	1379.17	1198	1581.09	1205.78
ENSMUSG00000023959	Clic5	1326.13	1310.68	1437.06	526.334	1549.95	1723.63	1734.02	1366.27	1448.44	1100.77	1393.57	810.213	1346.63	1549.95	1339.37	1202.98	1397.98	1302.06	1438.99	1217.49
ENSMUSG00000034994	Eef2	1323.19	1230.76	1369.55	696.496	1290.15	1608.43	1473.59	1432.8	1331.63	1328.11	1425.52	1206.1	1700.38	1301.74	1349.41	1296.97	1315.86	1156.09	1472.53	1154.46
ENSMUSG00000006205	Htra1	1315.78	1290.31	1245.6	636.552	1580.7	1340.11	1592.48	1675.34	1456.45	1219.16	1380.62	1298.14	1304.73	1439.99	1228.82	1207.51	1396.09	1202.09	1535.87	969.311
ENSMUSG00000030122	Ptms	1298.29	1087.83	1193.11	764.423	1125.23	1207.68	1248.61	1547.32	1281.58	1194.25	1575.13	1564	1009.78	1126.72	987.592	1393.16	1533.82	1726.05	1869.74	1231.48
ENSMUSG00000027907	S100a11	1253.6	1294.14	1345.24	741.237	1350.92	1382.38	1236.97	1626.29	1314.15	1316.59	1279.14	1209.55	1178.35	1413.18	1281.68	1018.25	1363.62	1073.68	1353.94	1039
ENSMUSG00000073411	H2-D1	1252.66	854.38	1423.75	660.463	1349.97	2017.89	1321.77	1797.7	1147.38	1410.72	2016.64	827.772	722.823	785.996	882.786	1397.91	970.417	715.337	942.561	2554.19
ENSMUSG00000090841	Myl6	1198.09	1121.66	1174.51	734.625	1289.53	1313.02	1245.1	1514.39	1243.8	1232.62	1357.34	1465.67	1047.56	1148.14	1100.38	1143.78	1209.63	1141.28	1344.6	936.004
ENSMUSG00000003970	Rpl8	1185.47	1144.73	1247.29	771.588	1181.11	1258.05	1337.04	1436.89	1241.9	1204.24	1269.12	1620.56	1312.77	1264.37	1068.25	1135.82	1016.99	955.109	1086.59	971.568
ENSMUSG00000059213	Ddn	1144.38	1039.62	936.495	539.61	1353.97	1410.29	1323.27	1053.37	1252.11	915.029	1155.67	874.461	893.476	1587.34	1125.92	1272.81	1448.74	1193.37	1417.28	950.395
ENSMUSG00000044786	Zfp36	1136.81	913.768	1445.97	721.782	1273.48	1085.61	1145.84	981.792	1141.13	944.72	1372.05	912.247	1832.46	742.352	827.861	951.272	1504.07	1333.55	1593.09	876.318
ENSMUSG00000088246	Gm25911	1102.19	1472.26	1451.5	2206.25	886.066	867.152	752.714	1102.04	745.868	1212.25	591.864	965.11	723.629	1177.77	1533.68	1007.68	955.893	1120.09	696.64	1473.18
ENSMUSG00000002504	Slc9a3r2	1096.68	1002.36	1195.01	656.649	1049.62	1259.26	1158.67	1198.07	1113.39	884.916	1191.55	1082.61	855.489	1344.19	1143.65	1113.02	1163.96	1072.7	1253.68	1098.19
ENSMUSG00000024048	Myl12a	1048.56	1006.25	1168.78	664.679	1189.71	1164.08	1077.98	1411.86	1098.27	1074.64	1302.14	1238.51	1113.09	1033.6	985.093	998.827	951.063	834.735	881.059	728.334
ENSMUSG00000025809	Itgb1	1047.05	889.17	1015.19	465.32	1283.96	1241.82	1414.98	1104.83	1192.84	930.314	1205.48	792.348	1273.01	1054.91	1125.82	754.702	1179.06	810.53	1213.2	946.466
ENSMUSG00000063457	Rps15	990.178	1054.88	1042.8	775.466	984.358	1088.49	1032.96	1300.88	975.627	1008.76	1006.23	1487.59	1009.13	1011.42	939.38	880.971	783.885	777.044	904.688	748.824
ENSMUSG00000020044	Timp3	987.34	960.902	1083.1	397.822	968.642	834.546	1274.04	858.163	1072.4	850.494	1149.83	738.82	1250.45	1134.43	741.424	1036.59	1135.71	1268.4	1188.29	815.394
ENSMUSG00000006651	Aplp1	980.423	1043.67	1267.56	574.741	1140.13	1263.54	1213.86	1146.59	1042.24	1049.49	962.231	656.182	819.97	1235.4	1019.53	856.685	1005.57	853.678	733.894	743.072
ENSMUSG00000054808	Actn4	969.414	859.081	941.774	404.057	1116.79	1215.74	1232.9	1005.53	1060.48	858.302	1059.03	675.856	1077.85	1101.85	863.34	1044.72	1065	864.072	1118.08	854.418
ENSMUSG00000030223	Ptpro	938.786	860.924	870.925	346.996	1076.47	1172.93	1131.27	734.898	1123.01	758.48	937.994	624.237	1092.36	1167.34	1030.65	828.717	1046.11	887.071	1240.76	905.799
ENSMUSG00000035202	Lars2	938.083	1292.97	1029.62	1814.7	728.222	730.184	508.669	904.846	621.004	1086.91	643.745	1144.02	616.748	805.882	1347.55	931.837	792.509	905.887	595.325	1322.94
ENSMUSG00000052397	Ezr	930.899	995.371	968.737	422.433	841.113	1180.01	1170.41	907.721	1057.93	768.443	1026.81	699.318	984.527	1059.67	896.905	913.743	877.115	1028.36	1032.02	856.459
ENSMUSG00000015837	Sqstm1	924.18	797.378	924.394	473.725	826.412	847.394	1225.84	940.11	1257.77	1133.14	1062.82	1078.41	970.626	879.427	869.918	1021.57	712.01	856.853	886.475	795.154
ENSMUSG00000001864	Aif1l	908.617	946.288	1008.7	482.901	1129.61	1014.15	1094.92	1246.51	926.505	821.634	1056.33	819.46	945.309	940.707	841.573	850.96	896.315	693.103	871.272	677.475
ENSMUSG00000037706	Cd81	896.968	877.127	897.085	466.638	1012.89	939.2	967.891	1197.01	953.644	911.307	1071.42	767.158	734.226	980.836	828.869	816.394	1047.8	780.492	1057.35	735.035
ENSMUSG00000026238	Ptma	874.196	794.568	827.203	480.021	806.031	975.112	938.289	1068.63	869.457	802.297	979.881	1029.66	972.386	692.45	721.835	1042.01	783.04	1020.17	844.691	961.999
ENSMUSG00000035885	Cox8a	869.445	872.717	930.596	579.469	1042.75	773.188	980.717	1088.51	969.86	995.094	877.277	889.552	823.983	1018.45	819.924	609.462	837.407	802.627	963.947	643.927
ENSMUSG00000001507	Itga3	847.713	759.857	772.206	339.073	901.238	1149.77	1090.21	783.79	972.067	779.762	834.785	603.899	915.192	991.581	870.345	838.92	981.125	852.887	1016.41	653.43
ENSMUSG00000035000	Dpp4	833.342	783.331	831.996	348.055	942.248	902.825	1074.74	962.396	928.428	737.632	869.604	533.396	953.586	986.221	752.554	755.723	915.967	835.288	1000.56	718.953
ENSMUSG00000036390	Gadd45a	827.682	921.788	1139.19	499.59	1159.55	1175.43	953.582	1022.34	904.78	835.381	615.928	1109.57	1205.73	778.239	485.674	648.817	563.051	701.981	590.175	415.169
ENSMUSG00000014361	Mertk	826.896	713.162	710.331	306.658	932.121	1047.85	963.854	729.186	841.918	560.271	808.41	520.513	890.927	1075.87	914.725	847.777	976.969	998.788	1152.52	719.178
ENSMUSG00000064373	Selenop	818.195	694.999	773.902	448.48	888.247	744.842	982.606	955.27	890.344	1062.46	1131.95	904.818	675.797	678.148	675.206	826.88	842.595	773.582	864.593	730.978
ENSMUSG00000030790	Adm	816.268	685.072	1110.64	397.795	1055.24	578.508	878.286	623.625	764.093	772.397	758.081	819.503	1288.52	672.355	508.897	724.811	1246.87	909.072	1060.6	654.706
ENSMUSG00000020719	Ddx5	812.436	688.335	710.033	374.284	847.853	906.298	969.336	627.218	862.138	732.88	933.044	717.071	972.206	846.114	822.958	814.744	863.619	1005.01	991.71	751.42
ENSMUSG00000060591	Ifitm2	803.28	819.273	742.298	502.354	961.938	728.91	829.118	1165.69	836.332	790.17	923.615	518.429	866.989	875.892	787.333	651.352	728.182	808.721	1038.67	687.05
ENSMUSG00000021477	Ctsl	781.251	627.051	798.643	349.342	805.78	841.021	972.105	1056.46	889.36	914.518	1090.1	1089.1	1373.31	541.939	723.886	717.481	602.297	423.918	445.511	581.963
ENSMUSG00000054364	Rhob	780.922	672.033	744.104	413.045	682.47	598.45	751.989	826.331	756.976	791.626	892.586	654.117	1161.01	957.187	597.082	773.281	840.383	922.154	869.228	933.464
ENSMUSG00000004207	Psap	778.286	712.236	721.927	347.203	801.076	899.486	919.182	798.148	858.216	825.634	835.207	675.493	873.523	819.809	702.387	802.968	861.113	785.899	900.968	646.958
ENSMUSG00000020473	Aebp1	772.72	764.129	589.424	325.71	682.951	770.225	864.941	690.876	1009.85	820.037	1125.97	438.091	709.914	627.892	611.077	735.649	1160.4	742.56	1312.49	699.506
ENSMUSG00000050708	Ftl1	767.011	701.999	678.657	435.881	648.397	633.085	786.136	885.191	895.47	973.99	990.206	900.283	695.548	755.327	661.389	793.786	781.846	720.932	872.955	762.128
ENSMUSG00000025132	Arhgdia	757.715	715.051	758.526	385.28	716.298	896.619	834.164	810.287	840.848	697.21	842.242	592.885	873.954	907.886	752.964	758.752	789.26	733.838	884.612	605.9
ENSMUSG00000004951	Hspb1	755.539	950.559	925.157	690.514	447.883	167.713	521.438	620.855	940.691	911.185	2182.95	382.116	1284.46	973.095	72.9728	557.974	593.859	840.913	417.15	873.744
ENSMUSG00000045680	Tcf21	753.156	757.547	608.283	515.753	984.109	841.259	718.99	894.254	689.049	518.302	825.411	765.437	506.285	827.368	743.622	731.966	862.605	734.023	1023.91	761.792
ENSMUSG00000039952	Dag1	744.443	699.53	671.511	279.587	861.172	1042.14	978.896	618.186	872.225	638.889	762.52	448.445	940.323	926.028	779.143	729.86	835.35	631.663	855.583	573.371
ENSMUSG00000027447	Cst3	744.061	703.745	757.211	492.568	788.521	779.247	811.007	1180.84	674.346	765.898	857.343	841.639	763.12	724.215	709.303	723.403	636.586	654.383	763.611	510.181
ENSMUSG00000000078	Klf6	734.811	630.176	807.977	424.447	819.781	629.258	778.687	535.135	709.921	632.731	802.573	878.951	1012.89	618.785	600.877	603.224	880.888	942.975	938.777	713.358
ENSMUSG00000031461	Myom2	729.678	662.624	700.32	308.191	661.864	905.456	821.152	634.385	697.94	720.239	886.722	534.966	652.802	740.207	704.971	773.089	877.106	762.772	1097.03	722.047
ENSMUSG00000034936	Arl4d	722.849	653.238	573.204	498.168	663.203	654.319	679.408	661.53	489.579	511.728	801.635	1080.19	973.629	463.342	885.32	880.646	891.246	915.66	902.366	555.715
ENSMUSG00000061232	H2-K1	714.816	470.431	806.899	350.159	744.148	1046.36	746.19	899.211	682.136	812.839	1249.47	419.888	394.384	437.462	514.025	883.72	587.032	441.857	632.727	1462.57
ENSMUSG00000044345	Marveld1	710.276	594.388	662.923	286.635	851.504	811.217	736.059	716.647	752.736	625.761	687.037	598.417	1122.17	924.306	602.877	662.787	729.661	851.475	717.334	561.31
ENSMUSG00000032231	Anxa2	709.388	640.936	730.154	399.208	760.775	662.083	799.69	886.295	725.825	705.591	744.946	739.418	819.207	753.904	565.731	762.352	678.66	742.359	771.108	590.121
ENSMUSG00000039628	Hs3st6	707.633	684.711	647.393	364.32	733.941	738.182	852.256	836.382	855.182	787.409	744.061	594.769	544.807	842.745	769.695	754.538	704.624	591.07	767.295	631.652
ENSMUSG00000079465	Col4a3	699.164	589.036	604.864	224.354	915.518	900.672	870.222	713.004	790.146	567.073	748.649	406.435	812.621	769.046	756.9	712.63	741.766	802.9	754.383	603.903
ENSMUSG00000031447	Lamp1	689.692	643.503	699.262	343.333	803.19	751.757	811.683	734.17	738.255	748.952	757.792	515.249	726.388	748.002	626.718	606.372	801.52	646.41	824.788	576.803
ENSMUSG00000030717	Nupr1	685.275	494.297	585.003	396.571	823.572	639.731	826.304	830.912	567.67	578.04	710.837	957.579	720.96	532.257	683.685	780.433	727.048	856.275	811.138	497.92
ENSMUSG00000025510	Cd151	681.005	692.729	761.662	337.529	721.303	806.715	755.12	824.649	693.254	682.375	737.295	613.136	795.653	772.09	697.857	625.158	668.89	587.433	640.211	526.043
ENSMUSG00000032399	Rpl4	664.203	637.235	706.066	372.768	716.068	770.131	736.121	712.014	654.864	642.504	727.346	768.675	806.582	685.916	655.262	643.482	654.246	552.627	633.746	544.212
ENSMUSG00000027800	Tm4sf1	657.544	597.951	736.54	364.029	760.617	677.784	637.401	875.301	560.647	669.107	720.385	695.255	979.276	516.24	493.069	668.262	603.809	778.788	695.746	463.137
ENSMUSG00000057863	Rpl36	656.872	708.668	633.253	524.226	647.192	680.755	674.803	835.999	722.199	722.144	701.842	997.924	567.635	547.893	737.231	584.155	562.428	586.355	621.483	424.38
ENSMUSG00000025428	Atp5a1	643.775	613.095	688.776	304.714	721.838	721.108	793.682	746.002	753.854	669.339	695.81	523.827	604.793	640.684	593.134	626.912	690.834	558.475	742.427	542.424
ENSMUSG00000033161	Atp1a1	640.13	599.314	670.583	270.129	761.791	648.938	785.115	726.319	696.665	638.246	716.225	439.854	726.181	657.95	626.326	644.04	668.961	647.913	691.942	545.974
ENSMUSG00000025130	P4hb	636.227	635.361	645.809	261.275	717.525	615.717	821.275	815.828	702.079	704.665	720.457	540.594	673.434	584.656	574.23	584.291	638.724	635.492	673.43	543.467
ENSMUSG00000060802	B2m	634.778	311.767	669.624	326.584	884.653	1139.08	560.535	1029.75	465.055	837.617	1083.47	475.478	233.887	258.036	354.771	844.74	477.007	276.087	443.115	1389.52
ENSMUSG00000030774	Pak1	629.987	560.679	693.581	316.558	740.237	674.568	750.404	690.62	759.467	719.772	661.16	523.661	760.493	679.545	571.879	564.889	542.208	671.99	563.744	524.302
ENSMUSG00000006304	Arpc2	625.263	626.199	648.065	368.988	731.915	670.598	713.811	718.5	665.401	563.122	713.441	595.492	604.686	590.483	637.594	585.037	665.111	555.575	687.363	538.62
ENSMUSG00000052911	Lamb2	624.055	586.459	577.701	217.319	686.959	817.57	711.372	511.352	747.761	579.572	598.531	511.111	797.205	760.101	612.853	608.333	645.126	664.309	740.559	482.848
ENSMUSG00000028618	Tmem59	620.138	540.303	625.419	321.899	652.31	645.271	706.147	670.099	656.937	629.04	690.892	635.419	671.385	683.122	614.167	584.886	660.06	604.573	686.789	503.912
ENSMUSG00000024659	Anxa1	619.124	423.141	649.264	292.289	759.913	504.084	526.676	526.37	477.317	469.495	559.987	798.506	963.924	464.992	695.502	554.537	1042.59	663.604	1013.39	377.766
ENSMUSG00000016458	Wt1	614.852	549.673	536.376	257.248	695.858	805.679	697.727	548.417	679.365	498.272	605.957	478.103	742.569	816.3	546.469	687.193	632.351	705.945	637.199	561.49
ENSMUSG00000024608	Rps14	613.846	560.539	596.474	405.673	645.416	660.26	548.764	835.363	590.775	650.213	691.715	1066.83	663.719	562.205	662.82	543.619	509.688	483.191	551.551	434.261
ENSMUSG00000008682	Rpl10	611.424	572.395	542.478	392.995	581.101	591.833	660.512	745.717	655.343	641.916	736.848	808.416	703.724	518.563	621.997	601.144	538.581	571.438	612.362	519.688
ENSMUSG00000050010	Shisa3	608.864	548.122	466.519	308.697	603.264	649.18	744.658	858.576	754.235	509.204	742.449	368.148	813.676	545.491	608.665	635.597	479.831	824.689	458.141	649.282
ENSMUSG00000031217	Efnb1	598.686	640.233	570.621	240.042	659.013	841.74	704.161	632.893	644.05	492.869	591.21	457.802	689.909	830.949	528.035	577.043	591.962	621.795	559.273	501.441
ENSMUSG00000032679	Cd59a	588.048	1271.1	294.499	108.48	714.109	781.872	843.386	267.793	756.957	710.841	196.394	680.871	603.037	746.998	206.273	563.602	747.773	707.095	813.458	158.37
ENSMUSG00000062328	Rpl17	587.607	601.428	560.747	422.45	623.791	677.973	647.565	755.139	570.745	606.856	573.731	746.928	619.969	535.703	629.566	468.63	549.002	526.997	582.568	464.74
ENSMUSG00000001435	Col18a1	583.466	493.268	469.931	214.572	655.617	731.061	667.915	699.026	696.119	377.028	576.653	446.472	813.759	544.42	608.257	642.776	684.289	529.531	738.974	496.182
ENSMUSG00000000934	Top1mt	582.954	377.181	578.207	236.536	731.096	769.233	641.813	622.921	559.098	566.888	440.862	661.067	957.424	823.657	508.204	660.525	462.385	794.688	343.315	341.023
ENSMUSG00000018411	Mapt	575.448	485.591	517.001	254.177	553.077	685.455	685.905	538.948	626.328	478.228	630.477	565.981	797.369	603.052	537.443	586.938	540.272	670.773	589.402	587.087
ENSMUSG00000023175	Bsg	575.129	544.5	601.731	361.422	667.823	634.971	616.951	803.908	660.615	611.646	643.264	521.584	550.406	598.716	538.102	503.287	552.158	508.836	607.806	399.731
ENSMUSG00000024012	Mtch1	575.126	555.661	597.721	271.938	608.925	537.058	644.469	749.899	636.388	589.81	593.232	515.186	637.327	645.62	518.69	575.963	628.514	531.133	599.486	490.378
ENSMUSG00000050640	Tmem150c	574.536	576.061	597.4	247.923	661.584	705.081	741.717	638.617	708.305	553.841	614.202	314.794	524.67	668.496	537.179	523.898	604.051	637.886	598.782	461.691
ENSMUSG00000022982	Sod1	574.214	562.925	574.566	385.051	580.94	655.815	585.359	670.198	618.437	578.228	649.776	883.266	496.275	582.149	515.014	529.932	521.899	483.283	592.667	444.283
ENSMUSG00000038168	P3h2	570.861	522.617	643.074	173.08	606.255	669.015	766.942	565.319	637.012	483.859	550.216	332.058	757.651	724.375	487.442	571.05	618.182	677.956	590.697	469.566
ENSMUSG00000020520	Galnt10	567.394	584.399	622.915	221.428	696.291	707.003	676.682	701.926	632.036	507.506	621.439	389.314	637.338	725.432	537.689	538.586	530.136	518.231	512.602	419.539
ENSMUSG00000075706	Gpx4	564.855	616.395	589.123	401.99	592.904	623.235	510.936	767.378	538.889	634.819	681.955	613.112	546.179	564.732	535.64	513.51	503.804	486.761	601.109	409.772
ENSMUSG00000041697	Cox6a1	564.19	562.421	548.077	404.248	614.512	523.819	568.485	794.509	638.312	572.02	610.02	807.072	500.243	565.641	572.965	487.095	497.325	509.912	534.376	408.559
ENSMUSG00000037573	Tob1	562.879	460.331	513.383	271.552	707.481	735.402	650.866	489.749	589.37	518.686	546.48	598.832	731.15	540.339	530.985	587.778	562.577	647.092	564.646	448
ENSMUSG00000025290	Rps24	559.811	501.748	526.628	391.39	581.911	569.997	546.489	683.917	559.453	668.385	591.077	1077.77	594.691	541.601	555.951	477.31	404.29	479.962	468.533	415.304
ENSMUSG00000093674	Rpl41	558.209	590.812	547.163	401.008	558.69	561.564	594.702	740.177	569.928	569.218	582.436	952.522	478.627	548.235	526.168	464.943	462.248	522.875	505.081	429.572
ENSMUSG00000022314	Rad21	549.727	546.604	522.671	248.477	577.383	684.627	639.14	459.976	588.18	435.404	629.368	429.688	445.388	551.542	588.676	540.668	708.852	470.43	813.824	563.923
ENSMUSG00000038274	Fau	545.517	587.373	556.75	375.182	597.773	505.346	579.567	690.165	570.181	562.944	598.4	794.925	511.23	555.733	532.967	465.638	439.548	461.643	529.605	449.848
ENSMUSG00000028639	Ybx1	544.59	563.69	578.509	353.457	663.042	629.248	536.029	779.019	470.054	507.982	558.837	422.031	653.748	467.863	599.749	591.321	471.239	504.821	596.337	400.242
ENSMUSG00000039208	Metrnl	541.86	512.136	461.194	335.939	613.782	600.418	625.078	778.437	617.845	509.118	619.583	567.129	261.255	590.35	564.542	501.425	565.71	493.293	618.09	460.012
ENSMUSG00000031996	Aplp2	536.53	516.372	529.269	201.057	599.677	639.658	655.251	472.902	592.532	445.655	532.203	455.27	677.2	602.689	474.858	526.499	634.494	522.686	650.487	465.304
ENSMUSG00000040385	Ppp1ca	535.249	578.338	608.919	333.43	624.038	575.688	618.316	777.372	551.476	569.079	612.296	467.472	421.421	541.592	489.755	484.388	483.629	462.716	554.414	415.39
ENSMUSG00000041548	Hspb8	533.743	576.136	715.439	341.596	615.378	469.604	630.309	678.063	630.315	580.407	730.537	312.778	594.577	577.011	296.938	417.049	506.668	469.699	459.103	539.501
ENSMUSG00000017707	Serinc3	533.143	482.095	506.229	236.747	569.561	536.478	595.955	556.686	563.318	453.534	586.674	454.937	693.806	596.034	513.665	561.949	613.338	501.554	577.347	529.808
ENSMUSG00000023010	Tmbim6	532.953	483.343	536.018	267.392	541.79	604.827	584.629	565.588	587.521	501.135	563.851	504.079	604.325	649.272	481.568	517.478	539.351	552.399	579.88	461.662
ENSMUSG00000003429	Rps11	532.953	576.221	573.285	346.216	589.794	580.543	613.875	681.926	587.934	583.646	565.211	476.186	567.495	539.587	538.652	437.466	469.398	435.971	533.229	429.469
ENSMUSG00000028583	Pdpn	530.53	528.67	599.858	278.767	572.533	533.951	582.406	756.618	551.896	447.023	532.087	441.551	457.703	646.641	507.158	481.081	579.299	489.079	663.424	430.323
ENSMUSG00000025393	Atp5b	529.624	552.245	583.117	260.371	626.804	540.035	660.966	659.154	612.787	579.925	557.874	480.295	482.336	546.975	453.332	478.996	527.775	450.271	570.074	439.513
ENSMUSG00000037815	Ctnna1	528.258	509.244	541.924	206.012	537.541	610.679	608.894	484.196	517.392	456.528	590.383	449.177	651.586	654.683	435.881	524.947	568.969	576.998	619.973	491.896
ENSMUSG00000027170	Eif3m	528.2	638.027	560.627	281.848	613.688	671.38	564.597	541.089	577.463	597.647	555.758	709.353	491.961	582.579	472.735	531.299	452.877	408.791	441.22	342.866
ENSMUSG00000048076	Arf1	527.75	517.307	537.48	279.555	543.795	513.798	634.368	600.832	604.061	565.445	613.983	475.931	515.556	547.6	474.404	499.385	536.306	471.721	599.304	496.427
ENSMUSG00000038615	Nfe2l1	525.43	498.434	567.797	211.225	584.324	658.505	657.221	529.205	548.43	450.499	586.635	430.253	606.518	552.527	493.765	519.109	546.485	550.214	573.904	418.123
ENSMUSG00000020402	Vdac1	524.221	525.301	540.944	269.426	549.767	569.288	557.772	644.468	511.518	484.549	575.2	519.614	488.015	550.821	489.866	499.566	555.122	475.932	643.766	509.263
ENSMUSG00000090733	Rps27	520.943	532.855	457.256	382.928	536.422	541.188	493.378	843.929	546.661	553.188	581.716	860.73	451.131	491.561	540.024	424.87	408.622	408.692	445.193	397.58
ENSMUSG00000056201	Cfl1	520.549	453.105	547.051	349.527	608.449	525.411	553.981	528.63	549.942	461.554	586.216	585.853	469.255	475.739	485.412	464.704	611.937	524.969	670.936	437.759
ENSMUSG00000020849	Ywhae	512.508	509.34	544.199	296.77	561.097	535.22	591.723	571.684	575.911	502.863	580.501	526.553	496.678	557.074	497.523	438.64	513.672	469.201	534.482	434.526
ENSMUSG00000030695	Aldoa	510.51	482.68	527.847	287.401	541.182	553.151	565.598	551.935	554.279	507.574	512.169	467.334	502.892	609.527	492.837	519.274	520.982	468.917	600.067	434.049
ENSMUSG00000003380	Rabac1	508.904	483.166	523.874	309.633	518.824	538.316	496.947	716.456	471.622	558.919	607.4	718.34	500.16	538.339	459.279	467.984	430.308	448.795	469.819	410.988
ENSMUSG00000017404	Rpl19	507.844	534.109	528.208	335.44	564.387	549.977	546.791	603.549	511.723	545.319	583.002	753.073	450.038	507.928	468.505	437.275	418.32	395.132	488.556	427.703
ENSMUSG00000008384	Sertad1	496.341	407.291	437.544	401.724	505.646	465.993	503.774	685.798	482.421	486.515	585.31	732.988	411.495	386.237	595.374	441.044	433.396	453.996	514.161	499.778
ENSMUSG00000029061	Mmp23	493.175	506.672	506.455	288.563	564.702	514.833	561.607	677.073	546.623	571.262	568.359	392.692	459.232	538.799	497.668	481.971	465.307	361.663	491.002	375.849
ENSMUSG00000015312	Gadd45b	490.053	526.789	681.782	396.462	522.065	373.151	651.315	357.499	556.902	341.369	634.144	458.52	748.725	245.155	435.815	336.845	461.131	504.762	644.992	433.59
ENSMUSG00000027221	Chst1	489.764	349.384	397.044	242.455	486.826	460.356	368.086	296.767	356.636	289.579	497.856	411.31	838.265	552.408	392.693	566.263	663.988	870.715	693.482	571.392
ENSMUSG00000046719	Nxph3	488.833	498.664	544.957	302.306	494.263	677.403	510	565.407	640.607	513.022	590.703	475.745	233.163	655.102	482.938	478.079	496.301	368.038	403.62	357.516
ENSMUSG00000053113	Socs3	486.764	510.035	838.234	310.263	727.978	812.973	372.404	704.416	310.809	299.064	401.568	332.128	543.319	390.947	282.913	288.481	590.603	467.442	757.282	307.649
ENSMUSG00000027931	Npr1	482.522	447.931	472.834	196.29	485.025	707.228	545.412	521.662	547.823	506.094	503.399	408.326	618.731	535.442	477.335	527.751	462.37	459.795	399.835	344.633
ENSMUSG00000092341	Malat1	480.592	361.724	293.923	200.281	270.049	880.718	415.132	140.696	569.991	332.152	349.865	286.632	729.228	687.675	556.574	848.838	496.589	609.43	624.619	477.13
ENSMUSG00000044147	Arf6	479.428	540.471	573.17	281.894	526.854	623.064	544.467	595.226	501.165	471.43	566.004	459.218	537.94	456.325	352.783	454.513	372.977	469.554	410.082	371.994
ENSMUSG00000041571	Selenow	476.294	515.264	509.462	310.443	489.676	546.022	443.696	596.4	491.167	595.182	543.091	534.337	508.793	564.089	507.949	407.795	434.578	345.358	435.838	270.446
ENSMUSG00000017466	Timp2	474.783	428.126	458.841	193.669	469.857	491.928	582.887	415.96	492.735	396.135	519.34	386.828	595.494	577.142	470.791	476.987	601.553	432.39	615.879	414.329
ENSMUSG00000026796	Fam129b	466.791	466.11	437.41	248.824	445.634	547.868	510.555	594.828	426.137	427.03	547.649	445.2	544.073	431.522	419.827	550.401	391.947	507.247	495.076	431.697
ENSMUSG00000037563	Rps16	466.361	571.218	486.114	316.63	465.05	468.355	524.98	658.09	472.318	460.809	463.506	525.366	456.053	437.369	472.435	424.737	434.712	369.733	465.608	387.772
ENSMUSG00000081534	Slc48a1	459.755	443.574	452.253	220.523	512.384	519.002	490.534	476.734	482.517	391.184	453.515	360.066	536.498	591.873	426.221	424.919	532.229	436.933	590.315	394.078
ENSMUSG00000049517	Rps23	456.427	504.814	430.337	365.235	493.197	512.817	469.503	533.677	454.016	428.291	458.227	711.246	468.775	448.25	481.96	410.471	365.678	390.955	380.257	364.406
ENSMUSG00000034786	Gpsm3	451.346	373.711	391.845	323.208	390.582	534.601	480.065	573.309	471.719	380.606	577.71	515.109	266.9	465.921	498.341	465.215	536.68	347.475	586.279	396.291
ENSMUSG00000018102	Hist1h2bc	445.448	430.433	511.361	266.554	457.205	414.835	418.327	562.774	418.626	473.282	454.221	538.087	407.685	384.71	437.434	425.519	429.572	595.229	470.098	367.564
ENSMUSG00000028786	Tmem54	442.445	519.515	505.578	280.69	467.044	533.035	500.668	458.575	443.059	437.936	518.222	376.217	290.162	495.781	485.96	533.519	442.073	295.436	509.722	313.264
ENSMUSG00000057315	Arhgap24	441.797	403.504	414.319	220.794	536.385	479.827	513.136	496.77	410.691	339.997	485.958	347.016	396.362	461.095	402.431	431.311	551.817	491.607	602.552	408.576
ENSMUSG00000046714	Foxc2	441.675	444.619	347.063	222.78	463.254	495.473	518.735	417.586	492.225	382.891	554.612	390.846	510.613	529.679	421.564	463.017	461.541	455.223	406.573	413.534
ENSMUSG00000031818	Cox4i1	440.764	413.055	456.058	287.638	506.65	482.604	428.973	583.374	413.458	474.693	481.164	642.471	413.491	445.597	468.895	397.411	335.384	398.885	435.622	309.1
ENSMUSG00000028692	Akr1a1	438.512	413.466	467.949	245.309	509.196	441.129	514.019	605.922	495.885	455.956	478.657	423.839	407.844	457.734	432.59	428.405	417.558	343.727	466.239	326.311
ENSMUSG00000027523	Gnas	437.766	399.34	421.157	259.209	498.14	508.466	495.187	502.979	477.742	365.576	438.104	382.004	437.998	501.109	434.442	398.824	460.565	416.242	529.482	390.98
ENSMUSG00000036751	Cox6b1	431.548	453.162	431.022	316.276	520.198	433.805	473.23	609.426	439.255	470.982	426.926	601.271	345.368	441.822	390.182	359.015	406.516	395.35	403.349	282.263
ENSMUSG00000039007	Cpq	428.512	499.478	478.879	223.637	537.446	370.468	524.459	416.055	475.489	417.411	430.379	343.182	457.713	418.472	373.01	408.361	520.541	322.368	562.283	362.102
ENSMUSG00000049404	Rarres1	423.313	397.956	492.277	211.834	432.42	460.43	521.46	410.051	501.474	452.832	451.759	452.677	483.707	558.323	448.11	381.583	398.979	316.753	380.513	289.811
ENSMUSG00000092909	Gm25732	423.185	607.686	361.15	1028.06	347.676	291.212	226.319	363.335	388.85	472.485	231.24	605.624	279.365	312.735	653.585	304.716	375.29	481.656	188.319	521.199
ENSMUSG00000039001	Rps21	422.088	409.756	403.251	305.175	384.056	440.81	421.322	553.356	426.338	441.04	498.505	816.868	378.171	392.011	420.303	328.081	336.624	380.703	365.626	317.683
ENSMUSG00000055413	H2-Q5	418.834	414.927	588.285	255.851	435.801	627.484	563.013	481.031	436.306	467.375	497.902	254.269	271.548	493.296	347.508	423.197	371.645	173.799	346.499	508.111
ENSMUSG00000054793	Cadm4	418.461	446.828	405.713	259.642	447.467	426.272	511.863	461.512	375.933	277.349	469.654	261.592	461.556	491.607	424.768	396.359	438.63	320.398	722.272	351.348
ENSMUSG00000031320	Rps4x	415.744	352.078	387.796	294.277	389.91	494.74	420.446	470.719	413.551	406.166	442.212	676.414	459.644	423.123	423.049	387.248	363.973	345.114	422.666	326.01
ENSMUSG00000071655	Ubxn1	412.931	391.3	398.588	271.524	487.455	440.026	436.357	505.47	394.201	420.129	439.632	505.297	427.205	399.256	365.46	421.865	395.799	391.54	404.146	350.44
ENSMUSG00000016559	H3f3b	408.227	313.858	427.48	220.854	422.038	451.092	471.847	453.39	416.797	364.686	406.601	454.712	478.874	371.286	462.859	394.377	414.704	392.957	425.717	412.182
ENSMUSG00000009291	Pttg1ip	407.063	377.122	455.063	188.522	448.313	425.713	475.779	373.639	454.017	431.696	456.532	359.687	462.819	466.162	394.228	403.209	406.028	408.787	408.692	338.183
ENSMUSG00000007891	Ctsd	405.812	380.068	392.761	206.134	475.053	435.884	443.983	447.777	452.743	428.972	440.832	425.387	402.396	458.759	389.04	365.125	439.447	372.776	456.479	296.814
ENSMUSG00000035441	Myo1d	403.679	367.761	358.328	186.449	442.385	495.271	556.347	405.685	515.236	339.713	447.593	251.595	416.401	475.683	390.305	332.098	439.662	329.604	539.74	380.043
ENSMUSG00000029718	Pcolce	402.491	389.067	393.996	209.062	484.524	491.32	490.788	420.569	494.898	354.292	420.871	300.278	321.392	454.671	410.231	328.406	427.8	370.379	574.252	310.526
ENSMUSG00000055839	Elob	400.909	392.2	433.042	293.863	459.479	373.209	443.469	510.195	394.939	428.91	443.275	480.566	338.66	403.434	347.092	385.386	372.939	356.2	431.503	328.9
ENSMUSG00000028081	Rps3a1	400.769	167.396	354.764	325.02	439.367	621.877	230.006	477.095	409.989	438.694	220.116	324.025	788.349	191.598	533.592	403.602	368.655	374.116	407.702	538.651
ENSMUSG00000024074	Crim1	396.371	396.128	424.947	141.842	478.503	502.816	506.843	278.842	386.011	259.576	340.978	230.732	612.211	588.863	392.656	330.621	425.558	423.316	500.315	310.281
ENSMUSG00000032348	Gsta4	394.775	445.379	410.629	225.382	423.776	374.881	356.641	379.914	398.879	380.332	299.118	521.369	327.727	459.646	309.909	418.101	466.808	396.884	627.668	277.675
ENSMUSG00000015745	Plekho1	394.116	405.676	400.348	244.379	420.911	429.442	371.772	398.517	359.304	342.055	443.245	440.59	450.399	350.374	367.962	447.542	433.723	407.831	439.284	334.851
ENSMUSG00000056501	Cebpb	392.532	456.455	420.078	277.749	367.152	359.916	407.796	425.739	353.653	357.195	517.918	427.32	746.706	237.868	330.14	339.849	295.078	463.125	353.178	321.195
ENSMUSG00000040612	Ildr2	392.065	362.708	353.113	134.799	452.973	525.891	480.23	302.095	401.347	290.585	405.705	252.854	485.394	416.743	405.734	386.372	492.098	392.947	539.786	367.866
ENSMUSG00000038633	Degs1	391.424	357.561	412.648	227.751	458.408	406.982	492.79	479.179	452.997	371.546	456.479	351.1	321.544	449.786	406.219	329.855	395.463	344.119	370.862	351.776
ENSMUSG00000031799	Tpm4	388.527	306.69	364.844	239.366	445.877	495.347	444.574	425.751	401.449	306.081	409.117	403.124	522.196	306.58	341.072	274.32	440.861	457.248	504.152	293.367
ENSMUSG00000012848	Rps5	387.686	377.99	422.061	270.851	372.122	421.971	385.139	538.901	399.77	427.767	426.74	539.48	384.805	383.216	394.96	322.299	341.586	298.289	346.458	311.626
ENSMUSG00000022443	Myh9	386.765	303.955	314.271	135.214	454.031	554.675	460.63	321.499	340.43	250.312	392.546	274.102	640.905	425.991	326.987	405.918	453.394	461.942	468.541	363.2
ENSMUSG00000034485	Uaca	384.949	272.442	276.495	171.277	397.456	412.865	460.878	328.33	338.242	294.559	449.483	284.915	476.383	303.316	357.013	421.737	529.332	520.022	633.629	385.65
ENSMUSG00000015605	Srf	384.557	276.812	367.176	173.624	394.445	315.069	499.56	228.975	511.141	376.751	505.966	288.617	457.768	269.246	386.718	418.873	446.042	432.708	541.66	415.441
ENSMUSG00000041453	Rpl21	383.664	408.922	381.572	264.513	383.912	416.795	389.153	476.3	384.301	384.378	408.621	522.097	444.726	394.218	371.419	335.779	338.514	324.86	373.187	286.353
ENSMUSG00000009630	Ppp2cb	381.705	350.302	392.563	185.23	373.556	367.873	421.813	453.089	405.919	372.952	465.943	431.161	470.459	372.876	305.774	397.124	378.123	388.911	371.227	347.5
ENSMUSG00000021127	Zfp36l1	376.584	294.37	268.045	160.829	463.989	376.464	384.106	329.75	323.313	245.933	352.587	279.711	626.791	303.259	379.862	397.885	445.829	448.304	607.302	466.763
ENSMUSG00000032232	Cgnl1	374.361	296.436	363.211	118.469	429.304	556.505	508.165	401.535	398.265	310.772	405.937	300.454	541.271	399.677	305.308	400.989	360.476	364.086	367.339	284.653
ENSMUSG00000021939	Ctsb	373.746	341.656	380.128	149.109	410.038	396.927	434.388	407.08	396.086	387.094	359.992	299.115	488.943	405.766	346.854	374.683	361.331	401.557	435.146	325.292
ENSMUSG00000006373	Pgrmc1	373.449	332.749	392.008	205.984	354.672	450.354	388.726	411.22	393.101	388.086	392.842	418.293	420.319	395.589	380.375	358.853	363.219	326.987	401.714	320.442
ENSMUSG00000044533	Rps2	370.939	371.619	435.716	215.007	410.095	368.277	391.885	503.956	408.165	403.962	408.085	448.154	340.31	356.42	290.853	321.376	337.202	320.566	393.407	322.782
ENSMUSG00000000346	Dazap2	368.255	363.477	349.555	204.634	374.447	395.554	431.217	414.914	418.773	365.944	435.934	299.508	351.446	399.29	374	312.555	397.132	319.589	448.527	340.344
ENSMUSG00000037902	Sirpa	365.737	304.4	301.178	161.315	449.742	459.635	458.307	301.361	449.668	315.125	322.54	296.459	399.617	469.093	374.041	340.35	437.626	351.361	430.634	326.553
ENSMUSG00000065037	Rn7sk	365.578	247.049	167.133	2590.52	138.589	262.91	135.324	467.392	325.504	309.773	165.005	570.443	195.048	230.151	244.263	294.689	145.024	167.343	87.6767	202.151
ENSMUSG00000032531	Amotl2	364.009	415.653	394.078	203.056	446.199	502.836	397.936	274.38	374.329	225.611	396.947	227.241	607.198	427.857	252.069	314.065	354.155	369.863	360.125	372.573
ENSMUSG00000010080	Epn3	360.892	343.348	332.62	163.605	355.335	434.113	400.501	336.659	408.678	309.908	430.087	307.936	370.318	456.816	380.691	420.044	372.689	343.771	405.245	284.573
ENSMUSG00000022836	Mylk	357.754	300.742	317.884	147.35	389.389	499.124	440.802	299.523	386.11	322.367	396.006	242.956	404.157	374.507	309.659	398.488	452.115	316.161	444.998	354.995
ENSMUSG00000032220	Myo1e	356.703	326.171	335.303	113.677	352.172	436.034	448.453	295.652	385.038	276.761	343.972	262.159	342.478	458.225	303.078	397.924	443.249	538.451	415.075	303.484
ENSMUSG00000030770	Parva	355.688	324.65	355.375	157.549	424.71	433.707	445.521	381.587	382.297	309.576	394.794	257.585	397.518	381.871	328.843	345.86	381.978	325.492	413.527	315.636
ENSMUSG00000026305	Lrrfip1	355.183	296.493	294.925	171.015	435.208	436.578	403.89	328.593	335.885	254.073	361.459	264.789	324.116	351.183	354.859	398.607	455.686	397.325	500.612	383.185
ENSMUSG00000027215	Cd82	354.888	345.981	375.437	149.095	397.578	422.272	410.023	329.226	404.574	313.816	384.026	327.488	376.944	391.446	344.454	330.979	433.011	305.962	401.185	299.381
ENSMUSG00000036155	Mgat5	354.678	285.526	299.737	119.959	402.087	421.5	488.093	277.618	403.845	308.659	311.265	266.892	519.638	441.425	308.124	311.788	425.311	500.895	385.027	261.498
ENSMUSG00000040435	Ppp1r15a	351.371	310.688	416.429	228.944	384.509	292.282	384.487	319.206	363.184	310.43	447.28	392.82	539.576	227.627	320.78	305.566	360.375	372.047	416.143	283.665
ENSMUSG00000057841	Rpl32	349.117	373.326	347.478	243.329	349.642	373.013	365.252	502.841	389.635	343.899	382.941	430.354	333.198	328.912	336.031	313.619	300.678	314.534	345.576	258.963
ENSMUSG00000020469	Myl7	348.915	649.13	386.397	265.703	166.658	168.266	407.407	479.805	553.913	601.446	625.412	332.307	177.328	665.589	204.651	292.46	131.67	179.415	109.464	232.373
ENSMUSG00000018567	Gabarap	346.436	369.476	352.641	219.065	389.078	362.835	358.891	482.482	346.021	347.941	408.569	379.211	331.983	354.811	313.534	294.39	335.752	304.478	354.88	276.239
ENSMUSG00000055302	Mrfap1	345.837	310.677	356.529	221.753	376.67	375.007	373.422	452.507	349.793	353.072	413.062	384.399	356.936	326.58	307.051	314.651	311.465	362.345	320.225	304.755
ENSMUSG00000058587	Tmod3	345.579	301.828	338.096	156.598	374.137	396.237	390.341	331.876	329.608	266.96	404.661	274.914	330.937	338.903	363.9	338.622	426.048	375.277	465.173	361.875
ENSMUSG00000043716	Rpl7	344.938	329.355	343.796	221.957	360.965	379.309	355.405	415.339	339.219	398.412	384.56	486.158	375.728	319.642	350.806	313.546	311.55	288.599	319.102	260.364
ENSMUSG00000092981	Mir5125	344.097	146.132	164.322	58.9072	257.648	426.549	232.765	25.3288	454.607	235.108	321.98	141.193	497.797	445.173	329.704	676.776	507.872	595.835	629.32	390.82
ENSMUSG00000030057	Cnbp	343.363	324.608	348.875	179.671	376.341	354.915	357.041	412.516	366.135	382.2	422.902	419.97	384.865	354.807	345.498	315.491	314.101	311.239	287.748	264.965
ENSMUSG00000031532	Saraf	341.451	311.241	360.154	187.139	378.472	344.755	381.03	381.706	346.336	383.517	383.313	335.946	391.881	362.129	345.095	326.881	334.137	304.67	373.708	255.46
ENSMUSG00000033917	Gde1	341.185	331.141	358.884	181.796	359.813	376.454	355.575	392.688	352.833	306.273	323.119	284.829	396.044	350.56	319.038	366.045	340.689	428.618	401.945	256.169
ENSMUSG00000058013	40787	341.078	323.011	336.059	169.405	384.821	428.167	443.085	354.769	331.372	258.562	365.951	281.652	359.963	361.03	320.158	351.309	359.852	310.385	410.283	330.644
ENSMUSG00000010376	Nedd8	339.845	393.415	363.884	243.833	399.191	333.427	335.67	518.028	369.203	325.672	385.035	367.441	257.387	324.058	329.438	256.557	314.342	336.195	322.552	281.72
ENSMUSG00000022010	Tsc22d1	338.353	280.899	323.776	185.885	348.898	306.872	420.857	326.938	308.256	305.358	351.915	339.9	388.402	337.092	325.643	279.284	423.757	360.984	443.751	370.237
ENSMUSG00000019362	D8Ertd738e	337.99	329.372	329.886	252.118	416.402	412.21	387.762	392.023	372.366	284.944	381.11	407.885	317.559	290.567	299.914	340.92	301.738	296.059	332.101	276.877
ENSMUSG00000025794	Rpl14	337.807	334.702	320.136	236.549	338.387	379.411	339.502	410.988	316.925	364.536	384.166	522.652	377.988	334.698	331.829	329.762	267.565	298.234	278.724	251.587
ENSMUSG00000058799	Nap1l1	335.956	284.065	337.583	167.898	352.845	402.196	377.916	360.861	342.179	350.734	347.96	404.475	457.43	333.615	328.213	323.018	275.309	370.225	282.413	284.231
ENSMUSG00000040462	Os9	334.612	320.118	319.209	146.365	368.351	404.551	389.143	381.88	389.28	324.902	353.798	233.527	331.82	339.046	297.48	306.893	400.18	386.737	414.091	250.248
ENSMUSG00000023905	Tnfrsf12a	333.774	314.585	407.206	205.901	414.838	293.603	436.736	312.772	336.098	303.858	392.775	377.336	516.439	197.184	276.908	380.427	253.594	408.883	324.209	188.346
ENSMUSG00000052298	Cdc42se2	333.75	308.556	385.109	160.164	386.388	352.774	366.664	370.255	357.858	322.114	400.213	286.742	439.737	337.448	304.817	274.939	318.574	324.066	358.18	286.656
ENSMUSG00000062647	Rpl7a	333.664	339.062	368.199	211.547	391.64	346.875	376.722	441.067	380.978	356.284	344.625	362.925	287.723	328.373	320.928	274.951	283.953	300.866	349.937	272.967
ENSMUSG00000006699	Cdc42	333.478	349.784	373.909	165.422	371.668	338.924	370.395	394.13	375.159	341.929	377.195	316.751	334.733	353.899	309.613	331.933	334.973	298.655	319.762	277.243
ENSMUSG00000054452	Aes	333.191	334.231	345.846	182.935	360.41	376.11	366.423	427.733	387.951	335.365	367.697	316.59	297.399	396.427	322.865	299.267	306.871	289.822	345.186	271.505
ENSMUSG00000001289	Pfdn5	332.333	317.251	290.331	229.168	359.73	447.651	339.452	473.915	321.069	355.149	342.744	463.515	350.224	364.968	341.327	296.835	240.608	265.501	291.544	223.335
ENSMUSG00000024043	Arhgap28	331.664	292.458	344.978	117.094	400.501	401.739	347.367	248.097	353.834	256.343	311.625	259.817	528.027	425.492	337.735	362.867	326.129	389.152	354.935	243.417
ENSMUSG00000032436	Cmtm7	330.874	403.192	352.954	163.006	380.996	364.711	352.089	377.486	378.74	460.594	418.498	323.675	527.266	356.755	274.676	316.847	199.401	246.246	197.944	191.541
ENSMUSG00000000787	Ddx3x	330.552	354.424	392.598	150.127	418.607	466.608	470.998	296.106	421.46	372.782	437.077	227.935	317.117	234.493	280.005	279.588	287.233	293.386	314.577	265.375
ENSMUSG00000045128	Rpl18a	329.711	327.004	323	249.661	316.489	376.392	340.759	425.921	316.263	350.211	326.037	468.035	370.617	309.167	353.456	293.412	289.516	256.704	310.17	261.691
ENSMUSG00000020218	Wif1	329.521	338.913	437.487	126.815	382.695	392.923	352.876	225.599	371.418	337.219	237.016	291.578	412.45	561.614	246.118	293.141	308.742	441.929	237.093	265.268
ENSMUSG00000022337	Emc2	329.036	357.074	334.702	159.923	398.633	310.851	348.189	359.93	332.543	345.394	391.281	433.829	302.26	350.346	270.339	315.452	311.248	370.87	326.532	232.282
ENSMUSG00000030516	Tjp1	328.634	275.531	261.488	107.954	294.201	440.168	368.7	233.01	301.39	200.033	313.581	219.075	536.4	389.253	311.692	346.874	421.397	409.644	455.487	358.174
ENSMUSG00000013846	St3gal1	327.476	310.824	286.611	112.775	350.191	439.771	361.044	269.994	349.51	226.103	281.283	220.318	406.063	449.8	355.474	306.195	385.364	397.201	404.82	308.701
ENSMUSG00000060938	Rpl26	327.142	312.195	323.914	234.377	321.607	352.713	328.416	405.723	300.27	352.781	391.653	577.746	347.345	294.594	333.666	292.579	244.893	277.989	284.744	238.496
ENSMUSG00000034868	Myl12b	324.577	341.014	356.066	230.601	396.477	371.279	324.455	390.605	289.213	263.894	307.239	360.971	362.902	338.787	300.669	302.95	297.305	301.019	374.82	256.69
ENSMUSG00000061665	Cd2ap	322.911	293.226	278.024	109.062	306.795	323.082	358.004	208.054	353.477	281.834	348.311	294.774	329.875	308.984	367.08	403.306	395.132	373.454	436.409	366.433
ENSMUSG00000028538	St3gal3	321.958	329.344	353.541	146.136	349.707	390.713	404.249	416.121	387.379	322.948	324.694	231.936	376.611	454.148	286.32	302.514	257.654	293.996	252.83	236.354
ENSMUSG00000019370	Calm3	321.944	348.961	297.14	195.414	385.082	383.972	321.195	385.226	333.191	296.893	393.83	328.318	256.529	309.21	295.318	330.945	328.641	285.257	353.33	288.486
ENSMUSG00000038765	Lmx1b	321.853	268.542	284.511	133.712	334.838	407.058	413.431	213.909	405.252	257.432	373.734	189.996	281.352	404.472	322.904	368.292	384.428	357.496	364.42	349.419
ENSMUSG00000021134	Srsf5	321.405	273.654	255.703	122.778	284.166	408.629	343.385	168.64	366.049	296.138	357.65	232.55	382.526	408.53	370.338	423.037	337.648	347.287	419.297	308.681
ENSMUSG00000016382	Pls3	319.402	314.058	292.644	128.346	355.55	343.938	360.221	311.396	315.61	281.154	361.392	277.603	268.906	323.876	345.956	336.123	422.497	253.469	424.676	351.214
ENSMUSG00000078812	Eif5a	317.698	338.311	348.051	175.702	347.845	314.65	364.663	416.694	319.898	344.816	353.922	311.402	307.02	314.154	294.882	288.498	319.629	290.593	334.349	251.176
ENSMUSG00000038612	Mcl1	316.912	276.198	355.256	184.072	362.07	298.187	285.548	268.555	262.299	208.814	369.356	311.602	536.153	264.562	278.726	256.695	385.421	410.198	423.07	284.554
ENSMUSG00000053886	Sh2d4a	316.111	304.191	334.19	126.2	328.376	454.878	401.44	404.318	329.857	314.883	365.646	355.026	249.169	311.125	263.209	274.45	307.206	346.291	300.033	235.63
ENSMUSG00000048376	F2r	315.54	235.751	264.849	80.4988	152.686	164.679	418.526	280.365	332.292	276.753	393.982	342.046	707.356	331.859	189.882	179.494	408.763	436.951	435.43	363.089
ENSMUSG00000022452	Smdt1	314.027	305.047	328.314	224.69	330.121	357.338	321.249	441.01	338.088	281.881	335.455	430.819	288.609	360.344	278.435	280.698	249.465	281.241	312.752	220.951
ENSMUSG00000034168	Irf2bpl	312.02	240.932	351.888	147.961	373.998	338.578	406.86	237.484	328.972	245.303	334.588	254.509	430.983	251.562	252.607	325.709	364.575	350.253	434.976	256.645
ENSMUSG00000035242	Oaz1	310.822	275.561	299.142	201.403	333.168	314.075	341.809	370.865	342.593	348.229	374.294	377.028	286.16	303.126	323.111	278.709	259.841	264.896	320.734	290.881
ENSMUSG00000020601	Trib2	309.706	305.677	298.213	129.053	356.284	366.053	334.802	250.884	325.117	248.63	325.313	220.567	283.412	368.623	256.286	388.719	329.934	393.502	365.924	337.424
ENSMUSG00000019087	Atp6ap1	308.486	289.533	300.364	144.984	355.33	331.116	371.652	355.967	334.743	331.918	332.199	242.03	321.918	338.639	280.531	266.271	328.906	296.423	366.17	272.533
ENSMUSG00000047675	Rps8	307.303	352.988	308.25	217.706	313.768	331.306	340.484	359.631	350.642	316.35	319.497	394.277	324.852	301.666	287.902	268.195	271.416	254.198	266.681	258.946
ENSMUSG00000071650	Ganab	306.89	275.035	285.454	124.846	345.643	360.472	416.193	298	363.375	298.599	313.378	205.836	359.307	306.153	287.925	285.247	346.332	303.317	380.16	275.644
ENSMUSG00000040260	Daam2	302.185	360.481	326.597	96.3353	406.064	499.145	476.522	341.571	362.697	248.32	294.512	268.524	482.171	461.837	263.06	333.951	119.029	180.617	93.4193	126.669
ENSMUSG00000004568	Arhgef18	300.683	261.383	291.341	111.107	401.693	295.751	359.957	261.097	329.699	180.58	242.527	232.682	501.499	382.278	324.554	348.607	298.35	320.005	334.926	234.939
ENSMUSG00000041841	Rpl37	300.294	319.014	298.305	227.858	277.865	325.59	307.698	405.224	308.407	267.722	294.781	477.607	299.558	286.667	334.261	270.833	253.105	259.464	264.216	227.407
ENSMUSG00000001794	Capns1	300.248	298.165	317.592	174.208	314.178	323.246	307.15	399.106	321.765	321.642	323.497	300.919	287.003	305.916	284.423	271.784	312.138	264.233	342.794	234.944
ENSMUSG00000074364	Ehd2	300.204	264.95	272.164	129.912	320.787	434.354	344.317	318.33	331.16	236.713	311.133	230.298	321.669	381.923	317.153	306.771	321.511	254.925	355.747	250.061
ENSMUSG00000020368	Canx	300.135	285.802	305.423	110.206	360.155	293.064	442.805	334.435	352.712	275.999	307.395	247.797	389.293	292.188	219.61	294.501	312.704	333.977	263.246	281.243
ENSMUSG00000028416	Bag1	299.771	292.676	290.911	159.093	329.092	335.836	330.783	395.027	327.051	328.67	319.486	315.993	335.349	279.109	271.174	300.803	268.968	294.158	284.43	237.041
ENSMUSG00000022912	Pros1	298.573	152.236	291.12	59.7534	212.364	278.097	294.225	256.279	213.09	228.925	209.481	421.177	880.633	382.98	297.635	404.808	285.749	365.784	202.731	235.829
ENSMUSG00000028419	Chmp5	297.534	264.037	309.893	182.917	318.661	325.962	320.83	384.304	288.895	292.173	336.432	415.454	292.907	296.988	282.387	266.423	265.481	279.614	287.911	241.883
ENSMUSG00000029364	Wsb2	297.204	312.871	360.216	132.487	343.439	345.84	339.379	327.775	291.223	267.213	223.5	268.426	567.575	375.505	273.686	239.331	230.951	324.757	254.407	168.296
ENSMUSG00000016319	Slc25a5	297.073	289.604	328.57	166.975	328.28	311.702	344.314	370.904	350.165	278.01	310.006	324.227	254.697	318.307	272.188	265.68	290.515	292.157	289.109	258.986
ENSMUSG00000061983	Rps12	297.049	296.584	294.842	223.147	293.303	305.897	303.462	338.232	297.366	319.85	321.379	527.079	324.456	288.743	318.188	251.236	212.985	234.272	265.221	227.693
ENSMUSG00000041959	S100a10	294.657	313.217	368.368	170.978	337.048	343.092	293.87	434.813	291.345	346.016	338.52	400.005	276.067	223.7	227.449	243.969	246.337	266.172	271.439	206.088
ENSMUSG00000003032	Klf4	294.048	198.939	220.872	130.333	277.855	304.728	329.26	274.84	331.387	299.847	346.775	215.388	270.435	152.123	374.988	303.579	340.389	280.472	444.937	489.77
ENSMUSG00000041936	Agrn	291.945	285.886	256.994	96.6338	337.353	361.102	363.407	244.996	338.799	272.181	306.41	184.656	370.129	297.847	301.714	338.544	276.642	297.454	338.049	278.154
ENSMUSG00000032562	Gnai2	291.176	273.769	297.194	162.528	268.958	327.617	312.918	305.13	302.819	252.128	341.27	223.441	297.766	334.017	317.565	292.715	331.54	234.461	408.778	247.73
ENSMUSG00000016427	Ndufa1	291.038	364.609	364.396	215.599	326.512	290.282	311.032	352.64	352.03	274.525	276.468	333.998	237.829	288.006	271.764	239.402	246.231	257.078	317.642	209.688
ENSMUSG00000018339	Gpx3	289.929	93.2851	178.785	143.441	214.929	131.795	377.199	384.546	477.396	358.743	482	226.749	153.87	152.086	167.859	561.727	557.487	266.091	319.094	261.578
ENSMUSG00000037266	Rsrp1	289.889	253.967	224.343	132.363	266.754	311.919	276.705	196.541	338.83	322.349	350.531	215.425	359.593	382.674	319.771	314.924	321.236	357.689	363.776	198.493
ENSMUSG00000032702	Kank1	289.307	303.854	301.839	103.827	370.965	392.452	353.922	280.708	328.837	258.332	273.553	242.441	358.356	318.766	275.753	298.067	256.793	272.532	296.382	209.452
ENSMUSG00000024740	Ddb1	287.017	276.386	289.286	118.744	329.531	333.305	331.808	286.668	303.765	264.185	296.58	207.317	286.446	303.385	299.408	286.681	350.632	245.676	397.492	246.028
ENSMUSG00000022261	Sdc2	286.956	302.077	304.952	134.785	304.343	355.405	338.735	282.846	284.215	232.308	313.272	281.249	323.175	332.006	290.832	248.108	312.262	268.165	335.513	207.906
ENSMUSG00000018042	Cyb5r3	282.942	181.305	190.073	231.412	440.848	224.12	217.034	240.082	200.543	170.002	487.239	413.361	426.549	396.109	185.342	425.084	223.802	168.887	257.497	296.604
ENSMUSG00000031059	Ndufb11	281.901	269.222	287.914	173.754	309.705	299.392	329.634	404.324	315.845	326.929	324.764	355.234	240.794	280.405	250.813	232.374	264.334	234.969	246.784	208.939
ENSMUSG00000024308	Tapbp	281.383	224.018	273.274	136.623	313.503	348.398	327.217	276.291	297.088	299.555	326.735	194.537	273.025	280.116	283.696	312.822	308.95	260.882	346.423	263.129
ENSMUSG00000032199	Polr2m	281.237	292.421	311.436	136.195	319.126	294.975	326.081	325.502	290.192	273.739	317.941	251.047	299.319	283.217	244.066	257.83	279.398	269.378	332.576	239.057
ENSMUSG00000036299	BC031181	281.15	249.376	271.436	177.006	327.297	312.094	302.984	379.011	295.78	307.386	339.177	360.681	282.188	283.207	240.265	243.339	244.589	288.672	227.994	209.361
ENSMUSG00000020422	Tns3	279.999	212.333	245.178	124.077	328.635	336.217	344.689	269.37	264.49	192.951	291.209	203.555	331.791	309.095	269.934	303.127	334.909	312.249	363.006	283.161
ENSMUSG00000041028	Ghitm	279.279	284.458	326.959	133.126	309.02	332.57	361.957	281.317	315.948	296.239	291.958	244.241	287.953	297.803	279.514	218.664	283.502	257.591	275.053	228.422
ENSMUSG00000021676	Iqgap2	279.091	261.238	250.794	111.519	349.136	395.308	298.994	260.795	238.904	194.273	233.871	136.512	291.168	327.189	320.029	363.986	339.795	346.631	359.371	223.22
ENSMUSG00000026817	Ak1	278.267	266.202	256.71	178.555	310.55	307.298	294.246	348.232	302.989	258.369	324.992	287.103	135.253	278.408	324.65	270.792	314.713	194.28	382.732	251.004
ENSMUSG00000033916	Chmp2a	277.955	264.932	278.689	157.211	331.158	315.576	288.58	342.952	258.16	299.586	303.525	340.423	240.391	334.952	260.318	262.036	272.527	237.116	281.993	211.025
ENSMUSG00000027712	Anxa5	277.945	227.922	244.839	164.062	331.148	327.544	338.885	415.568	231.314	230.804	303.139	286.671	284.846	232.623	306.557	218.287	399.27	198.914	370.737	167.825
ENSMUSG00000029032	Arhgef16	277.157	247.697	268.618	148.285	299.323	316.944	301.515	299.265	243.796	229.878	302.458	214.794	288.174	373.877	304.244	355.297	266.757	309.169	259.295	236.589
ENSMUSG00000022312	Eif3h	276.061	276.557	300.13	178.928	271.548	301.531	295.618	347.378	260.681	295.945	307.933	290.554	309.665	282.2	269.85	232.673	249.222	258.249	282.776	233.73
ENSMUSG00000030890	Ilk	275.835	239.738	290.256	136.473	261.982	274.303	268.844	316.941	279.087	275.66	330.543	229.187	315.161	246.135	267.581	311.319	342.006	238.123	375.02	242.51
ENSMUSG00000006932	Ctnnb1	274.162	263.782	285.551	129.087	333.44	305.216	321.967	287.607	262.483	240.833	277.406	261.987	307.124	276.68	282.762	253.52	293.709	257.096	326.004	242.817
ENSMUSG00000027858	Tspan2	272.835	256.057	251.691	72.2695	347.111	290.794	321.868	194.638	271.426	217.258	290.095	274.916	335.505	349.911	314.593	265.305	349.847	284.638	306.689	189.261
ENSMUSG00000026547	Tagln2	272.019	222.026	261.49	149.714	273.055	226.046	315.872	217.205	304.788	253.753	334.521	247.492	312.568	233.624	236.023	242.036	376.47	249.009	454.046	258.632
ENSMUSG00000067274	Rplp0	271.837	231.666	243.714	138.825	287.741	249.897	277.954	290.868	256.51	276.879	267.088	393.149	377.719	204.334	237.779	189.195	317.42	315.469	407.216	201.484
ENSMUSG00000034659	Tmem109	271.457	260.697	239.784	144.561	267.08	302.139	340.328	277.095	319.135	263.993	289.985	272.916	241.521	336.133	279.622	240.432	274.878	239.254	313.411	254.725
ENSMUSG00000018143	Mafk	270.139	236.206	308.505	150.825	281.626	242.071	307.677	229.446	269.739	243.547	340.815	250.058	378.12	176.101	215.572	290.198	301.834	324.249	357.852	228.2
ENSMUSG00000020163	Uqcr11	270.009	279.606	304.089	162.14	302.846	254	299.523	328.266	323.491	298.74	272.279	337.082	226.151	285.895	250.905	237.277	249.892	240.282	282.409	195.299
ENSMUSG00000034109	Golim4	269.097	274.552	292.546	89.8226	320.111	377.678	364.764	225.886	303.343	222.051	289.726	198.328	374.124	324.354	237.119	250.209	285.313	257.444	228.488	196.992
ENSMUSG00000022884	Eif4a2	268.536	240.545	259.034	126.804	293.436	298.973	328.265	262.97	285.915	248.489	290.282	279.294	304.728	307.948	278.257	275.301	255.918	281.235	257.284	227.509
ENSMUSG00000066152	Slc31a2	268.374	255.344	276.977	132.9	320.032	305.441	344.823	332.106	296.875	262.861	310.681	185.582	214.775	285.238	221.136	286.855	260.385	285.918	283.744	237.422
ENSMUSG00000028822	Tmem50a	268.303	241.873	270.873	148.943	248.776	265.959	262.777	346.874	258.637	272.997	293.407	269.914	270.928	267.54	246.338	264.576	286.585	287.029	324.131	269.608
ENSMUSG00000033940	Brk1	266.602	285.975	270.937	169.747	296.581	255.102	303.912	372.496	269.089	274.47	288.409	321.557	228.185	266.791	247.33	213.087	246.486	253.025	288.928	213.33
ENSMUSG00000008999	Bmp7	266.338	301.704	366.334	72.4719	173.906	148.889	314.364	149.442	276.8	270.584	305.081	129.67	535.93	425.089	190.812	249.145	252.454	316.009	253.68	328.063
ENSMUSG00000058569	Tmed9	266.282	283.055	259.066	158.078	325.473	295.313	304.814	278.267	272.853	271.62	292.423	200.021	272.273	265.391	238.318	235.096	289.757	272.204	313.428	231.9
ENSMUSG00000029030	Tprgl	265.214	235.617	274.808	137.076	280.217	273.931	280.586	292.128	271.188	266.166	308.389	293.327	288.29	271.879	230.581	252.401	289.753	245.545	307.585	239.6
ENSMUSG00000020496	Rnf187	264.393	225.183	271.7	165.268	301.404	289.324	299.737	324.103	285.774	277.033	305.992	243.377	274.593	268.534	258.836	253.684	240.466	214.778	292.678	230.999
ENSMUSG00000037712	Fermt2	264.392	260.387	278.966	96.7291	310.715	269.988	339.464	262.162	277.122	242.751	283.663	216.907	330.236	264.343	237.7	271.444	272.164	268.467	285.535	254.709
ENSMUSG00000003518	Dusp3	263.622	274.412	297.61	115.98	312.446	277.008	320.623	303.032	271.31	244.424	318.466	202.795	384.09	238.711	235.203	237.357	242.741	265.462	251.442	215.706
ENSMUSG00000061787	Rps17	263.533	283.098	279.977	180.205	279.074	270.467	283.787	385.381	299.39	293.966	287.3	300.748	251.716	259.733	240.549	211.074	240.856	222.114	251.694	186.006
ENSMUSG00000031274	Col4a5	263.07	258.424	260.093	96.3826	325.666	327.711	333.474	263.756	308.985	245.044	283.924	170.28	319.122	280.615	283.002	241.595	270.018	241.829	290.654	197.754
ENSMUSG00000035828	Pim3	262.957	281.094	300.397	165.22	306.18	271.007	324.533	217.116	314.344	240.135	319.782	295.442	318.327	164.29	209.266	284.224	220.02	276.994	253.07	234.749
ENSMUSG00000022454	Nell2	262.628	98.1913	513.669	197.687	524.138	105.422	108.439	39.6328	127.153	101.468	88.3059	402.743	762.692	548.567	59.817	80.9167	547.014	89.4026	137.509	457.173
ENSMUSG00000036309	Skp1a	261.968	248.624	255.853	152.741	300.726	259.093	289.297	293.652	253.688	277.758	294.684	290.158	257.092	242.049	266.746	237.524	260.347	281.516	293.769	222.08
ENSMUSG00000029781	Fkbp9	261.915	214.673	196.249	103.694	354.64	308.743	364.48	228.52	336.397	279.999	316.886	181.926	220.13	216.65	224.509	228.876	392.297	216.589	354.554	236.567
ENSMUSG00000006333	Rps9	261.878	252.372	272.806	169.761	265.689	282.118	281.628	328.22	264.467	264.006	279.215	340.006	287.14	269.049	257.234	225.672	239.93	220.41	268.814	207.133
ENSMUSG00000022450	Ndufa6	261.839	248.068	238.944	214.597	299.273	283.445	265.892	338.887	282.275	273.289	291.409	350.725	234.85	251.004	244.489	226.949	226.271	245.52	262.089	196.956
ENSMUSG00000026944	Abca2	261.833	254.445	235.979	98.4424	317.311	338.678	317.993	204.496	302.487	222.362	232.631	146.75	305.935	328.086	275.818	255.699	311.667	243.987	366.435	215.633
ENSMUSG00000024335	Brd2	261.696	241.189	216.643	118.955	277.731	286.366	305.707	249.647	273.709	201.863	254.071	220.955	302.312	234.498	297.673	251.239	249.016	281.565	352.179	356.903
ENSMUSG00000021112	Mpp5	261.644	232.765	210.489	103.61	273.97	282.956	295.405	254.413	241.766	207.78	305.49	245.195	279.568	261.128	286.588	274.986	288.724	314.321	310.931	301.153
ENSMUSG00000029713	Gnb2	260.055	262.962	289.973	145.885	255.632	270.941	281.846	295.543	278.816	254.59	306.391	246.851	260.945	305.538	247.306	261.214	249.562	219.964	283.327	223.765
ENSMUSG00000032330	Cox7a2	258.551	268.738	277.04	177.084	283.305	250.836	324.755	375.964	308.706	282.359	280.651	279.805	217.367	288.636	237.35	208.751	232.568	211.977	211.292	195.292
ENSMUSG00000068566	Myadm	258.173	155.386	213.289	103.856	308.112	202.352	298.055	159.053	271.664	188.262	322.649	252.494	412.633	186.221	231.024	282.87	398.715	300.204	394.833	223.615
ENSMUSG00000014769	Psmb1	256.235	258.617	246.848	166.114	307.9	255.502	269.61	344.508	240.3	251.204	307.597	283.817	227.667	287.841	250.948	232.281	252.521	216.293	281.847	187.053
ENSMUSG00000023004	Tuba1b	255.533	305.389	327.692	163.079	312.489	265.222	351.248	285.669	279.902	265.721	269.149	279.047	169.412	271.282	254.23	213.677	197.826	212.805	241.429	189.869
ENSMUSG00000024997	Prdx3	255.357	227.556	266.872	147.491	301.396	277.353	316.076	320.504	242.045	243.544	280.65	263.517	231.99	280.824	243.706	227.542	266.96	272.113	270.227	171.416
ENSMUSG00000028063	Lmna	255.296	200.103	289.805	131.433	248.27	215.238	253.857	156.276	238.796	174.275	260.404	242.452	287.148	174.256	238.42	278.858	338.455	344.603	545.654	232.324
ENSMUSG00000022354	Ndufb9	255.135	265.114	262.298	163.434	321.372	249.227	262.04	368.358	282.548	264.619	303.11	265.488	180.801	266.315	248.39	249.876	243.38	240.458	244.82	165.917
ENSMUSG00000024870	Rab1b	255.097	286.461	312.414	131.229	273.663	270.942	283.105	302.686	314.48	244.581	283.837	190.504	201.261	289.074	255.709	244.455	266.505	203.842	287.591	204.503
ENSMUSG00000028757	Ddost	254.877	252.035	252.705	119.527	299.734	248.433	335.876	304.766	291.823	280.817	267.443	219.081	242.583	263.092	207.905	240.774	282.578	236.542	279.954	217.002
ENSMUSG00000025092	Hspa12a	253.861	258.372	245.071	100.448	277.652	309.247	362.708	224.866	274.98	192.813	249.827	173.902	352.071	357.894	228.16	266.486	223.36	274.537	213.355	237.618
ENSMUSG00000040659	Efhd2	251.714	195.68	206.634	108.456	227.835	247.266	235.73	279.541	280.165	232.654	365.213	257.271	261.673	257.375	198.047	231.066	281.693	267.117	417.708	231.449
ENSMUSG00000050732	Vamp8	251.497	247.856	249.794	151.857	249.459	275.67	245.971	352.719	279.766	280.638	278.025	387.171	216.477	283.501	224.367	262.398	191.904	214.672	202.211	183.989
ENSMUSG00000057322	Rpl38	251.423	276.186	230.298	172.564	189.825	268.366	258.889	370.932	326.151	271.343	283.412	339.672	199.15	212.489	221.167	198.748	231.33	267.811	233.049	225.66
ENSMUSG00000042682	Selenok	251.174	232.208	235.148	161.598	320.454	244.029	287.538	282.056	264.612	258.755	310.629	342.935	267.605	206.053	235.744	228.178	233.841	230.499	216.583	213.844
ENSMUSG00000041203	Trir	251.146	238.696	244.772	142.335	265.174	307.925	264.604	308.588	261.662	213.743	287.249	305.583	236.678	259.225	233.91	243.78	225.015	270.27	272.161	190.407
ENSMUSG00000029484	Anxa3	250.936	263.233	241.68	136.635	359.333	314.777	206.667	277.235	217.34	222.363	229.961	321.46	483.497	266.758	231.131	206.335	227.292	210.761	238.236	113.092
ENSMUSG00000032518	Rpsa	249.918	259.355	276.986	150.804	259.679	252.473	289.146	304.847	281.662	286.688	259.585	338.12	248.462	228.69	232.691	206.196	230.631	198.422	238.627	205.379
ENSMUSG00000041120	Nbl1	248.958	207.455	246.377	117.415	243.673	280.16	258.872	300.558	250.627	240.048	304.182	246.048	392.539	243.235	230.186	255.841	219.757	280.857	230.622	181.754
ENSMUSG00000022551	Cyc1	248.902	270.563	260.264	131.523	328.644	249.059	295.299	319.912	269.245	283.096	268.646	235.184	197.232	272.43	219.524	238.542	229.82	196.014	253.616	210.525
ENSMUSG00000019173	Rab5c	247.962	248.489	279.682	140.408	285.517	254.43	286.037	314.455	266.766	261.196	275.787	207.761	219.205	244.334	229.711	230.401	256.953	223.325	271.433	215.384
ENSMUSG00000034673	Pbx2	246.943	215.295	211.593	136.421	267.406	295.96	275.749	252.292	261.234	215.385	261.219	189.042	166.789	297.044	260.503	248.017	304.89	248.467	342.471	242.135
ENSMUSG00000044641	Pard6b	246.845	186.407	209.057	108.644	273.108	284.799	273.966	214.75	248.006	186.461	249.029	191.112	268.383	291.164	268.633	251.763	289.319	258.226	348.102	289.124
ENSMUSG00000025337	Sbds	246.753	226.715	250.404	125.584	280.184	301.144	241.06	262.328	247.317	225.569	268.542	280.324	286.261	261.141	238.52	239.946	255.2	231.911	276.197	189.957
ENSMUSG00000054091	1810037I17Rik	244.728	267.463	279.342	161.887	281.272	253.131	221.198	393.84	224.481	200.006	225.924	245.646	224.291	226.851	285.224	215.715	258.615	189.775	285.247	209.934
ENSMUSG00000059534	Uqcr10	244.321	285.481	262.98	145.154	273.796	215.844	236.88	331.452	314.665	257.78	251.151	352.064	218.26	239.919	228.639	217.284	213.992	203.939	250.708	142.114
ENSMUSG00000021660	Btf3	243.977	269.691	243.585	125.617	238.342	230.702	282.032	311.341	288.275	260.769	293.87	265.89	243.512	235.898	195.27	202.655	250.318	216.857	267.424	213.509
ENSMUSG00000034892	Rps29	243.471	253.766	180.694	183.155	241.253	238.051	270.789	270.505	253.319	301.872	269.963	412.842	197.619	248.878	233.057	207.779	232.027	220.514	219.341	190.53
ENSMUSG00000014294	Ndufa2	243.169	232.941	236.026	186.006	317.426	277.499	244.981	263.654	259.396	233.945	286.066	387.595	208.348	214.702	253.58	181.758	193.788	230.226	234.55	177.725
ENSMUSG00000021771	Vdac2	243.021	265.768	279.806	152.544	284.837	229.354	253.99	289.061	253.16	228.008	258.336	239.34	196.989	274.797	235.708	234.868	263.658	213.365	286.418	177.388
ENSMUSG00000015932	Dstn	242.65	251.66	238.853	102.708	245.134	248.767	285.515	248.655	267.679	242.13	286.435	214.94	247.234	208.374	204.042	258.056	314.714	222.715	335.468	187.279
ENSMUSG00000011179	Odc1	242.443	222.271	253.558	99.3951	277.95	205.026	278.413	243.692	262.916	256.248	295.287	181.184	221.144	226.469	234.263	248.33	281.084	241.503	330.827	246.863
ENSMUSG00000020267	Hint1	241.482	263.788	269.912	166.905	255.717	256.454	230.126	349.277	221.862	257.842	318.473	348.272	182.929	232.966	238.293	185.98	219.493	201.36	197.367	191.152
ENSMUSG00000030704	Rab6a	240.487	223.735	266.357	91.2484	243.682	259.97	289.046	234.387	240.722	237.892	278.033	209.379	300.925	231.682	204.771	227.848	265.791	268.06	271.663	224.063
ENSMUSG00000070493	Chchd2	239.762	239.725	290.022	156.196	261.441	233.419	259.252	345.556	242.12	276.354	295.789	262.875	242.849	254.877	182.048	233.587	175.879	222.794	190.019	190.676
ENSMUSG00000015092	Edf1	238.705	241.495	261.282	143.559	257.275	275.334	269.152	324.66	266.459	236.204	249.408	309.614	210.98	263.538	213.579	223.317	193.59	202.643	217.286	176.013
ENSMUSG00000072235	Tuba1a	238.52	255.55	320.55	136.623	287.747	242.969	237.553	323.744	196.357	241.372	220.83	232.846	172.845	224.72	188.599	215.655	293.632	230.034	369.092	141.168
ENSMUSG00000056629	Fkbp2	237.999	238.115	197.455	150.291	267.443	214.768	278.206	314.355	282.838	291.612	251.785	382.439	271.849	202.519	141.371	246.247	164.411	241.72	165.94	218.617
ENSMUSG00000020695	Mrc2	237.775	202.771	225.15	91.5355	264.648	310.797	322.49	228.365	286.119	214.208	248.458	169.421	211.161	260.815	242.069	218.148	263.701	240.946	294.156	222.768
ENSMUSG00000057522	Spop	236.833	208.213	240.144	119.585	254.396	265.708	267.168	267.403	255.452	218.816	296.531	218.044	276.528	226.889	201.716	262.6	224.273	253.726	227.749	214.894
ENSMUSG00000034220	Gpc1	236.232	197.256	178.675	84.5272	244.869	235.165	274.034	238.922	253.033	218.266	231.541	237.317	296.949	243.21	229.653	260.812	298.802	247.728	266.234	251.413
ENSMUSG00000071866	Ppia	235.825	263.518	238.655	146.705	268.259	224.654	269.432	299.131	260.502	237.732	255.573	221.002	190.34	244.386	231.69	191.259	246.776	211.227	271.884	207.947
ENSMUSG00000022747	St3gal6	234.935	225.018	242.827	128.843	272.832	235.353	253.12	292.473	237.742	201.335	259.819	224.877	259.163	220.266	239.218	228.992	246.638	236.129	245.839	213.28
ENSMUSG00000048878	Hexim1	232.592	220.071	203.029	112.474	260.217	295.318	265.388	220.482	231.443	178.698	210.462	212.25	214.158	222.501	252.001	233.819	226.023	296.204	283.07	281.637
ENSMUSG00000030161	Gabarapl1	232.316	223.089	231.363	139.66	245.893	237.007	283.555	267.916	284.241	242.703	281.002	179.771	255.112	184.308	171.577	264.226	256.566	255.641	244.908	165.46
ENSMUSG00000009549	Srp14	231.775	209.796	263.138	158.673	230.24	252.743	197.517	326.695	228.582	257.955	256.626	323.806	201.922	281.511	222.095	171.934	170.701	252.554	220.459	176.786
ENSMUSG00000018293	Pfn1	231.729	245.409	264.03	146.263	229.225	239.656	251.022	291.684	259.821	227.306	240.695	248.679	189.711	246.024	203.921	198.311	257.178	213.928	266.264	183.733
ENSMUSG00000034566	Atp5h	230.446	230.429	232.091	166.676	240.478	256.193	243.248	300.631	227.551	229.69	220.755	389.952	205.508	244.661	215.135	203.995	211.55	202.72	194.848	162.365
ENSMUSG00000024853	Sf3b2	230.061	199.732	216.836	102.376	246.157	282.787	285.701	249.645	243.377	216.495	264.363	204.608	237.3	227.397	214.033	224.448	252.823	218.562	272.149	212.379
ENSMUSG00000028393	Alad	229.455	194.258	180.181	105.392	207.13	298.96	302.606	219.691	269.058	206.437	233.058	296.852	173.17	221.777	98.0695	233.994	208.259	232.918	409.197	268.645
ENSMUSG00000002015	Bcap31	229.208	203.614	256.811	130.023	229.943	235.76	269.748	260.219	237.128	247.263	251.393	260.831	241.918	237.993	184.6	198.951	241.228	219.384	235.34	212.804
ENSMUSG00000024247	Pkdcc	229.101	231.18	206.453	118.132	237.106	260.847	241.939	280.489	237.948	272.585	213.285	212.981	201.04	258.983	231.215	241.018	236.594	257.281	233.272	180.578
ENSMUSG00000038150	Ormdl3	228.92	231.171	239.767	120.453	263.502	228.269	259.626	241.635	258.385	252.943	297.47	180.544	256.812	237.067	207.709	216.387	245.007	212.018	232.431	168.278
ENSMUSG00000071528	Usmg5	228.335	245.728	238.662	148.245	272.316	218.267	232.293	396.242	239.852	252.273	229.593	401.966	189.868	176.613	191.667	172.73	180.391	191.327	203.695	156.629
ENSMUSG00000037679	Inf2	227.978	162.13	172.101	69.9677	180.597	263.325	228.015	121.53	196.524	138.453	243.354	153.802	276.03	331.151	230.052	275.684	350.341	364.606	384.285	189.625
ENSMUSG00000044857	Lemd2	226.835	247.089	234.77	125.321	249.552	258.967	257.716	275.279	245.511	237.828	266.056	180.265	170.781	242.169	215.035	246.324	199.813	219.483	238.289	199.623
ENSMUSG00000037606	Osbpl5	226.24	195.559	189.82	102.703	250.823	225.718	291.706	218.15	263.124	187.379	250.989	165.621	197.519	236.904	224.092	261.534	288.209	212.142	302.924	233.637
ENSMUSG00000021537	Cetn3	224.972	267.81	213.709	119.655	245.61	241.91	241.177	238.46	234.681	226.368	244.478	311.94	222.548	216.284	227.675	204.381	219.355	203.375	211.803	183.248
ENSMUSG00000046229	Scand1	224.814	228.024	253.656	167.709	222.409	246.501	252.336	293.604	245.913	290.934	268.975	252.255	183.347	234.194	219.042	182.81	175.576	189.513	196.194	168.468
ENSMUSG00000020460	Rps27a	224.711	216.312	243.921	138.4	255.37	246.94	244.978	294.635	227.317	243.177	257.92	328.24	217.869	205.803	223.705	179.562	198.891	187.904	192.943	165.628
ENSMUSG00000039680	Mrps6	223.636	236.809	227.974	133.276	269.174	254.394	228.898	249.734	210.862	213.418	283.913	229.328	230.989	214.049	188.414	231.159	192.456	238.998	229.97	185.259
ENSMUSG00000022186	Oxct1	223.086	192.849	187.627	103.403	240.097	232.222	263.891	249.016	260.233	219.641	295.175	187.604	264.35	207.385	197.815	227.774	235.843	239.314	226.404	207.994
ENSMUSG00000028333	Anp32b	222.953	205.694	211.993	136.766	200.818	286.954	222.835	211.856	193.911	217.551	250.452	292.506	240.872	215.356	176.106	261.235	209.296	241.453	245.363	215.098
ENSMUSG00000047215	Rpl9	222.596	230.72	225.319	153.68	233.425	225.777	224.287	278.172	229.757	247.729	257.255	291.716	228.108	227.929	211.977	203.556	188.16	190.475	203.134	178.155
ENSMUSG00000013593	Ndufs2	222.469	204.012	253.766	126.517	255.504	234.521	228.757	296.957	215.64	229.022	234.558	214.771	311.573	226.469	210.442	216.966	196.296	206.63	224.713	139.793
ENSMUSG00000022885	St6gal1	222.022	197.554	217.915	93.1788	213.591	274.531	247.45	217.206	237.67	165.931	231.786	165.447	252.802	302.704	233.619	220.712	246.948	243.986	245.885	209.497
ENSMUSG00000030738	Eif3c	221.693	200.984	206.028	98.4734	224.363	248.99	280.213	220.197	273.719	217.699	244.127	162.744	233.879	241.777	192.772	227.913	251.725	224.578	262.606	199.372
ENSMUSG00000030744	Rps3	221.059	212.086	230.454	136.638	209.238	255.34	219.689	289.867	227.489	228.937	247.026	348.618	252.792	205.22	216.96	201.401	181.85	181.477	190.97	164.072
ENSMUSG00000041734	Kirrel	220.706	193.903	201.949	77.3221	255.041	259.574	264.982	174.475	219.561	153.429	202.597	159.059	334.308	266.544	229.75	234.666	242.131	261.633	262.914	199.576
ENSMUSG00000024248	Cox7a2l	220.209	164.058	187.091	164.915	228.309	304.965	229.707	275.819	184.287	243.655	216.58	299.961	287.375	206.989	257.391	198.171	187.66	174.079	210.501	162.459
ENSMUSG00000018326	Ywhab	219.032	219.516	228.207	107.437	255.946	234.836	247.126	236.817	233.957	191.542	220.066	190.882	220.006	234.221	192.567	215.537	257.03	212.591	271.779	191.536
ENSMUSG00000020708	Psmc5	217.662	219.736	241.405	125.679	244.299	255.975	245.423	284.44	219.395	225.416	226.864	231.056	219.41	240.276	186.639	214.739	198.169	187.681	212.366	156.605
ENSMUSG00000053012	Krcc1	217.05	220.972	242.361	117.817	220.739	250.701	233.359	232.65	210.393	212.409	255.226	274.886	203.935	216.732	208.688	205.558	219.524	206.918	212.572	178.52
ENSMUSG00000017774	Myo1c	217.038	198.061	212.907	89.5301	243.681	251.471	243.146	219.089	208.376	168.691	247.602	163.416	262.546	258.249	200.257	227.955	241.075	232.566	275.374	179.737
ENSMUSG00000020484	Xbp1	215.715	136.279	196.671	129.849	419.806	183.393	274.625	335.074	219.047	263.584	195.141	147.988	412.996	170.581	157.941	124.781	154.662	188.872	194.374	192.928
ENSMUSG00000022285	Ywhaz	214.672	195.294	209.503	118.036	237.854	210.69	250.31	171.31	229.938	198.548	254.317	203.673	233.113	199.685	220.677	201.707	264.21	204.782	265.835	209.276
ENSMUSG00000026170	Cyp27a1	214.625	142.999	147.006	85.5375	188.596	195.329	198.928	233.553	212.845	216.385	253.825	220.723	297.656	211.741	186.926	291.114	246.294	283.013	289.601	175.8
ENSMUSG00000027593	Raly	214.605	222.858	229.198	127.892	245.595	237.809	243.655	260.439	241.256	222.943	267.091	223.801	197.793	213.081	194.508	204.738	184.37	194.561	190.909	174.999
ENSMUSG00000002524	Puf60	213.488	202.722	215.382	103.943	220.802	214.516	255.083	203.028	263.563	215.246	257.605	189.147	210.4	217.315	199.732	219.104	222.208	203.133	246.772	196.579
ENSMUSG00000010095	Slc3a2	213.331	194.425	199.12	103.53	223.419	195.314	237.366	186.068	240.827	260.725	224.659	183.648	479.177	169.925	164.05	196.505	179.587	242.168	189.446	183.333
ENSMUSG00000019817	Plagl1	213.014	151.965	182.18	79.2865	161.151	225.046	224.612	112.318	216.628	171.56	215.454	167.451	401.633	215.178	243.028	207.449	232.154	361.526	249.803	228.846
ENSMUSG00000019088	Dnase1l1	212.817	168.64	172.832	124.719	194.509	184.284	181.308	269.17	191.944	204.278	309.472	207.538	279.855	213.277	202.374	268.384	185.208	219.451	262.775	203.513
ENSMUSG00000022090	Pdlim2	212.017	233.282	202.786	123.854	229.979	279.196	224.419	244.083	245.453	217.186	286.454	239.34	157.754	241.201	222.945	248.279	170.411	143.411	192.751	125.544
ENSMUSG00000022636	Alcam	211.208	202.756	229.135	72.3093	198.164	217.741	256.07	170.55	230.303	176.158	203.806	152.407	304.813	294.714	162	180.805	224.74	320.454	233.835	182.199
ENSMUSG00000032294	Pkm	210.795	214.049	241.007	103.619	268.784	230.639	241.774	240.427	236.164	208.438	224.5	167.349	174.749	214.025	180.044	193.464	228.608	188.684	275.454	173.321
ENSMUSG00000041189	Chrnb1	210.54	162.303	190.68	103.939	229.096	249.736	201.416	215.997	229.934	186.293	236.021	188.094	224.26	251.311	218.866	223.815	232.647	204.446	247.323	204.082
ENSMUSG00000036275	9530068E07Rik	210.447	209.074	217.408	90.3348	253.868	216.591	244.418	240.376	218.428	207.777	240.541	177.058	226.529	220.118	204.789	179.244	222.062	196.018	238.599	195.269
ENSMUSG00000026811	St6galnac6	209.988	222.577	222.029	110.654	241.795	250.529	240.185	263.538	253.163	199.03	259.952	171.759	192.536	232.677	223.317	202.539	170.438	159.143	203.097	170.821
ENSMUSG00000002602	Axl	209.568	197.109	211.321	64.6335	176.212	188.325	219.14	127.788	172.646	153.484	220.01	149.88	332.015	282.496	245.079	252.712	268.844	268.546	233.529	218.02
ENSMUSG00000001661	Hoxc6	209.42	213.302	190.425	112.204	227.131	227.06	231.794	226.461	224.878	183.044	227.682	167.092	277.289	212.401	157.184	201.553	198.073	246.211	248.892	206.303
ENSMUSG00000025402	Nab2	209.308	201.992	206.641	105.583	230.385	246.516	222.619	255.927	189.887	174.43	233.258	204.178	236.18	227.012	198.231	200.745	213.369	251.689	206.333	171.885
ENSMUSG00000047459	Dynlrb1	209.172	198.414	207.236	143.61	211.662	218.372	224.207	341.724	255.304	202.594	228.959	211.635	181.184	206.123	185.114	170.817	225.296	192.246	227.504	142.273
ENSMUSG00000020612	Prkar1a	208.582	191.383	216.793	102.652	237.495	224.45	241.631	225.911	213.45	199.136	220.483	188.894	244.75	214.76	213.487	203.234	214.439	217.769	220.673	171.671
ENSMUSG00000020577	Tspan13	208.426	200.068	210.33	94.3834	195.326	177.389	254.159	244.811	214.64	208.893	226.86	217.202	224.103	207.598	155.378	214.471	252.735	219.731	254.944	187.075
ENSMUSG00000028656	Cap1	208.103	208.294	226.694	85.7641	235.338	222.405	269.054	219.099	237.287	209.96	223.664	160.311	208.104	212.628	178.773	185.915	246.799	193.401	238.285	192.187
ENSMUSG00000050288	Fzd2	207.568	191.777	184.994	114.889	227.548	252.658	197.172	236.821	209.688	167.715	208.294	155.394	133.684	251.161	195.479	214.894	291.799	201.392	320.806	187.63
ENSMUSG00000026223	Itm2c	207.567	186.189	225.571	99.7834	222.286	215.622	240.311	271.636	252.043	205.2	207.453	204.132	228.896	201.129	177.601	222.212	212.346	180.966	240.312	150.09
ENSMUSG00000071415	Rpl23	207.487	192.353	182.79	148.369	229.133	256.533	233.352	221.22	226.551	218.523	233.542	260.843	223.845	186.378	204.705	202.065	187.645	161.789	199.978	172.639
ENSMUSG00000053898	Ech1	207.04	219.238	264.683	123.249	216.673	221.553	216.716	269.557	218.264	260.891	224.375	208.133	217.302	238.445	191.196	178.702	170.96	140.429	191.531	161.867
ENSMUSG00000050912	Tmem123	207.038	207.631	185.871	89.0765	246.957	224.072	239.374	203.99	228.194	159.031	193.842	192.072	265.008	213.372	226.543	169.776	270.118	178.197	259.071	181.532
ENSMUSG00000020864	Ankrd40	206.764	207.465	225.389	101.349	244.011	246.01	245.578	266.392	207.314	185.045	223.67	199.662	252.767	209.113	180.411	202.949	191.377	175.148	194.355	170.507
ENSMUSG00000055210	Foxd2	206.751	186.357	189.082	105.083	248.669	288.682	220.433	191.898	194.856	166.404	199.072	171.112	219.408	300.797	187.043	198.683	206.915	225.776	220.256	207.744
ENSMUSG00000060036	Rpl3	206.478	224.331	239.414	84.227	144.186	223.572	245.349	213.499	240.798	252.303	201.305	242.666	193.262	180.914	248.945	185.645	222.982	186.33	242.682	150.68
ENSMUSG00000021610	Clptm1l	206.471	222.04	219.634	84.2887	245.174	227.029	251.363	247.496	238.563	187.39	213.517	154.047	223.731	218.823	200.977	194.239	213.244	181.863	234.853	164.673
ENSMUSG00000024395	Lims2	206.412	173.372	221.129	101.627	234.025	222.616	210.387	262.974	184.6	199.732	190.808	147.759	343.186	198.028	167.899	232.782	216.224	210.374	236.045	168.263
ENSMUSG00000025544	Tm9sf2	206.163	194.048	199.04	89.9268	226.224	219.651	256.858	196.359	229.747	200.245	217.712	190.938	227.355	217.993	205.123	197.463	232.573	193.215	239.446	183.183
ENSMUSG00000024576	Csnk1a1	206.13	172.886	202.833	90.727	219.375	226.227	236.252	204.311	215.41	186.114	230.441	164.867	229.202	204.36	221.61	200.646	235.891	240.042	253.098	182.17
ENSMUSG00000097296	Gm26532	206.022	87.8381	128.946	126.293	346.502	144.866	154.843	84.8621	200.599	153.481	256.135	205.319	319.808	140.368	185.937	217.562	335.833	296.196	378.535	150.497
ENSMUSG00000024026	Glo1	205.981	260.321	228.562	63.1429	212.263	118.209	234.848	140.528	289.377	288.018	230.415	162.593	218.275	195.28	282.826	269.156	144.403	250.276	141.62	183.519
ENSMUSG00000032625	Thsd7a	205.695	225.841	189.465	77.5648	214.464	272.353	256.765	153.245	230.296	198.487	184.702	149.17	269.704	240.588	201.655	148.035	252.977	228.856	220.82	193.218
ENSMUSG00000003072	Atp5d	205.27	230.529	232.81	125.892	214.82	187.431	231.69	248.374	225.888	203.827	236.677	207.439	236.073	209.334	187.679	192.169	176.621	197.643	193.645	161.581
ENSMUSG00000023827	Agpat4	205	263.5	271.252	111.18	224.575	265.06	268.306	269.31	282.01	239.071	208.691	188.432	182.219	249.804	185.446	179.469	126.301	134.068	115.636	130.665
ENSMUSG00000030432	Rpl28	204.604	219.229	198.575	147.287	213.592	227.597	219.503	276.622	207.96	218.829	210.833	220.359	201.265	192.844	176.184	182.239	186.514	192.282	219.713	176.053
ENSMUSG00000038387	Rras	204.587	180.822	195.171	111.435	216.17	156.778	190.45	190.055	231.745	184.485	273.763	162.897	209.912	201.466	182.253	212.729	253.003	229.188	317.346	187.482
ENSMUSG00000046330	Rpl37a	203.845	192.817	193.482	155.834	187.304	236.333	195.488	217.351	201.04	230.176	217.729	435.42	194.451	192.685	200.247	182.024	154.326	170.101	169.382	146.872
ENSMUSG00000001761	Smo	203.789	220.613	202.45	95.2905	224.526	271.89	225.675	206.807	212.68	175.399	223.441	126.407	181.264	254.704	243.559	219.086	206.87	135.875	256.392	189.068
ENSMUSG00000021959	Lats2	203.518	189.773	199.482	87.4	238.221	279.616	230.978	186.143	187.268	116.455	203.959	162.103	282.55	241.136	207.165	216.207	206.974	204.14	219.408	207.864
ENSMUSG00000019877	Serinc1	203.376	185.85	219.046	89.3348	231.552	225.839	238.258	205.762	204.321	181.676	215.204	173.537	244.284	226.596	195.385	198.268	232.627	203.29	209.655	183.651
ENSMUSG00000001627	Ifrd1	203.22	165.967	227.074	152.745	187.732	113.149	251.525	107.831	251.331	125.138	208.555	397.858	323.57	71.5819	270.003	130.628	159.066	303.156	241.308	172.962
ENSMUSG00000058056	Palld	203.146	173.152	204.216	86.4607	185.459	214.384	221.373	203.763	172.743	141.914	197.6	166.544	294.084	236.685	171.038	197.26	210.412	273.243	268.478	240.965
ENSMUSG00000021024	Psma6	201.943	209.714	230.465	121.64	225.999	205.219	209.538	231.794	224.332	258.956	260.562	213.769	143.148	191.667	175.765	187.883	199.727	181.943	217.251	147.546
ENSMUSG00000038467	Chmp4b	201.76	213.005	220.799	121.679	222.463	225.631	230.097	241.127	202.526	205.821	217.132	186.699	219.227	196.782	184.436	184.88	199.503	177.999	214.758	168.872
ENSMUSG00000022283	Pabpc1	201.734	163.686	167.895	106.024	167.382	246.569	212.272	183.515	200.503	179.083	208.011	211.164	279.632	177.988	203.559	223.937	222.377	213.032	262.374	203.939
ENSMUSG00000035212	Leprot	200.764	203.305	218.234	97.5944	226.538	216.278	231.029	203.249	230.747	172.197	238.736	156.857	187.69	206.782	185.033	168.651	240.025	187.098	263.131	181.343
ENSMUSG00000008475	Arpc5	200.208	192.069	213.754	89.8452	220.682	218.843	220.502	210.907	198.951	196.523	228.889	209.825	197.428	212.477	172.809	185.843	225.48	197.147	232.181	179.796
ENSMUSG00000019054	Fis1	199.879	193.249	227.796	123.936	221.908	194.482	193.991	260.337	213.765	207.349	239.63	250.714	183.122	226.227	214.331	168.651	186.909	153.982	204.916	132.407
ENSMUSG00000036103	Colec12	199.866	174.858	200.406	124.045	363.602	381.635	100.005	315.88	248.442	61.5019	195.865	70.1651	223.592	80.9383	339.596	179.417	292.636	69.0349	286.39	89.444
ENSMUSG00000058655	Eif4b	199.783	160.847	196.008	104.392	202.372	253.008	224.797	199.422	181.091	188.791	212.912	191.424	254.423	167.242	193.353	219.866	226.778	202.684	241.983	174.487
ENSMUSG00000048612	Myof	199.702	152.188	192.298	70.0183	256.459	255.439	215.567	161.312	179.005	162.567	218.029	117.499	226.663	204.663	195.044	229.238	269.363	268.933	240.019	180.035
ENSMUSG00000032366	Tpm1	199.443	204.779	267.713	94.8082	162.539	117.571	114.09	112.655	111.461	73.7626	214.846	105.151	465.249	190.449	189.176	103.566	310.117	408.295	397.293	145.906
ENSMUSG00000020009	Ifngr1	199.321	251.677	250.011	58.7169	260.542	307.938	220.662	258.57	297.228	307.31	160.472	203.689	268.628	239.914	130.736	178.839	103.322	99.5472	104.484	84.8047
ENSMUSG00000067212	H2-T23	198.977	129.97	202.86	136.225	185.88	284.806	165.522	328.155	167.354	241.71	317.422	189.265	228.827	189.289	166.272	239.422	140.968	112.953	151.751	201.92
ENSMUSG00000066043	Phactr4	197.877	170.684	176.884	51.9343	244.567	208.893	190.273	119.179	217.962	106.625	151.451	134.42	330.291	293.767	123.006	128.913	228.476	317.345	308.305	256.696
ENSMUSG00000025362	Rps26	196.903	203.124	202.043	145.501	205.153	185.326	207.533	256.943	216.814	218.22	219.658	287.48	182.168	179.674	202.999	177.939	161.681	170.936	170.396	147.564
ENSMUSG00000057666	Gapdh	196.704	220.549	232.96	100.764	214.658	177.258	209.956	210.705	215.654	201.204	196.037	176.146	163.673	206.179	162.918	177.114	238.557	205.877	277.015	150.151
ENSMUSG00000019843	Fyn	195.845	207.026	198.639	86.5845	219.032	239.245	215.335	187.287	212.156	156.217	194.46	167.151	232.24	235.433	176.189	194.913	192.693	208.573	206.309	191.566
ENSMUSG00000029767	Calu	195.755	183.66	202.606	80.9357	213.54	203.827	250.866	184.34	220.095	183.576	221.693	170.429	219.155	178.672	206.072	178.77	230.034	182.336	239.79	168.959
ENSMUSG00000071644	Eef1g	195.729	193.628	205.283	130.415	211.916	227.355	229.148	247.813	195.736	195.219	208.497	242.191	207.717	182.066	170.454	188.987	168.093	173.506	179.551	161.285
ENSMUSG00000070436	Serpinh1	194.994	193.825	210.178	145.669	170.737	134.683	238.548	194.032	235.105	239.421	349.454	104.401	358.629	208.898	78.1595	105.097	206.673	139.041	193.622	198.714
ENSMUSG00000021411	Pxdc1	194.943	225.917	231.858	106.498	247.428	208.579	183.325	227.687	156.502	131.094	185.577	213.923	318.203	212.227	175.08	187.615	166.524	190.685	175.551	159.646
ENSMUSG00000005779	Psmb4	194.85	204.784	211.026	105.139	204.761	211.042	214.797	236.863	216.238	218.459	231.234	237.764	160.594	165.228	179.908	190.106	201.294	166.137	203.738	143.037
ENSMUSG00000034024	Cct2	194.664	187.253	213.578	95.2808	242.41	185.919	235.583	208.775	221.377	182.657	226.214	203.945	217.801	173.439	190.02	168.396	187.572	179.977	208.48	169.938
ENSMUSG00000027404	Snrpb	193.79	163.39	193.954	113.599	196.124	197.577	222.339	186.112	230.749	221.522	238.284	176.911	174.688	221.194	167.39	192.752	194.707	187.302	230.233	173.18
ENSMUSG00000029994	Anxa4	193.639	176.584	213.968	105.314	186.506	213.997	192.416	219.403	183.399	169.766	222.812	165.767	217.566	235.145	211.353	204.909	192.54	162.94	215.062	189.704
ENSMUSG00000071662	Polr2g	193.477	200.166	206.387	110.381	233.562	211.625	201.093	218.758	207.985	218.987	215.535	257.937	173.162	198.83	164.54	185.243	183.007	166.471	181.148	141.251
ENSMUSG00000000740	Rpl13	192.89	195.892	190.979	109.604	191.291	212.927	219.015	246.748	197.998	186.428	208.814	256.97	201.764	205.582	187.237	169.891	154.81	187.845	177.835	163.279
ENSMUSG00000027007	Ssfa2	192.699	175.998	173.141	81.6004	214.123	210.626	178.932	153.975	151.557	125.902	181.819	161.531	394.218	191.849	182.016	196.171	205.38	248.457	264.048	169.934
ENSMUSG00000026672	Optn	192.458	198.354	280.654	51.0096	202.799	139.307	155.759	101.947	130.712	119.355	225.334	206.023	90.5767	221.846	183.774	308.804	361.681	185.975	388.412	104.381
ENSMUSG00000021486	Prelid1	192.386	188.428	207.057	109.615	207.928	186.561	189.64	245.185	191.389	151.944	203.934	193.52	179.033	240.83	227.117	197.654	169.426	192.675	210.985	162.418
ENSMUSG00000019428	Fkbp8	192.233	200.5	200.817	107.729	192.87	205.449	211.649	282.831	213.487	201.382	244.615	171.358	146.17	197.852	169.411	189.187	184.093	163.077	215.686	154.273
ENSMUSG00000005610	Eif4g2	192.186	179.707	206.806	80.3158	204.88	206.293	222.364	177.499	203.61	175.544	222.936	169.739	236.995	188.467	177.977	175.664	211.036	191.649	220.842	199.206
ENSMUSG00000004394	Tmed4	192.038	174.341	177.616	112.238	219.546	230.825	230.51	238.722	198.756	185.268	198.185	194.082	203.902	203.878	172.004	177.643	184.308	182.697	204.893	159.306
ENSMUSG00000032042	Srpr	191.985	160.149	183.774	82.2971	237.208	208.503	243.542	198.138	225.728	207.936	216.759	146.953	235.831	198.667	185.883	196.038	184.531	183.758	197.323	154.698
ENSMUSG00000020733	Slc9a3r1	191.926	189.009	208.274	98.5482	212.682	203.578	237.929	246.244	224.651	178.132	200.951	157.823	103.82	187.889	194.762	201.915	196.781	210.86	233.243	159.512
ENSMUSG00000044477	Zfand3	191.034	158.537	197.386	86.7138	219.407	202.067	243.572	179.107	213.344	189.333	211.684	146.421	205.073	229.273	182.329	200.827	192.34	200.146	200.55	171.532
ENSMUSG00000003316	Glg1	190.754	166.572	161.715	65.3796	196.931	223.974	255.155	155.521	223.594	161.348	179.801	160.729	236.896	198.333	170.261	180.565	238.397	215.028	251.063	183.065
ENSMUSG00000026421	Csrp1	190.644	147.158	194.762	48.4232	110.221	89.0387	104.472	86.2006	105.251	183.417	153.18	169.96	372.772	90.6461	70.6405	140.156	604.535	236.284	662.127	52.9878
ENSMUSG00000022477	Aco2	190.493	189.293	199.124	91.6469	193.215	206.337	235.362	213.389	249.281	190.694	196.717	143.74	198.489	204.136	162.706	180.463	203.126	183.355	214.04	164.244
ENSMUSG00000002102	Psmc3	190.436	199.234	203.928	105.809	221.058	234.926	228.027	232.443	202.383	177.529	211.992	207.665	160.845	211.79	154.099	165.432	182.522	161.451	211.005	146.153
ENSMUSG00000034120	Srsf2	189.891	177.999	174.497	73.0789	178.12	199.838	200.682	160.499	199.815	185.362	187.805	145.703	215.02	243.522	192.116	208.512	191.728	220.045	250.704	202.881
ENSMUSG00000030917	Tmem159	189.595	184.66	179.814	104.875	199.329	211.767	178.65	229.953	196.587	163.59	202.606	187.843	165.467	163.787	193.902	210.146	208.355	183.673	235.452	201.841
ENSMUSG00000007836	Hnrnpa0	189.557	164.638	175.589	95.9505	168.195	226.113	215.22	162.533	200.607	186.572	231.207	176.138	199.879	207.895	173.986	182.782	219.036	203.32	221.977	189.951
ENSMUSG00000019818	Cd164	189.139	158.177	186.023	83.8443	203.599	209.781	221.474	193.041	210.412	167.894	208.076	150.479	217.194	218.153	198.922	175.529	217.104	171.841	213.87	188.22
ENSMUSG00000015647	Lama5	189.04	174.515	153.346	50.7122	184.14	250.351	205.169	119.954	197.43	133.244	167.589	124.191	316.949	251.576	189.608	238.649	194.467	245.571	240.801	153.499
ENSMUSG00000025139	Tollip	188.955	164.929	184.2	83.1679	185.575	189.128	209.141	193.205	194.852	176.721	204.622	157.338	246.238	171.016	188.908	212.129	191.513	222.44	225.04	189.976
ENSMUSG00000027828	Ssr3	188.896	185.512	191.648	94.1792	224.278	180.523	232.856	176.576	193.824	189.768	238.493	157.604	216.89	198.219	185.509	182.683	187.997	181.387	201.585	169.497
ENSMUSG00000030541	Idh2	188.567	136.425	161.4	97.5596	186.761	158.702	197.089	233.661	197.859	193.69	228.142	142.318	213.733	191.897	163.275	243.478	180.342	254	217.472	184.972
ENSMUSG00000032216	Nedd4	188.146	167.718	179.476	74.7084	215.56	211.677	216.555	153.187	181.708	136.799	203.55	124.256	219.188	186.27	197.22	186.945	244.215	212.56	251.166	212.023
ENSMUSG00000044646	Zbtb7c	188.082	191.085	152.753	73.072	214.029	229.509	200.763	154.464	199.894	152.625	196.455	131.503	182.969	240.9	191.915	223.087	213.664	226.203	259.23	139.436
ENSMUSG00000025868	Higd2a	187.857	179.343	173.055	128.846	187.058	215.012	225.999	247.846	206.453	188.237	221.758	159.533	175.811	207.9	153.011	201.771	178.958	159.133	212.18	147.382
ENSMUSG00000026399	Cd55	187.647	184.835	172.945	61.0328	181.872	178.5	237.974	205.442	201.052	198.278	203.075	178.471	191.161	175.08	155.766	207.367	239.313	224.596	209.398	159.132
ENSMUSG00000001924	Uba1	187.582	161.304	188.877	88.8057	194.859	226.353	223.979	198.915	228.147	164.447	192.511	147.874	196.447	193.919	183.99	177.413	214.219	182.43	229.189	170.37
ENSMUSG00000059751	Rps3a3	187.347	252.671	144.322	135.323	137.822	200.801	290.372	154.859	139.152	169.416	327.85	593.04	11.1213	297.082	178.309	120.83	142.906	119.794	140.931	2.99701
ENSMUSG00000090257	Gm4524	186.906	148.373	177.024	53.9349	201.777	246.215	234.698	155.329	222.272	132.592	167.167	127.923	280.574	251.348	190.145	180.432	210.696	208.049	198.857	163.815
ENSMUSG00000006740	Kif5b	186.731	175.937	202.226	71.1725	213.197	221.84	255.7	191.645	187.266	166.253	198.727	152.576	240.227	202.05	167.546	169.429	187.223	198.359	177.113	169.407
ENSMUSG00000010529	Gm266	186.656	190.032	136.924	129.7	150.689	194.982	161.59	166.249	229.998	179.33	231.466	196.385	69.8127	167.106	208.637	245.074	246.403	205.24	258.238	178.615
ENSMUSG00000024474	Ik	186.012	162.765	176.151	89.5569	207.552	240.561	228.285	185.356	180.499	170.49	205.002	145.641	220.833	180.192	161.492	201.07	212.857	195.9	211.658	158.364
ENSMUSG00000039105	Atp6v1g1	185.892	165.284	174.288	113.357	226.173	226.518	212.86	200.886	219.956	170.343	227.796	260.277	170.97	150.077	141.871	186.073	160.066	183.732	164.208	177.21
ENSMUSG00000007564	Ppp2r1a	185.535	172.311	199.004	86.3818	208.17	203.52	206.817	179.581	210.519	180.257	200.685	158.706	194.402	212.602	179.109	161.607	208.464	167.136	219.129	176.755
ENSMUSG00000027706	Sec62	185.51	167.31	157.27	104.926	183.853	225.821	195.83	161.088	182.45	176.194	189.372	225.933	218.572	195.485	185.406	183.409	192.755	208.147	211.942	158.938
ENSMUSG00000025508	Rplp2	185.407	185.211	178.413	132.997	185.424	179.333	183.957	222.37	203.652	187.774	182.815	288.257	186.419	171.739	185.243	172.327	172.595	174.609	180.589	149.01
ENSMUSG00000019960	Dusp6	185.287	166.82	278.593	80.7018	270.815	143.925	185.107	112.006	132.58	123.634	168.441	171.056	324.608	111.965	179.279	183.928	230.063	273.424	225.687	157.821
ENSMUSG00000061306	Slc38a10	184.982	195.404	212.7	74.8489	192.341	220.292	227.709	199.213	213.889	182.878	201.073	128.692	217.76	213.363	177.836	177.06	177.51	166.767	189.883	145.443
ENSMUSG00000028807	Zbtb8a	184.331	205.837	215.418	132.528	210.906	199.641	207.126	212.943	154.773	151.624	222.743	183.313	180.189	225.688	172.796	204.211	156.019	152.103	164.905	149.534
ENSMUSG00000021458	2010111I01Rik	184.204	165.388	182.217	105.315	221.798	227.883	170.94	174.551	173.278	149.731	214.964	177.66	208.228	247.631	163.948	209.292	186.479	190.148	208.421	121.998
ENSMUSG00000023020	Cox14	184.18	204.383	198.471	120.276	201.269	182.351	213.642	264.379	209.572	199.357	208.654	196.106	157.573	161.469	176.78	158.697	186.3	158.675	159.901	141.568
ENSMUSG00000031827	Cotl1	183.907	158.29	176.877	119.263	204.814	172.89	259.974	264.606	256.835	228.872	240.375	163.337	132.55	170.229	153.978	155.237	158.081	118.795	193.759	165.46
ENSMUSG00000021520	Uqcrb	183.801	224.585	199.601	140.206	229.695	198.683	229.829	220.607	211.273	180.905	194.837	225.914	131.419	146.093	158.505	148.015	164.744	178.447	171.619	137.241
ENSMUSG00000021814	Anxa7	183.413	174.854	194.797	98.1112	214.107	178.282	206.473	212.334	193.861	155.251	219.337	171.809	176.586	208.197	170.305	187.954	194.934	165.142	204.141	158.373
ENSMUSG00000024646	Cyb5a	182.96	181.543	197.338	96.4857	220.628	171.433	194.012	240.459	202.614	169.236	207.691	190.329	180.329	213.762	173.097	181.144	161.098	171.838	178.158	145.046
ENSMUSG00000024360	Etf1	182.884	184.989	196.134	99.244	202.611	193.789	203.651	184.989	196.156	173.161	202.415	175.418	203.714	156.377	183.552	184.464	178.819	205.83	204.142	145.341
ENSMUSG00000021365	Nedd9	182.831	165.845	188.207	92.4296	211.341	179.218	213.315	127.709	186.577	120.304	197.233	154.331	256.495	155.377	164.455	173.555	220.756	219.515	276.926	170.193
ENSMUSG00000013698	Pea15a	182.414	187.623	240.138	93.4226	209.926	212.842	204.426	253.017	184.02	170.057	204.286	174.051	229.47	220.296	155.636	169.6	153.276	125.203	129.689	148.875
ENSMUSG00000009927	Rps25	182.151	190.548	187.395	123.733	184.768	195.549	190.842	231.488	167.815	183.774	200.301	236.479	185.257	185.137	185.379	170.22	173.287	153.36	164.463	151.072
ENSMUSG00000021877	Arf4	182.059	164.774	199.715	103.607	210.521	178.437	203.886	172.442	197.005	182.908	216.392	189.882	195.263	175.63	185.428	139.229	185.092	194.263	213.988	150.661
ENSMUSG00000032261	Sh3bgrl2	181.947	175.429	158.159	68.474	213.86	221.119	232.338	219.855	207.595	169.424	200.026	172.554	176.655	179.333	165.893	177.134	200.552	155.314	200.736	162.54
ENSMUSG00000029632	Ndufa4	181.65	189.133	196.822	105.124	226.434	173.763	199.32	257.147	204.756	197.886	214.408	226.82	129.444	172.16	150.044	148.849	161.94	181.679	181.982	133.638
ENSMUSG00000027642	Rpn2	181.63	165.826	182.358	73.4724	217.662	187.374	242.646	198.433	221.295	167.609	186.15	141.858	191.286	194.055	149.809	163.968	218.774	188.541	211.592	148.264
ENSMUSG00000025151	Maged1	181.266	133.991	143.693	80.4898	190.148	168.35	229.67	199.083	196.273	185.006	232.3	122.022	173.761	158.765	177.721	219.3	220.347	173.372	255.372	184.383
ENSMUSG00000024835	Coro1b	181.12	196.585	212.049	106.213	179.988	186.404	196.829	226.879	181.469	178.22	204.12	140.104	166.336	192.745	159.284	175.113	179.029	151.694	224.74	183.485
ENSMUSG00000085399	Foxd2os	180.913	183.336	178.963	90.7955	194.677	194.436	184.124	163.754	179.155	119.87	190.48	182.796	208.764	238.521	199.301	177.024	165.528	214.079	180.953	190.792
ENSMUSG00000018770	Atp5g3	180.375	203.038	198.799	105.641	195.286	163.712	199.193	192.231	200.606	193.131	191.905	224.553	150.288	202.567	177.495	166.66	172.135	165.18	186.779	137.921
ENSMUSG00000044285	Gm1821	180.296	160.618	288.862	103.15	216.618	239.251	218.256	254.128	228.08	254.7	190.226	149.989	112.653	228.791	104.265	96.8216	223.542	167.215	126.006	62.4431
ENSMUSG00000061904	Slc25a3	180.286	158.693	175.353	86.7928	166.092	180.84	210.501	153.474	194.098	184.043	197.293	187.136	198.965	194.777	184.461	190.78	179.162	194.872	241.67	146.428
ENSMUSG00000021178	Psmc1	180.226	180.463	186.335	97.4795	215.469	176.616	186.892	216.622	186.472	170.147	189.068	154.254	190.343	240.588	155.235	161.047	208.357	176.235	189.945	142.725
ENSMUSG00000027293	Ehd4	179.834	167.366	208.91	96.1672	203.01	211.005	139.885	188.236	175.135	99.157	223.499	156.288	249.794	265.407	154.146	117.645	195.993	193.064	136.897	235.245
ENSMUSG00000037499	Nenf	179.193	211.726	173.875	136.135	193.386	198.63	175.001	235.893	189.367	188.104	208.356	240.212	151.304	213.665	182.824	124.932	128.423	117.434	197.322	138.077
ENSMUSG00000021917	Spcs1	179.168	192.469	187.378	116.687	224.014	183.032	211.656	251.637	198.22	183.652	187.75	205.438	160.01	183.657	154.886	151.756	166.636	155.917	166.868	122.522
ENSMUSG00000022175	Lrp10	179.105	150.66	178.773	91.3352	177.918	223.056	205.973	165.354	185.83	160.017	168.173	118.249	183.802	227.501	180.632	203.841	216.885	168.409	234.196	162.396
ENSMUSG00000015291	Gdi1	178.905	146.724	180.515	86.5542	165.71	183.13	197.994	157.8	182.798	166.87	204.439	147.139	226.73	216.56	164.332	203.888	184.31	190.421	215.645	177.638
ENSMUSG00000019139	Isyna1	178.849	130.72	158.476	94.9193	165.657	165.112	194.522	183.954	177.383	166.627	234.558	159.176	195.425	136.16	148.501	251.408	157.897	219.339	222.692	235.597
ENSMUSG00000042622	Maff	178.831	169.662	221.015	141.889	196.651	135.305	221.842	97.7103	208.001	145.677	276.299	151.025	305.415	72.6972	166.741	130.028	170.892	204.47	213.854	168.615
ENSMUSG00000003534	Ddr1	178.791	158.956	144.013	89.7766	157.136	207.192	165.587	191.371	159.371	136.488	207.289	109.139	141.253	205.915	196.839	179.789	292.863	161.518	331.179	161.349
ENSMUSG00000019850	Tnfaip3	178.66	136.49	170.75	64.4017	111.201	78.4448	304.21	65.0746	253.887	188.84	257.167	173.825	339.372	59.6163	193.414	161.63	170.624	240.704	242.025	182.862
ENSMUSG00000021546	Hnrnpk	178.39	172.395	186.351	81.4174	179.595	208.854	199.931	168.271	201.999	167.9	188.957	169.916	192.533	197.896	175.077	173.587	204.213	164.531	193.312	162.676
ENSMUSG00000004285	Atp6v1f	178.332	172.949	174.445	128.074	202.911	194.791	204.922	220.536	191.78	183.209	196.921	193.204	164.702	191.424	145.469	158.978	177.455	160.751	181.037	144.758
ENSMUSG00000059796	Eif4a1	178.202	171.209	178.356	96.8277	178.089	190.268	190.427	172.236	191.438	155.558	189.156	173.629	161.034	174.062	175.581	192.591	171.83	199.183	239.606	184.762
ENSMUSG00000025980	Hspd1	177.836	205.989	225.454	108.31	201.15	119.987	192.668	111.892	239.854	174.684	340.262	91.0098	375.922	261.762	56.1467	92.0937	169.334	163.704	99.2205	149.44
ENSMUSG00000023904	Hcfc1r1	177.676	177.947	172.092	124.014	155.174	170.189	186.04	200.185	184.524	192.858	201.608	193.134	165.065	230.349	183.447	178.157	170.088	153.346	200.631	136.997
ENSMUSG00000020393	Kremen1	177.609	166.145	182.658	62.8293	215.315	251.176	237.264	165.541	222.461	156.681	160.58	150.151	246.979	225.84	165.191	216.39	123.652	163.591	130.922	131.198
ENSMUSG00000035873	Pawr	177.331	175.427	190.044	87.4311	188.834	175.033	175.684	171.4	154.533	160.716	201.045	163.097	217.763	179.969	144.437	196.917	207.402	222.197	192.892	164.474
ENSMUSG00000024953	Prdx5	176.369	178.869	180.574	103.15	197.085	184.908	174.139	237.216	189.879	191.489	197.732	222.78	133.949	172.716	152.416	184.486	157.332	161.361	192.059	138.866
ENSMUSG00000019804	Snx3	176.065	175.795	161.27	90.2151	190.131	170.952	189.334	204.592	196.161	192.944	184.069	204.593	216.916	184.642	153.224	148.835	154.94	187.714	189.477	149.441
ENSMUSG00000047409	Ctdspl	176.028	155.798	160.176	75.4953	176.774	207.746	198.938	153.792	189.126	137.268	168.821	156.314	234.025	220.823	160.297	192.512	176.069	206.997	212.829	160.735
ENSMUSG00000031353	Rbbp7	175.895	160.725	182.07	87.9548	186.586	191.153	204.03	160.307	193.057	165.67	198.728	170.65	164.916	187.176	165.695	168.947	196.435	180.213	207.458	170.226
ENSMUSG00000021973	Micu2	175.767	164.129	188.432	79.9904	171.449	186.79	216.767	173.974	199.579	175.48	198.539	143.068	141.815	177.976	165.277	160.733	201.115	192.729	234.685	167.05
ENSMUSG00000031751	Amfr	175.728	160.114	197.394	80.4275	186.159	202.645	203.753	178.336	202.7	160.508	174.658	150.419	195.675	217.296	199.912	176.415	174.905	158.558	170.521	148.433
ENSMUSG00000026411	Tmem9	175.698	164.704	176.6	107.048	194.134	195.411	188.011	198.768	202.812	180.856	217.159	156.5	121.289	174.805	188.718	169.992	181.8	137.416	206.375	175.863
ENSMUSG00000073639	Rab18	175.696	160.481	181.221	74.5916	183.461	162.824	203.39	133.964	176.119	159.918	196.322	179.748	209.006	174.389	147.708	167.09	199.035	229.411	215.849	183.685
ENSMUSG00000031070	Mrgprf	175.45	157.298	154.567	73.3202	170.787	233.785	142.131	141.941	182.381	156.745	186.955	140.39	209.779	205.181	166.146	167.613	245.894	199.553	294.606	104.477
ENSMUSG00000018899	Irf1	175.183	204.094	253.737	142.977	235.028	162.513	193.746	160.303	153.468	104.11	247.729	139.17	254.405	69.2924	116.919	107.676	186.427	199.057	267.582	130.237
ENSMUSG00000036606	Plxnb2	175.14	161.974	165.938	68.9329	214.407	190.868	209.264	157.402	191.15	132.434	181.002	120.5	211.817	179.17	170.234	171.403	187.94	207.802	249.288	156.145
ENSMUSG00000001657	Hoxc8	174.964	164.62	142.628	96.2103	151.969	204.242	158.831	182.329	176.183	159.819	184.224	196.932	162.733	174.134	167.328	180.903	229.135	192.959	220.154	178.991
ENSMUSG00000034371	Tkfc	174.517	172.893	164.124	100.604	203.473	224.148	199.9	201.467	195.785	173.942	211.675	124.026	100.642	189.511	180.289	181.555	180.717	122.635	237.349	151.095
ENSMUSG00000038400	Pmepa1	173.672	75.369	82.6622	95.3715	174.745	179.392	161.536	119.419	122.385	75.7867	128.65	210.604	217.264	165.189	211.077	161.265	292.972	307.279	331.348	187.458
ENSMUSG00000021497	Txndc15	173.513	176.215	177.655	103.067	222.769	187.308	193.559	222.884	182.462	169.96	170.782	166.326	164.881	173.674	148.774	149.702	169.106	179.783	190.333	147.511
ENSMUSG00000071014	Ndufb6	173.422	183.356	163.045	127.803	229.113	208.496	180.3	192.091	204.996	161.855	183.468	284.251	130.391	151.063	148.4	142.617	167.118	143.022	157.742	135.883
ENSMUSG00000040048	Ndufb10	172.744	175.174	163.694	127.688	201.531	196.339	173.8	262.983	191.996	171.628	177.069	232.629	141.288	175.326	147.668	145.195	144.319	149.225	175.622	128.969
ENSMUSG00000052310	Slc39a1	172.349	166.484	170.737	92.7537	173.401	186.315	198.811	196.061	168.517	164.442	185.899	130.752	160.12	164.024	166.95	162.747	201.63	153.458	245.575	185.953
ENSMUSG00000020376	Rnf130	172	156.408	172.795	109.17	205.519	163.853	188.539	198.597	180.148	155.885	150.259	197.213	175.389	192.844	187.129	166.255	185.915	151.765	191.08	139.228
ENSMUSG00000032412	Atp1b3	171.918	162.326	172.42	89.7205	185.235	175.579	206.954	185.149	165.108	162.585	195.892	169.191	171.86	176.841	154.665	154.59	203.076	181.774	184.357	169.131
ENSMUSG00000029048	Rer1	171.753	180.899	188.209	100.152	174.45	156.303	218.854	234.084	198.079	166.279	185.385	151.188	145.458	186.503	144.814	194.548	162.16	162.21	149.821	163.909
ENSMUSG00000025781	Atp5c1	171.605	174.356	174.646	115.256	192.392	175.362	188.55	233.425	202.151	186.779	182.139	185.204	145.87	178.315	166.454	137.674	161.789	161.562	175.104	123.471
ENSMUSG00000028495	Rps6	171.313	157.165	168.611	111.155	198.124	217.761	188.243	216.738	154.103	180.595	160.311	223.096	187.855	192.698	202.996	142.508	127.714	149.292	156.735	119.244
ENSMUSG00000058546	Rpl23a	171.266	173.439	158.215	138.004	164.152	185.259	175.685	231.145	171.359	180.046	178.887	274.514	159.296	167.943	155.473	140.598	149.842	149.015	157.836	143.346
ENSMUSG00000021484	Lman2	171.236	173.033	170.093	71.1378	206.566	164.102	227.827	194.423	193.071	184.863	187.079	117.737	209.595	181.963	152.613	149.214	182.763	169.998	173.267	144.14
ENSMUSG00000012296	Tjap1	171.228	155.112	160.31	71.2757	145.712	180.004	183.948	118.342	155.031	110.459	207.159	155.449	252.764	189.908	165.11	225.607	184.785	212.227	205.748	174.374
ENSMUSG00000026034	Clk1	171.215	146.068	152.831	86.861	173.652	199.684	178.836	132.783	197.888	146.938	200.499	184.126	213.337	126.799	197.132	182.28	153.918	213.227	174.62	191.606
ENSMUSG00000027602	Map1lc3a	170.288	151.84	167.669	106.469	145.252	203.285	178.379	202.514	185.049	156.258	178.551	201.357	182.325	172.583	175.126	186.44	162.584	146.914	179.969	152.907
ENSMUSG00000032224	Fam81a	169.954	172.213	178.231	76.7424	190.3	188.677	182.08	149.361	170.292	129.615	174.825	179.222	179.903	184.217	175.069	163.49	180.797	151.367	243.963	158.769
ENSMUSG00000024357	Sil1	169.761	161.531	168.903	81.5044	182.157	165.871	204.344	193.418	205.438	184.105	179.236	185.276	126.166	179.975	141.671	162.321	212.071	171.079	194.231	126.16
ENSMUSG00000075014	Gm10800	169.664	99.7019	88.6611	139.776	150.823	180.331	85.1555	106.751	379.317	379.832	145.651	347.066	157.544	206.334	178.691	201.996	74.1275	112.121	96.7727	92.9584
ENSMUSG00000073676	Hspe1	169.444	210.029	207.912	181.259	150.386	110.303	172.094	160.758	201.085	182.085	311.891	133.949	315.846	245.987	49.0706	103.587	117.073	176.975	84.4834	104.664
ENSMUSG00000028851	Nudc	169.433	172.559	187.732	114.429	178.226	175.245	189.063	162.591	179.302	163.421	196.737	189.313	211.923	153.046	127.88	165.682	176.261	170.308	172.106	133.413
ENSMUSG00000057411	Fam173a	169.347	173.166	169.133	98.092	175.188	183.52	176.576	202.994	152.263	179.219	196.279	171.338	173.03	185.675	144.031	171.588	173.614	156.812	214.089	120.993
ENSMUSG00000063882	Uqcrh	169.226	166.198	179.291	113.157	200.81	183.993	180.366	215.822	172.857	185.273	188.004	252.015	153.224	155.869	158.431	156.509	139.337	158.051	139.707	116.37
ENSMUSG00000005873	Reep5	169.007	171.564	178.011	83.9649	193.677	184.302	183.06	180.206	178.75	148.927	178.527	167.163	192.121	179.1	172.911	155.412	172.308	142.792	192.874	155.466
ENSMUSG00000000171	Sdhd	168.757	168.649	200.607	86.5785	198.663	166.548	178.718	195.058	211.818	183.882	177.113	136.29	154.719	197.976	163.372	139.209	171.778	148.861	179.519	147.019
ENSMUSG00000040857	Erf	168.673	119.408	159.268	95.1695	165.331	143.908	213.122	134.278	186.828	169.295	237.507	154.619	123.683	106.784	171.777	193.407	214.805	167.585	273.324	174.689
ENSMUSG00000025228	Actr1a	168.398	166.058	189.7	69.0852	169.329	183.057	188.152	197.801	160.455	158.806	177.299	139.735	193.937	214.557	149.232	175.38	173.349	163.403	178.885	151.34
ENSMUSG00000026032	Ndufb3	168.351	174.377	167.258	111.22	188.727	198.665	171.05	273.845	156.555	180.649	166.254	308.654	115.636	157.422	130.584	130.949	151.583	140.744	155.571	118.923
ENSMUSG00000020321	Mdh1	168.274	157.441	178.164	93.9855	198.308	175.161	190.179	195.613	185.112	175.895	178.662	201.583	179.281	164.272	159.028	172.706	148.364	153.604	159.202	130.64
ENSMUSG00000032875	Arhgef17	168.2	146.467	138.727	49.9732	191.948	217.438	220.397	126.69	185.651	126.93	183.762	108.324	166.127	193.224	180.093	172.359	231.564	193.604	204.713	157.812
ENSMUSG00000057738	Sptan1	168.182	138.942	153.806	55.8061	185.288	205.546	198.36	148.9	153.563	117.795	160.779	115.362	284.676	179.513	157.502	175.51	173.512	205.089	231.548	153.966
ENSMUSG00000047187	Rab2a	168.07	136.796	164.509	78.7568	202.577	170.428	193.418	186.929	197.828	167.433	197.669	167.555	170.811	155.344	165.737	144.974	169.867	181.83	188.528	152.335
ENSMUSG00000036199	Ndufa13	168.022	194.33	166.988	81.9849	191.602	207.51	185.207	214.922	190.34	187.02	186.076	229.156	143.779	167.148	137.23	142.039	126.978	155.144	163.148	121.813
ENSMUSG00000020149	Rab1	167.952	157.638	173.429	89.2548	194.053	176.087	206	171.236	204.919	152.39	195.185	151.042	178.693	169.442	154.557	144.325	180.941	159.547	185.937	146.418
ENSMUSG00000028070	Naxe	167.689	173.442	169.361	97.1775	213.682	191.931	160.663	238.581	195.551	181.946	182.149	181.226	140.987	183.265	138.203	132.132	154.317	149.131	164.261	138.09
ENSMUSG00000004980	Hnrnpa2b1	167.623	157.865	162.465	71.0556	172.415	201.345	195.417	129.404	175.72	132.604	171.326	149.748	237.421	193.2	151.271	158.567	182.209	199.831	192.968	150
ENSMUSG00000075700	Selenot	167.501	155.505	171.931	73.0306	189.768	181.713	200.565	160.638	181.198	155.94	187.925	144.242	200.627	171.941	167.391	160.407	176.107	178.888	174.946	149.752
ENSMUSG00000008668	Rps18	167.193	167.729	176.785	102.384	168.951	181.325	165.469	222.805	161.89	172.671	186.368	242.032	163.492	148.941	167.728	142.944	156.178	143.217	169.742	136.021
ENSMUSG00000020821	Kif1c	167.029	169.322	168.574	66.9564	168.139	211.886	201.586	178.424	174.716	148.028	176.658	158.833	215.854	163.073	167.479	166.332	151.319	170.038	185.96	130.371
ENSMUSG00000055653	Gpc3	166.86	148.418	207.918	80.5292	194.398	155.848	169.109	160.047	164.889	100.905	209.135	163.853	203.643	227.477	179.581	88.6502	272.887	105.113	232.836	105.107
ENSMUSG00000035203	Epn1	166.609	139.067	154.441	88.8129	165.519	193.809	188.331	149.876	185.648	152.335	173.792	126.491	191.505	185.054	149.342	187.736	181.429	174.33	200.375	177.672
ENSMUSG00000016528	Mapkapk2	166.169	141.601	174.299	76.5154	182.483	161.551	182.987	169.348	166.057	192.84	190.681	150.65	224.567	160.171	150.734	170.68	171.888	159.251	188.635	142.27
ENSMUSG00000020467	Efemp1	165.584	179.892	162.262	45.4674	208.048	146.377	192.349	80.8083	208.696	173.297	163.36	100.314	204	167.74	165.752	111.295	297.207	128.276	311.973	98.9835
ENSMUSG00000092837	Rpph1	165.464	82.6326	83.8926	1325.53	46.3469	131.954	60.3045	192.801	212.839	172.971	60.4075	217.007	70.7337	52.8338	81.6507	109.98	73.1543	73.7789	30.5735	64.4204
ENSMUSG00000028447	Dctn3	165.257	163.417	175.565	113.141	181.344	169.753	193.486	195.974	166.63	151.772	194.761	119.516	154.41	169.51	170.331	152.793	167.574	170.399	187.539	141.959
ENSMUSG00000019132	BC005537	164.775	122.269	127.349	64.7328	168.019	169.43	190.684	101.464	178.793	121.302	171.346	150.76	243.752	143.753	189.137	169.125	185.546	208.391	234.112	190.751
ENSMUSG00000062078	Qk	164.448	149.52	176.405	64.7301	214.441	216.111	184.18	143.937	161.293	119.271	162.112	153.078	264.287	174.323	153.558	165.262	149.503	170.844	162.606	139.051
ENSMUSG00000060803	Gstp1	164.422	165.338	169.639	101.374	131.363	170.114	170.786	190.456	188.847	173.329	179.354	194.59	156.579	184.941	162.189	158.358	152.919	156.609	180.843	136.39
ENSMUSG00000016541	Atxn10	163.88	161.265	173.031	83.798	156.511	153.182	196.182	178.579	183.232	174.773	181.768	166.489	143.104	196.132	154.884	144.43	180.73	154.202	202.759	128.67
ENSMUSG00000046668	Cxxc5	163.766	121.79	147.258	63.9663	159.767	210.931	190.8	169.635	177.688	163.476	179.936	138.942	178.884	197.013	162.488	191.431	195.645	166.876	179.324	115.713
ENSMUSG00000025871	4833439L19Rik	163.67	154.342	155.191	90.962	209.393	172.592	196.884	180.36	177.259	145.732	173.965	132.095	183.185	170.214	149.631	163.791	168.381	164.699	180.106	140.955
ENSMUSG00000026341	Actr3	163.389	159.834	182.313	81.357	189.825	162.704	188.477	174.379	165.877	134.159	178.903	181.886	176.5	158.653	165.784	153.671	158.512	168.16	178.498	144.894
ENSMUSG00000022564	Grina	163.058	121.888	138.55	75.133	148.577	171.563	148.106	140.025	182.196	160.52	161.952	117.369	167.931	214.499	154.535	176.289	208.694	179.687	243.638	186.941
ENSMUSG00000063870	Chd4	163.038	136.861	154.474	63.8932	148.784	227.399	181.238	112.446	174.045	110.04	159.576	119.867	175.663	181.508	170.64	185.268	194.659	211.208	241.733	148.425
ENSMUSG00000032372	Plscr2	162.859	174.891	195.664	86.4851	198.167	176.076	170.896	195.395	157.397	126.14	187.229	134.953	141.507	179.528	151.148	149.39	168.269	151.292	202.345	147.54
ENSMUSG00000021759	Plpp1	162.857	122.034	140.106	91.5274	168.279	158.426	196.155	208.697	191.171	148.543	191.808	165.419	121.22	149.744	140.178	170.212	210.713	120.247	251.044	148.762
ENSMUSG00000037916	Ndufv1	162.735	145.355	175.83	92.1894	173.367	175.432	194.659	182.681	169.565	173.848	166.984	177.437	153.473	166.423	147.987	165.077	168.245	143.51	184.282	135.623
ENSMUSG00000031565	Fgfr1	162.483	149.873	161.602	62.7419	183.015	184.51	187.234	134.376	164.544	129.703	169.66	143.079	159.146	218.61	158.552	188.877	177.683	183.273	179.522	151.171
ENSMUSG00000028756	Pink1	162.181	136.477	136.468	94.2524	181.276	169.616	160.659	236.278	153.809	178.144	211.289	144.977	163.282	140.818	153.881	182.421	176.866	147.554	179.409	133.965
ENSMUSG00000060601	Nr1h2	161.965	131.656	161.01	87.5756	150.81	183.618	169.256	130.183	168.668	159.169	178.96	123.049	201.111	191.018	143.336	169.102	177.453	180.194	220.749	150.423
ENSMUSG00000055053	Nfic	161.454	127.473	124.272	64.7409	163.505	230.187	199.722	106.029	182.54	126.982	158.063	119.189	149.802	217.534	149.097	166.53	204.302	190.8	229.481	157.374
ENSMUSG00000031633	Slc25a4	161.233	179.242	187.365	96.2897	167.455	164.619	173.531	184.356	181.783	186.63	169.313	160.246	113.626	174.485	148.307	130.831	183.346	134.589	200.674	126.742
ENSMUSG00000022841	Ap2m1	160.917	151.869	153.089	86.3491	174.689	178.32	191.38	180.59	170.743	180.578	172.878	137.648	135.962	176.727	159.747	162.074	163.169	145.467	189.697	146.439
ENSMUSG00000032437	Stt3b	160.825	127.383	138.844	77.6508	195.788	195.738	212.012	173.703	179.298	139.239	169.463	121.394	219.369	180.718	128.805	137.576	154.049	176.273	174.843	153.536
ENSMUSG00000016256	Ctsz	160.662	153.151	165.412	90.0452	197.61	159.835	189.974	182.491	189.378	159.572	173.31	123.53	132.683	163.121	154.816	150.949	170.468	145.399	216.417	134.412
ENSMUSG00000007850	Hnrnph1	160.241	126.718	139.667	69.8811	137.545	180.229	165.339	81.789	152.178	111.35	151.129	138.258	202.925	199.044	170.666	194.017	173.693	222.42	246.55	181.185
ENSMUSG00000050295	Foxc1	160.054	164.274	153.528	76.7585	166.92	194.205	175.448	136.509	167.497	148.113	162.006	129.474	203.612	191.881	143.303	152.654	170.043	172.761	162.309	169.724
ENSMUSG00000059734	Ndufs8	159.941	194.705	200.648	101.103	186.756	147.744	180.766	224.846	196.904	159.26	193.586	181.503	119.45	148.18	148.107	115.041	132.962	134.475	160.684	112.162
ENSMUSG00000028367	Txn1	159.936	143.161	152.399	110.957	153.776	175.964	170.386	168.543	157.969	175.069	190.893	233.375	123.469	176.611	172.834	132.302	144.617	144.776	177.559	134.131
ENSMUSG00000029076	Sdf4	159.893	158.126	162.727	74.4312	187.642	188.697	166.177	176.753	164.447	152.082	169.088	149.913	199.589	185.674	162.588	141.057	155.946	144.214	176.142	122.67
ENSMUSG00000037031	Tspan15	159.814	183.261	166.388	57.2491	179.475	212.942	191.446	195.764	183.616	154.172	141.293	131.18	201.709	217.264	148.548	170.166	138.912	122.965	118.095	122.023
ENSMUSG00000064215	Ifi27	159.761	147.879	199.17	69.4781	176.368	166.515	176.9	195.984	175.3	218.123	185.4	161.945	121.228	159.693	124.483	158.985	159.423	124.167	191.583	122.826
ENSMUSG00000028478	Clta	159.694	171.242	169.591	98.4468	149.084	176.24	183.308	181.082	170.152	170.288	194.474	181.559	162.809	152.872	129.856	152.084	149.32	159.64	149.929	132.202
ENSMUSG00000065922	n-R5-8s1	159.531	50.0519	41.8321	1956.29	43.1059	16.8655	24.2121	76.1395	109.818	127.699	52.0811	202.013	29.2474	50.1064	43.8341	40.7327	36.653	52.5147	28.931	48.9672
ENSMUSG00000053646	Plxnb1	158.986	141.186	146.652	50.4187	177.171	217.621	202.048	117.172	176.067	119.692	144.668	102.608	183.159	222.178	168.358	155.937	202.762	180.349	189.456	123.226
ENSMUSG00000020088	Sar1a	158.891	162.569	191.518	73.999	167.385	166.427	176.9	173.093	170.442	153.633	190.08	122.217	170.603	163.553	152.464	151.094	166.116	153.137	173.224	140.473
ENSMUSG00000017776	Crk	158.574	147.356	169.821	68.4652	178.594	176.473	186.327	153.029	162.183	126.483	191.105	137.066	183.048	148.23	155.272	161.278	160.409	172.44	164.553	170.784
ENSMUSG00000032328	Tmem30a	158.545	158.431	172.778	64.6787	175.213	192.937	185.944	139.617	154.66	126.566	167.726	141.998	210.116	195.207	164.38	133.047	169.209	167.342	162.693	129.818
ENSMUSG00000061111	Mcrip1	158.509	161.415	150.097	94.2378	192.024	163.286	179.773	226.894	154.997	159.537	188.878	177.331	167.53	164.421	151.737	149.242	135.884	135.596	141.947	116.854
ENSMUSG00000038502	Ptov1	158.361	138.243	124.342	84.9023	149.457	161.638	157.823	136.986	161.863	153.219	195.111	140.485	156.259	164.313	156.675	185.08	188.742	163.486	238.131	152.107
ENSMUSG00000071649	B3gat3	157.989	157.555	171.273	76.3158	193.485	181.067	185.478	219.509	187.59	155.09	151.244	168.214	153.42	175.312	141.461	149.999	131.696	144.817	141.003	117.258
ENSMUSG00000028373	Astn2	157.6	157.429	142.97	57.1889	169.122	212.184	214.214	164.396	207.609	131.462	173.998	117.009	182.172	168.8	143.064	179.937	142.124	161.033	126.278	143.419
ENSMUSG00000032324	Tspan3	157.256	173.972	146.889	87.1919	203.098	153.597	204.22	181.577	208.866	172.354	176.018	121.799	141.099	146.299	136.157	145.026	156.976	126.756	172.035	133.932
ENSMUSG00000030062	Rpn1	157.188	143.964	159.347	70.4991	193.103	149.644	212.655	201.316	177.301	174.12	183.621	143.714	191.851	155.79	119.039	144.67	139.554	145.714	149.385	131.29
ENSMUSG00000047379	B4gat1	157.037	141.918	139.947	80.3075	171.677	168.99	189.341	199.037	189.664	174.748	166.876	120.699	121.968	161.279	134.702	141.757	184.384	143.356	210.115	142.938
ENSMUSG00000027820	Mme	156.951	146.272	160.194	52.6761	169.883	166.434	208.608	132.934	170.698	133.904	158.636	118.917	193.684	142.382	155.216	150.133	184.166	168.459	188.383	180.498
ENSMUSG00000006498	Ptbp1	156.502	144.447	151.555	68.7635	154.738	165.569	193.116	134.709	176.847	138.544	140.477	134.788	150.68	163.348	153.392	155.141	171.385	178.658	220.111	177.272
ENSMUSG00000052146	Rps10	156.259	161.763	158.988	91.531	167.084	168.519	169.418	191.491	187.034	187.291	174.125	175.842	159.472	153.371	145.966	133.011	140.344	126.139	151.237	126.286
ENSMUSG00000025034	Trim8	155.914	129.89	145.118	70.8234	158.261	170.013	195.869	130.355	161.914	112.787	150.342	140.945	215.618	157.895	123.567	143.559	184.297	186.976	222.154	161.977
ENSMUSG00000027620	Rbm39	155.847	151.992	141.764	73.8158	140.89	170.777	170.394	137.352	181.419	142.097	160.986	141.612	181.757	152.38	165.161	173.495	152.408	187.195	161.507	174.097
ENSMUSG00000018965	Ywhah	155.82	130.027	132.057	78.972	157.098	174.548	158.878	128.115	140.344	121.62	173.113	119.673	137.44	129.082	156.741	144.63	209.284	185.613	275.524	207.813
ENSMUSG00000022336	Eif3e	155.574	131.726	160.381	106.585	164.744	185.245	160.817	162.243	160.701	162.045	161.777	186.405	176.905	170.107	167.453	132.817	160.203	135.04	145.335	125.367
ENSMUSG00000038235	F11r	155.12	134.642	151.005	77.5765	147.239	170.338	179.57	169.658	156.782	121.18	154.028	142.369	172.057	162.148	169.73	204.668	164.347	142.312	171.284	156.351
ENSMUSG00000021577	Sdha	155.105	144.539	153.828	70.9464	183.607	196.78	173.515	155.036	175.865	152.633	158.98	112.316	165.469	164.373	150.451	161.15	172.678	139.899	180.599	134.333
ENSMUSG00000038648	Creb3l2	154.86	125.264	129.295	60.2893	174.54	184.981	194.724	108.25	174.896	114.971	141.895	92.5082	201.281	201.069	139.797	165.833	173.688	171.543	213.234	174.275
ENSMUSG00000022469	Rapgef3	154.852	132.568	139.211	62.9493	166.601	161.987	141.822	106.079	133.68	113.28	151.268	102.396	313.826	209.593	137.615	187.968	183.461	182.687	195.453	119.739
ENSMUSG00000025369	Smarcc2	154.693	158.999	149.174	65.6094	160.743	202.804	191.979	141.81	176.354	130.04	168.008	91.5668	179.734	192.825	153.49	162	158.21	138.766	178.236	138.811
ENSMUSG00000024587	Nars	154.518	133.523	157.867	75.474	188.14	160.619	187.381	172.696	171.776	158.387	188.433	132.555	170.9	151.293	123.941	156.914	154.5	144.404	161.597	145.444
ENSMUSG00000092274	Neat1	154.497	87.6351	106.126	51.2583	115.432	249.806	98.7444	68.9252	173.342	102.74	135.009	83.1589	271.187	252.605	154.245	220.535	197.14	236.822	215.052	115.684
ENSMUSG00000028465	Tln1	154.434	139.147	150.392	58.1044	175.687	196.426	175.476	129.771	146.323	114.003	153.897	113.314	215.356	178.496	152.033	153.6	182.293	153.216	229.285	117.417
ENSMUSG00000030884	Uqcrc2	154.057	151.468	172.442	63.1087	192.728	164.365	194.475	211.661	189.59	158.117	162.669	109.585	137.714	171.314	135.338	136.197	158.621	128.384	162.375	126.935
ENSMUSG00000024404	Riok3	153.802	140.797	160.355	76.1691	178.963	162.394	164.026	186.465	166.362	138.642	174.631	136.037	164.599	154.775	155.358	159.16	170.288	151.568	162.83	118.827
ENSMUSG00000052951	C130021I20Rik	153.525	127.249	141.923	55.278	154.27	170.901	164.478	104.907	205.706	131.941	167.459	97.2709	200.125	206.862	138.248	195.171	144.158	159.256	184.067	167.714
ENSMUSG00000022193	Psmb5	152.867	196.052	201.205	79.4102	130.795	189.012	235.046	167.221	219.308	190.174	140.456	199.486	84.3793	210.401	166.975	59.1146	114.808	105.948	115.525	99.162
ENSMUSG00000049807	Arhgap23	152.606	154.184	149.056	48.1745	179.094	204.336	204.371	104.378	185.981	126.718	155.374	101.2	244.504	185.596	129.697	167.233	139.826	163.764	148.472	107.563
ENSMUSG00000001175	Calm1	152.402	162.561	182.506	77.6561	179.613	135.085	177.458	172.898	165.09	160.133	168.213	151.865	144.958	165.102	114.316	127.114	156.616	156.315	160.337	137.797
ENSMUSG00000025223	Ldb1	152.23	130.813	122.404	85.2636	125.118	164.41	149.095	135.736	156.79	130.11	196.38	122.855	129.601	170.845	164.253	179.477	187.85	166.477	208.433	166.467
ENSMUSG00000056429	Tgoln1	151.977	137.656	157.027	47.945	182.228	177.352	220.183	161.533	170.441	128.508	149.74	116.988	191.766	156.672	138.606	149.157	156.948	144.21	164.54	136.071
ENSMUSG00000028821	Syf2	151.902	139.055	147.024	83.8341	150.038	187.599	135.841	160.369	139.349	150.671	161.533	196.437	184.692	167.082	153.701	142.798	147.09	161.977	142.924	134.117
ENSMUSG00000032527	Pccb	151.867	155.745	148.939	82.5878	166.533	156.861	162.566	153.354	179.368	145.659	177.192	138.065	124.803	168.56	145.573	144.977	175.893	126.02	199.504	133.276
ENSMUSG00000004897	Hdgf	151.403	144.757	156.094	78.1312	165.027	151.884	153.02	163.342	161.047	134.628	155.532	150.774	164.001	157.296	118.7	149.943	174.493	159.495	191.842	146.651
ENSMUSG00000001552	Jup	151.142	112.392	128.809	59.7594	131.002	165.464	186.871	107.933	171.044	120.515	144.658	123.014	136.974	184.811	129.219	170.398	218.826	195.667	232.167	152.169
ENSMUSG00000029070	Mxra8	151.073	132.7	135.755	76.1758	160.33	117.231	161.938	164.612	167.757	158.794	203.511	116.844	128.931	139.545	132.134	159.417	197.934	144.393	234.698	137.687
ENSMUSG00000023048	Prr13	151.068	158.102	180.344	70.3348	143.08	158.93	162.519	195.526	169.729	183.648	162.704	174.549	184.609	161.275	134.765	124.261	142.061	134.416	132.645	96.7972
ENSMUSG00000020671	Rab10	150.927	148.235	156.508	71.1961	185.292	166.975	181.593	159.905	162.725	139.32	165.312	115.156	160.313	154.419	144.263	145.441	154.358	148.48	160.244	147.882
ENSMUSG00000035342	Lzts2	150.918	116.525	130.283	73.0362	150.077	187.765	159.222	155.286	150.024	141.824	161.119	126.723	220.676	163.443	136.705	181.481	149.375	175.088	166.538	122.251
ENSMUSG00000049521	Cdc42ep1	150.809	124.777	138.944	68.1311	170.939	183.668	162.224	131.415	142.451	141.391	179.076	125.532	156.516	182.773	187.294	172.072	172.814	143.961	178.829	102.557
ENSMUSG00000026509	Capn2	150.542	144.692	160.684	63.3921	151.123	178.173	169.368	190.097	141.422	106.871	162.993	121.589	185.256	189.887	118.864	152.282	144.777	173.854	179.711	125.264
ENSMUSG00000071659	Hnrnpul2	150.491	134.325	146.56	61.7671	167.177	207.024	175.672	128.305	145.952	116.034	132.326	128.608	179.275	152.194	133.658	154.885	171.099	177.583	195.835	151.046
ENSMUSG00000061477	Rps7	150.483	155.836	159.078	104.607	152.425	160.138	160.941	211.936	146.273	168.02	180.008	187.753	140.501	155.854	146.803	119.818	127.038	121.636	132.515	127.999
ENSMUSG00000022234	Cct5	150.466	156.72	177.07	81.7305	196.04	144.358	163.321	195.895	157.312	159.891	159.389	150.32	173.934	146.24	116.51	123.806	144.874	128.095	153.574	129.776
ENSMUSG00000034403	Pja1	150.341	139.733	162.734	79.1972	164.845	189.815	175.72	168.332	152.34	129.138	160.235	136.786	186.801	180.54	130.065	141.521	132.528	151.621	136.543	137.983
ENSMUSG00000028980	H6pd	150.136	145.371	142.634	72.6885	162.515	170.08	184.295	157.831	174.998	125.482	154.803	95.7314	158.797	197.574	154.229	140.898	188.85	124.646	184.882	116.283
ENSMUSG00000025580	Eif4a3	149.939	164.571	163.48	85.4002	148.079	172.648	167.446	189.139	160.063	150.59	168.804	154.605	145.309	146.619	140.222	132.732	159.557	127.058	165.236	107.276
ENSMUSG00000022231	Sema5a	149.824	125.37	129.577	51.7741	173.805	202.618	167.487	109.718	153.325	112.355	142.296	87.5976	197.71	169.626	154.249	129.803	221.597	130.299	237.701	149.754
ENSMUSG00000022200	Golph3	149.3	136.073	152.392	74.6864	176.922	151.032	177.925	150.94	152.231	119.871	155.706	149.454	188.473	143.015	136.027	139.594	165.507	146.349	170.603	149.904
ENSMUSG00000028954	Nub1	149.067	135.964	137.428	73.7339	175.941	171.095	157.836	156.667	127.826	135.426	164.011	135.227	189.741	141.679	144.087	160.219	172.711	127.26	193.623	131.801
ENSMUSG00000035969	Rusc2	148.06	115.801	140.075	67.3047	185.71	147.097	189.564	83.8209	148.383	101.105	151.447	124.527	261.288	112.629	118.153	168.69	153.495	200.808	193.247	149.998
ENSMUSG00000025579	Gaa	147.763	150.611	116.768	58.9881	145.62	173.901	203.031	157.52	211.028	157.078	178.743	102.923	136.597	157.487	113.468	122.32	181.186	117.638	198.339	124.245
ENSMUSG00000002881	Nab1	147.303	134.38	166.689	59.0221	156.442	182.503	185.333	136.986	149.359	117.386	158.86	117.768	182.871	149.493	142.667	157.954	145.839	164.068	136.402	154.725
ENSMUSG00000002778	Kdelr1	147.211	143.587	144.777	72.4533	139.361	143.065	177.277	167.75	174.857	144.147	162.703	120.514	140.211	182.81	133.926	140.119	154.675	134.877	184.437	135.458
ENSMUSG00000041930	Fam222a	147.209	145.24	131.013	62.1105	166.743	212.433	171.997	140.956	158.462	137.63	147.485	112.393	211.26	170.704	145.719	155.524	131.092	152.16	133.744	110.307
ENSMUSG00000024534	Sncaip	147.131	145.624	144.861	73.1076	152.367	173.877	155.13	132.027	145.45	121.468	161.592	110.44	160.062	137.158	142.607	153.726	182.477	179.282	202.974	121.252
ENSMUSG00000023456	Tpi1	146.966	142.611	160.178	85.2491	152.982	128.749	160.786	170.079	147.34	149.374	179.311	124.641	135.622	143.99	122.608	146.463	169.087	142.192	191.001	140.097
ENSMUSG00000075701	Selenos	146.857	115.874	131.025	82.7846	201.432	141.728	191.089	194.586	162.34	182.598	193.24	106.739	182.263	129.476	111.709	125.524	117.666	183.063	131.823	105.325
ENSMUSG00000029661	Col1a2	146.779	103.814	77.139	51.2932	90.5564	147.334	153.82	115.231	204.981	155.208	94.8634	127.05	65.7866	92.5662	98.1522	222.46	347.729	109.555	438.864	92.4051
ENSMUSG00000032336	Nptn	146.131	125.869	133.499	67.3119	153.703	142.78	182.668	139.548	159.676	120.68	155.245	138.147	146.031	156.608	148.318	142.793	171.2	155.185	190.826	146.403
ENSMUSG00000062300	Nectin2	146.034	144.608	137.325	78.765	151.462	173.209	177.183	177.624	180.116	142.347	163.533	172.126	148.269	177.319	114.369	149.909	124.029	137.006	138.137	87.314
ENSMUSG00000018585	Atox1	146.027	160.932	150.247	94.959	188.678	135.27	190.691	207.709	129.377	141.343	129.45	139.436	134.828	147.459	149.626	145.591	138.676	124.845	175.66	89.7337
ENSMUSG00000004096	Cwc15	145.926	143.724	148.356	85.7886	149.544	147.331	172.933	179.524	163.973	156.531	163.244	172.305	142.222	132.171	145.395	135.187	129.845	149.464	136.2	118.866
ENSMUSG00000031176	Dynlt3	145.917	136.313	166.532	72.5807	180.044	164.771	183.987	160.261	151.494	152.3	146.107	144.142	146.156	148.039	139.49	122.536	151.382	152.175	134.868	119.239
ENSMUSG00000001017	Chtop	145.629	134.346	140.327	73.661	164.134	181.653	177.71	145.853	162.991	137.825	148.02	126.248	178.549	157.125	131.783	126.38	143.186	145.314	157.625	134.215
ENSMUSG00000030647	Ndufc2	145.588	138.691	165.943	87.7388	140.213	141.598	164.212	222.362	136.868	189.72	148.377	231.204	92.5868	156.022	133.684	117.439	129.637	121.227	137.394	111.258
ENSMUSG00000024927	Rela	145.574	103.784	140.3	69.1754	163.53	122.441	162.421	97.5593	159.707	142.13	152.603	111.139	209.154	131.431	146.988	143.292	165.398	159.082	255.613	130.163
ENSMUSG00000063531	Sema3e	145.555	134.778	147.64	53.8056	161.904	167.641	194.195	121.273	160.713	109.787	141.079	129.061	190.594	176.871	133.494	135.792	157.028	176.232	141.087	132.56
ENSMUSG00000038437	Mllt6	145.377	134.396	130.199	60.6077	154.242	222.365	168.97	111.873	144.448	97.2177	141.312	125.949	175.544	182.089	150.719	155.621	148.96	157.377	163.507	136.769
ENSMUSG00000063696	Gm8730	145.277	170.323	172.5	93.5439	189.155	154.847	182.965	243.857	174.581	185.925	191.142	117.041	79.0654	157.233	144.226	157.149	65.9815	70.9128	83.2819	126.54
ENSMUSG00000073702	Rpl31	145.266	175.447	155.554	104.7	142.209	168.345	147.975	214.684	162.777	136.85	148.012	153.53	152.555	153.058	146.698	110.065	124.337	115	145.632	102.621
ENSMUSG00000022427	Tomm22	145.158	147.115	170.466	83.4599	175.598	145.366	163.521	176.565	162.752	149.605	151.865	132.142	135.458	141.333	108.398	148.018	140.423	143.793	140.845	141.288
ENSMUSG00000060992	Copz1	144.333	134.362	138.568	86.1638	161.332	152.072	179.842	157.625	147.958	137.317	162.499	146.134	145.569	138.548	152.87	138.44	153.804	136.49	152.646	120.095
ENSMUSG00000016252	Atp5e	144.155	160.248	148.933	108.708	163.892	126.446	143.275	194.256	150.082	170.782	141.154	290.296	107.413	156.254	120.648	97.9264	98.0969	126.299	139.597	94.6401
ENSMUSG00000063015	Ccni	143.993	117.786	129.424	69.5344	137.319	152.378	162.791	159.486	155.108	159.161	165.221	123.452	160.551	146.377	151.148	147.597	164.141	145.824	166.471	122.089
ENSMUSG00000028691	Prdx1	143.835	158.01	155.775	77.0648	165.691	136.278	159.935	175.778	154.548	171.974	152.85	169.899	103.357	140.016	139.53	135.883	147.49	119.036	155.171	114.577
ENSMUSG00000031246	Sh3bgrl	143.735	140.776	149.907	72.6003	166.881	137.231	159.463	143.921	136.796	114.546	183.501	164.259	167.692	141.319	145.417	128.283	158.524	118.794	172.313	128.746
ENSMUSG00000028964	Park7	143.711	177.311	153.995	81.2364	143.952	145.085	159.081	196.61	162.321	147.262	148.181	141.293	111.677	143.317	124.442	144.712	146.323	139.097	153.771	110.849
ENSMUSG00000020372	Rack1	143.679	142.642	162.456	87.9507	160.908	150.163	155.146	184.131	149.876	153.6	162.665	158.392	144.201	141.531	131.083	128.075	134.003	109.959	147.424	125.69
ENSMUSG00000052516	Robo2	143.667	137.694	129.078	53.3148	158.372	151.757	188.879	141.724	158.013	113.925	159.464	97.718	199.665	154.144	119.399	117.167	157.971	159.793	185.04	146.552
ENSMUSG00000026389	Steap3	143.635	108.761	109.135	33.9926	69.7247	151.934	152.596	73.8399	138.695	118.272	139.96	134.771	237.167	161.708	174.544	275.228	204.453	134.502	192.258	117.516
ENSMUSG00000018286	Psmb6	143.616	146.618	146.479	94.8067	155.684	152.733	154.547	172.88	146.944	185.961	180.347	178.262	111.728	149.393	135	129.763	125.097	110.403	153.311	98.7456
ENSMUSG00000020456	Ogdh	143.615	120.043	142.538	55.0735	145.29	169.794	173.805	153.05	152.918	121.577	139.338	97.1403	176.786	170.702	147.495	154.616	162.832	136.493	182.811	126.388
ENSMUSG00000001847	Rac1	143.542	125.946	144.256	76.0471	152.708	159.64	149.189	135.414	157.505	121.107	150.697	137.781	179.751	164.391	149.828	136.48	153.505	136.079	163.038	133.943
ENSMUSG00000063065	Mapk3	143.489	129.195	148.613	78.1898	158.47	147.09	138.629	173.347	149.482	143.075	173.051	130.429	116.745	153.879	146.85	141.607	159.945	127.607	180.805	129.274
ENSMUSG00000062997	Rpl35	143.445	168.763	139.848	90.1454	156.263	121.413	148.402	211.902	145.895	157.631	140.637	211.266	119.186	135.719	146.841	106.87	139.878	138.576	135.902	110.315
ENSMUSG00000026895	Ndufa8	143.432	137.657	146.596	93.156	171.597	141.396	155.085	195.706	163.194	133.091	131.856	189.383	131.034	141.722	124.38	118.34	130.644	165.663	158.999	95.7016
ENSMUSG00000039735	Fnbp1l	143.215	140.473	145.695	59.0357	143.265	180.007	172.095	125.712	152.572	107.792	156.79	110.151	141.801	155.103	149.865	159.148	162.79	145.971	163.925	148.898
ENSMUSG00000015749	Anp32e	143.147	144.872	144.661	63.7152	160.359	170.507	159.96	142.408	147.221	104.779	148.991	134.662	197.42	144.278	119.88	150.762	141.444	160.026	141.919	141.926
ENSMUSG00000021556	Golm1	143.104	158.073	140.606	61.5241	162.523	141.816	189.314	139.393	147.577	119.382	164.322	91.0158	136.14	155.776	141.951	131.662	161.745	153.278	188.15	134.734
ENSMUSG00000025066	Sfr1	142.965	137.347	133.858	83.9277	160.821	136.395	181.63	151.086	150.2	146.836	145.938	138.6	157.899	127.62	131.509	133.663	139.336	151.996	165.071	142.611
ENSMUSG00000032288	Imp3	142.89	135.351	144.382	101.222	187.625	135.439	170.536	219.063	147.244	146.586	185.073	137.268	129.177	126.344	119.043	129.951	125.392	154.842	113.79	106.582
ENSMUSG00000011958	Bnip2	142.819	142.871	156.535	68.1656	168.003	167.808	164.772	154.664	128.911	124.808	153.427	143.415	157.407	147.06	136.679	135.669	141.1	141.119	161.35	119.792
ENSMUSG00000033096	Apmap	142.738	144.702	150.979	64.415	164.284	155.609	167.588	156.323	148.492	131.79	152.11	145.066	144.444	161.598	135.59	125.854	153.738	126.915	170.08	112.442
ENSMUSG00000033047	Eif3l	142.737	132.998	148.282	64.8331	153.957	141.869	162.596	161.004	174.995	172.709	148.855	118.88	140.945	152.722	147.978	130.098	147.175	135.374	164.931	111.81
ENSMUSG00000024193	Phf1	142.689	120.324	140.515	77.161	151.543	164.186	131.414	127.036	149.078	128.964	135.138	126.401	239.706	161.069	128.24	155.991	150.388	151.605	148.367	123.962
ENSMUSG00000007815	Rhoa	142.681	144.703	152.957	78.439	156.518	165.465	163.458	156.623	149.076	139.272	142.822	137.41	142.916	153.591	136.714	126.125	150.195	133.219	154.109	127.334
ENSMUSG00000022500	Litaf	142.673	145.325	172.955	65.5524	146.531	141.072	150.944	150.159	148.106	130.571	128.619	131.879	347.442	134.177	110.974	140.161	126.1	109.882	145.95	84.3958
ENSMUSG00000022678	Nde1	142.64	126.641	166.938	72.9702	148.027	162.949	152.91	133.935	135.422	124.139	133.889	102.291	143.794	185.981	132.809	168.73	165.487	151.478	182.137	119.627
ENSMUSG00000080242	Gm15487	142.534	145.03	123.05	36.4993	96.4737	107.847	257.55	92.8579	251.998	255.543	130.953	77.1558	93.2866	84.3303	211.146	226.345	100.371	207.164	107.428	103.119
ENSMUSG00000056121	Fez2	142.509	143.877	157.745	75.3928	178.166	134.017	180.337	158.232	141.412	139.267	141.023	142.089	142.889	146.791	112.358	135.08	151.4	116.512	183.942	127.142
ENSMUSG00000028382	Ptbp3	142.387	136.794	139.747	54.3952	136.125	164.288	168.34	96.4585	143.713	108.516	142.206	102.555	191.781	147.57	142.989	145.624	168.73	174.914	187.821	152.789
ENSMUSG00000020390	Ube2b	142.238	121.951	152.228	85.2395	153.374	133.952	155.51	152.077	149.486	149.796	163.41	142.252	204.557	123.934	132.762	111.843	147.799	161.472	145.96	114.919
ENSMUSG00000021748	Pdhb	142.143	135.657	142.557	89.5278	140.748	161.975	178.249	169	177.706	162.816	146.522	115.766	123.914	147.695	152.642	109.941	139.088	129.002	158.184	119.733
ENSMUSG00000037072	Selenof	142.105	154.266	155.869	72.6976	167.899	146.586	147.697	171.754	145.782	152.576	159.75	141.63	141.906	136.284	132.32	114.927	147.644	138.72	151.581	120.107
ENSMUSG00000028017	Egf	142.096	151.801	165.874	65.9902	199.593	205.736	177.3	146.301	143.446	105.525	141.591	115.339	177.572	231.516	163.28	120.109	100.209	98.9041	115.584	74.1466
ENSMUSG00000068882	Ssb	142.072	141.054	140.679	71.9848	183.402	173.655	164.763	144.174	153.08	127.223	145.392	143.207	142.624	137.537	135.783	139.044	146.278	143.473	138.101	127.91
ENSMUSG00000021794	Glud1	141.794	129.424	140.127	64.7598	156.095	164.32	151.631	145.313	157.262	126.362	146.765	110.492	136.334	159.898	152.925	134.428	181.3	125.771	175.426	135.451
ENSMUSG00000059495	Arhgef12	141.756	138.754	136.926	46.4281	188.522	201.569	170.231	99.1827	144.803	106.767	118.377	103.771	224.511	156.132	129.317	129.375	149.41	171.073	156.026	122.185
ENSMUSG00000061535	C1qtnf7	141.236	116.082	106.767	72.9636	191.921	146.472	131.027	153.594	109.91	118.012	136.201	106.482	211.813	131.365	122.605	148.691	172.857	188.162	189.181	129.378
ENSMUSG00000052062	Pard3b	141.153	130.719	140.596	58.9198	164.689	174.592	185.882	135.572	137.095	96.6185	128.599	117.16	190.568	146.197	138.273	130.061	150.1	143.149	169.93	143.189
ENSMUSG00000020358	Hnrnpab	141.121	144.098	162.851	63.4671	163.581	150.246	181.752	165.429	143.762	126.616	152.426	117.555	166.253	146.003	124.602	123.8	144.588	135.437	153.996	114.835
ENSMUSG00000038803	Ost4	141.005	159.507	185.662	103.3	177.611	161.715	145.601	192.663	141.171	129.197	163.873	124.303	109.258	146.456	137.857	102.867	149.826	104.476	131.281	112.466
ENSMUSG00000018765	Fxr2	140.624	137.459	138.543	74.6754	145.847	163.079	158.001	153.358	143.046	135.44	146.926	122.87	162.505	142.971	123.001	155.247	132.709	159.637	140.604	135.944
ENSMUSG00000028559	Osbpl9	140.54	128.514	137.599	74.5121	149.223	149.508	138.811	152.816	115.732	111.563	151.623	127.827	150.11	145.269	160.803	166.254	136.961	169.748	174.69	128.693
ENSMUSG00000029119	Man2b2	140.431	133.807	135.464	60.108	160.996	153.112	181.276	148.001	178.207	124.103	137.112	83.0171	137.39	152.52	145.79	105.522	171.689	131.218	206.086	122.772
ENSMUSG00000021832	Psmc6	140.053	140.984	154	85.5307	150.667	158.364	166.05	153.527	130.291	145.842	166.72	146.166	132.141	148.137	128.216	120.943	133.83	143.553	131.182	124.857
ENSMUSG00000047759	Hs3st3a1	140.049	163.221	134.411	63.4499	153.452	178.067	176.534	117.479	151.981	98.9661	143.101	100.162	166.029	153.607	148.597	142.783	131.636	161.686	127.121	148.649
ENSMUSG00000028820	Sfpq	139.985	126.831	129.627	55.2915	158.462	186.73	157.902	117.216	162.733	126.319	133.377	123.308	192.876	167.959	120.304	141.729	114.652	149.372	155.651	139.38
ENSMUSG00000024998	Plce1	139.916	135.544	157.114	52.058	170.747	197.763	168.7	104.34	146.629	105.969	143.077	98.3806	168.457	152.105	148.818	137.244	159.759	139.362	153.725	118.606
ENSMUSG00000050856	Atp5k	139.735	163.827	131.144	86.6563	181.816	140.903	163.188	193.532	143.698	146.351	155.697	242.678	107.348	136.072	100.286	114.87	105.841	124.75	122.993	93.3129
ENSMUSG00000027131	Emc4	139.693	142.842	153.583	83.2685	171.341	144.52	153.999	180.296	139.213	167.572	165.067	133.793	130.093	156.257	120.39	118.743	133.777	134.753	113.399	111.261
ENSMUSG00000022048	Dpysl2	139.672	131.045	123.452	88.2	165.026	203.247	141.137	132.575	136.853	111.837	119.688	156.613	169.322	158.696	145.605	140.369	117.433	141.508	121.096	150.056
ENSMUSG00000028452	Vcp	139.626	137.493	145.7	67.7544	159.965	151.279	178.822	128.935	160.461	135.912	136.332	102.096	132.309	146.107	130.401	143.87	158.94	138.126	177.292	121.092
ENSMUSG00000057969	Sema3b	139.559	135.837	115.263	58.7756	139.316	150.748	136.544	145.615	164.667	170.896	188.395	86.274	118.569	137.222	142.616	114.136	201.511	133.827	209.842	101.562
ENSMUSG00000034290	Nek9	139.493	132.409	141.257	49.6394	161.693	158.898	168.745	138.184	133.62	124.771	146.587	119.518	187.702	152.268	128.019	133.8	152.901	139.08	161.581	119.699
ENSMUSG00000038366	Lasp1	139.361	129.249	151.439	52.7119	166.779	206.655	187.148	120.378	172.638	123.016	133.459	113.027	197.114	177.873	118.668	147.563	113.54	119.175	111.907	105.512
ENSMUSG00000028173	Wls	139.042	122.957	139.235	72.9198	151.091	159.181	143.595	154.905	130.149	116.635	149.478	123.938	179.912	147.057	153.094	110.967	158.336	121.059	174.674	132.609
ENSMUSG00000038976	Ppp1r9b	138.844	116.606	122.174	68.4138	145.432	168.102	142.442	127.256	133.729	108.831	153.159	103.454	143.755	139.019	145.708	166.72	153.437	176.487	176.571	146.736
ENSMUSG00000039016	Timm8b	138.666	167.521	146.509	100.232	133.912	148.285	147.275	206.766	138.327	153.071	144.977	257.955	121.79	115.614	124.679	97.8729	122.308	113.06	89.0891	105.409
ENSMUSG00000029247	Paics	138.604	128.139	138.063	74.2428	160.494	131.785	165.317	152.285	157.004	130.452	163.786	116.311	126.543	125.89	123.17	133.679	165.739	137.889	180.473	122.205
ENSMUSG00000016664	Pacsin2	137.758	115.766	136.459	61.1376	159.599	154.783	159.059	169.398	134.93	113.901	154.443	101.228	197.78	143.103	116.318	146.116	128.249	149.112	145.359	130.656
ENSMUSG00000030588	Yif1b	137.5	182.102	165.208	69.4907	141.607	136.351	170.404	199.889	142.709	151.73	168.362	136.59	111.761	145.746	117.074	108.325	123.002	102.801	137.089	102.262
ENSMUSG00000024208	Uqcc2	137.199	152.064	144	91.3574	150.99	144.908	139.253	200.689	148.455	114.197	145.503	199.759	107.613	149.679	130.839	93.0413	111.768	113.129	157.448	112.086
ENSMUSG00000024991	Eif3a	136.954	123.173	130.281	55.3378	154.617	204.647	158.557	111.683	131.427	107.463	132.643	114.481	202.399	135.001	116.844	149.863	146.429	152.379	149.638	125.265
ENSMUSG00000025967	Eef1b2	136.83	122.382	140.478	89.6627	141.339	162.795	145.844	165.542	124.93	143.879	146.21	221.446	149.023	120.614	127.688	127.749	121.351	112.926	133.266	102.648
ENSMUSG00000002064	Sdf2	136.742	151.83	128.265	90.5858	154.537	140.12	158.162	162.872	144.598	150.559	156.268	155.524	136.415	146.772	120.795	113.7	120.66	123.991	133.07	109.367
ENSMUSG00000022178	Ajuba	136.729	130.478	139.082	63.8712	171.164	176.909	146.605	114.514	136.623	83.1606	149.156	100.679	199.629	154.411	113.661	172.291	142.001	153.404	126.68	123.535
ENSMUSG00000028955	Vamp3	136.325	123.643	132.279	79.7831	151.634	135.884	144.175	156.386	127.912	111.813	162.37	156.387	117.41	146.002	125.081	129.785	153.545	152.512	148.416	135.151
ENSMUSG00000024758	Rtn3	136.161	124.644	133.606	65.1618	138.227	158.324	167.546	126.859	151.711	123.668	136.362	110.008	156.713	169.545	120.851	121.068	156.254	141.763	152.492	132.256
ENSMUSG00000022270	Fam134b	136.132	133.466	137.341	67.55	132.377	132.109	153.371	130.022	154.316	127.218	158.557	104.991	159.892	137.411	146.37	141.329	153.711	148.399	158.573	109.512
ENSMUSG00000059208	Hnrnpm	136.066	118.244	113.473	62.5209	140.362	175.366	160.135	118.666	143.741	121.649	140.096	153.004	175.792	142.93	122.389	141.334	124.864	162.699	139.913	128.081
ENSMUSG00000034341	Wbp2	135.897	104.137	116.956	63.5608	124.31	146.422	151.289	126.961	167.998	107.968	152.573	120.892	159.092	163.854	126.482	132.36	160.889	161.255	173.148	121.9
ENSMUSG00000053510	Nrd1	135.871	130.791	139.241	58.4168	144.792	152.518	155.529	154.196	125.088	123.51	146.665	136.154	171.839	129.765	125.306	141.292	135.466	140.728	150.156	120.091
ENSMUSG00000040003	Magi2	135.76	123.027	121.487	55.611	147.498	176.647	184.312	109.37	156.091	109.383	106.184	83.0418	174.604	163.035	121.572	120.085	167.21	148.69	176.123	135.476
ENSMUSG00000020386	Sar1b	135.467	129.089	160.169	88.6309	152.018	123.946	153.284	162.293	139.602	130.427	155.213	179.589	122.7	156.229	124.68	111.505	131.712	118.015	130.501	104.26
ENSMUSG00000059070	Rpl18	135.449	126.59	136.51	100.998	132.123	130.101	152.843	167.336	145.327	137.74	151.05	183.907	128.933	132.647	133.59	128.013	122.301	121.245	125.44	116.833
ENSMUSG00000038462	Uqcrfs1	135.398	121.049	136.562	71.7669	172.96	139.597	160.718	131.894	182.393	149.817	160.445	160.972	128.992	142.037	115.44	125.727	125.631	120.631	115.012	110.93
ENSMUSG00000106847	Peg13	135.381	117.399	125.979	53.1268	160.866	221.443	148.425	113.472	138.48	99.0314	124.027	87.7832	177.452	180.156	152.752	120.37	155.531	126.079	156.747	113.122
ENSMUSG00000064120	Mocs1	135.105	159.184	154.185	52.9006	156.977	203.46	178.715	177.985	186.171	127.302	125.374	109.446	117.507	176.994	142.47	159.839	88.7598	90.0026	97.6749	62.0554
ENSMUSG00000033379	Atp6v0b	134.907	128.428	139.489	82.4839	136.468	127.178	130.53	169.91	141.532	152.626	149.736	115.721	136.733	145.011	125.153	139.157	133.292	130.656	150.949	128.173
ENSMUSG00000022390	Zc3h7b	134.851	117.082	120.305	58.7034	147.733	156.173	158.622	126.632	137.585	110.094	160.459	83.8989	167.718	146.89	123.561	142.783	164.952	130.266	174.575	134.134
ENSMUSG00000005823	Gpr108	134.747	133.353	131.221	67.772	157.963	126.294	168.074	159.304	154.827	137.184	140.179	107.637	125.333	153.871	118.227	119.441	137.088	145.782	161.972	114.677
ENSMUSG00000025630	Hprt	134.719	121.729	133.479	96.416	161.364	157.206	135.268	162.67	128.599	157.744	152.913	150.765	139.541	133.716	139.495	116.231	126.808	126.877	120.876	97.9666
ENSMUSG00000021124	Vti1b	134.452	132.966	145.574	71.6628	167.099	160.476	151.979	166.922	143.215	130.314	140.239	183.473	115.523	135.152	111.424	116.483	118.035	128.278	134.581	101.185
ENSMUSG00000027937	Jtb	134.243	145.405	155.493	78.2554	152.459	142.584	144.683	147.206	148.11	147.424	158.087	148.19	114.536	122.121	121.366	136.783	120.803	121.694	149.78	95.6447
ENSMUSG00000036620	Mgat4b	134.197	112.125	126.961	56.6149	124.952	145.506	169.351	123.984	173.864	138.179	134.413	157.199	152.831	167.817	124.676	158.763	121.512	118.767	147.984	94.2373
ENSMUSG00000002768	Mea1	134.104	131.249	150.261	103.306	161.059	138.447	148.747	258.647	136.69	136.03	157.175	131.009	99.7731	128.278	93.5999	99.6504	142.074	115.983	114.832	101.167
ENSMUSG00000051495	Irf2bp2	134.083	122.281	139.505	71.2743	165.572	134.141	167.178	93.6842	148.033	124.91	159.904	131.833	172.213	84.5132	105.157	159.485	140.734	154.181	144.599	128.375
ENSMUSG00000056076	Eif3b	133.956	123.949	145.757	69.6225	147.69	152.353	169.661	147.648	132.849	138.547	139.535	106.881	152.102	134.254	118.473	127.949	146.003	139.37	139.307	113.221
ENSMUSG00000070319	Eif3g	133.735	129.565	149.585	85.8213	146.895	146.856	141.877	166.571	134.552	147.98	129.262	146.058	137.172	142.602	123.816	136.435	117.313	119.509	121.996	117.09
ENSMUSG00000017670	Elmo2	133.711	117.969	140.629	50.3704	154.85	155.35	156.746	133.749	156.728	127.689	132.478	100.903	245.987	147.477	118.123	145.076	113.399	130.482	118.813	93.6943
ENSMUSG00000068015	Lrch1	133.497	119.876	153.457	57.8204	170.015	178.458	152.851	114.49	142.028	106.009	126.283	97.7406	193.434	145.118	116.58	137.866	126.472	151.64	140.472	105.837
ENSMUSG00000051234	Rnf7	133.207	133.874	158.96	81.4227	140.23	144.729	142.657	177.718	128.638	146.65	152.319	170.496	135.651	137.235	117.753	99.9431	120.155	116.556	111.953	114.003
ENSMUSG00000005417	Mprip	133.059	130.261	136.467	56.1855	139.447	157.15	168.299	140.069	139.292	123.638	151.493	109.737	170.209	136.675	116.364	144.232	128.648	134.701	133.379	111.873
ENSMUSG00000045817	Zfp36l2	133.032	97.6208	104.44	49.2948	116.899	124.484	177.967	119.247	127.36	102.802	188.348	95.7397	162.594	79.9569	102.944	172.653	136.276	175.396	180.362	213.232
ENSMUSG00000022553	Maf1	132.997	125.2	134.012	71.0088	123.81	139.895	140.433	180.895	130.385	133.295	164.076	149.318	117.223	135.885	121.596	136.235	140.034	131.933	149.462	102.239
ENSMUSG00000049940	Pgrmc2	132.97	141.813	133.985	55.9536	159.175	156.05	131.589	150.728	131.828	121.416	134.297	106.55	178.913	147.399	119.407	150.191	136.985	120.813	141.611	107.728
ENSMUSG00000001472	Tcf25	132.823	111.071	124.071	55.3585	128.751	155.264	145.823	110.961	145.161	115.852	147.909	76.5475	168.682	171.521	120.828	141.695	149.502	139.058	191.78	123.809
ENSMUSG00000040731	Eif4h	132.39	118.682	134.954	62.9582	148.568	154.236	153.044	149.614	153.355	131.374	153.954	108.073	133.195	140.92	124.981	126.119	134.213	134.275	141.201	111.688
ENSMUSG00000006445	Epha2	132.333	109.541	134.874	53.5308	152.655	117.125	170.563	110.091	164.818	126.581	187.246	124.464	217.595	96.4218	86.5522	95.1478	114.483	134.949	221.26	96.4298
ENSMUSG00000024914	Drap1	132.097	134.718	134.5	106.919	135.291	143.372	130.915	162.236	138.376	130.952	156.159	122.389	122.992	140.24	110.008	127.55	128.278	131.16	138.887	114.9
ENSMUSG00000031865	Dctn1	132.035	122.69	130.755	65.9584	140.377	161.081	162.348	125.135	138.329	109.268	152.221	101.353	158.459	145.866	126.237	142.205	129.414	135.905	144.575	116.48
ENSMUSG00000031839	Hsbp1	131.915	133.062	149.33	93.2587	147.462	147.601	139.448	169.94	149.503	167.975	148.693	122.16	129.413	128.601	110.719	101.163	112.691	116.938	130.826	107.598
ENSMUSG00000037979	Ccdc92	131.625	98.2482	123.239	76.135	131.247	119.612	156.878	154.711	164.806	126.249	176.853	125.568	148.829	128.129	95.4082	121.062	139.895	129.363	160.517	124.122
ENSMUSG00000039461	Tcta	131.565	147.76	148.699	59.0285	149.418	160.744	140.629	157.8	135.637	133.437	136.714	92.7818	109.836	191.036	150.878	98.8806	140.887	100.295	140.164	105.109
ENSMUSG00000017692	Rhbdl3	131.419	118.944	120.234	54.0281	157.352	157.918	129.558	103.713	114.922	87.4629	129.071	92.4744	165.87	151.356	137.53	127.469	143.993	197.499	180.594	126.978
ENSMUSG00000036087	Slain2	131.314	105.817	119.85	54.6885	127.75	134.617	147.166	108.706	116.723	101.544	137.662	104.372	172.365	119.77	126.738	121.304	150.607	185.159	196.855	163.266
ENSMUSG00000024392	Bag6	131.075	114.438	125.982	59.4913	130.658	150.409	158.481	112.33	151.635	122.249	134.175	99.6719	139.073	146.167	128.812	139.884	153.289	132.33	171.088	120.265
ENSMUSG00000031422	Morf4l2	131.03	106.913	122.695	66.1587	142.481	112.482	159.151	107.632	147.476	135.642	180.96	111.434	160.489	106.016	134.292	122.123	136.371	124.936	166.931	145.383
ENSMUSG00000024150	Mcfd2	130.972	128.542	124.516	74.3402	166.939	129.705	150.223	177.446	150.577	126.291	135.198	127.231	120.553	125.437	127.744	120.847	125.941	131.931	137.608	107.41
ENSMUSG00000062397	Zfp706	130.923	120.096	122.327	66.229	155.006	130.248	142.999	150.419	127.004	114.844	147.093	123.461	139.347	130.641	121.863	110.987	142.244	147.569	172.411	122.74
ENSMUSG00000070047	Fat1	130.724	133.96	110.178	39.8159	168.253	195.022	180.227	91.8802	145.443	99.0773	117.141	90.7815	206.946	140.638	121.815	113.321	143.358	129.899	144.975	111.033
ENSMUSG00000087260	Lamtor5	130.533	140.823	144.477	74.2167	148.117	136.305	148.597	166.907	148.174	140.564	152.217	161.821	118.978	138.543	110.957	96.5909	119.603	119.869	113.422	99.9498
ENSMUSG00000042043	Tbca	130.481	154.092	131.132	66.1579	150.461	140.46	146.391	150.894	136.083	132.591	119.89	226.014	106.293	123.998	128.108	131.485	110.808	112.977	111.166	100.133
ENSMUSG00000005881	Ergic3	130.411	133.987	138.793	74.7281	139.651	151.118	140.182	160.827	149.138	131.764	143.756	92.1128	111.334	154.316	112.806	106.189	141.198	126.705	151.295	117.905
ENSMUSG00000006095	Tbcb	130.235	130.829	147.501	84.2244	135.324	137.221	139.815	184.921	137.92	128.729	149.593	177.033	156.03	135.346	126.775	102.596	99.7256	113.491	99.0604	88.3294
ENSMUSG00000060743	H3f3a	130.1	117.811	134.739	86.4568	152.128	132.175	140.427	196.022	143.292	132.548	156.278	107.608	109.892	135.319	122.748	100.491	137.637	103.157	141.545	121.63
ENSMUSG00000024847	Aip	130.061	125.159	148.677	74.3837	155.165	129.626	143.47	177.463	147.832	133.459	133.99	144.437	109.453	123.845	113.774	113.368	128.032	128.852	137.728	102.454
ENSMUSG00000097328	Tnfsf12	130.057	124.969	117.785	81.0695	129.405	152.327	127.102	145.146	153.135	159.592	121.307	178.598	83.4659	148.478	111.208	112.656	158.561	114.742	148.85	102.683
ENSMUSG00000032959	Pebp1	129.926	134.402	135.835	74.0103	139.124	136.947	151.584	184.3	143.281	142.714	136.771	125.073	120.332	134.921	104.659	116.323	129.387	125.689	128.693	104.554
ENSMUSG00000031708	Tecr	129.845	111.484	128.707	73.715	146.513	129.719	150.94	168.234	149.957	150.706	138.158	95.2055	118.916	145.847	107.301	110.78	141.686	131.9	147.981	119.303
ENSMUSG00000024359	Hspa9	129.815	126.127	133.202	46.0187	156.996	132.648	170.972	124.733	141.718	129.777	129.605	103.82	152.763	126.248	111.898	135.095	146.057	131.489	141.625	125.686
ENSMUSG00000028675	Pnrc2	129.779	132.633	132.256	75.951	134.074	120.175	146.371	142.196	123.472	137.134	156.389	117.694	152.734	111.243	136.95	144.958	150.082	111.298	138.448	101.743
ENSMUSG00000020803	Txndc17	129.689	111.826	145.939	90.697	133.77	140.796	136.963	167.755	130.677	150.456	153.694	181.955	109.071	136.801	112.551	120.1	108.227	124.35	116.244	92.2277
ENSMUSG00000052681	Rap1b	129.651	118.987	124.995	71.9483	106.953	134.782	138.834	114.517	132.436	124.134	155.855	123.564	143.193	129.814	127.481	130.901	154.379	136.189	168.964	125.437
ENSMUSG00000019432	Ddx39b	129.584	121.431	118.097	50.6051	137.402	134.393	147.893	101.278	143.419	104.483	135.583	98.3039	147.605	165.198	118.686	143.812	143.936	147.461	171.004	131.502
ENSMUSG00000046727	Cystm1	129.277	128.351	135.3	84.1156	129.647	152.171	141.416	178.293	143.596	133.439	143.149	146.453	117.198	135.979	131.808	133.59	80.0795	128.508	94.5226	118.642
ENSMUSG00000037062	Sh3glb1	129.203	117.294	138.559	59.8668	151.551	143.94	157.381	123.297	125.567	109.301	125.761	128.297	166.201	142.049	122.127	119.765	137.1	129.654	144.376	112.771
ENSMUSG00000041736	Tspo	128.885	121.467	171.971	76.5757	126.412	128.033	146.698	175.958	124.214	131.25	145.108	167.51	112.516	158.865	122.808	113.496	136.924	70.9298	130.142	87.9409
ENSMUSG00000000149	Gna12	128.814	116.931	111.17	63.1473	141.403	157.136	146.75	140.245	135.473	121.368	141.962	93.8517	106.28	126.306	140.791	125.501	130.427	122.125	177.398	149.205
ENSMUSG00000039953	Clstn1	128.477	114.569	113.266	44.5085	164.626	172.233	163.275	105.134	176.02	127.862	118.168	95.0126	157.626	135.208	120.879	83.4156	147.798	114.14	189.199	98.126
ENSMUSG00000029103	Lrpap1	128.298	118.946	131.275	55.5116	148.157	143.423	160.557	152.24	140.52	116.904	132.587	95.8545	120.851	142.961	122.728	129.704	133.585	114.707	170.114	107.042
ENSMUSG00000038650	Rnh1	128.118	125.762	158.563	67.1171	137.609	134.585	147.012	126.913	136.968	137.886	147.343	111.667	113.614	149.568	105.375	116.581	149.977	102.209	146.862	118.641
ENSMUSG00000078429	Ctdsp2	128.038	95.716	94.4342	48.4984	121.943	136.299	122.859	104.399	131.215	109.856	135.231	99.1919	149.718	142.341	134.549	126.718	174.669	158.969	216.992	129.127
ENSMUSG00000017831	Rab5a	127.949	112.326	135.53	64.9617	131.683	144.074	157.993	112.285	132.908	107.557	150.992	111.333	145.864	127.996	120.367	130.483	144.17	132.643	147.197	120.673
ENSMUSG00000038058	Nod1	127.822	121.547	143.249	48.885	130.215	132.916	118.845	129.222	113.24	94.6526	100.727	83.3629	282.587	178.329	109.505	130.524	116.257	161.927	142.356	90.2651
ENSMUSG00000024091	Vapa	127.285	121.721	124.03	70.0498	135.966	136.082	141.047	155.596	163.149	130.142	131.331	129.576	135.789	138.052	116.783	113.289	119.14	129.826	122.057	104.785
ENSMUSG00000024097	Srsf7	126.991	117.606	124.438	65.7036	141.211	131.133	121.981	124.954	113.225	109.189	100.451	117.717	195.148	121.234	136.51	128.531	116.723	145.108	149.678	152.29
ENSMUSG00000022136	Dnajc3	126.877	107.066	118.867	52.2876	175.682	125.22	163.417	101.358	129.137	119.374	130.631	95.472	221.887	125.349	117.797	138.586	108.978	164.538	111.422	103.599
ENSMUSG00000026003	Acadl	126.698	117.987	138.555	78.7785	119.8	149.902	136.535	128.846	127.303	148.272	140.375	110.977	117.684	142.285	122.133	114.846	118.891	121.533	114.608	157.95
ENSMUSG00000014867	Surf4	126.461	118.547	120.979	63.2147	156.82	121.413	166.727	139.371	131.592	147.317	147.401	86.2877	141.895	125.716	113.915	113.586	141.096	114.072	148.338	104.48
ENSMUSG00000039218	Srrm2	126.424	75.7575	87.9275	33.8172	132.044	153.627	131.223	49.7515	142.762	83.8516	114.496	54.1452	206.772	168.632	108.871	166.562	155.317	193.945	212.761	129.786
ENSMUSG00000030120	Mlf2	126.108	123.195	118.608	77.0477	143.117	129.458	141.427	160.177	138.458	135.785	152.218	119.445	111.097	124.154	115.198	116.253	119.053	128.476	135.334	107.545
ENSMUSG00000034708	Grn	125.908	95.0682	107.101	60.5433	122.981	143.016	134.175	95.0073	136.959	101.207	122.096	96.3893	136.159	168.637	121.773	128.782	172.03	127.995	213.911	108.421
ENSMUSG00000060904	Arl1	125.779	136.407	129.448	53.8862	143.84	143.488	153.332	154.304	139.206	102.565	144.65	114.167	118.262	121.893	113.299	117.599	138.168	110.807	142.636	111.848
ENSMUSG00000022634	Yaf2	125.706	137.037	117.398	53.1511	110.402	134.297	178.631	144.055	147.752	135.293	171.55	116.465	90.9673	102.762	136.272	100.937	107.27	153.652	152.721	97.7918
ENSMUSG00000002741	Ykt6	125.639	122.705	146.239	66.3569	146.976	143.041	135.098	124.055	126.973	118.482	135.207	124.857	121.08	134.839	135.085	126.58	113.122	111.889	143.173	111.386
ENSMUSG00000030306	Tmtc1	125.18	134.963	128.005	48.3686	140.777	140.283	154.839	111.183	141.963	87.4333	119.588	89.5885	144.149	125.943	135.759	118.85	138.517	105.958	183.593	128.649
ENSMUSG00000020440	Arf5	125.178	120.62	148.398	76.9415	160.367	145.706	112.893	155.128	136.824	115.452	160.003	132.479	108.567	125.44	116.376	101.211	112.764	102.694	145.009	101.514
ENSMUSG00000079562	Maea	124.993	116.513	147.754	53.3468	139.359	118.595	137.773	123.621	133.915	129.316	125.737	108.912	147.308	141.978	117.674	124.314	125.438	121.459	142.871	118.988
ENSMUSG00000024844	Banf1	124.985	121.428	147.716	82.1235	147.822	134.352	179.974	166.962	176.043	110.737	138.314	97.8833	114.673	117.704	88.3255	94.6086	126.442	110.936	121.694	96.9757
ENSMUSG00000037805	Rpl10a	124.928	134.005	125.576	75.5936	123.466	106.069	140.386	171.444	143.293	137.795	126.381	152.98	111.153	124.175	108.988	108.84	120.87	116.271	142.331	104.009
ENSMUSG00000006299	Aamp	124.91	107.86	118.801	77.8962	138.016	137.28	132.587	128.856	123.896	128.437	138.964	131.619	124.245	133.903	107.972	124.862	124.521	137.641	147.521	108.405
ENSMUSG00000015714	Cers2	124.878	108.007	128.788	66.8228	133.633	133.49	160.433	116.029	137.372	124.514	135.097	89.028	152.428	153.257	122.351	117.404	131.003	116.108	125.765	121.151
ENSMUSG00000061518	Cox5b	124.547	130.42	121.218	86.3097	138.652	136.999	139.201	156.75	160.576	143.82	133.882	129.81	91.1487	114.966	113.361	100.355	125.17	119.906	135.185	88.6575
ENSMUSG00000019920	Lims1	124.476	105.743	124.071	53.3946	125.551	110.583	117.976	84.6865	101.157	92.9388	128.665	99.8508	354.948	102.78	112.17	103.797	122.358	175.604	149.944	98.8294
ENSMUSG00000056692	D17Wsu92e	124.263	116.418	120.98	56.2949	137.101	138.34	151.9	129.252	124.987	98.6757	137.215	123.488	152.558	131.58	113.641	123.452	122.605	129.017	136.485	117.005
ENSMUSG00000097084	Foxl1	124.252	114.697	110.563	72.6951	143.268	139.381	148.858	112.673	134.255	84.4846	157.376	89.0602	182.46	113.108	132.194	107.851	125.357	154.59	118.455	119.461
ENSMUSG00000040488	Ltbp4	124.104	82.5687	73.8539	35.1411	102.769	162.947	114.406	49.1294	122.291	51.9474	127.51	172.995	274.442	112.638	192.337	109.408	162.895	101.812	214.505	94.3759
ENSMUSG00000006998	Psmd2	123.905	112.285	131.412	44.1779	140.161	143.889	151.912	109.879	142.802	107.111	129.557	89.6185	122.182	127.358	117.33	132.038	141.184	131.236	159.439	120.616
ENSMUSG00000032383	Ppib	123.845	129.038	123.817	74.0754	135.152	127.706	143.661	180.58	150.175	141.58	138.267	94.9857	110.239	112.632	103.39	109.502	134.002	108.672	136.536	99.0356
ENSMUSG00000090213	Tmem189	123.779	116.417	109.828	58.2424	108.832	132.78	120.698	122.184	121.318	91.1853	166.874	102.454	165.495	146.326	113.227	157.427	129.499	141.821	151.542	95.6576
ENSMUSG00000021288	Klc1	123.767	114.097	136.439	49.3907	117.537	155.414	140.198	120.115	122.227	108.004	124.832	114.257	129.164	161.583	107.914	139.79	121.514	127.649	139.979	121.473
ENSMUSG00000026176	Ctdsp1	123.614	112.593	121.482	63.4688	134.918	130.441	134.152	127.458	134.768	123.278	146.379	92.9523	125.164	112.225	119.655	120.377	152.545	129.562	151.474	115.772
ENSMUSG00000027555	Car13	123.314	127.337	148.027	54.2965	160.596	148.4	126.294	126.066	115.774	103.657	157.149	93.284	128.112	142.417	118.813	117.698	120.917	122.657	126.026	105.451
ENSMUSG00000021606	Ndufs6	123.077	131.771	130.215	72.45	135.208	152.374	133.049	171.81	143.82	138.735	129.979	160.707	86.2523	122.37	111.384	99.5972	110.9	97.8867	123.177	86.7835
ENSMUSG00000090582	Gm17024	122.878	62.6689	130.885	33.2466	114.362	75.6991	202.432	22.425	219.833	101.422	135.993	75.6334	178.095	51.2177	154.252	146.681	120.594	179.05	200.545	129.654
ENSMUSG00000028128	F3	122.826	113.488	124.95	80.5239	132.001	75.0258	133.968	111.649	124.451	100.837	154.909	82.1825	149.245	87.5491	108.284	99.9219	143.017	184.019	166.288	161.387
ENSMUSG00000030824	Nucb1	122.675	108.399	111.604	65.7139	138.949	132.166	152.657	139.453	153.78	126.738	126.326	90.0107	126.203	126.261	109.408	117.757	136.203	115.892	151.41	101.887
ENSMUSG00000027932	Slc27a3	122.654	120.245	140.204	76.7566	109.227	121.63	178.322	154.18	165.886	199.731	175.951	72.3791	55.9974	123.863	116.992	103.328	145.938	62.1267	120.652	87.0259
ENSMUSG00000068823	Csde1	122.437	117.285	138.593	57.0072	131.992	136.313	140.645	130.266	122.825	108.508	134.133	115.108	156.673	115.452	110.727	130.337	123.879	121.245	120.062	115.248
ENSMUSG00000020315	Sptbn1	122.291	116.57	126.614	38.6548	138.101	178.173	148.35	111.167	121.721	100.905	119.462	79.3018	169.538	122.124	121.953	128.206	133.025	120.82	138.147	110.695
ENSMUSG00000021282	Eif5	121.875	120.565	123.387	48.8888	129.654	132.757	135.407	106.148	124.18	102.04	127.729	110.17	153.947	132.459	123.675	118.607	117.194	148.567	144.924	115.332
ENSMUSG00000089789	Rdh1	121.714	147.023	153.648	57.1173	125.202	140.481	128.636	137.445	143.502	108.866	129.924	83.6836	100.605	170.77	140.782	108.483	91.4655	94.0639	120.875	129.993
ENSMUSG00000013160	Atp6v0d1	121.7	117.451	121.745	74.6069	139.274	105.802	139.793	113.596	136.897	125.276	160.228	137.118	135.81	106.031	106.386	101.638	123.758	115.084	139.303	112.509
ENSMUSG00000091337	Eid1	121.613	138.815	130.682	64.5376	124.38	142.579	136.682	156.695	152.751	131.998	139.938	130.972	108.764	133.29	103.412	80.0667	112.52	117.041	107.896	97.6321
ENSMUSG00000036106	Prr5	121.612	133.44	116.787	63.0694	133.541	155.718	135.916	115.038	134.195	108.731	139.237	66.8236	113.573	164.173	121.274	140.688	115.112	119.118	126.322	107.873
ENSMUSG00000071172	Srsf3	121.572	107.972	113.715	57.4745	138.31	122.009	135.146	133.905	133.031	117.759	126.344	143.712	140.392	114.801	131.472	100.587	107.941	125.751	120.265	139.286
ENSMUSG00000032735	Ablim3	121.559	132.47	136.997	32.8774	118.919	146.526	161.054	96.5844	142.187	144.442	95.4565	104.224	206.292	133.477	103.028	124.877	136.626	99.6969	132.528	61.3508
ENSMUSG00000015575	Atp6v0e	121.549	119.952	144.473	78.5447	143.218	119.687	131.401	204.654	129.505	147.288	135.169	129.943	109.185	109.603	106.181	97.7358	98.3029	104.701	111.06	88.8339
ENSMUSG00000029062	Cdk11b	121.216	87.4858	102.705	57.7112	135.46	162.992	117.824	94.5079	109.064	101.177	116.952	124.125	147.745	154.405	107.537	139.601	125.785	147.104	156.535	114.384
ENSMUSG00000063856	Gpx1	121.192	110.09	130.625	74.7844	117.006	86.7675	140.239	140.98	135.227	113.818	100.18	178.114	93.4404	109.943	84.3965	137.027	132.397	132.409	167.884	117.326
ENSMUSG00000007458	M6pr	121.157	131.409	120.667	67.0468	132.47	125.676	139.166	125.165	127.133	134.977	132.903	117.005	117.63	122.06	111.27	101.813	128.958	116.896	141.871	107.87
ENSMUSG00000024513	Mbd2	121.073	114.223	111.726	61.5515	118.405	137.076	131.65	126.056	123.678	99.2899	140.504	97.3531	161.616	130.084	90.6816	136.033	130.885	142.13	133.815	113.639
ENSMUSG00000028936	Rpl22	121.06	117.685	110.183	82.3147	130.59	149.434	130.355	141.058	120.912	113.393	120.517	148.806	136.771	129.112	124.901	112.441	104.391	109.505	116.242	101.527
ENSMUSG00000001783	Rtcb	121.056	113.568	126.549	66.1594	140.183	132.853	139.268	144.742	121.433	140.808	137.064	124.622	108.792	111.372	107.788	115.871	132.02	108.923	134.312	93.7332
ENSMUSG00000022400	Rbx1	120.868	107.19	130.569	81.4895	147.461	115.859	116.066	141.268	140.814	118.199	138.258	142.437	126.934	116.705	120.756	94.1094	114.411	117.405	115.417	111.153
ENSMUSG00000040713	Creg1	120.85	130.213	127.422	64.322	152.026	123.547	137.098	153.87	133.367	131.748	144.006	87.0472	105.589	131.055	90.8014	107.99	111.452	123.046	126.341	115.205
ENSMUSG00000008763	Man1a2	120.791	92.5457	102.1	46.5917	121.596	126.387	113.801	119.6	100.639	90.176	106.508	82.0628	111.445	111.119	127.386	128.875	177.539	163.933	219.937	152.782
ENSMUSG00000032431	Crtap	120.676	138.551	117.27	56.1806	121.095	119.35	143.206	100.441	148.332	149.012	136.089	95.1992	99.7384	128.149	99.8328	116.674	141.282	114.595	169.414	98.4356
ENSMUSG00000032649	Colgalt2	120.539	105.314	80.1681	38.348	126.527	109.503	96.1213	141.213	98.9094	82.5952	130.192	102.016	172.003	121.65	100.979	114.565	211.816	116.507	244.657	97.1478
ENSMUSG00000032599	Ip6k2	120.527	95.7778	117.56	73.4788	110.253	127.352	104.571	102.958	121.243	109.552	134.455	106.142	152.538	112.443	112.374	112.508	134.766	165.022	199.157	97.8602
ENSMUSG00000003458	Ncstn	120.444	101.141	119.804	44.6486	124.575	141.66	148.08	113.846	143.724	107.77	117.843	88.3774	124.373	137.15	116.656	95.1721	146.717	126.239	184.916	105.744
ENSMUSG00000022956	Atp5o	120.341	129.592	136.326	70.6074	132.061	135.508	130.283	167.366	128.423	122.561	127.614	167.728	97.6836	116.737	102.957	106.395	110.643	98.1281	123.466	82.4004
ENSMUSG00000042524	Sun2	120.299	101.838	113.302	56.6698	101.122	151.157	131.344	104.785	126.404	105.207	120.264	104.948	166.033	139.585	118.594	121.599	141.612	123.611	144.095	113.521
ENSMUSG00000072704	Smim10l1	120.288	120.693	128.109	51.7808	127.967	154.619	138.745	151.312	120.221	104.404	129.747	124.062	124.128	126.863	95.565	109.135	117.031	131.482	118.977	110.634
ENSMUSG00000028609	Magoh	120.286	121.192	143.561	78.0944	149.924	136.74	113.282	165.768	120.065	102.411	134.711	148.145	100.232	128.557	131.534	97.03	107.004	113.874	95.4597	97.8577
ENSMUSG00000025147	Mob2	120.13	122.857	132.701	60.6375	137.553	133.289	117.286	152.848	120.961	132.295	139.476	117.274	109.816	129.606	98.5787	125.368	131.675	108.188	122.689	89.377
ENSMUSG00000002395	Use1	120.01	119.785	112.866	84.414	108.573	153.631	118.613	134.715	119.669	114.139	129.158	160.3	144.983	122.356	127.682	119.462	106.998	89.1441	116.671	97.0227
ENSMUSG00000035275	Raver2	119.932	103.09	116.847	44.1278	132.177	120.937	189.982	114.514	173.538	116.136	106.954	116.388	132.6	183.971	64.2616	113.646	145.975	95.1755	98.9279	109.451
ENSMUSG00000029684	Wasl	119.854	100.12	113.625	56.6583	125.706	124.501	129.266	88.4368	108.274	90.4352	133.012	96.0597	124.067	130.768	132.81	125.998	156.906	132.959	177.511	130.113
ENSMUSG00000022403	St13	119.812	111.398	115.6	60.8146	147.43	111.227	139.308	143.516	116.627	107.141	139.1	103.416	203.485	106.672	80.6662	107.832	108.066	137.523	114.707	121.905
ENSMUSG00000024664	Fads3	119.68	124.455	117.299	57.3059	132.831	130.778	134.281	142.363	139.587	110.378	128.068	86.5693	101.931	121.09	109.12	111.071	132.002	119.815	169.112	105.866
ENSMUSG00000030259	Rassf8	119.552	115.084	129.083	52.2639	123.58	114.01	140.355	89.8365	112.721	69.4221	101.478	118.467	342.564	88.0647	101.165	135.005	88.9295	138.454	85.8822	125.117
ENSMUSG00000008140	Emc10	119.474	111.671	112.181	77.6409	122.858	148.426	128.858	114.088	140.884	136.768	114.04	105.491	114.925	133.892	103.433	98.5897	131.545	131.684	148.378	94.6474
ENSMUSG00000031231	Cox7b	119.156	118.709	132.348	80.951	151.73	123.272	121.098	166.126	143.237	137.248	132.246	112.719	104.085	124.762	112.061	85.8019	113.649	125.608	97.1886	81.1217
ENSMUSG00000025232	Hexa	119.134	117.893	101.358	58.3788	108.672	116.529	130.631	144.201	133.481	116.073	113.314	114.589	128.873	128.572	97.3126	120.167	122.966	133.708	156.36	120.464
ENSMUSG00000026510	Trp53bp2	119.054	102.845	100.015	51.779	131.154	137.471	129.006	92.7282	124.922	80.1969	134.266	93.3105	139.252	130.722	123.785	153.117	125.704	140.216	150.033	121.5
ENSMUSG00000034187	Nsf	118.967	137.551	147.405	56.3278	152.819	173.492	33.467	131.813	19.5473	125.041	157.097	104.934	242.13	22.7789	281.978	18.4013	24.196	131.542	178.721	121.127
ENSMUSG00000003955	Fam162a	118.946	101.052	110.236	66.676	141.93	89.8739	124.594	145.284	117.931	131.88	124.334	185.255	123.861	136.247	115.736	115.324	96.0656	117.57	130.926	85.2053
ENSMUSG00000024194	Cuta	118.916	115.177	147.863	84.0778	131.535	124.648	129.462	136.957	116.868	93.3875	140.485	98.8682	105.579	98.3365	131.142	107.507	119.069	123.973	152.293	102.182
ENSMUSG00000041881	Ndufa7	118.913	116.564	113.301	83.2554	136.151	119.129	130.556	167.537	131.921	134.67	130.117	166.235	100.382	128.808	129.046	90.9253	100.426	95.5024	108.94	75.8723
ENSMUSG00000062014	Gmfb	118.647	117.041	137.41	51.9044	125.135	136.937	136.38	110.834	119.752	94.1546	124.9	117.32	134.108	121.256	111.005	104.295	144.158	131.774	132.074	103.853
ENSMUSG00000024052	Lpin2	118.634	97.4619	138.215	36.192	152.944	116.427	123.192	88.6387	122.305	86.766	93.0926	71.6384	270.46	115.244	89.4821	110.234	121.403	184.053	121.593	114.703
ENSMUSG00000033020	Polr2f	118.596	119.413	121.741	90.2401	130.171	109.071	106.456	148.371	131.797	149.624	124.512	129.816	94.6424	132.638	110.023	114.843	110.457	97.7747	143.252	88.4891
ENSMUSG00000030654	Arl6ip1	118.588	110.312	112.49	53.5284	145.614	117.848	149.846	128.652	124.032	136.056	149.466	116.382	109.501	121.187	99.2462	127.615	125.734	102.543	116.878	106.236
ENSMUSG00000034908	Sidt2	118.568	84.725	87.2053	48.6031	107.345	137.205	127.999	92.0939	121.903	90.6974	127.447	89.741	147.74	124.718	106.48	159.667	144.379	137.143	207.9	109.809
ENSMUSG00000033577	Myo6	118.52	104.527	106.529	40.7361	126.166	149.785	133.072	95.4614	118.803	96.8275	114.937	97.4641	148.434	129.719	121.856	115.069	148.799	122.491	167.979	113.225
ENSMUSG00000027303	Ptpra	118.326	123.608	113.75	47.5805	116.022	135.266	145.253	126.567	126.265	111.972	131.411	96.2346	118.388	129.947	107.28	106.502	134.024	120.759	149.752	107.611
ENSMUSG00000024393	Prrc2a	118.172	77.9992	89.0223	38.4795	139.708	150.065	135.042	75.6978	123.304	79.6945	111.052	76.0384	163.281	155.06	108.818	124.029	155.788	148.027	173.584	120.573
ENSMUSG00000042613	Pbxip1	118.13	103.469	113.231	50.212	108.804	153.658	133.117	97.969	138.364	101.646	122.035	104.683	105.438	138.082	120.465	104.388	152.17	127.923	166.931	101.888
ENSMUSG00000027035	Cers6	118.097	121.385	127.975	37.9182	123.823	144.435	142.868	83.6464	124.629	85.3763	104.022	84.4397	175.874	151.341	98.4967	120.084	125.14	140.118	115.4	136.872
ENSMUSG00000037058	Paip2	117.941	103.792	117.007	66.5468	122.251	132.294	118.982	145.756	122.567	125.208	129.855	128.845	123.535	124.406	114.985	104.496	113.912	119.515	127.468	99.4539
ENSMUSG00000026970	Rbms1	117.917	111.145	109.363	52.7517	118.768	131.433	129.587	83.8782	133.604	97.8608	125.023	111.861	162.27	142.436	122.976	125.588	124.644	122.928	126.675	107.638
ENSMUSG00000068290	Ddrgk1	117.887	124.686	117.826	60.2922	128.865	142.368	133.667	148.32	115.601	110.858	136.586	122.606	115.786	127.888	85.723	122.633	106.281	123.124	115.8	100.943
ENSMUSG00000022246	Rai14	117.785	110.4	125.579	45.9157	143.688	116.88	137.533	117.406	107.081	111.22	139.336	89.1371	166.762	114.895	114.403	129.73	123.157	126.932	120.363	97.4918
ENSMUSG00000020519	Sap30l	117.552	109.075	125.017	54.2258	107.159	131.893	131.659	116.935	121.621	105.975	133.936	118.389	104.741	138.327	96.7433	117.115	125.116	128.489	145.806	121.27
ENSMUSG00000029467	Atp2a2	117.481	83.2784	93.7978	44.2662	170.606	121.594	169.355	112.363	112.371	104.92	116.85	64.9748	245.868	101.606	96.6523	91.6598	107.098	139.242	141.353	114.279
ENSMUSG00000049339	Retreg2	117.422	92.675	101.855	58.0837	123.449	128.895	133.164	122.522	150.493	126.437	125.278	105.559	127.384	151.099	107.288	97.278	118.392	126.805	124.887	109.472
ENSMUSG00000037868	Egr2	117.38	112.624	112.788	66.3014	146.533	100.971	126.963	90.3448	126.881	78.6341	110.017	103.52	175.469	103.531	153.676	100.048	143.317	117.231	158.421	102.957
ENSMUSG00000006941	Eif1b	117.19	120.832	144.061	81.6774	113.687	119.409	119.111	157.457	124.51	105.142	116.085	139.012	110.436	108.065	112.664	93.9074	107.356	111.316	111.009	130.868
ENSMUSG00000055850	Rnf181	117.179	105.588	118.327	58.9286	142.656	123.813	114.874	128.624	114.483	98.0594	133.485	103.653	107.62	120.649	120.526	139.221	132.091	136.719	130.125	96.9503
ENSMUSG00000032737	Inppl1	117.172	95.0009	98.5932	50.8504	118.245	160.357	146.747	95.127	133.442	91.2359	111.319	91.0914	122.553	140.156	117.982	135.229	127.112	120.005	158.008	113.223
ENSMUSG00000002625	Akap8l	117.135	93.6536	100.146	52.2864	105.852	147.743	121.476	85.3681	121.535	95.1122	103.905	70.1589	147.49	153.676	115.866	162.219	139.001	138.325	151.038	120.71
ENSMUSG00000026604	Ptpn14	116.852	98.0756	110.548	36.1238	137.994	150.027	128.995	80.7073	121.838	76.914	102.151	70.2657	254.48	145.558	107.649	127.768	106.762	135.486	127.806	101.03
ENSMUSG00000025651	Uqcrc1	116.677	130.497	125.142	64.0173	143.191	124.462	122.966	141.506	151.18	122.487	136.211	104.23	87.4209	114.153	113.781	109.773	109.901	94.2716	130.732	90.9449
ENSMUSG00000013858	Tmem259	116.508	107.819	115.511	65.5352	124.892	121.586	129.751	117.849	127.803	132.051	122.11	103.106	127.116	123.107	111.259	133.627	103.274	107.026	133.886	106.344
ENSMUSG00000061613	U2af1	116.504	102.426	120.362	69.7947	112.701	114.042	118.988	129.967	132.508	124.787	107.627	130.694	125.855	87.3269	95.9328	147.327	112.125	120.931	142.262	117.928
ENSMUSG00000047514	Tspyl1	116.366	108.892	138.558	58.723	149.502	129.305	123.482	128.691	116.745	117.522	129.918	105.639	128.15	124.666	91.3994	110.163	114.524	118.371	116.086	100.627
ENSMUSG00000021796	Bmpr1a	116.347	113.215	108.992	45.6888	126.17	141.203	137.017	96.8077	120.761	86.0764	122.719	98.298	132.093	116.447	128.112	101.472	138.741	127.221	152.142	117.409
ENSMUSG00000037373	Ctbp1	116.238	115.848	123.148	53.2486	122.305	122.002	127.671	112.891	140.424	121.309	126.622	90.7141	124.403	135.906	107.579	115.364	120.165	118.785	125.608	104.533
ENSMUSG00000014077	Chp1	116.027	106.872	122.403	56.0164	118.398	125.36	144.535	115.337	117.4	121.717	113.45	98.4612	172.72	106.869	93.0086	115.491	116.714	125.517	144.535	89.7144
ENSMUSG00000046364	Rpl27a	115.925	130.641	115.3	78.321	113.603	129.083	131.659	163.856	111.259	117.858	125.278	154.456	122.875	110.051	103.564	85.0752	100.691	115.939	99.0868	93.9793
ENSMUSG00000098132	Rassf10	115.887	125.015	100.314	46.9814	127.537	122.936	139.804	107.393	125.349	110.979	119.311	111.966	227.717	111.685	70.9588	104.791	126.242	148.326	87.0605	87.4912
ENSMUSG00000017188	Coa3	115.806	132.253	123.976	64.3682	134.867	132.796	140.917	149.295	125.944	129.09	116.701	157.043	105.715	131.002	107.647	84.6609	94.1498	89.0812	99.3391	81.4601
ENSMUSG00000024072	Yipf4	115.686	104.142	115.728	67.3775	129.228	150.162	124.053	108.474	123.842	114.728	122.349	116.34	137.867	126.214	114.895	98.4562	117.851	114.343	116.764	95.2267
ENSMUSG00000045136	Tubb2b	115.09	142.292	166.327	55.2502	145.143	134.182	154.768	135.798	131.302	118.75	86.2578	105.718	152.199	162.368	67.7032	90.4261	98.3363	77.6865	83.2155	78.9793
ENSMUSG00000084124	Gm13588	115.069	132.547	158.292	63.5359	123.768	157.162	127.13	109.215	97.0911	119.881	114.193	147.36	127.573	154.807	86.7861	91.5063	125.855	94.8717	77.5303	77.2146
ENSMUSG00000022365	Derl1	115.02	111.131	101.064	55.6194	137.488	104.548	140.865	127.65	124.891	120.567	130.737	113.2	127.063	122.542	100.029	116.518	112.05	121.406	110.316	107.704
ENSMUSG00000003559	As3mt	115.002	122.026	109.723	50.4446	132.552	127.326	145.677	130.094	124.81	115.503	125.459	100.61	95.9904	128.017	110.154	130.095	111.412	108.467	118.259	98.4255
ENSMUSG00000008348	Ubc	114.974	46.9878	49.6352	84.814	59.9608	43.3757	140.716	90.0251	171.592	147.401	162.298	178.072	266.617	70.958	47.3594	49.9771	140.031	166.566	137.645	130.469
ENSMUSG00000022437	Samm50	114.973	114.892	138.296	61.9594	127.05	142.417	135.39	123.444	104.566	130.497	120.843	117.054	92.1533	132.172	109.792	115.367	121.745	88.3983	121.64	86.8145
ENSMUSG00000031586	Rbpms	114.916	107.135	103.184	63.6152	105.847	106.773	118.121	96.2546	123.491	92.4949	130.538	87.8307	117.378	113.533	112.115	124.357	136.605	147.19	168.679	128.254
ENSMUSG00000028771	Ptpn12	114.787	106.978	101.792	44.337	115.838	121.931	131.493	90.5482	113.504	82.3375	124.33	117.056	165.772	111.335	113.77	113.5	126.387	139.353	141.886	118.797
ENSMUSG00000028525	Pde4b	114.565	108.357	109.73	51.742	129.63	133.615	136.833	77.5697	123.576	88.5602	110.093	96.1206	160.614	118.116	107.895	120.698	137.535	135.984	135.675	94.3968
ENSMUSG00000002981	Clptm1	114.483	123.454	117.642	57.8494	125.317	122.375	136.788	126.818	131.368	113.427	115.629	92.512	116.168	135.737	110.72	98.4926	128.195	98.3972	134.184	90.0997
ENSMUSG00000059291	Rpl11	114.453	104.622	107.855	89.895	108.436	123.429	117.656	153.891	103.42	113.209	126.976	198.944	94.5227	95.7371	128.385	108.977	96.5454	101.674	112.191	88.233
ENSMUSG00000024856	Cdk2ap2	114.392	86.2069	106.205	63.0818	158.273	86.3427	139.951	144.453	124.236	149.714	130.979	112.602	157.513	92.3741	101.503	95.5044	92.467	131.214	103.017	97.8196
ENSMUSG00000086841	2410006H16Rik	114.307	117.235	130.982	92.2359	100.607	117.388	114.711	137.912	111.024	114.26	97.7204	216.294	131.569	70.0425	91.3783	92.4095	89.0594	123.684	100.403	122.913
ENSMUSG00000054455	Vapb	114.196	101.506	113.748	64.4023	145.755	146.553	133.271	157.787	119.266	87.1102	108.477	104.059	116.469	115.968	117.467	100.019	116.533	110.358	127.962	83.0154
ENSMUSG00000013611	Snx31	114.022	276.319	122.414	124.67	120.483	1.31435	121.674	0.645881	112.093	100.883	110.414	107.313	111.679	0.803938	99.9946	217.554	155.742	0.895133	207.119	174.401
ENSMUSG00000051223	Bzw1	114.013	116.742	115.159	52.0611	125.846	117.96	133.184	115.133	134.875	110.799	137.964	95.6602	103.174	110.438	110.464	111.153	129.659	109.087	116.255	120.643
ENSMUSG00000022257	Laptm4b	113.663	92.2479	103.174	41.0786	110.82	98.2674	121.541	108.201	135.887	159.634	105.354	130.752	123.947	136.289	85.0877	74.5499	140.552	192.102	122.512	77.61
ENSMUSG00000039384	Dusp10	113.508	87.6332	106.718	67.7614	143.375	90.1109	133.39	92.4011	120.215	86.3012	134.331	111.25	166.455	59.8736	91.2253	96.3578	127.351	144.229	192.288	105.379
ENSMUSG00000026748	Plxdc2	113.34	126.794	106.326	41.6509	120.477	130.167	146.75	86.8802	121.432	77.7379	102.11	79.8007	141.747	139.855	97.2456	115.286	159.428	98.8468	164.925	96.0034
ENSMUSG00000048578	Mlec	113.218	109.72	113.455	44.371	147.674	119.465	155.931	131.893	126.163	114.132	131.891	72.3222	124.954	116.213	95.1833	106.971	100.989	124.593	117.513	97.7059
ENSMUSG00000047126	Cltc	113.117	108.621	111.113	39.381	125.214	131.882	153.394	88.3135	126.708	93.2046	116.722	77.8654	147.624	113.444	110.043	98.9431	131.002	115.019	143.401	117.323
ENSMUSG00000085148	Mir22hg	112.552	94.4535	117.504	51.2205	147.634	109.98	109.641	89.4406	102.778	63.1155	122.591	109.613	108.325	136.42	109.661	96.3613	138.1	144.401	202.517	84.7251
ENSMUSG00000044447	Dock5	112.531	106.313	107.954	32.5616	123.859	130.135	159.794	82.6313	107.006	67.6612	79.2908	75.4707	240.373	178.243	93.0237	99.2858	92.1414	158.158	113.794	90.3906
ENSMUSG00000035199	Arl6ip5	112.515	92.8678	114.33	64.1017	133.709	102.05	108.687	132.775	108.894	123.381	122.179	112.121	101.231	127.242	100.521	102.185	131.524	120.551	129.414	110.016
ENSMUSG00000087679	Tmem250-ps	112.437	103.914	108.544	58.7253	112.235	123.375	122.366	123.934	125.671	121.391	126.39	97.3934	113.871	132.044	113.167	103.961	118.634	110.085	122.052	98.5563
ENSMUSG00000024854	Pold4	112.333	105.19	127.071	72.397	120.516	112.212	151.294	130.081	132.801	139.293	125.119	66.3415	111.328	118.904	84.3782	144.005	101.34	112.354	103.777	75.9297
ENSMUSG00000016534	Lamp2	112.235	103.193	111.378	46.3884	126.623	115.752	143.039	113.539	120.589	122.32	118.426	100.931	130.039	113.313	112.306	93.5813	124.168	112.023	129.659	95.2018
ENSMUSG00000037260	Hgsnat	112.185	95.4759	116.686	60.0776	109.262	137.833	127.683	131.699	120.748	105.922	137.601	76.8932	104.972	111.136	128.908	104.359	117.991	107.281	136.14	100.838
ENSMUSG00000020361	Hspa4	112.163	113.485	111.942	43.2637	128.523	138.704	149.382	117.793	117.02	92.9771	109.477	87.492	149.31	118.376	105.112	97.3609	117.145	126.438	113.129	94.1757
ENSMUSG00000053119	Chmp3	112.06	113.816	123.946	53.261	132.298	121.977	135.095	135.321	125.964	116.003	114.925	96.204	119.699	99.6718	99.777	111.477	116.429	100.07	121.537	91.6699
ENSMUSG00000031021	Tmem9b	111.818	98.5582	121.654	59.1154	130.096	131.878	135.797	121.727	110.253	115.074	128.76	102.355	113.996	126.054	109.499	96.0131	112.372	97.5473	120.127	93.6725
ENSMUSG00000025410	Dctn2	111.795	115.043	129.804	57.946	122.785	124.864	117.958	132.944	127.674	115.436	118.06	90.027	102.893	131.387	105.107	101.65	117.208	91.1809	125.239	96.895
ENSMUSG00000024750	Zfand5	111.698	90.2074	108	55.0614	121.492	101.129	151.735	98.4443	115.573	99.9357	116.764	104.13	125.321	89.8081	110.961	120.035	134.051	122.335	139.335	117.935
ENSMUSG00000027087	Itgav	111.683	105.435	118.334	35.8828	116.722	152.426	148.55	82.1225	116.189	95.6265	96.0527	93.8215	170.524	129.595	119.89	98.4681	114.517	112.819	117.765	97.2431
ENSMUSG00000032050	Rdx	111.594	103.441	115.227	44.3358	124.84	145.107	126.234	99.1168	115.542	95.8333	119.182	116.206	119.317	120.789	110.04	104.494	119.429	120.629	102.325	118.194
ENSMUSG00000074748	Atxn7l3b	111.516	101.994	109.781	52.5981	137.41	121.749	116.607	101.865	115.368	88.396	111.07	109.133	125.488	124.659	96.4209	110.253	125.877	114.769	137.885	117.48
ENSMUSG00000066362	Rps13-ps1	111.49	155.213	149.971	124.83	143.427	152.263	86.7628	207.301	77.3119	1.61513	0	172.702	72.7542	149.117	164.499	48.6786	72.6736	142.226	137.73	59.2334
ENSMUSG00000042712	Tceal9	111.473	96.9458	97.2573	66.6984	110.639	90.4828	124.399	121.868	164.821	145.382	117.229	190.507	107.285	85.7055	83.5685	90.5357	115.775	125.09	113.433	70.3643
ENSMUSG00000020485	Supt4a	111.379	94.2632	103.885	77.8808	120.722	132.489	112.719	135.053	111.222	148.513	131.155	126.1	108.914	113.433	93.0243	124.425	96.7018	85.6448	114.267	85.7862
ENSMUSG00000045983	Eif4g1	111.321	94.8591	106.89	44.1406	118.037	119.912	133.705	95.3615	110.923	96.3233	119.774	79.1275	127.908	123.445	109.475	126.108	124.034	132.854	142.753	109.469
ENSMUSG00000078453	Abracl	111.319	105.587	126.145	57.0302	124.184	93.9046	108.677	124.961	96.3188	102.137	116.684	170.31	97.3311	86.5043	95.177	98.6397	144.223	110.297	151.939	105.011
ENSMUSG00000050052	Tdrp	111.009	104.564	131.335	62.1733	139.182	105.219	106.11	83.6908	117.421	101.793	135.538	101.595	156.028	80.2434	103.819	109.709	117.961	123.387	143.486	85.9123
ENSMUSG00000043733	Ptpn11	110.993	107.093	133.165	39.5832	135.502	136.084	130.461	113.58	105.682	98.9038	119.403	79.0147	131.46	112.93	101.545	114.089	108.377	119.345	125.876	96.7715
ENSMUSG00000066877	Nck2	110.827	91.6472	119.067	55.4659	121.404	139.869	129.585	98.388	113.312	112.128	121.533	94.6263	119.573	129.964	107.586	123.162	93.8512	124.235	97.0463	113.27
ENSMUSG00000020841	Cpd	110.726	94.3793	109.038	36.9834	123.931	135.669	147.142	90.7282	126.27	96.7023	117.7	75.1201	139.706	115.96	130.262	97.9728	130.114	102.281	133.97	99.8717
ENSMUSG00000004665	Cnn2	110.715	90.4548	87.8013	51.93	130.08	84.4486	84.0264	121.24	105.853	75.4581	128.959	105.83	114.936	120.901	86.9479	101.759	219.349	97.4526	200.068	96.0878
ENSMUSG00000041130	Zfp598	110.699	99.629	95.6636	51.2335	100.802	113.286	128.851	94.4176	135.886	89.6771	111.522	82.342	134.868	122.994	101.601	124.782	114.904	140.482	143.515	116.829
ENSMUSG00000048307	Ankrd46	110.635	119.168	112.823	68.6202	125.274	75.8072	121.943	66.4585	112.293	98.8505	118.062	70.1543	97.1488	87.2601	97.4522	143.179	174.328	65.7687	208.526	138.946
ENSMUSG00000025982	Sf3b1	110.622	92.7853	89.8013	39.1557	105.504	108.12	122.532	79.5184	113.55	91.0685	118.133	80.7674	146.976	106.104	114.371	121.513	120.068	148.922	172.33	130.604
ENSMUSG00000029287	Tgfbr3	110.497	93.2491	85.1037	45.4638	106.293	141.421	122.438	73.0202	97.996	72.9869	104.091	96.5791	152.634	135.021	113.086	114.651	142.12	126.494	148.341	128.46
ENSMUSG00000041740	Rnf10	110.476	91.1999	107.588	47.2303	116.302	122.378	129.506	105.802	117.681	100.352	117.299	89.3941	128.616	120.985	103.453	106.57	127.655	115.103	147.729	104.203
ENSMUSG00000093904	Tomm20	110.351	108.969	109.688	57.1558	117.344	108.186	118.865	112.871	107.616	98.8537	123.581	86.3025	132.384	104.367	111.413	104.427	132.895	111.944	148.176	101.623
ENSMUSG00000028530	Jak1	110.134	97.4682	110.262	37.9665	119.929	137.589	140.256	107.996	115.578	94.2793	121.938	79.3025	145.787	123.74	105.965	108.878	107.705	110.164	126.361	101.378
ENSMUSG00000076432	Ywhaq	109.97	115.029	122.008	60.4546	118.401	122.392	127.941	117.322	129.432	114.046	128.389	96.6968	102.298	117.058	94.1703	93.2737	108.638	108.037	120.376	93.4705
ENSMUSG00000028646	Rragc	109.91	93.5257	115.549	43.5895	113.631	118.689	117.501	94.5025	113.249	94.7029	124.946	104.391	102.877	125.274	116.332	123.822	120.733	121.558	131.185	112.231
ENSMUSG00000096842	Gm10736	109.863	101.137	89.6155	102.947	107.756	136.733	147.494	113.416	122.111	105.832	112.938	203.447	63.7603	79.2281	94.3447	86.1567	110.225	134.729	76.2426	99.2759
ENSMUSG00000050199	Lgr4	109.778	108.94	89.9971	45.0659	109.543	130.679	122.41	88.1498	116.534	79.7278	113.352	87.6315	115.905	110.718	122.334	122.694	142.534	116.239	153.565	109.754
ENSMUSG00000054509	Parp4	109.611	71.4975	71.9052	29.7179	97.8087	126.361	107.433	69.5166	94.3228	69.7684	80.0157	74.1974	359.936	140.63	92.1002	98.721	115.839	159.208	133.901	89.7343
ENSMUSG00000020153	Ndufs7	109.511	118.267	121.77	72.4994	116.708	116.893	109.943	164.286	111.694	143.327	121.523	121.083	90.758	105.885	102.407	86.8618	98.7177	88.5042	111.115	78.4731
ENSMUSG00000030410	Dmwd	109.285	84.0088	95.2473	43.4108	101.74	119.807	137.908	82.7765	118.766	106.068	132.818	123.72	122.005	132.493	104.631	133.238	118.65	116.577	125.639	76.9039
ENSMUSG00000038812	Trmt112	109.194	101.665	99.4523	79.7776	95.3515	100.853	123.515	134.099	128.344	127.029	130.208	137.654	98.8954	99.7843	108.843	96.0215	100.526	94.5521	111.511	106.603
ENSMUSG00000009013	Dynll1	109.164	107.555	111.075	72.5295	127.948	88.6381	95.4391	130.33	89.0667	80.1367	134.685	121.141	142.314	96.589	109.622	94.7874	107.43	105.584	119.367	139.88
ENSMUSG00000055723	Rras2	108.968	111.173	144.756	60.721	121.951	114.576	97.5633	121.553	95.299	72.6153	91.0286	117.354	181.242	122.287	103.502	96.1017	101.718	125.669	113.216	78.0744
ENSMUSG00000027189	Trim44	108.812	101.044	111.462	34.301	125.159	122.323	145.584	122.665	122.567	102.114	126.87	80.1582	124.826	113.773	82.3677	99.9998	113.466	123.352	114.998	100.401
ENSMUSG00000039515	Ptpa	108.777	99.2818	95.5073	53.7852	118.481	127.39	118.438	135.601	119.788	105.749	120.387	116.499	100.016	132.437	112.972	106.027	116.221	92.7561	116.669	78.7625
ENSMUSG00000019179	Mdh2	108.659	103.712	113.51	57.7923	125.543	122.633	118.682	121.31	127.589	115.295	106.683	110.343	103.966	117.596	107.538	106.845	109.737	93.4252	116.835	85.4799
ENSMUSG00000030603	Psmc4	108.652	107.278	118.693	57.7105	133.99	130.979	117.232	132.483	128.831	118.61	117.343	97.767	100.316	106.438	96.4693	98.7355	94.97	108.455	111.625	86.4706
ENSMUSG00000021963	Sap18	108.533	116.177	107.226	83.1154	113.504	123.572	107.119	136.176	98.6138	88.6807	122.725	130.989	114.045	105.614	91.3215	92.214	98.2642	118.645	116.768	97.3592
ENSMUSG00000046691	Chtf8	108.529	109.291	121.828	47.7281	124.279	112.039	123.434	115.894	135.736	104.074	103.876	97.1901	126.104	125.535	89.7153	119.432	102.992	104.852	99.2329	98.8182
ENSMUSG00000063229	Ldha	108.379	113.003	144.567	71.2895	123.965	119.355	95.8382	141.172	91.1571	106.878	101.664	78.8962	103.506	91.3815	95.8329	102.529	116.236	106.822	157.028	98.0762
ENSMUSG00000036206	Sh3bp4	108.274	104.503	105.561	40.9654	109.921	118.83	129.459	96.6824	117.381	99.9696	121.401	99.0882	119.609	116.712	100.521	109.402	119.07	95.9766	132.317	119.842
ENSMUSG00000053907	Mat2a	108.233	86.446	93.8249	62.7307	112.777	106.124	94.1526	88.5524	95.5436	95.4215	117.724	60.9308	131.393	144.269	121.088	107.286	167.582	142.166	155.023	73.3836
ENSMUSG00000027502	Rtf2	108.125	127.714	139.929	51.9053	120.185	101.873	126.506	101.013	119.44	126.241	120.817	80.242	91.924	132.843	84.8156	107.91	99.0227	113.483	107.962	100.553
ENSMUSG00000029146	Snx17	107.955	98.6935	121.89	65.7425	125.803	119.773	109.859	133.048	111.44	93.2612	108.689	89.1364	120.404	114.105	110.141	95.4697	118.279	99.7637	118.323	97.3168
ENSMUSG00000021281	Tnfaip2	107.888	112.997	122.878	37.6601	132.961	124.341	134.563	84.4164	97.4106	80.0247	109.208	88.5511	92.6895	164.099	110.621	127.579	128.535	83.8796	149.222	68.2423
ENSMUSG00000031701	Dnaja2	107.88	109.818	110.296	53.8595	131.593	113.23	123.018	102.341	111.79	102.849	98.3811	89.6357	109.403	107.639	103.207	99.8898	120.792	114.361	138.568	109.053
ENSMUSG00000033174	Mgll	107.859	24.4251	137.955	78.3618	19.1878	141.193	21.1	286.301	25.4039	21.1801	30.5596	115.332	139.082	316.719	259.147	146.187	125.012	11.061	137.235	13.8834
ENSMUSG00000048277	Syngr2	107.849	92.3576	108.347	59.6505	116.546	117.548	117.503	109.11	121.872	112.96	124.809	88.4453	107.085	128.872	101.407	97.9921	121.773	101.27	125.167	96.4251
ENSMUSG00000034484	Snx2	107.72	100.505	124.065	54.5314	122.393	116.672	115.474	115.15	115.337	121.621	108.528	95.9122	100.425	132.677	95.192	106.584	113.639	97.3949	121.066	89.5111
ENSMUSG00000005312	Ubqln1	107.683	100.014	112.78	51.1941	128.628	118.138	130.474	115.629	110.899	97.7438	111.1	90.6271	156.137	104.739	92.7558	89.3624	115.292	113.358	108.968	98.1448
ENSMUSG00000049882	Vcpkmt	107.628	108.007	126.013	55.8863	113.097	160.743	92.5551	122.542	84.1488	82.5999	100.25	140.409	119.091	135.992	93.0562	135.49	90.5918	97.7425	97.9766	88.7394
ENSMUSG00000017631	Abr	107.567	113.052	107.123	42.792	113.046	133.422	127.038	93.5599	117.153	85.398	118.874	68.7824	106.467	132.545	97.5738	135.646	109.873	133.363	124.635	83.4306
ENSMUSG00000042312	S100a13	107.229	104.142	108.237	76.572	98.4322	125.043	115.797	192.512	91.1706	115.301	114.734	142.333	61.957	122.574	107.255	72.8416	95.9101	97.9847	107.627	86.9185
ENSMUSG00000031029	Eif3f	107.112	92.8426	103.346	56.8764	105.538	124.409	119.253	110.342	98.0818	101.141	117.199	116.265	129.02	115.352	121.076	102.006	113.292	89.5126	124.451	95.1208
ENSMUSG00000027775	Mfsd1	107.056	97.8165	105.93	46.1341	126.431	115.622	131.747	112.758	114.096	96.1203	109.318	99.5311	97.5175	108.038	103.066	112.082	133.878	98.7077	129.612	95.6535
ENSMUSG00000021756	Il6st	107.018	98.5006	102.268	37.7769	120.151	139.496	124.691	91.1194	109.513	86.2069	104.003	71.5397	167.368	111.621	95.1001	99.5303	118.564	115.503	144.797	95.5908
ENSMUSG00000045039	Megf8	106.984	113.259	108.733	32.3353	121.948	142.888	133.1	79.3875	120.317	94.237	90.8965	85.5619	136.937	146.923	126.231	94.1963	122.935	98.5088	109.83	74.4741
ENSMUSG00000039529	Atp8b1	106.967	101.387	82.3202	43.7255	123.043	139.675	135.007	79.1821	97.9112	77.3308	110.217	86.8688	86.907	106.567	118.779	129.871	131.548	121.621	156.559	103.854
ENSMUSG00000000711	Rab5b	106.858	94.8067	111.219	56.0392	119.609	110.92	126.713	123.389	104.521	105.153	120.651	81.2142	110.25	110.193	102.544	98.4975	129.298	109.806	124.205	91.2649
ENSMUSG00000000399	Ndufa9	106.841	115.023	107.652	56.5036	124.207	134.682	121.409	124.713	120.862	104.12	105.24	132.287	93.9831	108.723	92.8179	98.4505	114.628	93.0551	109.428	72.2007
ENSMUSG00000036781	Rps27l	106.724	105.753	103.039	66.1998	116.777	107.48	96.3799	141.581	109.656	118.068	110.654	126.125	90.1795	115.527	97.5394	93.9824	107.871	106.516	129.142	85.2849
ENSMUSG00000047731	Wbp1l	106.599	90.5991	112.767	60.5801	115.491	118.213	121.831	81.788	95.664	82.4304	104.143	100.692	117.728	91.5646	109.281	123.672	118.176	129.727	149.026	102.012
ENSMUSG00000025016	Tm9sf3	106.546	99.4918	107.512	45.7727	116.082	127.18	124.766	89.0476	111.318	96.2423	108.878	91.316	140.591	105.74	113.091	101.368	123.875	99.8284	126.411	95.8666
ENSMUSG00000030357	Fkbp4	106.467	86.4628	99.5357	40.7108	124.996	78.5486	123.922	124.154	107.109	124.512	131.073	100.428	178.133	83.0538	70.7759	115.304	86.349	154.116	80.5548	113.128
ENSMUSG00000001891	Ugp2	106.363	100.529	108.838	55.8075	135.02	122.96	126.747	119.624	109.733	101.822	115.747	104.051	109.954	108.113	99.6985	102.498	105.153	102.904	99.1735	92.5152
ENSMUSG00000030678	Maz	106.147	89.3504	94.0859	44.0604	104.599	119.216	121.107	94.4857	119.71	94.9672	109.781	94.2037	98.2567	124.366	88.9537	110.084	121.164	124.144	140.16	124.095
ENSMUSG00000018909	Arrb1	106.141	98.8982	107.783	42.2396	113.036	150.396	133.809	91.9228	121.342	80.3039	107.365	86.9719	128.946	146.274	102.693	115.647	101.555	88.4555	101.877	97.1705
ENSMUSG00000057113	Npm1	106.07	93.9655	101.918	56.1871	114.64	131	100.492	103.339	98.9892	114.772	114.701	137.214	113.49	93.7667	114.267	104.797	115.563	106.633	114.208	85.381
ENSMUSG00000028121	Bcar3	106.05	105.062	120.848	59.6273	124.232	125.323	127.55	96.3315	97.7512	81.211	121.471	111.032	97.7845	141.512	101.579	106.604	85.0192	122.575	96.6959	92.739
ENSMUSG00000051236	Msrb3	105.976	87.2202	104.125	37.9375	114.173	109.311	125.096	111.298	114.559	96.033	123.824	91.6412	130.048	94.6787	95.9424	102.391	117.346	122.312	129.751	105.849
ENSMUSG00000032637	Atxn2l	105.933	72.7059	83.7155	41.9223	101.688	119.32	116.287	85.6919	119.031	70.5945	103.644	56.1012	137.935	138.206	81.0135	117.323	130.712	155.823	165.449	115.573
ENSMUSG00000007721	Ccdc124	105.917	113.845	114.989	66.2842	100.011	137.342	129.384	146.049	127.724	89.1482	102.843	136.621	109.149	103.549	80.7276	97.3118	88.4716	92.8794	99.3024	76.7984
ENSMUSG00000030286	Emc3	105.909	111.345	119.644	62.3616	112.563	110.185	123.76	142.226	120.244	102.606	114.472	83.9259	103.169	113.831	90.403	91.7405	105.763	103.8	112.356	87.8744
ENSMUSG00000071072	Ptges3	105.628	99.6317	107.154	66.1828	138.674	116.734	117.141	112.915	99.2852	99.6516	104.7	118	153.996	100.45	78.0035	71.0109	100.32	114.701	85.4082	122.964
ENSMUSG00000030835	Nomo1	105.488	97.2084	101.371	48.1144	117.232	129.19	146.374	124.972	126.348	97.5287	83.9955	76.8291	118.722	118.303	119.501	93.2329	107.818	101.648	123.447	72.4333
ENSMUSG00000029381	Shroom3	105.383	91.6602	97.7274	36.7204	145.256	140.458	115.296	82.8445	104.229	75.5887	101.391	72.5181	140.35	121.92	101.467	107.582	123.535	122.008	141.606	80.121
ENSMUSG00000027198	Ext2	105.37	99.2887	93.439	46.4834	124.439	107.096	118.184	109.956	122.118	87.6587	99.5957	83.0584	103.007	124.335	99.5494	101.497	131.809	114.263	147.845	88.4109
ENSMUSG00000006315	Tmem147	105.318	120.514	110.903	56.9482	143.064	110.092	133.309	128.044	97.0474	119.655	96.449	84.1757	91.5185	138.025	96.0438	81.8521	106.678	103.659	103.429	79.635
ENSMUSG00000032353	Tmed3	105.31	99.1096	101.821	54.6144	124.456	102.938	109.139	150.777	119.302	125.099	137.536	83.3257	67.1246	106.243	100.875	93.2034	97.103	112.928	133.351	81.9454
ENSMUSG00000020205	Phlda1	105.305	123.821	179.969	70.9709	66.5454	65.4513	94.7702	53.6363	96.0607	76.2045	144.871	79.3209	297.847	201.891	60.0286	63.0161	61.3647	129.077	63.5957	72.3521
ENSMUSG00000002233	Rhoc	105.297	96.6198	114.916	54.8731	110.903	122.996	102.692	120.48	117.679	111.168	116.511	105.468	92.7243	92.499	104.487	115.99	120.254	75.7747	125.334	99.2759
ENSMUSG00000027187	Cat	105.197	117.447	96.8764	42.7781	102.776	98.2183	122.268	94.0696	112.965	99.0983	83.5655	71.3363	98.0901	124.83	89.8239	110.892	175.874	115.291	151.711	90.8415
ENSMUSG00000020844	Nxn	105.041	89.2831	103.711	62.654	123.494	97.9062	125.16	134.805	93.1553	82.6283	133.164	105.761	112.94	121.24	73.1811	110.177	106.586	99.2945	114.312	106.325
ENSMUSG00000074227	Spint2	105.04	104.84	91.8792	55.3579	92.5519	106.561	117.005	116.063	133.835	95.1713	130.996	117.263	104.631	120.079	100.462	110.605	101.476	89.2606	117.45	90.2766
ENSMUSG00000020152	Actr2	104.953	96.333	112.445	44.765	127.009	129.331	124.724	99.7694	106.155	85.2826	105.142	89.0723	116.839	119.291	104.493	112.443	111.615	99.7491	110.459	99.1806
ENSMUSG00000044600	Smim7	104.92	90.4302	102.792	69.5957	116.892	125.062	133.914	130.885	132.09	112.675	120.971	109.534	93.8747	87.2802	104.714	90.6266	96.4602	80.676	109.616	85.3846
ENSMUSG00000004788	Eif2b2	104.899	129.888	129.417	55.3299	117.65	120.923	99.2523	144.367	108.011	96.8048	109.18	121.397	114.085	108.307	88.2491	87.0305	92.8497	96.5171	98.8735	74.9441
ENSMUSG00000049760	2410015M20Rik	104.756	119.904	108.983	67.1975	135.064	125.932	102.793	150.788	112.15	110.488	101.363	105.549	82.9494	106.258	105.677	90.1877	88.3886	88.1538	115.158	73.3722
ENSMUSG00000081824	BC002163	104.709	112.187	80.7623	7.43717	103.169	100.299	175.593	121.491	208.457	88.1877	97.3424	188.889	52.5451	203.938	11.2308	2.16861	147.913	73.4358	80.908	133.509
ENSMUSG00000002844	Adprh	104.671	101.309	109.824	62.8305	96.2751	120.196	116.102	117.888	140.705	110.264	112.062	109.907	90.9928	119.387	102.577	82.2204	105.391	92.8709	111.65	86.2942
ENSMUSG00000019210	Atp6v1e1	104.65	104.022	109.989	59.589	128.145	108.601	120.915	123.917	108.898	115.33	109.364	105.339	93.129	111.294	92.846	97.7207	100.534	108.988	106.929	82.8024
ENSMUSG00000033502	Cdc14a	104.602	101.832	100.086	41.8524	100.028	138.745	111.259	73.431	120.502	74.0876	106.099	87.4993	101.47	136.268	110.298	109.742	118.956	119.396	127.271	108.606
ENSMUSG00000029163	Emilin1	104.207	91.1567	56.2089	43.1013	119.171	104.175	109.618	90.7449	105.188	82.6345	91.4459	115.784	113.197	86.3466	93.0618	120.005	165.314	82.3499	187.237	123.185
ENSMUSG00000015568	Lpl	104.052	21.2735	9.95904	3.40505	19.2227	194.249	234.894	126.281	200.041	142.453	172.696	174.09	27.1777	24.2242	10.3499	25.7772	166.041	229.769	173.39	21.6876
ENSMUSG00000022890	Atp5j	103.877	114.123	109.396	63.6115	131.579	119.984	117.076	142.965	107.929	97.5821	105.611	117.159	92.5101	101.483	101.313	93.6803	90.2854	86.8744	105.639	74.8534
ENSMUSG00000007041	Clic1	103.768	93.6367	115.399	63.6557	97.4371	100.782	100.957	146.176	104.285	108.859	105.524	121.959	89.7945	112.672	104.094	89.1035	118.111	84.8235	133.748	80.5686
ENSMUSG00000015478	Rnf5	103.733	104.831	112.718	70.2052	102.357	137.023	116.428	100.485	101.759	101.22	112.045	75.8341	112.095	119.936	91.1471	121.351	101.248	104.005	98.407	87.8288
ENSMUSG00000027002	Nckap1	103.719	91.6299	104.202	31.6171	102.693	110.785	122.32	81.1923	108.823	92.4473	109.759	86.1512	135.42	119.082	100.339	99.3046	128.991	117.913	127.732	100.256
ENSMUSG00000027177	Hipk3	103.68	104.418	118.836	40.6602	117.658	138.702	124.82	79.6418	110.259	74.66	97.6235	94.5188	170.901	98.292	98.0519	96.0057	94.4195	104.643	113.548	92.2656
ENSMUSG00000024132	Eci1	103.498	103.611	112.214	72.6809	120.292	107.219	107.524	144.216	119.339	98.6616	108.298	96.0198	90.6631	102.473	86.8873	93.7541	102.07	103.848	108.691	87.9925
ENSMUSG00000027472	Pdrg1	103.391	99.157	113.796	52.7769	119.089	116.849	114.14	140.75	116.175	98.5248	104.66	134.95	100.769	132.551	88.2267	106.027	82.6188	84.6434	82.3271	76.3974
ENSMUSG00000012405	Rpl15	103.03	102.906	122.978	61.251	119.642	108.773	118.534	134.005	110.02	93.8903	109.609	132.214	108.005	95.8129	102.766	88.2721	87.236	92.7983	90.2087	78.6504
ENSMUSG00000028673	Fuca1	103.012	110.153	111.44	45.0671	112.918	94.9649	106.735	114.058	116.456	85.4748	119.324	104.251	126.593	99.2238	89.7043	104.559	102.071	111.572	121.262	81.3966
ENSMUSG00000031954	Cfdp1	103.005	94.2436	105.198	58.6375	111.924	110.184	121.437	130.079	116.831	115.533	120.957	108.744	110.862	75.3517	98.4714	86.7461	90.014	96.2718	111.467	94.1352
ENSMUSG00000024777	Ppp2r5b	102.994	96.3365	127.59	41.8261	119.174	117.966	115.082	126.959	106.941	118.335	111.598	80.1567	120.603	121.015	87.73	108.453	93.195	103.682	96.4655	63.7835
ENSMUSG00000067713	Prkag1	102.958	95.6163	93.1513	62.3363	105.283	105.009	105.756	125.632	115.656	97.875	111.795	107.059	103.4	133.076	101.675	94.3018	105.101	97.438	114.219	81.8208
ENSMUSG00000067847	Romo1	102.929	108.181	103.467	83.3084	141.391	78.2215	128.131	151.98	114.17	118.214	103.776	162.251	69.2894	77.1628	89.439	61.7833	95.2269	102.433	101.583	65.6524
ENSMUSG00000003345	Csnk1g2	102.863	102.392	104.938	50.6914	106.417	116.721	102.004	116.554	101.226	84.0858	103.1	89.1871	115.299	108.456	103.096	111.97	109.973	113.973	125.679	88.64
ENSMUSG00000029392	Rilpl1	102.693	96.7895	92.6406	55.3121	106.939	136.676	113.443	110.574	101.821	98.2098	131.797	86.7925	83.5353	109.349	106.145	126.673	107.255	92.1339	103.389	91.6982
ENSMUSG00000023972	Ptk7	102.543	96.7462	123.818	45.2489	113.378	146.47	119.121	89.1275	122.54	97.0026	113.815	75.5352	59.6528	126.778	105.93	86.8422	119.142	71.7776	124.557	110.825
ENSMUSG00000037257	Aagab	102.461	87.9227	122.286	42.3556	121.55	110.563	125.739	110.116	107.562	118.579	117.422	121.874	122.3	105.378	78.1301	100.984	89.0736	106.808	85.6709	72.4517
ENSMUSG00000028953	Abcf2	102.309	104.442	119.759	57.2922	125.31	126.841	118.122	104.904	105.988	111.831	103.813	77.6161	89.9114	113.497	96.9028	98.8653	98.049	85.7757	101.299	103.643
ENSMUSG00000071533	Pcnp	102.201	87.4943	82.8991	59.5824	117.584	140.158	103.896	105.551	95.5451	89.7183	96.6107	118.61	125.803	83.323	120.545	113.548	103.469	95.4105	97.8236	104.248
ENSMUSG00000020431	Adcy1	102.094	65.3957	79.1075	28.6527	121.223	118.877	116.658	95.6594	91.9388	55.5664	61.0368	69.8749	211.329	126.663	110.808	151.342	100.21	131.576	100.379	103.486
ENSMUSG00000036459	Wtip	102.055	101.169	105.095	54.6418	122.895	104.413	112.978	117.291	109.97	102.51	114.596	91.7329	102.533	98.8748	93.4143	98.4121	94.1482	105.011	110.703	98.651
ENSMUSG00000032479	Map4	102.044	92.6269	99.8704	40.9211	108.166	137.967	120.622	108.312	102.881	93.2389	108.231	93.1827	130.773	107.084	99.8583	106.619	95.8091	96.9975	106.552	89.1274
ENSMUSG00000020869	Lrrc59	101.96	92.7912	112.303	38.9877	132.768	102.309	143.92	122.827	120.623	103.598	117.317	76.8608	103.337	113.347	80.1907	78.3089	85.5985	107.259	112.243	92.6532
ENSMUSG00000039220	Ppp1r10	101.761	69.4281	91.6527	45.3402	96.7625	107.749	128.092	82.2775	145.517	90.3631	100.754	83.5189	130.949	72.2956	126.308	93.9409	69.6058	119.766	113.82	165.325
ENSMUSG00000061032	Rrp1	101.536	93.1765	111.917	48.0988	107.88	122.707	109.39	98.4344	123.937	96.867	109.355	95.2809	107.747	106.366	81.6809	98.6788	106.769	107.073	113.093	90.7377
ENSMUSG00000059714	Flot1	101.428	93.0112	113.215	58.8557	95.2092	124.676	90.7142	112.814	99.7055	88.9814	112.664	87.486	100.057	101.213	97.2626	99.2709	117.317	98.8725	139.865	95.9473
ENSMUSG00000024940	Ltbp3	101.405	92.3666	86.9662	43.7078	114.689	121.089	110.18	92.8147	118.361	108.827	105.638	73.3156	102	102.921	99.8685	106.215	128.502	91.0119	143.551	84.681
ENSMUSG00000039221	Rpl22l1	101.109	104.281	114.166	56.8869	114.298	71.4182	102.881	120.299	115.147	133.191	142.833	136.036	68.6685	81.177	125.55	84.5171	96.3826	92.0758	87.5445	73.7208
ENSMUSG00000038816	Ctnnal1	101.014	95.8394	101.226	38.4122	89.5402	113.992	127.633	89.5193	108.928	78.6026	109.697	105.235	115.204	128.816	94.6409	131.657	90.4613	108.824	91.3037	99.7425
ENSMUSG00000030682	Cdipt	101.006	97.2428	97.3146	55.4108	112.712	118.362	117.002	110.515	116.678	104.259	107.395	91.0352	94.3722	136.072	95.7441	87.5792	109.894	88.3932	102.878	76.2571
ENSMUSG00000031983	2310022B05Rik	101.004	112.902	117.069	37.0843	120.158	113.596	136.189	108.276	122.948	98.5997	92.5665	90.4774	130.336	139.643	68.8069	116.07	86.0721	79.9406	87.2527	61.0906
ENSMUSG00000004056	Akt2	100.994	93.7887	105.15	47.1149	120.592	103.022	114.532	104.798	115.014	109.836	116.198	76.0162	115.513	98.5414	93.6094	100.725	107.562	103.204	106.913	86.7603
ENSMUSG00000007036	Abhd16a	100.959	101.85	111.27	52.9637	105.636	112.05	105.399	108.127	109.797	103.085	107.926	85.4225	95.9309	116.791	95.6547	85.077	119.262	89.8856	123.482	88.6084
ENSMUSG00000041168	Lonp1	100.911	80.3591	92.7463	41.5437	105.947	112.846	116.482	98.739	117.374	107.481	112.641	102.767	116.343	114.332	80.4554	100.094	99.8992	100.416	124.799	92.0388
ENSMUSG00000022139	Mbnl2	100.856	92.4417	93.5394	40.4323	125.046	105.458	113.483	75.4692	104.064	74.4955	105.808	75.9118	151.946	116.581	84.8304	92.9432	119.081	128.249	120.846	95.6338
ENSMUSG00000015994	Fnta	100.855	100.867	101.813	57.4089	118.579	101.254	108.138	117.237	108.386	111.43	105.289	111.174	89.7743	103.295	101.007	97.7113	101.944	88.2789	110.685	81.9719
ENSMUSG00000021361	Tmem14c	100.797	113.815	94.6795	53.3972	102.658	109.977	99.9876	117.239	86.3648	116.433	97.2967	140.302	91.7084	102.729	103.18	101.128	100.294	82.5928	102.828	98.5406
ENSMUSG00000003346	Abhd17a	100.67	91.1042	103.601	56.6247	121.295	100.478	120.328	120.836	122.685	105.317	126.058	88.6783	102.457	102.99	87.9396	104.832	90.4427	87.3899	98.4875	81.1791
ENSMUSG00000029050	Ski	100.629	76.6239	83.5375	44.3117	100.682	113.765	112.153	77.0261	97.7823	67.6466	103.957	80.3206	117.648	99.4714	104.122	113.45	123.588	111.101	163.375	121.391
ENSMUSG00000030315	Vgll4	100.549	85.3103	93.2692	48.668	120.932	104.439	121.649	96.3366	115.138	89.5348	118.746	65.4874	98.089	83.4786	95.1228	103.332	120.675	105.065	127.601	117.564
ENSMUSG00000028563	Tm2d1	100.477	106.218	88.5744	60.0745	122.977	96.2989	117.203	121.805	103.708	102.916	115.306	135.044	89.9678	112.36	99.3257	74.5597	105.539	75.7701	102.008	79.4031
ENSMUSG00000009079	Ewsr1	100.452	88.093	88.1929	41.3375	83.6758	128.422	103.575	81.5844	107.87	90.2111	98.1279	77.5957	98.2412	120.767	97.4995	113.985	121.516	114.397	147.208	106.284
ENSMUSG00000018378	Cuedc1	100.428	70.334	81.3511	51.9479	90.4882	116.679	109.818	117.105	97.8908	77.7557	91.2506	107.271	69.7231	147.337	92.1696	160.083	126.085	108.88	125.422	66.5504
ENSMUSG00000041560	Nop53	100.406	97.479	94.3803	60.9825	89.0508	123.693	107.904	89.7924	101.488	105.399	108.855	119.715	116.924	99.2459	92.75	111.928	103.629	106.081	100.636	77.7795
ENSMUSG00000024941	Scyl1	100.311	96.2036	103.606	49.5862	93.4308	101.584	127.163	109.947	119.591	98.567	111.91	68.2887	80.3982	114.789	92.311	91.7062	116.131	99.3384	138.514	92.8383
ENSMUSG00000030435	U2af2	100.277	93.9815	102.212	55.3525	96.7099	121.652	115.897	80.2469	117.635	97.1033	108.347	84.7691	108.691	109.437	78.8415	116.463	104.293	101.004	118.013	94.6175
ENSMUSG00000015461	Atf6b	100.264	89.5039	96.0904	53.1868	133.404	124.529	123.749	118.875	105.48	115.433	120.139	68.6531	92.4657	106.613	88.82	83.0905	102.946	107.125	103.106	71.8013
ENSMUSG00000063019	Manbal	100.235	105.502	115.373	59.3485	111.785	104.44	106.055	125.388	99.9328	85.9519	103.35	77.1806	82.6138	124.743	83.9696	110.79	102.444	116.587	115.393	73.6274
ENSMUSG00000041355	Ssr2	100.034	88.6683	90.3751	55.9533	140.869	86.6769	123.895	138.592	115.369	120.679	107.692	88.5265	109.194	105.247	70.0752	75.1805	89.9422	105.474	110.324	77.9188
ENSMUSG00000079197	Psme2	99.9554	94.7311	113.443	71.6951	110.392	104.905	97.6676	117.673	95.0106	112.435	115.545	124.9	79.4112	100.576	94.522	103.029	105.079	78.6253	100.329	79.1844
ENSMUSG00000058690	Ccser2	99.7232	92.4614	103.81	39.1169	99.3475	124.59	137.159	83.8649	109.029	89.3117	103.228	80.2106	126.908	104.302	97.7496	84.5273	111.982	105.737	111.514	89.8894
ENSMUSG00000019158	Tmem160	99.7	110.04	115.69	76.1609	141.518	108.448	83.9406	156.481	109.153	100.991	111.985	116.034	76.5573	92.1275	93.4281	67.9365	71.6347	85.9126	101.158	75.1034
ENSMUSG00000006024	Napa	99.6217	93.256	92.4194	46.5159	100.436	103.6	103.291	88.7356	115.263	99.3507	120.73	85.7427	108.737	107.552	109.436	98.9051	103.136	100.591	135.557	79.5571
ENSMUSG00000038619	Ensa	99.5929	99.3888	108.543	55.3191	118.464	112.801	106.03	108.722	92.5634	89.7221	126.551	96.7945	107.741	91.5315	86.7028	107.257	101.28	96.1781	106.324	80.353
ENSMUSG00000063316	Rpl27	99.5802	103.912	97.8406	61.1096	113.601	91.8021	101.549	153.135	101.614	97.8617	107.03	125.405	95.6381	89.6683	94.3674	93.805	88.816	92.4946	109.098	73.2766
ENSMUSG00000001768	Rin2	99.5103	109.621	100.375	49.2494	105.86	118.797	104.902	85.8472	101.738	94.4945	100.957	103.043	111.749	85.3677	70.464	122.238	112.532	107.034	138.721	67.704
ENSMUSG00000044080	S100a1	99.3519	105.353	94.3896	34.7112	119.212	75.5304	87.234	149.018	110.298	132.407	119.634	131.561	76.9697	90.3412	81.4802	111.501	101.319	86.7537	113.454	66.5177
ENSMUSG00000031299	Pdha1	99.2875	91.463	107.479	41.812	125.862	112.244	117.786	112.365	96.0406	91.0768	109.613	70.8305	110.251	94.6964	86.5846	99.0386	117.949	103.487	114.161	83.7225
ENSMUSG00000028923	Necap2	99.2602	114.232	98.1473	56.3411	109.183	114.082	104.537	102.728	98.7035	87.1746	122.389	77.0204	90.9972	91.5216	94.6688	111.088	108.304	100.236	122.474	82.1152
ENSMUSG00000048758	Rpl29	99.193	54.0825	129.655	86.3051	160.441	163.941	48.9086	153.295	49.1233	59.1318	44.0066	49.6324	140.846	149.081	147.305	28.7879	138.711	121.522	48.8007	111.09
ENSMUSG00000028788	Ptp4a2	99.1529	111.281	113.432	43.1746	105.522	108.067	120.95	106.758	112.437	93.9266	99.4978	98.9923	132.287	101.347	87.2487	99.5493	91.2444	93.2361	85.2977	79.6566
ENSMUSG00000005054	Cstb	99.026	92.3746	101.679	73.8461	90.181	89.3749	103.37	115.968	120.422	102.673	100.984	122.429	93.3201	114.782	97.9515	79.4876	100.994	81.692	103.159	96.8064
ENSMUSG00000030681	Mvp	99.0003	98.2722	113.906	50.2004	100.72	119.93	111.127	107.261	102.975	98.4776	105.812	75.3847	90.8907	118.076	92.3206	91.2208	109.29	89.8617	121.636	83.6433
ENSMUSG00000024900	Cpt1a	98.9968	111.059	124.868	40.4676	86.287	123.512	98.8831	94.1952	85.9391	77.1688	51.2927	42.547	135.963	138.229	118.197	63.433	114.991	101.041	157.082	115.783
ENSMUSG00000061360	Phf5a	98.9944	90.0433	108.49	72.7455	107.425	108.616	93.8972	114.868	89.4336	111.979	100.948	91.9199	98.6837	126.63	106.955	92.3931	87.3868	104.911	90.505	83.0655
ENSMUSG00000040681	Hmgn1	98.9283	88.677	103.453	61.3044	100.699	116.524	108.177	112.05	87.7075	96.9497	105.567	110.279	110.884	103.953	108.491	88.9472	95.6152	99.6455	94.1981	86.5159
ENSMUSG00000024083	Pja2	98.9144	99.248	104.45	47.2412	107.546	125.212	117.994	79.0969	93.6867	86.0689	101.937	67.1999	133.717	111.293	91.6592	97.6176	110.86	97.5045	111.913	95.129
ENSMUSG00000031007	Atp6ap2	98.8756	94.3295	98.5223	52.2465	99.8722	93.0469	121.387	80.5346	119.057	96.2537	111.923	103.704	96.8122	105.364	99.7123	98.4871	112.282	93.4528	109.807	91.8435
ENSMUSG00000055681	Cope	98.7596	98.4416	109.745	56.9588	123.372	85.1366	119.864	135.718	118.212	104.633	116.518	77.1642	85.6434	93.7282	88.2219	98.2963	97.4677	84.0349	107.836	75.4414
ENSMUSG00000029060	Mib2	98.7596	84.1272	97.7646	49.5067	105.831	107.191	108.533	92.518	111.614	92.0166	102.772	80.7182	111.38	102.584	87.9318	118.722	103.587	106.2	118.133	95.3041
ENSMUSG00000025503	Taldo1	98.6421	96.3809	104.457	56.0688	113.392	97.7808	109.546	145.723	107.185	93.608	103.673	92.3219	95.5344	102.63	97.5857	77.4318	94.5257	88.3907	113.734	84.2314
ENSMUSG00000030189	Ybx3	98.6238	84.7217	92.3233	50.3869	107.028	103.202	110.032	130.213	115.174	99.5041	99.1207	97.1915	106.834	96.2824	87.0975	97.1556	96.2273	107.153	103.97	90.2362
ENSMUSG00000052981	Ube2ql1	98.5518	64.3996	84.0608	57.4994	122.737	125.297	112.532	133.238	117.381	132.989	125.598	77.4066	72.9828	97.6531	109.972	67.4122	80.9552	108.239	70.9005	111.231
ENSMUSG00000024949	Sf1	98.5501	74.4412	84.1817	37.6394	100.107	101.987	116.983	70.8427	114.043	84.8863	105.682	66.2809	124.439	100.42	96.5313	107.403	113.97	114.42	145.652	112.543
ENSMUSG00000025103	Btbd1	98.5452	102.024	104.978	43.3239	109.959	115.682	113.888	121.001	89.4211	83.677	99.8039	91.4369	119.003	109.155	90.1324	99.9942	94.3017	106.85	96.357	81.3714
ENSMUSG00000001105	Ift20	98.4926	111.912	105.947	49.7827	113.35	104.234	105.678	120.024	98.4408	110.825	109.753	122.457	95.5406	95.8559	94.2242	78.0246	79.4653	115.712	86.1817	73.9524
ENSMUSG00000032249	Anp32a	98.159	84.4744	91.2467	50.2068	98.1302	127.65	101.538	107.709	104.273	83.8817	111.749	121.312	93.4072	103.346	95.7265	110.127	99.3776	91.2113	103.611	86.0433
ENSMUSG00000040006	Ginm1	98.0137	85.1896	104.757	46.1115	112.081	117.473	109.471	119.656	99.6609	96.9435	104.307	109.542	89.5468	102.234	97.797	92.6914	105.734	93.208	96.6276	79.2286
ENSMUSG00000028837	Psmb2	97.991	94.0462	98.4473	58.2807	134.992	96.7795	100.722	110.388	115.251	88.4997	115.419	108.02	88.656	83.43	89.3483	89.1411	111.873	79.9184	112.616	86.0007
ENSMUSG00000028868	Wasf2	97.6545	81.7684	96.3946	25.721	106.637	119.913	106.129	62.9901	120.712	64.7226	108.671	84.2869	137.22	133.816	67.3212	73.3542	111.642	118.668	120.63	114.838
ENSMUSG00000071074	Yipf3	97.6365	100.276	97.2987	45.099	97.2412	115.187	107.256	111.063	102.568	110.311	99.6057	92.2753	101.845	98.0489	92.9443	89.6157	103.91	97.3946	109.178	83.9772
ENSMUSG00000025613	Cct8	97.5778	98.3221	105.064	49.2883	113.464	105.119	116.378	110.532	107.332	94.3367	99.9158	97.2664	110.142	110.104	86.574	86.8895	97.8772	83.9084	96.3679	85.0983
ENSMUSG00000039367	Sec24c	97.1811	80.1264	84.9887	35.7318	131.58	103.302	120.897	69.8306	102.142	88.9509	93.5203	58.0649	132.554	105.258	96.9799	93.003	120.17	110.501	125.68	93.1577
ENSMUSG00000016921	Srsf6	97.0824	87.8833	75.6922	45.8898	97.0331	101.83	117.081	71.3336	120.881	109.159	100.911	90.7025	101.672	101.731	96.1229	117.318	88.861	113.313	112.93	94.2193
ENSMUSG00000024583	Txnl1	97.045	99.3251	100.872	52.7229	109.776	105.387	115.644	107.373	96.0245	89.7643	99.0512	84.9178	111.504	103.575	80.9671	89.7091	96.7501	103.819	96.1551	100.518
ENSMUSG00000020326	Ccng1	96.8926	88.0131	111.316	41.4931	112.423	90.1018	110.544	110.352	107.959	103.298	109.707	92.1048	90.2363	92.8441	73.6131	97.9826	114.534	106.288	104.986	83.1634
ENSMUSG00000027247	Arhgap1	96.8894	91.7028	95.6294	38.0575	101.786	104.807	107.689	95.0663	108.578	89.1043	103.572	58.935	108.579	120.639	78.7757	90.5508	121.314	105.626	124.809	95.6765
ENSMUSG00000024099	Ndufv2	96.8164	82.5707	101.513	61.627	113.783	94.3022	102.024	130.823	104.771	108.29	107.79	118.286	75.3909	109.819	87.5826	100.615	99.6259	73.7117	101.187	65.8015
ENSMUSG00000036835	Psenen	96.6646	90.5446	118.497	66.7723	115.958	90.2334	92.9684	141.741	99.5812	91.3238	124.796	127.348	77.6514	79.7535	92.8784	89.9905	86.2966	81.6498	92.259	76.3841
ENSMUSG00000025825	Iscu	96.6376	103.587	106.144	60.5946	130.723	79.4631	99.1967	116.64	106.818	87.1035	100.854	85.7683	102.764	100.432	85.8365	90.1976	109.078	83.7606	107.679	79.4755
ENSMUSG00000018334	Ksr1	96.3993	64.7066	90.0877	36.1901	97.5297	94.3608	106.507	56.7366	107.243	63.4503	88.1604	90.6572	163.041	112.712	87.4508	90.9877	112.001	161.177	107.404	101.185
ENSMUSG00000030605	Mfge8	96.3845	73.7616	105.878	38.937	66.1867	85.5899	128.291	149.984	130.57	109.335	98.6665	79.6663	74.9892	78.0822	71.9296	96.9951	126.577	91.9069	121.447	102.512
ENSMUSG00000025283	Sat1	96.3668	79.7651	100.721	53.7819	89.9482	95.7899	87.6369	85.6107	98.4701	110.262	126.31	87.5082	129.947	73.7589	71.6956	101.143	97.9242	127.62	122.497	90.5795
ENSMUSG00000039899	Fgl2	96.3565	84.648	53.3029	39.5056	168.819	126.548	110.705	77.8737	129.389	75.3554	121.771	38.0068	74.0335	47.9635	191.61	80.4338	122.212	64.1257	98.1211	126.349
ENSMUSG00000003068	Stk11	96.3544	91.2464	91.9428	43.4525	89.8559	120.42	98.7265	90.736	92.1136	84.4512	108.936	94.68	178.204	97.5421	75.5592	101.222	88.4516	102.058	100.371	80.7647
ENSMUSG00000078350	Smim1	96.2954	81.642	93.4959	49.3701	96.7121	89.8062	107.918	125.862	88.5499	74.9254	132.21	69.6818	80.524	103.544	92.4743	111.967	104.626	104.147	124.121	98.0352
ENSMUSG00000043131	Mob1a	96.2741	96.7856	102.024	39.8569	107.982	109.27	116.842	94.7039	104.789	87.0026	101.11	63.9243	100.244	110.86	91.98	94.0648	112.728	97.525	104.722	92.7942
ENSMUSG00000002658	Gtf2f1	96.2691	103.095	100.671	50.9652	106.101	97.0052	126.703	107.707	110.436	92.2963	110.242	65.0973	86.3588	115.37	82.1088	95.4885	100.563	92.6998	106.123	80.0799
ENSMUSG00000062006	Rpl34	96.2548	81.2798	80.4752	76.4028	112.453	117.795	85.3443	144.523	88.7044	110.384	117.489	84.0141	107.918	76.9897	98.3661	74.2603	94.1033	65.4402	112.908	99.9896
ENSMUSG00000006344	Ggt5	96.238	81.648	102.892	44.9616	85.8921	99.4156	145.048	174.475	134.172	132.113	138.582	78.7001	86.9816	87.1064	68.8845	116.466	59.2645	81.6107	50.2104	60.0987
ENSMUSG00000029840	Mtpn	96.2051	86.5832	101.723	45.4629	108.067	111.597	119.399	94.2511	102.939	83.8493	98.5189	76.1095	121.611	100.244	89.8588	89.2686	113.75	96.1709	101.879	86.6158
ENSMUSG00000079215	Zfp664	96.1105	91.3639	100.227	40.6726	99.2994	108.143	110.06	101.845	93.2952	83.6681	109.749	80.5325	118.357	89.6928	86.9247	92.1265	105.371	102.703	113.593	98.4774
ENSMUSG00000037204	Atg101	95.9251	111.846	101.725	73.0729	112.379	86.3396	98.4397	90.8444	90.0816	97.579	108.055	131.82	71.7318	101.581	101.866	90.31	90.6188	85.3489	90.3159	88.6219
ENSMUSG00000029430	Ran	95.771	104.711	112.349	58.4183	116.497	110.115	109.909	124.777	96.4966	95.6457	93.8842	99.8682	88.6872	91.5949	85.3004	89.1907	78.2918	88.5337	93.137	82.2422
ENSMUSG00000020850	Prpf8	95.657	86.159	85.4428	29.0341	114.702	120.059	122.788	78.7917	101.085	65.2636	78.8702	61.7729	134.475	123.037	89.4301	90.7866	115.905	107.369	125.809	86.7018
ENSMUSG00000018287	Spag7	95.5881	83.8531	94.9319	56.5986	102.702	119.592	103.666	104.745	107.102	95.4805	110.933	98.7531	75.172	113.195	88.4532	100.697	92.1166	91.8638	100.455	75.8656
ENSMUSG00000024158	Hagh	95.5538	97.2624	103.311	60.0192	102.645	98.2361	112.537	140.364	108.128	115.05	112.48	70.2728	79.3068	95.9888	74.7013	95.4083	94.0371	75.0436	106.533	74.1968
ENSMUSG00000020111	Micu1	95.4988	92.3488	96.3427	49.2706	100.026	104.182	111.324	122.331	112.506	101.76	103.341	91.5053	88.8168	97.3323	83.6047	94.4388	99.8135	84.8686	97.0545	83.6115
ENSMUSG00000038495	Otud7b	95.4951	82.6653	97.5406	40.0435	102.599	120.577	98.9834	75.0542	81.224	69.9666	96.3575	94.6638	143.559	96.2665	82.3893	110.506	110.479	125.409	106.593	79.5311
ENSMUSG00000082329	Gm14287	95.4644	0	155.334	0	137.616	214.312	85.4339	206.128	106.8	85.4085	97.8793	81.5754	130.669	185.346	78.6206	0	0	247.003	0	1.69702
ENSMUSG00000067288	Rps28	95.4387	89.5009	74.9611	69.9321	82.1047	99.6642	98.9374	121.14	108.69	94.2983	102.367	166.754	92.224	94.631	81.6155	94.169	84.1047	91.148	96.8406	70.2527
ENSMUSG00000053094	Tmem248	95.4169	88.1278	95.8004	48.505	117.597	106.517	108.424	82.4783	101.689	90.0891	96.0198	84.2598	132.445	110.737	101.448	93.1913	94.0605	87.3649	99.4065	74.7607
ENSMUSG00000003402	Prkcsh	95.3532	83.3765	98.1988	45.6989	87.8101	101.755	120.086	98.0225	120.045	96.9807	103.701	81.9872	86.4969	109.758	78.6171	83.4769	109.008	104.73	121.915	80.0478
ENSMUSG00000049422	Chchd10	95.3063	109.703	97.765	47.565	103.772	77.9446	116.393	99.6977	162.059	109.376	103.333	76.2232	78.0642	109.007	81.9498	80.0027	73.2384	82.1526	116.597	85.9761
ENSMUSG00000004508	Gab2	95.2989	93.1465	96.3441	35.9786	105.386	120.394	109.542	84.2447	84.8744	78.3989	102.795	73.3427	116.063	98.6063	93.7977	96.6638	110.35	97.1682	130.258	83.3255
ENSMUSG00000020432	Tcn2	95.2764	90.2406	91.1461	37.7897	89.1762	80.7446	129.067	95.8855	119.278	112.956	109.508	65.0987	73.6617	101.784	67.7525	104.635	123.076	87.0009	141.383	90.0685
ENSMUSG00000015790	Surf1	95.2724	89.6729	91.4266	62.0468	117.151	102.974	84.8859	111.442	99.1459	100.686	102.514	119.256	93.937	95.4386	95.2809	100.969	85.4781	88.2982	93.9702	75.6038
ENSMUSG00000026207	Speg	95.2437	78.8974	86.2514	47.232	96.3211	119.328	120.241	85.5675	107.285	76.0688	105.067	73.4572	84.6818	126.285	95.5507	103.675	105.975	92.7736	115.671	89.3024
ENSMUSG00000022961	Son	95.1978	81.1437	74.6181	35.3004	90.5132	117.008	105.363	60.0455	102.053	76.1699	90.2992	73.8707	128.273	113.495	101.954	112.583	106.031	108.789	137.201	94.0473
ENSMUSG00000044894	Uqcrq	94.9677	93.1562	103.838	61.7957	131.24	98.2775	97.8534	128.206	110.719	131.159	94.2376	100.547	81.1329	102.173	84.7703	69.8966	71.8866	76.944	100.62	65.9309
ENSMUSG00000005161	Prdx2	94.9546	93.9641	98.4494	54.031	120.057	105.089	96.0002	112.738	99.243	124.607	92.0627	110.807	80.8049	97.1452	85.6209	75.7888	102.855	79.4984	105.329	70.0465
ENSMUSG00000061353	Cxcl12	94.9069	132.633	85.5064	37.4993	147.624	127.85	124.76	56.7534	103.659	43.8667	94.5452	54.8659	82.6699	149.671	111.702	75.8244	102.602	73.1835	115.956	82.0581
ENSMUSG00000026021	Sumo1	94.8709	96.5743	100.338	58.5466	93.704	91.4887	85.8963	113.228	86.6664	84.2883	113.35	122.968	85.3106	89.4657	95.9413	84.7835	92.7871	99.3959	116.188	91.6246
ENSMUSG00000016554	Eif3d	94.8298	87.5402	96.3544	54.7968	111.391	104.43	122.639	112.152	103.532	89.7941	102.677	98.4354	92.4357	90.888	100.072	81.2346	92.8133	82.645	97.268	80.6682
ENSMUSG00000056770	Setd3	94.8016	97.9412	106.377	45.5561	96.0295	107.556	104.269	109.939	95.9826	101.13	108.728	102.778	115.493	94.7472	85.1151	102.135	79.4393	95.4642	80.7639	71.7879
ENSMUSG00000020349	Ppp2ca	94.7673	89.3704	104.284	46.477	104.591	98.917	113.122	110.32	108.463	92.68	108.041	82.1985	103.288	81.6972	88.1143	84.4052	99.5368	93.1861	103.281	88.6061
ENSMUSG00000050552	Lamtor4	94.7323	86.5241	83.7512	75.2694	99.8648	93.6778	102.339	138.154	115.301	90.0973	127.452	130.006	71.4433	90.4402	68.865	94.5762	80.3407	77.5183	91.716	82.5775
ENSMUSG00000047547	Cltb	94.5313	102.745	107.509	54.2841	99.4758	108.098	98.1353	122.232	93.4492	83.2926	92.3123	104.575	106.742	92.8792	76.8175	92.8988	84.8376	105.6	98.4883	71.7242
ENSMUSG00000074922	Fam122a	94.4838	91.3653	93.2001	37.8867	122.11	83.4688	101.8	120.095	79.1037	86.6398	90.5384	87.6897	98.2381	128.524	92.4108	111.773	88.2261	101.657	83.0483	97.4182
ENSMUSG00000003363	Pld3	94.3722	82.2534	95.4176	42.8468	90.4248	102.168	108.425	108.808	95.2416	89.2267	99.0049	69.6873	97.6417	108.171	92.3239	69.8277	130.845	96.2519	131.833	82.6734
ENSMUSG00000001127	Araf	94.2685	82.9078	75.7822	37.9864	98.9115	106.035	103.872	86.9436	114.915	85.4857	100.754	76.2979	102.701	115.28	85.3846	95.8353	104.464	98.606	130.576	88.3633
ENSMUSG00000024213	Nudt3	94.2199	86.0515	103.035	53.3123	96.1082	103.919	98.9436	121.085	93.0318	98.1013	100.929	105.631	99.9967	89.775	81.5816	86.4776	93.5053	101.839	86.2254	90.6288
ENSMUSG00000024197	Plin3	94.1553	103.734	92.0407	45.8989	83.9573	99.638	95.9158	121.168	77.3041	85.5758	110.93	70.1456	94.2311	103.409	95.9753	104.274	98.5118	84.8765	127.147	94.2179
ENSMUSG00000017119	Nbr1	94.1357	73.2693	92.3436	38.1939	108.87	109.001	111.359	80.3002	97.238	78.0761	92.3094	67.6964	124.12	98.8361	98.5467	97.5755	110.545	107.476	115.771	87.0525
ENSMUSG00000037966	Ninj1	93.9777	101.902	91.3344	47.1353	91.9123	79.9273	97.4831	112.827	113.485	91.8751	121.196	85.9143	53.2644	91.8202	81.2857	101.848	108.545	103.332	133.787	76.7017
ENSMUSG00000026664	Phyh	93.935	89.3936	81.3945	39.7193	111.375	107.645	94.3994	103.979	113.924	106.15	108.078	100.17	75.07	88.7958	103.784	102.533	104.569	83.2715	92.7381	77.774
ENSMUSG00000059119	Nap1l4	93.895	83.4863	103.182	47.7771	99.4646	92.3001	116.518	109.127	95.8547	90.9942	102	89.8304	99.9269	101.284	83.8712	89.1805	100.433	96.235	94.528	88.0135
ENSMUSG00000038991	Txndc5	93.8134	91.7717	87.195	41.4418	115.943	89.5424	124.226	106.711	115.703	103.184	103.274	69.4018	88.4768	78.8715	81.9587	91.9747	97.6605	93.7018	125.193	76.224
ENSMUSG00000054312	Mrps21	93.7282	97.6356	93.7766	72.3566	121.545	98.1061	106.039	131.251	95.3043	91.1269	92.6807	144.401	67.2977	73.5889	63.5471	90.9367	88.6403	86.063	91.5778	74.9607
ENSMUSG00000015143	Actn1	93.6403	79.2163	91.8983	40.0418	94.493	89.4262	107.44	69.0549	86.9556	74.7738	89.5163	55.6359	126.371	108.441	76.5625	97.005	142.919	110.457	161.286	77.6732
ENSMUSG00000052296	Ppp6r1	93.5454	88.9002	97.8957	37.1566	104	104.033	116.181	104.625	90.7971	84.5024	104.391	72.0964	101.615	95.2771	85.3952	96.1373	97.1159	94.3475	109.593	93.3035
ENSMUSG00000025364	Pa2g4	93.2506	86.6313	103.917	51.4167	105.418	103.222	101.766	111.587	99.6915	90.1013	103.36	101.459	109.441	86.6341	77.1443	91.0025	94.5039	89.7913	92.1307	72.5451
ENSMUSG00000028557	Rnf11	93.2088	89.7043	107.611	41.1613	107.488	84.3691	115.248	91.2083	109.171	88.1067	97.9224	87.8826	106.573	95.5705	90.4677	96.6013	89.7229	89.8233	90.9546	91.3814
ENSMUSG00000005566	Trim28	93.2065	82.3445	103.772	47.1165	103.262	98.9425	104.755	90.5735	100.874	82.3381	89.1666	78.7077	94.6454	99.335	87.4428	104.198	96.5918	94.9875	120.569	91.3014
ENSMUSG00000032547	Ryk	93.1041	83.1119	92.1268	51.38	93.8497	84.7565	97.1283	96.186	84.1056	102.101	90.9766	88.1587	144.647	96.3014	81.8143	85.7269	90.8389	107.15	110.728	87.8901
ENSMUSG00000029152	Ociad1	92.7897	90.1854	103.406	50.8277	108.352	104.633	112.442	124.62	106.601	85.1016	97.2959	80.2337	90.8123	101.236	81.0963	89.4011	95.9119	72.4291	93.6411	74.7765
ENSMUSG00000022516	Nudt16l1	92.7402	84.9836	91.044	56.9493	121.135	105.144	100.542	124.734	109.417	110.5	114.54	64.8811	84.3326	80.8389	87.9001	83.3292	96.7866	67.975	90.8206	86.2113
ENSMUSG00000035585	Tsen34	92.6953	92.6068	111.49	54.7275	106.844	94.5716	102.65	122.763	92.8498	87.5864	113.234	95.8492	81.5872	87.5531	82.5377	82.9585	100.982	77.2863	101.245	71.8881
ENSMUSG00000020780	Srp68	92.3709	86.0103	86.3216	43.2071	92.2741	103.717	118.073	96.6569	101.142	92.9418	92.533	68.9447	101.251	92.4906	94.811	96.4798	97.4156	94.0691	108.205	88.5032
ENSMUSG00000023973	Cnpy3	92.3027	95.0458	83.1831	49.6221	110.367	98.0126	107.812	107.018	113.771	89.9085	97.8563	64.1775	89.0502	110.247	87.2867	91.3934	92.6902	92.0942	105.296	68.9219
ENSMUSG00000027406	Idh3b	92.2959	90.2436	97.6103	41.0111	99.6076	85.2104	110.806	108.884	102.805	100.682	99.9137	88.8146	92.5826	97.4201	82.6231	94.9569	91.0758	85.1235	100.031	84.2192
ENSMUSG00000063787	Chchd1	92.1868	98.3342	115.508	54.0961	89.0164	81.7602	108.597	125.229	113.433	59.9523	119.494	94.2267	81.1155	103.172	68.4555	75.7616	74.4535	109.467	102.526	76.9515
ENSMUSG00000040852	Plekhh2	92.1351	91.5233	95.8838	32.9162	115.868	112.092	110.295	79.5594	99.12	80.698	87.5029	68.1	157.113	97.0381	81.0645	92.5838	92.6606	95.4779	86.1035	74.9688
ENSMUSG00000018677	Slc25a39	92.0618	83.5673	90.6904	48.1405	97.223	81.8832	107.062	100.461	116.044	97.3063	116.906	89.9156	69.6417	96.8268	80.4905	99.7592	99.3065	82.3785	107.459	84.1108
ENSMUSG00000023348	Trip6	91.877	80.2027	89.333	62.6229	108.519	87.0211	96.7067	109.65	86.9503	98.1983	102.861	83.6046	83.6808	85.3916	93.1601	95.5312	98.4752	92.8377	116.001	74.9168
ENSMUSG00000052105	Mtcl1	91.8753	79.3358	81.0667	33.14	103.625	133.487	120.591	69.0771	98.8468	72.1928	90.8074	85.425	139.886	119.949	84.1546	106.28	71.1869	93.0496	88.2799	75.2496
ENSMUSG00000005198	Polr2a	91.7891	68.7596	66.0157	32.0473	86.9355	103.826	92.5651	55.4514	82.0651	53.6708	79.6057	57.6017	159.813	110.611	90.4974	86.8563	133.302	121.999	165.272	97.0985
ENSMUSG00000044408	Sptssa	91.7259	88.8521	97.8838	50.6134	95.7946	84.6085	108.898	110.31	96.1317	84.3609	118.819	116.81	88.8827	93.1891	95.9345	75.1943	82.1242	81.4154	86.5791	86.3923
ENSMUSG00000040624	Plekhg1	91.687	76.4543	83.7229	34.9477	89.7002	95.8151	107.27	58.978	97.951	73.9776	86.6524	57.8841	94.5221	109.467	79.1993	98.0691	132.44	126.891	151.671	86.439
ENSMUSG00000090862	Rps13	91.5119	82.0823	93.2521	59.9845	86.8145	103.635	99.3459	115.098	104.852	104.541	101.849	130.589	81.3175	95.9923	94.5246	75.0658	76.1458	75.6224	82.3862	75.6283
ENSMUSG00000035545	Leng8	91.4644	64.6873	63.4589	30.1498	70.3548	97.6157	96.3347	29.9063	125.587	71.5567	92.6372	27.1161	132.912	135.587	90.1048	132.748	110.37	127.869	157.233	81.5941
ENSMUSG00000065990	Aurkaip1	91.4454	96.5305	115.52	67.9454	109.006	103.244	94.3531	135.311	91.7857	82.6623	103.567	99.6249	73.9497	92.0002	83.2848	72.3574	74.1268	80.7678	104.593	56.8335
ENSMUSG00000031750	Il34	91.4392	109.708	77.4798	56.3141	96.7158	98.5166	78.0295	118.27	95.0987	87.8254	94.6566	77.0721	80.8151	100.602	60.0044	84.1466	97.5451	89.6302	120.638	114.276
ENSMUSG00000002147	Stat6	91.426	82.5664	83.5471	37.1461	94.8235	100.056	96.0563	94.7878	101.654	79.7235	107.213	85.7345	121.221	107.178	79.3624	107.223	97.3296	90.9409	94.324	76.2048
ENSMUSG00000068328	Aup1	91.4127	86.2485	85.9272	44.3986	98.39	91.363	91.2197	120.295	91.3563	99.1017	103.661	87.1214	103.709	99.0866	72.7388	98.0123	83.5123	97.8389	96.6466	86.2149
ENSMUSG00000000538	Tom1l2	91.2872	76.5545	77.5477	39.804	100.375	101.665	105.856	84.2251	101.859	77.9432	117.226	64.5681	99.6119	109.385	84.3429	95.9288	94.4804	94.1039	118.165	90.8142
ENSMUSG00000068732	Tmem167b	91.2253	77.5699	106.056	34.5431	109.474	96.8713	117.267	110.709	89.3086	85.8843	106.118	57.6129	98.69	92.6931	85.4959	89.2392	103.255	86.3708	101.025	85.0985
ENSMUSG00000027195	Hsd17b12	91.1353	99.5609	117.738	40.677	112.414	103.937	128.384	104.177	100.959	93.41	83.9467	68.0301	83.1447	118.988	69.5533	77.3124	89.1698	82.453	79.5559	78.1587
ENSMUSG00000030513	Pcsk6	91.0922	60.1504	56.1432	20.8166	349.119	63.5939	79.0373	43.4245	72.953	45.8955	74.3642	41.6762	63.5282	84.7354	264.531	242.135	62.4957	36.6789	22.321	47.1513
ENSMUSG00000049960	Mrps16	90.9518	91.4444	92.6238	47.3976	89.0987	82.1877	93.6333	141.226	102.357	80.2156	81.1266	140.184	96.6543	90.7217	111.027	67.747	93.6718	68.8522	73.5485	84.367
ENSMUSG00000058076	Sdhc	90.8439	105.646	104.251	50.2006	109.272	80.748	95.2282	106.999	105.423	94.9148	89.921	106.252	83.0868	89.0582	77.3428	75.6861	94.4786	79.187	104.446	73.8919
ENSMUSG00000028517	Plpp3	90.8096	104.457	91.5121	40.0927	77.8318	96.9018	112.987	116.883	95.6804	77.2252	93.9404	72.5843	142.039	128.757	68.2298	108.775	69.0121	85.072	70.9339	72.4692
ENSMUSG00000086283	2810433D01Rik	90.7885	134.126	105.99	66.3349	98.9957	106.774	98.8386	118.162	97.3892	96.8993	102.255	65.4642	85.2959	101.45	97.631	72.9104	58.6081	71.767	80.8387	65.2502
ENSMUSG00000002365	Snx9	90.7399	80.8413	88.1361	36.1436	100.341	104.141	108.771	86.1386	96.1528	85.0558	107.876	61.24	101.839	100.849	72.4499	103.623	90.253	102.021	103.646	94.5407
ENSMUSG00000052456	Asna1	90.6851	90.5265	110.475	50.4995	93.3509	92.1667	87.231	99.4916	110.377	106.019	105.372	59.2382	83.7746	120.006	81.436	75.8671	79.7702	81.4749	112.868	83.073
ENSMUSG00000110841	Gpx4-ps2	90.6829	98.1373	94.8393	74.7411	83.9632	99.348	82.5715	96.9793	76.5141	92.1064	127.268	104.013	88.6272	106.714	86.3662	72.1337	82.8072	91.727	83.6753	80.4434
ENSMUSG00000029185	Fam114a1	90.5959	96.1066	98.6829	27.0434	111.677	102.555	106.214	95.8305	89.5841	79.2001	102.27	57.4186	103.827	91.0281	86.7413	77.8726	125.051	80.7763	116.82	72.6222
ENSMUSG00000005625	Psmd4	90.5788	91.3729	93.4561	48.8413	90.7344	102.954	107.632	108.015	85.4526	102.351	102.938	91.199	82.1275	90.192	88.1723	90.2041	95.5357	91.8465	90.3052	67.6689
ENSMUSG00000031278	Acsl4	90.4248	93.8363	98.2684	31.5022	89.9486	102.963	98.958	66.4621	91.0357	75.2183	101.354	75.4415	134.135	100.012	99.64	85.9912	107.294	84.2524	100.85	80.9085
ENSMUSG00000027067	Ssrp1	90.143	81.7357	98.0402	41.4854	98.2027	109.937	100.81	91.28	101.622	87.3124	93.8785	70.7429	99.122	94.1093	79.2342	91.4485	101.585	87.2048	98.9191	86.0462
ENSMUSG00000028249	Sdcbp	90.1295	78.9667	101.072	49.2059	104.404	81.216	104.721	90.8688	99.1907	95.1031	109.412	105.465	85.6817	61.697	103.994	76.8828	93.8274	84.13	104.76	81.8624
ENSMUSG00000051726	Kcnf1	90.0747	84.5925	79.1518	36.3545	82.5935	97.3488	111.569	85.1488	103.585	64.0953	145.685	60.2453	45.4241	127.258	75.3956	109.599	95.4486	90.4723	113.326	104.127
ENSMUSG00000033335	Dnm2	89.9959	77.9195	91.2579	40.5225	87.4335	101.645	106.171	93.8148	102.809	82.8997	100.466	52.9869	85.8431	109.282	94.4113	83.8452	102.467	91.7636	123.044	81.3392
ENSMUSG00000024098	Twsg1	89.7171	80.5105	72.1904	38.2043	109.699	106.196	119.658	99.6401	98.1373	75.463	105.27	63.8054	89.048	83.9228	87.518	87.8596	107.184	81.3294	117.38	81.6094
ENSMUSG00000036867	Smad6	89.7112	74.5916	97.427	42.6775	128.722	108.751	126.312	96.8696	120.399	89.7406	90.2215	89.3743	86.9258	99.1431	66.4046	84.1184	85.2346	64.5191	83.3868	69.6945
ENSMUSG00000003435	Supt5	89.605	78.8289	88.8736	39.1336	102.038	103.263	104.885	83.8094	94.2797	83.8751	94.43	53.0471	105.568	97.5254	75.3588	102.153	104.998	91.3304	113.12	85.9794
ENSMUSG00000014606	Slc25a11	89.6018	74.0132	92.9332	47.9915	97.8733	103.612	105.731	105.911	84.3318	89.8142	100.973	106.313	75.8941	104.569	94.8178	84.7953	95.7858	75.1813	92.9628	68.9312
ENSMUSG00000028998	Tomm7	89.5379	105.439	92.6675	57.8312	102.255	80.682	103.52	120.386	104.936	85.8318	97.3899	112.743	68.6848	82.7967	70.3183	90.4815	76.9686	86.99	84.7899	76.5087
ENSMUSG00000028291	Akirin2	89.4826	77.2553	99.5654	50.1306	103.987	101.656	109.566	99.8979	91.6719	74.4007	86.2379	75.8772	121.972	93.1845	76.7376	81.3256	87.1576	89.3141	90.6463	89.5862
ENSMUSG00000062963	Ufc1	89.4333	89.4647	95.8533	62.86	100.237	87.2046	97.0331	106.586	93.3341	100.222	105.22	87.6049	77.1489	82.2887	98.184	95.1507	85.2932	73.6128	92.6801	69.2534
ENSMUSG00000020186	Csrp2	89.4123	93.3676	87.1624	32.4056	67.6809	77.1898	90.6945	84.8434	88.5895	86.6037	103.977	109.589	123.448	96.8852	60.3889	98.0074	104.473	92.5254	130.991	70.0099
ENSMUSG00000038900	Rpl12	89.3648	98.3961	91.2537	56.3772	96.2831	92.3945	89.189	120.301	92.6764	96.7835	91.4456	122.694	86.0317	85.1911	84.5289	78.611	78.9685	75.544	86.0469	75.2157
ENSMUSG00000036427	Gpi1	89.3359	88.9272	94.1927	42.3431	84.1414	90.9854	88.3073	90.4607	92.7993	89.7288	94.3276	59.5812	81.7636	100.918	82.4654	95.5949	118.279	83.0846	134.976	84.5046
ENSMUSG00000058558	Rpl5	89.3081	77.7237	83.1464	53.1661	81.0635	123.3	97.1143	102.413	82.9014	105.265	93.0634	143.124	109.226	74.4097	91.1216	78.0278	82.3775	66.8253	84.4099	68.1762
ENSMUSG00000005575	Ube2m	89.1172	101.061	85.9188	52.2249	98.5151	105.468	92.2593	120.596	97.5771	102.58	96.7529	75.718	69.8258	109.643	83.887	74.8434	84.8517	84.9452	87.6522	68.9077
ENSMUSG00000038014	Fam120a	89.0856	75.1161	75.2695	34.7477	89.0455	97.057	100.894	68.8206	96.4539	69.4045	87.1423	60.03	95.2012	97.9215	86.8318	90.5993	115.464	106.294	147.992	98.3425
ENSMUSG00000023089	Ndufa5	89.0534	79.4239	95.9868	52.2556	87.0366	83.0055	109.377	104.192	100.337	103.881	115.236	132.486	60.1494	102.343	87.2573	72.3964	76.0696	78.2819	94.9664	57.3338
ENSMUSG00000031838	Ifi30	88.9943	71.4907	93.5462	53.0189	72.0518	70.3192	96.8951	64.0904	87.2038	61.3395	89.2363	42.7849	77.2649	86.9329	98.308	101.648	101.413	137.253	170.83	115.265
ENSMUSG00000030127	Cops7a	88.9401	91.6968	89.5069	45.2708	99.6585	90.9431	111.622	90.8633	104.465	80.5716	95.167	71.5571	79.1888	98.9728	84.9696	70.1011	104.919	83.6248	113.893	82.8703
ENSMUSG00000038622	Med30	88.9367	84.6062	86.3289	58.7719	93.3589	103.299	79.4673	103.138	94.9062	96.6457	91.0244	122.385	73.171	88.2367	80.7081	68.9859	95.8887	110.347	94.3588	64.1703
ENSMUSG00000000563	Atp5f1	88.9147	90.2744	99.0058	49.3252	110.639	101.187	97.9982	107.11	104.475	102.981	95.2803	98.4924	67.7107	85.919	83.3589	72.0798	90.1594	77.7605	86.2847	69.336
ENSMUSG00000029621	Arpc1a	88.8705	79.3764	94.0611	49.8009	91.4815	110.233	110.243	85.0885	102.53	86.9954	98.6181	75.616	77.3524	104.262	81.8526	78.3839	90.0313	85.6719	104.76	82.1821
ENSMUSG00000029472	Anapc5	88.6858	85.042	81.4087	32.7455	89.516	91.8664	96.2595	84.3412	94.746	80.5521	91.0681	73.8575	94.2986	106.973	83.0583	103.29	105.986	92.3961	120.768	76.8572
ENSMUSG00000020444	Guk1	88.6388	100.45	85.1099	57.2851	103.472	80.8126	82.6343	101.756	77.858	99.6793	119.895	112.736	81.9599	104.645	77.7258	92.9026	74.4073	77.2535	84.845	68.7087
ENSMUSG00000024429	Gnl1	88.628	79.289	84.7342	43.919	95.9004	84.6611	92.7368	74.6819	91.1874	94.3562	96.9807	96.2314	99.1919	86.6526	90.2821	102.296	84.7887	97.9407	108.541	79.5627
ENSMUSG00000032314	Etfa	88.6192	91.0133	93.055	48.5829	94.6977	97.5068	96.3553	82.0133	91.6677	93.8785	101.593	84.0976	84.3188	97.5418	90.8648	77.4458	92.033	89.1249	98.0675	79.9077
ENSMUSG00000020827	Mink1	88.5964	87.0209	86.9422	40.2097	88.957	104.254	111.311	67.4341	107.928	71.5015	96.3105	64.4657	116.8	109.732	70.9955	110.178	73.5155	104.156	87.2834	84.3356
ENSMUSG00000024725	Ostf1	88.5675	78.4671	89.358	37.7086	81.3039	85.4501	75.9681	89.7066	77.7013	83.2566	81.1126	77.0859	250.941	94.5101	75.6971	70.505	80.893	117.11	70.1846	65.8243
ENSMUSG00000030224	Strap	88.4493	83.1896	98.6292	43.8524	97.9548	95.9078	104.554	88.7504	98.4956	87.7375	91.6906	98.4315	100.503	96.0331	77.9007	75.6393	88.7712	83.7124	93.9576	74.8264
ENSMUSG00000029174	Tbc1d1	88.411	80.8734	82.2187	38.7051	83.8973	87.6876	119.985	86.5555	93.6362	70.3042	93.6231	65.5787	76.5143	100.798	99.6257	99.0671	101.744	95.3497	119.452	84.1935
ENSMUSG00000037710	Cisd1	88.2377	96.1149	98.9361	49.1596	116.118	105.19	92.5599	96.6678	94.7175	88.0762	91.9312	110.749	79.1841	91.9402	68.4224	81.9606	78.2746	78.1621	87.558	70.7936
ENSMUSG00000021190	Lgmn	88.1861	64.7707	42.5995	48.8255	121.84	91.7246	95.4364	123.358	102.993	96.4604	120.021	48.2144	64.5441	41.8387	113.875	119.8	72.5671	36.0964	169.627	100.943
ENSMUSG00000032194	Kank2	88.1568	87.0519	90.2244	35.4884	94.5524	101.431	95.9209	82.3605	84.2773	59.3816	89.8583	77.6277	76.7573	95.9405	83.9726	116.553	113.222	85.7965	126.527	78.0364
ENSMUSG00000023039	Krt7	88.0232	83.3446	75.4414	43.2249	72.658	108.634	111.743	128.781	95.0612	88.8337	110.91	60.8291	73.783	86.0337	75.7876	100.214	65.1106	99.8628	118.635	73.5529
ENSMUSG00000033855	Ston1	87.9553	79.7973	87.1349	26.6015	95.7322	114.94	99.2848	73.4942	75.1667	55.7382	92.2855	54.9906	97.2521	110.844	71.6408	93.6461	118.743	99.5884	134.592	89.6799
ENSMUSG00000016918	Sulf1	87.9467	96.7743	85.5957	33.6506	100.628	116.161	116.468	68.9943	87.4052	72.7546	74.001	68.7874	118.25	112.439	82.8357	89.9452	72.1828	108.052	85.5443	80.5178
ENSMUSG00000037643	Prkci	87.8616	80.6058	77.4429	31.0189	96.175	96.4331	103.711	66.8199	86.0282	66.4892	89.4046	58.2313	102.733	103.778	85.5766	99.0227	107.183	89.6287	129.33	99.7588
ENSMUSG00000027522	Stx16	87.7713	47.2762	57.9686	38.807	95.9485	124.398	103.582	77.5372	97.3508	60.7786	95.1062	64.984	92.6561	99.7399	99.198	99.2259	112.995	95.2659	123.502	81.3351
ENSMUSG00000079641	Rpl39	87.7086	96.9416	87.88	66.9409	83.893	79.5163	95.8122	109.647	102.616	96.6497	80.9347	131.591	71.4821	78.7459	92.371	61.0604	85.5073	90.5357	88.0842	66.2532
ENSMUSG00000009863	Sdhb	87.6791	92.5514	94.1932	46.5004	108.682	86.7539	97.1216	90.2158	103.969	111.965	103.426	117.252	76.9199	98.961	64.8688	75.9629	89.415	65.0742	87.4907	54.5818
ENSMUSG00000078652	Psme3	87.6447	98.9113	90.8501	51.1783	93.0921	102.61	92.0294	111.6	93.7526	79.7411	94.2823	65.6651	91.6298	93.919	69.0499	85.9247	89.7878	92.3178	94.7797	74.1287
ENSMUSG00000028641	P3h1	87.5799	79.1441	87.4205	44.0346	110.401	105.287	85.1542	105.314	74.6814	89.8931	93.537	37.2842	81.3462	67.4276	129.128	128.197	71.0821	92.7028	126.175	55.8072
ENSMUSG00000094344	Gm11942	87.5566	0.278851	90.8846	50.5172	130.323	106.224	129.286	208.797	146.65	172.528	81.708	157.656	2.66951	74.2552	52.2026	35.5204	52.2143	0.95189	118.249	52.6594
ENSMUSG00000033863	Klf9	87.5513	52.0968	63.8988	50.8116	87.8269	91.6922	100.773	64.6152	76.4291	68.7055	112.207	106.182	94.582	51.7551	95.3437	117.09	111.888	114.801	118.137	84.6416
ENSMUSG00000028466	Creb3	87.4821	76.9791	114.928	50.7021	107.925	94.3739	95.3731	104.16	87.5662	81.0967	99.0657	75.8694	94.2337	88.1542	82.5401	90.8274	93.4629	67.5633	100.837	56.5019
ENSMUSG00000028062	Lamtor2	87.4558	77.9581	90.8389	63.0048	98.7705	115.881	93.3707	105.833	97.9998	92.1196	95.1973	112.065	74.102	73.3383	66.6981	81.7066	82.7722	90.5038	80.9524	68.5477
ENSMUSG00000002222	Rmnd5a	87.2525	62.7032	81.0724	30.0664	88.5898	105.982	110.399	73.113	91.4915	68.3442	99.7083	80.6621	99.213	84.5971	90.5607	99.3368	97.0554	96.2499	106.05	92.6019
ENSMUSG00000038406	Scaf1	86.9498	68.9973	75.3897	46.0396	90.0624	109.92	109.2	74.3772	96.7391	74.6034	94.6648	58.4849	97.3942	103.265	79.9112	91.7106	100.902	93.278	106.162	80.9442
ENSMUSG00000025666	Tmem47	86.8632	80.6915	79.8114	34.9804	94.1951	98.9702	111.028	76.2974	101.103	67.5182	87.7631	90.5936	120.677	85.3377	92.7138	83.5793	94.418	74.5738	95.003	81.1473
ENSMUSG00000030591	Psmd8	86.8606	84.7171	95.4801	51.8775	89.5714	86.1428	92.6957	126.191	93.2703	103.43	94.9497	83.3193	69.2619	96.1509	89.1624	80.2059	84.1046	74.5896	87.2293	68.0026
ENSMUSG00000034932	Mrpl54	86.822	87.5744	103.125	72.2245	98.3189	86.504	83.2124	129.058	107.083	96.2415	90.2269	68.577	71.7808	100.647	67.3684	69.8376	90.3177	84.7874	79.4365	63.2959
ENSMUSG00000002812	Flii	86.8098	77.6464	81.4276	34.5147	91.7994	107.267	102.216	83.5995	97.0063	67.0155	82.7769	50.433	107.853	113.519	85.2212	85.5885	94.8364	88.634	116.389	81.6431
ENSMUSG00000018559	Ctdnep1	86.7484	74.8201	79.9956	50.517	87.8525	97.9638	97.8003	81.7611	110.048	95.5255	95.7318	62.924	96.2768	84.5531	68.7377	87.8662	97.9425	79.1155	107.655	91.1319
ENSMUSG00000039067	Psmd7	86.7185	82.5879	100.255	41.2857	101.847	106.333	90.5044	95.4398	95.6139	84.1172	82.0134	89.9184	79.0228	87.7113	74.0445	78.5894	91.0347	94.2649	92.3207	80.7468
ENSMUSG00000030963	Umod	86.7132	76.74	64.8729	17.8666	111.71	44.3899	138.77	90.9447	124.511	94.7797	110.234	99.6346	48.4324	115.532	51.6203	213.427	45.3045	61.8849	34.5666	102.33
ENSMUSG00000028779	Pef1	86.6916	88.9193	92.922	44.7427	105.072	89.6416	99.2732	102.565	93.5877	87.0073	92.404	89.5916	86.2309	88.1864	62.4954	80.7129	83.4314	81.6289	102.418	76.3103
ENSMUSG00000020346	Mgat1	86.6768	85.2885	81.3331	41.1803	90.3103	93.2748	86.1708	89.5607	86.7727	81.1245	89.9666	81.8767	85.3266	99.5642	89.3399	86.4448	100.449	99.2445	114.566	65.0653
ENSMUSG00000034161	Scx	86.6753	80.6213	72.4317	76.3884	90.3895	127.741	74.2112	108.374	61.9981	63.6788	109.92	83.1059	60.7232	101.183	129.217	84.3856	93.0717	80.5587	94.1247	54.7066
ENSMUSG00000053702	Nebl	86.5434	81.9199	91.7428	30.2464	97.948	109.177	105.893	62.6287	82.2945	62.3186	83.4584	72.6105	104.08	105.295	91.7176	83.2584	94.7065	92.8622	100.522	91.6454
ENSMUSG00000022216	Psme1	86.535	86.274	92.8957	59.0698	85.9077	89.5757	86.4877	103.693	86.6304	97.4065	104.382	86.2569	66.5825	74.5675	76.2697	98.6479	83.4939	78.2476	99.5551	88.2203
ENSMUSG00000002833	Hdgfl2	86.5349	77.1424	78.0759	40.1314	80.8858	105.798	94.0484	77.477	91.9626	83.1398	91.5743	82.9106	109.691	89.2989	76.7823	96.9829	85.619	100.471	109.269	72.9023
ENSMUSG00000054405	Dnajc8	86.5176	91.8358	90.5946	51.8562	87.9477	95.208	89.4648	104.696	83.5515	83.4504	97.185	87.5828	89.2145	89.2722	89.3617	81.653	87.1292	77.7625	96.3611	69.7069
ENSMUSG00000015709	Arnt2	86.3781	78.8497	86.5455	34.629	103.569	105.27	95.5262	70.0316	90.5413	60.0652	87.0574	61.5862	90.4453	107.099	102.167	84.3415	96.8542	75.9822	113.865	96.7582
ENSMUSG00000000001	Gnai3	86.3724	78.0659	75.9491	35.7776	90.6478	95.3377	101.758	79.8414	90.409	75.2863	90.6029	85.063	97.4344	82.2893	84.8353	91.283	103.23	85.4396	103.114	94.7108
ENSMUSG00000055401	Fbxo6	86.3482	73.0136	89.1793	48.9111	88.5091	82.9223	80.9687	107.939	87.382	88.6853	92.4022	106.76	92.6407	99.0722	84.5431	80.9601	91.268	90.0241	86.6575	68.7779
ENSMUSG00000028847	Trappc3	86.3314	87.3974	85.8876	57.6803	98.4081	89.879	98.2628	107.922	85.2691	80.5407	83.5524	89.7029	82.9785	88.2319	75.9792	81.4169	95.3398	69.4491	106.613	75.7858
ENSMUSG00000079547	H2-DMb1	86.3166	95.7501	83.8532	44.426	78.1477	91.8369	118.875	107.797	122.335	81.5544	108.038	49.7911	46.3282	83.8348	77.0707	73.2716	96.0798	87.7213	126.788	66.5182
ENSMUSG00000041891	Lman1	86.2505	87.7852	82.7705	32.793	97.1105	93.16	124.365	84.7969	105.346	78.2736	87.5452	64.8769	96.9538	94.5358	81.4372	81.2689	91.5435	90.5825	89.1621	74.4531
ENSMUSG00000031357	Syap1	86.1758	87.8559	89.4935	41.6847	91.1426	99.8498	96.7064	92.0549	91.4704	77.4782	100.794	79.0905	96.329	92.1915	79.5707	83.862	89.8571	80.5523	87.1676	80.1893
ENSMUSG00000027162	Lin7c	86.071	76.6479	90.1167	36.6124	94.7467	105.73	90.4618	79.97	82.9172	68.2072	88.0232	85.5381	116.707	92.1545	87.3396	80.0058	89.7644	99.7821	91.5519	79.0738
ENSMUSG00000002010	Idh3g	86.0564	77.1837	78.5623	43.1411	86.4181	76.2415	103.168	90.6149	103.849	105.843	107.954	79.4853	72.2192	88.5234	84.5313	84.8498	95.9477	76.2745	107.269	72.9959
ENSMUSG00000040414	Slc25a28	85.9721	69.3886	74.6621	46.8898	93.6398	90.6774	75.6765	77.212	84.6116	95.9908	102.259	79.3702	110.773	108.575	67.2164	113.71	88.0875	73.0987	99.5344	82.0961
ENSMUSG00000003546	Klc4	85.8092	74.7422	89.02	48.0213	95.2028	96.3572	100.716	97.2866	77.3718	83.5914	106.984	58.4369	71.7113	93.3429	58.7136	90.4423	96.5774	89.997	112.075	89.7844
ENSMUSG00000018379	Srsf1	85.803	79.2879	75.3914	36.9468	103.694	91.7211	105.778	76.1178	101.675	74.7576	82.3061	87.6033	89.6143	102.56	88.7218	105.265	80.1607	97.8304	84.3401	66.4853
ENSMUSG00000058173	Smco4	85.7255	81.6049	77.383	63.6327	94.1857	94.5009	97.435	106.392	79.2621	73.1523	117.906	70.4852	65.246	65.3277	91.627	90.9072	86.2966	90.2429	95.0088	88.1889
ENSMUSG00000030826	Bcat2	85.5818	75.1128	74.0224	39.9855	102.07	82.3306	88.3758	128.457	85.1862	88.0357	124.598	78.9611	106.196	70.9884	58.9158	91.4782	65.4789	137.592	68.8318	59.4383
ENSMUSG00000040043	Rbms2	85.4977	76.98	79.9259	42.1647	92.8636	103.844	94.6993	91.5512	88.6681	74.3414	97.0498	56.9317	113.377	82.0147	79.0556	95.8074	86.6475	89.7906	94.3232	84.42
ENSMUSG00000007739	Cct4	85.4932	80.1048	91.3952	45.5047	113.462	84.4799	101.034	99.2227	80.2683	92.3028	95.0951	91.561	94.5317	80.6659	79.1491	75.4904	83.5674	72.5439	82.5576	81.4342
ENSMUSG00000028234	Rps20	85.441	84.8384	85.0989	68.5034	93.2231	87.9308	90.8559	102.759	86.9108	85.8024	88.8201	136.44	79.051	89.7502	89.5179	77.3659	76.1367	64.0974	74.5698	61.7068
ENSMUSG00000028657	Ppt1	85.4185	72.5324	89.4475	29.0336	99.7212	90.5758	123.047	88.4022	115.518	91.2043	84.0693	76.5882	76.3808	110.953	58.0069	48.0416	115.668	74.6666	98.2198	80.8745
ENSMUSG00000038375	Trp53inp2	85.3764	73.0174	93.6648	35.1663	105.907	99.4305	117.763	69.4951	85.4206	76.4681	81.376	68.7283	99.3511	88.956	84.45	68.7107	91.5851	104.282	104.843	73.5363
ENSMUSG00000008035	Mid1ip1	85.2501	79.7477	74.3768	44.5951	65.3843	69.0458	86.0131	94.6246	79.3747	92.386	111.304	87.7569	101.317	81.8939	63.0198	105.839	95.041	114.149	108.99	64.8933
ENSMUSG00000033128	Gga1	85.1998	71.4393	81.6894	43.97	87.1464	100.258	100.329	87.3339	91.9325	86.2065	96.7583	86.187	98.2907	89.6212	78.6045	77.7846	76.3422	82.9123	100.122	81.8683
ENSMUSG00000019710	Mrpl24	85.1875	75.683	85.554	52.3211	106.16	95.6981	100.28	111.526	85.212	90.9399	95.6114	78.735	77.967	83.3606	72.8246	90.4561	73.1214	80.7291	90.6675	71.7164
ENSMUSG00000031078	Cttn	85.1663	83.6274	88.3756	37.4397	85.0556	100.278	100.756	77.7799	100.348	76.9286	92.5411	51.6531	80.7397	99.6282	76.0853	86.8271	104.159	90.509	116.016	69.4126
ENSMUSG00000015755	Tab2	85.1192	77.3863	78.8441	38.6857	92.5165	102.918	105.413	90.5344	87.4959	68.729	91.717	68.4516	96.0463	78.1116	74.2581	95.8628	93.1093	94.5327	98.621	84.0326
ENSMUSG00000036880	Acaa2	85.1096	92.0126	99.7913	49.9908	90.4364	90.1682	80.2326	85.0162	86.5745	75.9963	73.4095	67.9325	62.2499	85.5122	99.1283	76.7131	93.5016	66.2584	143.668	98.4896
ENSMUSG00000062908	Acadm	85.0397	81.6243	91.4359	35.7018	80.018	90.0018	96.1313	89.489	100.49	85.4671	91.7947	98.153	78.2352	107.679	76.4623	91.7299	79.8831	91.9828	81.4302	68.0445
ENSMUSG00000027829	Ccnl1	84.9311	83.354	76.6954	37.1414	82.3019	82.1287	102.917	57.1968	105.567	73.0093	90.8713	80.5921	115.718	67.5995	82.0216	85.94	77.9628	110.745	107.654	94.2766
ENSMUSG00000024414	Mrpl27	84.8827	84.1904	97.7283	45.2999	90.3672	109.082	93.4381	122.742	88.1804	76.8592	105.531	99.8153	58.812	86.808	83.655	69.2289	80.6345	67.9031	84.7663	67.7294
ENSMUSG00000021290	2010107E04Rik	84.8618	79.8403	88.9443	56.0836	94.0256	79.0578	85.5439	116.824	89.3924	104.601	83.875	161.48	57.1357	88.0783	84.734	59.6859	82.3356	78.615	77.0119	45.1106
ENSMUSG00000051403	Ppp1r37	84.8457	66.968	81.8538	44.0479	93.5036	90.8777	100.036	98.396	92.6547	83.749	84.8496	71.2894	97.3193	98.0347	72.7737	94.9315	82.4791	88.2131	95.6717	74.4207
ENSMUSG00000032601	Prkar2a	84.6934	74.0457	82.0558	34.5222	100.677	91.8275	101.84	80.7939	85.0118	65.3952	89.1376	72.9291	89.2246	93.5451	74.875	80.9921	98.9979	104.799	96.9336	91.5711
ENSMUSG00000003200	Sh3gl1	84.5186	81.2066	76.9653	42.5855	85.0389	79.2352	90.2037	72.175	97.4613	74.9627	103.152	78.6962	105.033	85.734	76.733	98.016	77.8506	96.7349	102.808	81.2606
ENSMUSG00000087365	C430049B03Rik	84.4807	94.7098	82.1807	54.8624	82.3955	106.13	78.5441	82.8125	75.6587	70.7025	94.9308	101.064	121.158	125.271	84.3782	80.7802	74.7613	62.2808	67.1522	65.3618
ENSMUSG00000028603	Scp2	84.305	88.9012	98.8524	44.8109	91.1033	90.5585	95.4656	86.3288	100.145	78.5742	94.8223	66.0261	70.7022	82.2508	83.0467	70.1847	102.852	87.4354	87.7847	81.9498
ENSMUSG00000051319	1500011K16Rik	84.2218	89.2288	90.3708	36.8415	78.8599	100.27	91.9422	88.7274	108.354	95.5833	112.867	113.411	64.5839	103.09	75.8885	58.0608	84.6961	68.6908	69.8764	68.8727
ENSMUSG00000030894	Tpp1	84.1883	73.4195	71.0642	34.7924	86.7339	91.4001	99.4676	80.8009	105.826	73.6806	81.2423	55.7368	90.1186	104.353	70.7643	86.5022	111.687	78.5816	119.837	83.5694
ENSMUSG00000014846	Tppp3	84.1629	65.1248	104.396	52.9813	66.5783	70.9733	74.0416	69.3548	89.2734	85.2246	128.347	74.11	73.1603	37.6357	90.9591	120.271	93.5456	81.0343	131.296	90.7881
ENSMUSG00000017760	Ctsa	83.7943	72.2292	73.9346	38.9184	94.9934	98.5157	96.7197	83.0677	97.9827	90.0268	81.9493	69.4829	76.4913	97.7757	84.4237	75.6869	109.016	70.8578	119.443	60.5762
ENSMUSG00000055943	Emc7	83.7507	78.1386	91.8529	44.6218	101.908	98.7753	91.1758	87.5813	85.2822	75.5064	90.8735	72.7137	104.334	83.4695	79.2436	75.333	83.3783	80.2873	95.3386	71.4494
ENSMUSG00000040746	Rnf167	83.7365	80.7632	87.3292	49.2726	84.125	104.579	86.9988	90.4948	100.888	85.8135	83.4491	78.0801	81.7668	84.2302	79.9736	75.3977	102.67	73.834	103.344	57.9834
ENSMUSG00000014349	Ube2z	83.6731	65.8045	91.7877	36.4126	96.5017	83.2847	91.0675	93.8792	91.5576	76.2251	96.5325	57.2226	82.3515	90.9111	77.2294	95.5631	97.4096	83.9971	100.162	81.8896
ENSMUSG00000069744	Psmb3	83.5676	82.1495	99.0758	57.2088	100.208	83.4171	92.2087	122.76	93.1188	95.7722	95.0334	78.1445	57.8617	76.4536	90.3021	60.3273	77.3424	75.0089	90.7035	60.6878
ENSMUSG00000021807	Rtraf	83.5272	75.6887	78.2987	45.9263	89.1264	97.5298	107.352	90.2496	96.1202	119.983	87.7268	92.4504	67.2134	75.1546	96.4427	77.4253	82.2204	70.8275	77.9795	59.3026
ENSMUSG00000002496	Tsc2	83.5016	67.5248	72.0638	30.5829	100.322	96.3969	96.4778	58.4322	91.5492	60.4091	80.1979	51.2858	95.0059	110.474	78.0348	83.0947	109.597	85.5111	137.319	82.2516
ENSMUSG00000044496	2510039O18Rik	83.4499	79.8937	99.3819	38.4573	82.8732	91.4403	94.2307	99.7614	94.0692	80.6576	94.3894	63.4539	81.1719	91.6652	72.3281	76.0652	89.3095	93.0733	90.8044	72.5212
ENSMUSG00000023075	Akirin1	83.3403	78.3571	106.659	44.0108	110.423	92.3459	98.3997	81.6263	89.1043	74.8043	86.0487	78.0278	91.1639	71.4218	90.232	72.3871	83.0088	79.4193	89.1522	66.8746
ENSMUSG00000031924	Cyb5b	83.2519	82.1712	85.0864	30.9168	102.538	82.6171	102.794	82.8743	97.171	83.611	86.9787	69.0898	93.2773	93.8644	75.6423	70.9456	89.7158	75.531	110.482	66.479
ENSMUSG00000062929	Cfl2	83.2174	77.5579	90.4402	48.2504	94.5985	85.1812	97.5046	80.6465	79.8638	74.0966	93.6949	76.7551	105.436	84.6655	77.794	71.7448	108.087	85.1338	86.8185	62.8606
ENSMUSG00000035674	Ndufa3	83.2063	81.1424	84.5171	61.3382	105.327	110.018	79.6288	111.085	82.1664	97.458	77.1446	90.0132	62.0897	84.8746	83.2792	83.9351	68.6018	82.2612	80.1846	55.8549
ENSMUSG00000022295	Atp6v1c1	83.172	90.2855	99.143	45.733	91.6067	79.6432	101.63	86.3307	85.7152	77.643	82.7038	81.2675	81.2063	83.2117	91.5636	86.2437	79.3629	81.1217	83.6596	72.1964
ENSMUSG00000051391	Ywhag	83.1488	78.7295	82.8997	39.7677	95.999	94.9962	98.6375	78.5837	84.8558	66.928	87.5108	63.141	103.384	95.465	71.7756	66.0343	93.8101	89.2855	96.7078	91.3158
ENSMUSG00000022763	Aifm3	83.1294	73.2814	66.607	33.1087	82.796	75.8976	74.0438	73.5269	83.1322	75.6475	102.974	73.1699	105.064	66.1984	57.1918	131.565	67.8343	89.2691	154.762	93.3888
ENSMUSG00000037887	Dusp8	83.1039	52.9021	73.3243	32.7332	89.5372	68.8909	103.962	51.0786	106.096	90.9977	122.053	75.5357	121.921	46.5359	83.7249	95.0726	82.3648	93.9801	104.847	83.4163
ENSMUSG00000029106	Add1	83.0494	82.3703	75.8057	31.7733	83.7584	96.5615	89.4091	69.5904	89.5458	71.2274	90.4478	60.9815	87.9564	101.322	80.518	88.8645	95.298	89.1492	117.369	75.9906
ENSMUSG00000026766	Mmadhc	83.0363	90.1789	90.7252	50.885	112.438	90.2259	89.4254	91.4435	75.7861	72.3936	98.1286	83.1005	94.2954	82.0361	87.8762	71.5168	74.6273	70.3485	86.189	66.0688
ENSMUSG00000024644	Cndp2	82.9957	93.7066	105.371	36.9041	92.0893	94.344	91.5406	69.7789	96.413	62.2282	73.0111	71.741	69.0193	92.0513	67.4	88.6597	93.6575	81.261	112.427	85.3145
ENSMUSG00000040152	Thbs1	82.926	129.533	21.2606	6.02513	153.123	91.0587	204.562	8.91349	98.2022	54.8363	20.6883	89.2025	253.623	6.013	15.1627	95.5722	151.8	17.2141	153.016	5.78687
ENSMUSG00000015750	Aph1a	82.8865	86.0255	84.2564	43.5612	85.2972	86.492	89.8717	74.8801	97.9944	94.4499	101.146	72.2282	78.9108	94.9034	76.9848	84.189	85.0558	67.7746	96.4953	74.3275
ENSMUSG00000034807	Colgalt1	82.7579	71.8302	88.3619	31.1755	87.9219	88.3596	115.03	109.015	99.9661	82.6807	91.711	46.8899	65.0819	93.9709	64.104	71.5044	104.221	86.339	106.814	67.4232
ENSMUSG00000066568	Lsm14a	82.7247	83.7078	80.5237	43.8248	84.1012	96.2997	93.7465	86.3146	79.3928	68.5585	93.9991	87.4433	96.451	80.2597	77.2915	77.2769	82.5687	84.9193	90.6189	84.4719
ENSMUSG00000022184	Fbxo4	82.6337	61.7545	81.5639	42.6153	93.5969	67.7318	106.508	76.452	96.261	77.4171	103.928	96.0606	132.771	63.8371	57.141	84.8742	81.0514	92.6221	72.2811	81.5741
ENSMUSG00000073616	Cops9	82.5576	88.6947	77.4743	50.4027	85.1867	89.5411	87.254	126.181	76.8891	80.2131	96.8917	173.447	65.8634	76.1559	64.0779	82.3447	63.0908	69.4486	63.7142	51.7242
ENSMUSG00000032745	Gpbp1	82.5041	76.889	86.6623	38.6958	92.4997	88.1814	95.5313	83.0919	80.7136	72.152	96.9174	84.9261	111.037	76.8248	79.8424	73.9999	75.9317	83.0887	80.6223	89.9712
ENSMUSG00000026234	Ncl	82.4889	68.1395	71.7467	39.5875	84.0692	107.301	88.4777	72.0393	75.966	78.0834	95.9014	87.8354	91.2575	72.0171	89.7945	85.6441	95.1084	87.2902	97.5744	79.4558
ENSMUSG00000010045	Tmem115	82.3983	95.2389	84.3826	43.212	104.726	95.5146	73.9269	95.5222	97.0601	98.9141	80.3523	58.8586	77.4901	93.6161	79.0861	67.1158	82.8984	76.4375	93.0257	68.19
ENSMUSG00000060143	Gm10076	82.3717	86.1824	75.153	73.9017	73.5752	74.753	76.1274	134.934	82.3757	50.6315	124.739	95.8265	80.8258	88.0737	71.1077	84.6719	65.8357	71.2678	87.3455	67.7352
ENSMUSG00000032504	Pdcd6ip	82.3673	75.0062	81.4423	33.0731	87.7246	95.8066	102.797	76.1901	82.4325	71.7979	84.8468	53.6729	102.131	90.7929	83.9789	82.6778	94.4341	97.4946	92.1976	76.4812
ENSMUSG00000045752	Tssc4	82.2401	63.9793	89.5197	47.1326	69.7053	95.8099	81.9309	58.7934	116.178	67.9374	84.7492	67.9356	79.2194	110.898	71.2692	90.0422	107.733	78.1994	111.525	70.0043
ENSMUSG00000079426	Arpc4	82.239	76.4738	87.1654	42.3021	80.5406	92.8302	90.4806	104.861	85.6125	88.6347	101.859	86.4049	75.3531	85.4923	81.7673	68.0845	89.0783	73.7171	81.4788	70.4042
ENSMUSG00000021377	Dek	82.1573	80.8496	88.1227	41.7692	75.4978	104.644	92.8649	65.4593	80.1119	70.5011	79.3863	74.378	92.2771	82.4603	78.929	82.1904	99.7673	92.8825	98.2619	80.6356
ENSMUSG00000035901	Dennd5a	82.0125	78.0649	84.5167	31.0646	90.2245	94.9437	98.2773	91.4538	85.5693	77.2351	84.3147	63.3602	102.245	84.5192	75.3908	77.6537	89.4826	82.6714	91.0167	76.2332
ENSMUSG00000021496	Pcbd2	81.9802	74.7076	69.3148	40.4434	83.2745	99.7443	118.825	86.9905	82.9008	88.3262	88.3334	94.3523	73.3749	93.2216	83.1723	58.1015	59.799	90.2203	85.6096	86.9119
ENSMUSG00000000915	Hip1r	81.9556	89.5716	87.7291	21.0754	89.2405	120.942	94.7732	80.2471	117.632	93.3912	71.9949	63.5272	140.091	111.354	64.9108	98.6391	52.3774	59.8958	52.3433	47.4218
ENSMUSG00000109871	Gm45276	81.9147	95.4063	91.0301	44.1958	80.8439	105.519	100.117	80.295	92.4511	63.0101	70.5704	93.2853	77.2573	95.7025	95.4901	72.5276	87.9321	74.7926	78.6352	57.3168
ENSMUSG00000047907	Tshz2	81.8844	68.5826	78.913	36.9403	74.7935	104.55	103.086	96.2326	89.2237	69.7267	98.5948	67.2276	111.249	81.01	68.3305	81.8582	85.7251	84.1158	78.7981	76.846
ENSMUSG00000041126	H2afv	81.8833	70.2233	71.9119	50.9046	82.1652	87.8909	75.7054	106.733	83.9038	65.7158	90.9639	84.2194	82.8489	76.9937	78.8613	71.654	92.3861	84.7316	112.311	85.6582
ENSMUSG00000074884	Serf2	81.8575	80.8075	81.8811	46.5358	97.6263	84.59	86.2786	101.453	90.3134	80.1638	94.9142	96.0409	81.7656	74.7693	68.9951	73.0105	86.8536	75.2124	85.252	68.8289
ENSMUSG00000034781	Gna11	81.8204	72.4638	84.7215	42.2277	88.3131	84.0212	94.3688	100.765	96.5531	88.124	89.3653	74.7152	82.0049	82.6587	78.3695	79.8189	79.743	77.7787	85.9307	72.6457
ENSMUSG00000022556	Hsf1	81.8003	76.4194	68.2374	39.339	90.8271	77.1387	85.8417	70.0357	92.8379	77.0763	85.9961	75.1607	103.827	97.3266	76.6271	80.7559	85.6651	82.8328	96.6596	91.6015
ENSMUSG00000053317	Sec61b	81.7607	83.6388	75.8161	53.0547	113.295	74.6277	91.1094	121.969	91.5758	88.7056	92.8737	128.563	73.7655	78.5016	65.2119	65.0811	61.9265	84.146	63.8207	45.7716
ENSMUSG00000029545	Acads	81.7556	81.1095	99.9013	30.4027	85.4212	66.5053	104.523	139.8	91.2716	95.5009	88.9552	62.8426	47.8148	83.3909	67.297	83.6261	81.4665	75.0688	91.8903	76.5681
ENSMUSG00000032359	Ctsh	81.697	90.8364	101.81	59.1218	125.799	106.146	58.4159	157.328	58.2676	59.6804	91.7578	38.1091	80.7164	66.2571	97.4946	64.4933	70.6612	94.4061	64.3468	66.5959
ENSMUSG00000025035	Arl3	81.6772	99.1295	69.2441	46.7343	82.5394	83.231	109.443	107.492	81.7479	80.2077	90.6902	99.7435	87.1684	86.7987	76.5667	70.333	56.5301	77.5061	76.1091	70.6526
ENSMUSG00000030718	Ppme1	81.6678	84.504	86.7792	36.9703	97.3448	83.7402	90.7711	88.7699	83.4921	74.4554	97.9661	60.2038	96.1386	88.1844	74.1199	71.0916	79.9335	89.8692	94.6904	72.6636
ENSMUSG00000022517	Mgrn1	81.578	68.1576	73.8695	33.1409	87.0575	92.304	93.412	68.504	91.4685	82.4278	92.6926	63.4847	86.3368	83.9372	79.5379	81.7505	96.695	72.8342	113.376	88.9956
ENSMUSG00000032320	Rcn2	81.5276	107.537	88.7035	31.2879	83.0179	82.5657	85.2573	80.1899	74.712	70.5269	81.5704	69.504	106.617	93.7477	84.3389	67.523	82.3344	85.2899	94.3988	79.902
ENSMUSG00000083282	Ctsf	81.4987	73.6506	66.2344	41.4429	91.6766	93.7546	73.8164	92.7834	93.4876	92.9434	96.0085	75.6326	86.8754	84.6539	74.6675	82.0638	97.3249	64.6827	110.327	56.4491
ENSMUSG00000019810	Fuca2	81.4911	84.914	88.9169	36.0195	100.295	89.6476	98.6619	102.921	77.8509	73.4987	77.0496	65.531	82.2471	87.2107	78.6753	74.9903	80.7219	76.6325	104.016	68.5312
ENSMUSG00000014195	Dnajc7	81.4909	78.9926	82.7113	41.5055	87.3963	89.6614	91.7401	81.4709	78.9187	73.8187	91.0486	79.9954	98.7646	90.2483	68.952	100.92	81.4731	79.1235	82.7898	68.797
ENSMUSG00000018707	Dync1h1	81.361	82.0784	78.8565	23.9222	93.0254	116.908	93.5951	62.2955	82.2366	63.7497	70.2754	70.3332	143.759	95.9558	69.136	76.5848	79.3295	88.4869	86.2224	69.1089
ENSMUSG00000059852	Kcng2	81.2993	88.4146	90.9707	38.2822	117.967	108.259	99.5684	93.1235	92.995	79.1827	85.3947	57.746	135.544	91.9855	67.8343	58.1587	40.8175	82.659	52.247	63.5379
ENSMUSG00000075705	Msrb1	81.2993	61.1788	86.9981	49.396	79.5307	75.6695	71.5868	112.179	90.5772	73.6491	87.1811	120.751	60.7643	90.5667	80.51	87.043	80.7099	62.5652	100.124	73.7073
ENSMUSG00000025204	Ndufb8	81.2676	83.8494	97.6354	50.5259	95.5352	89.7647	91.8118	111.507	90.6317	83.3101	96.4287	98.7994	66.2779	90.5022	71.251	62.1987	66.3693	69.835	71.8697	55.9808
ENSMUSG00000041958	Pigs	81.2102	63.1613	74.6634	32.362	97.7826	92.9539	103.575	73.817	95.7673	95.8925	73.2627	58.9442	81.7137	92.0982	78.515	62.9078	103.498	84.9565	109.047	68.0761
ENSMUSG00000025260	Hsd17b10	81.1074	72.338	88.2406	53.3571	101.265	97.9	92.1202	107.992	80.246	73.7226	87.1243	99.5769	51.7964	65.2691	78.7749	80.8583	86.4234	72.7814	93.7397	57.5158
ENSMUSG00000018340	Anxa6	81.1002	82.5447	78.9656	30.8936	88.7535	87.592	95.1365	80.9088	86.8153	61.6116	86.2499	58.7518	65.8832	77.0413	90.2511	74.5755	102.701	79.616	126.651	85.9601
ENSMUSG00000091383	Hist1h2al	80.9809	172.542	39.4716	65.6773	81.2508	55.5582	152.715	115.256	36.6025	123.676	149.742	97.353	94.5433	166.717	0	66.4676	34.4192	39.3953	46.6632	0.585699
ENSMUSG00000036748	Cuedc2	80.8968	85.3987	81.9539	41.5577	84.7264	95.2799	88.0325	91.0989	94.1798	72.9712	86.7979	94.2566	68.8957	95.1672	67.5946	75.5076	76.777	59.7248	102.7	74.4186
ENSMUSG00000032741	Tpcn1	80.8105	69.2934	89.9093	28.8346	83.6134	104.985	104.363	60.1868	96.9339	62.4338	72.6894	59.6566	100.685	123.514	79.8466	70.8909	78.9592	89.7135	88.1708	70.7203
ENSMUSG00000028221	Tmem55a	80.7791	73.1707	81.4142	49.5839	101.221	81.3471	82.608	81.6761	71.4298	66.6843	91.142	72.6627	70.2451	92.5684	88.0099	67.6028	93.0312	96.2227	87.5131	86.6702
ENSMUSG00000001334	Fndc5	80.7444	106.092	84.389	28.0053	90.6362	85.7411	115.699	65.5595	96.5218	73.5909	85.206	80.6566	77.5318	82.9584	68.2313	75.0411	106.797	54.8723	101.677	54.9377
ENSMUSG00000022201	Zfr	80.6649	73.4995	75.4631	31.8312	90.6603	86.318	96.1503	76.4336	80.567	67.2726	91.0757	81.5701	111.683	80.9957	73.0424	77.4932	80.4304	99.2817	82.9008	75.9643
ENSMUSG00000024911	Fibp	80.5642	65.7133	68.4505	65.4192	85.5034	101.747	86.3907	79.9201	74.6975	85.4048	95.2843	55.5485	68.628	94.5091	68.2477	88.7847	102.682	77.1568	113.951	52.6803
ENSMUSG00000017221	Psmd3	80.5508	87.236	82.0852	33.6923	81.55	90.5252	93.5973	82.691	94.3662	77.6525	96.4137	70.4259	69.4955	96.8643	66.9039	78.3531	81.2715	78.3263	95.6632	73.3527
ENSMUSG00000027298	Tyro3	80.5247	53.7051	59.9498	23.2464	58.344	67.6947	114.855	67.6609	58.9596	60.5299	67.4934	81.9303	49.7639	79.4387	81.9237	133.858	124.959	112.011	156.282	77.3641
ENSMUSG00000037351	Actr1b	80.4375	81.8879	94.834	40.2227	88.4467	83.5148	85.1654	91.4171	86.3393	82.4668	92.3373	63.8993	88.7582	75.5025	75.0334	89.4159	82.0922	73.1234	84.2643	69.5907
ENSMUSG00000001089	Luzp1	80.4305	87.9376	90.7726	29.9774	104.523	104.564	103.158	75.9219	80.7249	57.2544	77.0474	58.2047	135.593	81.9429	67.3089	85.4623	67.7803	72.2225	76.008	71.7768
ENSMUSG00000015759	Cnih1	80.4252	82.4777	68.2464	44.578	94.8148	79.6382	98.4441	95.9233	77.9202	88.07	76.8696	77.3448	84.7069	86.0949	87.3297	58.6037	87.162	86.1794	81.9691	71.7063
ENSMUSG00000020458	Rtn4	80.3473	81.9609	85.7593	38.2431	87.4895	91.7118	88.0005	78.9971	86.732	70.2571	79.6206	71.8802	85.8802	90.1	76.606	67.8118	90.493	76.0212	101.33	77.7053
ENSMUSG00000018931	Natd1	80.319	76.0659	73.4998	35.4294	97.8551	89.0949	90.7471	80.5171	90.3448	75.114	88.0499	62.2207	69.5236	84.9776	78.3603	74.5797	98.6163	70.9592	106	84.1052
ENSMUSG00000022505	Emp2	80.3083	33.923	69.4647	53.6084	62.9961	86.9084	80.1274	81.1289	63.0979	93.493	104.833	64.9838	102.7	28.9719	41.2924	116.265	163.376	83.087	121.808	73.7932
ENSMUSG00000028672	Hmgcl	80.2422	96.4407	93.7034	36.8143	96.3138	85.5838	79.7712	97.0502	112.117	89.5178	78.0391	86.8344	130.353	66.0587	49.8061	67.9282	59.8384	81.3135	59.0783	58.0401
ENSMUSG00000038690	Atp5j2	80.2177	85.3785	78.8347	52.8832	92.7188	77.5956	84.6302	119.267	93.8841	95.4755	86.9323	111.235	65.5496	83.5732	74.8904	61.7294	65.8507	73.3425	72.169	48.1966
ENSMUSG00000052369	Tmem106c	80.1884	65.4891	72.5568	48.9448	95.8144	86.8118	91.1852	96.5543	85.7252	90.6141	90.4486	61.4697	79.3678	85.3523	75.0931	76.281	76.1222	76.058	94.2779	75.4133
ENSMUSG00000022024	Sugt1	80.185	81.0655	88.8018	42.514	92.1296	97.9901	88.7896	100.996	76.7671	84.4554	93.8031	85.5219	86.8112	81.7791	73.8489	66.8132	75.5441	77.4856	65.657	62.7408
ENSMUSG00000018377	Vezf1	80.112	64.4633	68.0835	45.7333	85.7922	86.8267	101.842	65.5097	80.5259	70.0194	74.0238	65.7311	91.818	87.1577	71.3421	88.5382	101.974	89.7437	109.296	73.7072
ENSMUSG00000026553	Copa	80.1102	79.9366	78.2588	29.9386	89.5775	91.759	101.762	81.3067	87.7991	65.0414	77.1279	51.4639	95.3124	94.9225	71.3238	69.9032	86.3481	90.1448	111.053	69.1151
ENSMUSG00000037049	Smpd1	80.0836	86.6322	91.3887	29.2038	86.4255	78.1668	91.4456	97.9611	95.3163	73.1385	82.066	64.6118	72.4752	101.787	77.0383	62.9033	88.4575	79.9108	96.9115	65.7476
ENSMUSG00000027206	Cops2	80.0655	84.9541	90.347	43.6573	91.5063	88.2353	95.4157	96.2044	80.6849	78.3795	83.4312	81.5214	84.5726	77.5343	76.2561	73.8765	76.3385	73.1324	75.7399	69.4568
ENSMUSG00000053565	Eif3k	79.9877	85.2924	94.4165	59.1863	76.6804	85.1574	80.2142	108.788	83.8841	93.7217	85.8303	89.0782	67.2815	75.0454	81.3236	82.2702	68.5507	62.4832	85.9196	54.6422
ENSMUSG00000019302	Atp6v0a1	79.9734	65.0211	68.4957	33.1812	95.7814	83.9521	97.4354	63.6128	96.2321	74.4383	93.3015	59.057	94.6549	91.7937	76.2981	83.436	78.6841	81.0152	100.016	83.0883
ENSMUSG00000058600	Rpl30	79.9614	99.5803	79.8197	68.2852	89.0928	82.7275	87.6176	69.9539	74.7376	67.688	71.9389	114.725	94.2939	59.7516	89.4852	83.0211	81.1358	47.5929	86.6833	71.1368
ENSMUSG00000010277	2610507B11Rik	79.9451	73.2626	72.2768	28.5735	95.8205	98.0097	93.4959	60.8928	85.5147	63.5309	85.408	61.2732	99.0595	90.2148	83.7198	77.7203	93.522	83.9855	102.04	70.6374
ENSMUSG00000026797	Stxbp1	79.9201	52.4432	67.7638	27.9205	75.0012	87.4614	86.2417	57.4941	85.8431	65.9051	75.6498	59.6936	122.288	103.366	75.7258	93.5463	96.801	108.854	102.539	73.9454
ENSMUSG00000024387	Csnk2b	79.7357	66.9283	77.6829	56.2853	92.0054	77.9997	85.9054	88.0423	79.0116	106.831	83.3182	77.8851	73.4736	90.9425	73.4521	66.028	84.8723	74.8848	92.5269	66.9044
ENSMUSG00000027613	Eif6	79.6721	76.1938	85.8876	50.2845	80.2397	85.1573	85.6096	92.8809	86.4441	84.699	89.534	74.051	81.3273	83.8333	75.8279	76.2964	75.154	78.272	84.2518	67.8251
ENSMUSG00000096210	H1f0	79.6416	68.6087	63.224	38.3427	87.4499	107.258	80.1568	114.064	86.1211	76.6068	96.2958	54.9568	76.9968	83.3241	83.7026	78.9923	79.5722	85.7263	75.5652	76.2259
ENSMUSG00000001729	Akt1	79.6034	78.3855	83.1656	36.5394	87.9951	105.596	88.685	87.9933	80.7292	74.532	89.0211	65.1003	77.1755	87.6835	76.3656	80.7399	86.6669	68.4905	90.0601	67.5406
ENSMUSG00000031729	Ist1	79.6025	63.0418	71.9497	40.7401	73.3685	74.0901	83.478	60.4889	82.3805	74.8508	84.621	58.4807	101.616	93.5958	74.3551	86.6956	84.85	102.858	122.215	78.7718
ENSMUSG00000013584	Aldh1a2	79.5935	13.0453	16.2312	35.8706	112.626	91.7095	131.62	93.6387	119.61	76.5215	66.8273	114.382	73.1009	66.5027	47.3445	103.192	123.961	20.7911	142.684	62.6175
ENSMUSG00000038236	Hoxa7	79.5884	81.3516	70.9348	47.1154	87.1454	86.7513	84.4304	78.0338	83.2499	79.4991	80.7096	79.2868	67.1523	85.9889	76.93	80.7177	86.4439	87.8099	90.4445	78.185
ENSMUSG00000039031	Arhgap18	79.5563	79.8685	81.2834	34.0281	103.688	89.7774	101.299	92.2339	80.923	64.8545	92.985	64.0624	90.5358	80.5002	80.6358	82.9894	71.516	77.8475	73.3412	69.2014
ENSMUSG00000002546	Golga2	79.4365	67.2551	78.3244	31.9535	90.678	99.4108	95.037	70.0245	77.9288	75.2817	86.2094	45.2441	86.0197	86.0268	82.0393	82.8888	91.3164	82.3791	106.115	75.1609
ENSMUSG00000030096	Slc6a6	79.3001	40.8043	51.2098	20.1012	46.172	47.3987	61.6622	52.8004	46.0416	37.5672	63.9566	49.0996	149.381	80.1811	49.4041	107.895	181.055	143.458	192.844	85.6706
ENSMUSG00000018736	Ndel1	79.2804	66.6002	90.3719	41.7953	92.1126	70.5588	94.9955	76.1773	87.0865	76.8635	95.3218	67.3054	88.3611	71.0841	72.5685	80.9633	81.6172	78.4409	100.218	73.8847
ENSMUSG00000005981	Trap1	79.2757	81.8834	75.7565	35.1446	88.71	75.8452	100.97	92.9125	89.5215	81.0936	79.1727	72.49	71.7314	82.5777	70.3721	88.7636	80.9108	86.4507	86.9966	64.9364
ENSMUSG00000020873	Slc35b1	79.2545	68.247	64.8196	44.9879	127.048	73.4448	105.414	92.8548	80.0313	86.9721	83.9602	68.2813	114.553	80.1126	70.127	72.9976	71.964	77.7548	71.8018	50.4642
ENSMUSG00000021266	Wars	79.1923	81.607	83.3737	27.3719	79.584	91.8008	93.6705	100.823	81.5007	76.4134	86.5069	58.2799	91.0028	89.9987	75.844	81.5099	74.8264	88.8569	84.2265	57.4574
ENSMUSG00000010663	Fads1	79.027	65.8059	69.8654	34.1653	96.7231	58.1741	82.2394	77.8888	82.8561	74.3287	77.0417	72.1361	94.3101	74.7115	68.8383	83.2708	102.056	90.0191	119.868	77.2146
ENSMUSG00000031555	Adam9	79.0031	67.3075	80.8322	28.0508	96.22	101.52	87.9061	72.4533	86.1716	67.282	80.6791	66.033	108.145	86.5294	64.2614	66.0687	88.1245	101.54	90.8731	61.0613
ENSMUSG00000029538	Srsf9	78.9712	82.8759	68.7463	41.1252	95.3224	87.7198	88.7091	78.1098	82.0428	68.469	93.5272	65.809	65.2989	84.2189	73.8654	90.5763	83.9	83.0442	89.7975	77.2947
ENSMUSG00000020946	Gosr2	78.9549	72.8449	83.1328	40.7069	104.21	85.2159	93.1737	92.9966	78.6331	68.4429	81.9282	61.5097	91.9854	77.2689	81.826	79.5819	76.9362	76.1177	86.4544	67.1769
ENSMUSG00000026028	Trak2	78.9263	83.5131	96.9973	26.8287	82.8348	91.5292	101.657	91.7341	69.4938	64.7904	86.9977	54.0403	104.312	60.9039	79.8335	78.9443	74.6845	91.5677	91.0497	67.8881
ENSMUSG00000026111	Unc50	78.8978	66.3494	91.4462	38.6606	99.7897	76.813	80.8625	101.179	85.8324	67.5505	75.2459	94.3822	80.1995	82.3308	73.1572	65.968	93.9251	76.2597	79.3174	69.7887
ENSMUSG00000096145	Vkorc1	78.8584	62.7614	72.6343	31.8283	84.3873	77.9356	90.0338	98.9204	109.123	89.6093	103.167	97.88	63.8109	75.1741	75.6176	68.7082	80.9067	58.3826	98.6906	58.7383
ENSMUSG00000031311	Nono	78.7673	78.1723	71.5549	35.9779	92.5386	94.8129	102.727	80.6167	81.4899	72.5936	78.2503	71.4921	85.3408	81.7466	75.2045	77.0962	79.4952	76.1392	89.3058	72.0233
ENSMUSG00000007038	Neu1	78.7282	76.7464	83.0316	46.5164	89.2204	77.0173	95.2597	85.2841	90.7293	79.3171	90.7934	65.274	91.2594	93.3673	62.5112	77.1712	69.7791	82.3131	80.3544	59.89
ENSMUSG00000025162	Csnk1d	78.7002	61.6837	75.7579	32.2513	78.1565	90.7763	91.0137	63.7297	76.7855	77.451	85.9952	70.9368	80.0312	77.3677	75.9079	82.4541	88.065	92.3563	113.989	80.595
ENSMUSG00000002372	Ranbp3	78.6117	75.9744	76.9907	43.3893	71.22	86.9356	78.1888	90.1737	77.7077	77.9052	82.6624	61.961	83.5523	87.3463	72.7266	86.1931	89.6343	89.37	91.0393	70.6516
ENSMUSG00000021032	Ngb	78.5847	112.061	90.6423	34.6881	63.8855	59.8574	80.3983	87.4055	91.7435	112.021	110.434	78.5522	118.557	70.5591	47.0931	82.9388	67.3039	52.4782	76.14	56.3505
ENSMUSG00000031955	Bcar1	78.4947	59.4952	63.3359	29.1585	81.6888	83.067	93.3457	77.7293	71.7774	60.1014	81.95	70.9374	92.5438	94.0492	78.6843	91.5458	102.982	78.4592	102.538	78.0103
ENSMUSG00000006676	Usp19	78.3595	68.8358	65.5419	33.7779	85.6038	90.777	93.0822	65.1491	87.7415	73.927	76.0863	52.1607	110.824	75.6452	73.1564	85.0713	86.2758	96.2188	92.0052	76.9501
ENSMUSG00000023960	Enpp5	78.3519	86.7179	77.7809	36.5144	84.6096	84.3353	92.6304	71.7994	93.1739	81.0941	81.7357	52.1464	74.2587	87.5426	73.0292	71.4857	95.9891	78.0107	102.584	63.2481
ENSMUSG00000027566	Psma7	78.3359	85.4934	78.371	37.931	80.9261	82.2135	77.4473	97.7381	81.0104	89.5245	86.8153	78.3831	69.4934	76.589	74.9215	79.1708	78.8296	77.9313	90.83	64.762
ENSMUSG00000022453	Naga	78.3345	72.7687	64.4661	39.6379	76.7558	87.4222	77.8355	91.8267	81.3982	81.0798	88.1835	71.8323	71.7336	95.9141	81.5416	79.7124	94.2193	68.8391	103.146	60.043
ENSMUSG00000062373	Tmem65	78.3108	70.9396	80.2163	34.97	76.2931	72.6114	80.609	76.5898	74.8355	58.5844	83.1955	68.6514	100.381	97.3066	80.1856	78.1753	92.4089	91.5295	100.528	69.8932
ENSMUSG00000036053	Fmnl2	78.2997	85.4877	84.7123	28.9188	97.4713	105.297	100.052	64.7981	84.2679	64.922	72.5334	57.1624	123.927	81.1457	67.906	69.8815	74.4099	78.095	77.4786	69.2282
ENSMUSG00000020993	Trappc6b	78.2441	79.9377	79.8775	42.399	80.5011	83.1596	86.4252	79.3232	94.4621	70.2263	78.2954	69.3089	80.9429	80.6353	80.4961	86.4071	80.5613	75.3012	88.6507	69.7271
ENSMUSG00000028797	Tmem234	78.1861	76.5036	82.3069	43.9051	99.9139	85.34	86.3771	99.5718	86.1141	82.5116	79.139	93.7858	67.4625	83.6454	62.1799	67.5575	76.7219	66.6078	82.6975	63.1946
ENSMUSG00000026500	Cox20	78.174	79.861	75.8825	38.8555	100.118	84.1628	84.261	93.5068	101.434	89.1819	96.6461	90.6391	73.2196	79.4027	74.6767	71.1822	74.3007	61.986	52.1282	63.8604
ENSMUSG00000018474	Chd3	78.1644	73.3691	62.1994	25.3113	75.4058	108.42	98.6445	48.1605	75.1797	49.7738	68.4057	64.1356	104.25	93.529	81.758	90.7268	79.8642	101.118	92.7222	92.1504
ENSMUSG00000071654	Uqcc3	77.9911	77.0557	76.6094	39.9556	68.1613	111.817	68.0232	118.908	55.76	87.5228	86.8694	124.563	75.8783	80.3732	73.117	61.6327	60.7444	80.1528	80.9183	53.7695
ENSMUSG00000036644	Tbc1d9b	77.8778	72.5305	72.8155	32.4032	86.175	99.9584	98.9201	74.1575	95.7953	71.8371	78.2224	60.2773	82.1564	99.8288	67.2928	84.6999	76.6405	82.3431	81.0684	62.5551
ENSMUSG00000050608	Minos1	77.6641	76.3438	75.633	47.8345	85.0097	85.1969	79.6741	99.6413	83.0223	73.9038	83.0435	95.9928	77.7474	85.7526	69.2775	73.7807	71.7869	83.3471	69.4453	59.1851
ENSMUSG00000034684	Sema3f	77.6574	62.4944	94.3619	38.8381	76.1288	138.304	103.082	65.6771	93.4854	50.1391	66.5728	48.6342	78.2401	133.98	98.5974	58.5507	56.7396	66.4977	73.075	72.093
ENSMUSG00000019494	Cops6	77.6479	79.7823	90.0495	42.173	90.6771	86.6783	91.4241	105.314	95.8952	79.452	68.249	62.3005	71.2348	86.239	67.0314	63.8363	85.935	68.1949	86.1539	54.6902
ENSMUSG00000030339	Ltbr	77.6281	69.8845	76.9079	49.4617	83.7133	95.1437	87.6899	86.2558	96.1424	87.4845	76.3877	63.7975	66.4719	88.1123	73.7518	82.9994	76.4812	70.1726	86.5512	57.5244
ENSMUSG00000026687	Aldh9a1	77.5074	83.7765	99.1784	43.2101	85.2204	107.959	90.2858	78.48	77.2567	82.1613	63.6339	44.3924	83.3594	97.9122	79.3396	66.7512	75.4251	64.5543	87.1208	62.6234
ENSMUSG00000028670	Lypla2	77.5031	55.8768	91.3981	36.5171	92.637	83.5753	78.8739	84.6002	90.6152	92.806	78.699	67.1252	76.7635	93.4873	52.3264	80.9283	90.1433	79.7289	78.1149	68.3428
ENSMUSG00000025935	Tram1	77.4863	55.0691	69.698	43.633	89.5114	83.9641	83.6828	71.6085	81.7444	89.3122	84.5881	53.7865	98.3895	83.2572	79.1584	82.637	84.7105	82.4294	82.3768	72.6831
ENSMUSG00000035776	Cd99l2	77.4805	81.5042	76.7365	31.1049	82.4454	87.2816	90.2792	91.3928	79.8951	62.0417	75.2515	74.808	84.2073	87.3757	65.4998	81.8114	90.5757	68.4003	100.013	61.5057
ENSMUSG00000050212	Eva1b	77.4586	69.7501	60.3154	50.8867	67.0579	94.1208	70.8462	73.9696	74.1082	63.3694	93.3873	80.3522	74.3141	79.1495	84.0634	91.1426	102.141	60.7087	113.12	68.9104
ENSMUSG00000013662	Atad1	77.3923	84.4731	81.398	37.6282	96.2609	85.3464	87.6622	72.1814	82.2565	61.8574	77.9764	63.4029	95.5032	84.6793	75.796	72.5128	82.1216	78.7246	75.8534	74.8187
ENSMUSG00000032548	Slco2a1	77.3788	66.4938	58.1229	31.7096	63.1587	69.9183	111.781	63.1887	93.1623	68.5544	78.9619	48.1531	86.7131	93.2226	68.8908	93.0774	76.0554	97.2962	126.429	75.309
ENSMUSG00000024695	Zfp91	77.299	72.7799	83.7544	37.0407	88.7755	85.7889	88.1889	78.2677	76.1178	68.7535	82.8542	68.725	92.6758	70.0599	71.2471	82.8508	78.7149	85.7563	87.718	68.6117
ENSMUSG00000024963	Dnajc4	77.2977	77.4824	72.3361	38.2326	84.3873	77.224	80.5148	92.8611	75.5032	80.8056	91.0442	91.0085	66.887	94.1563	72.1247	65.7925	85.0073	59.0145	92.9138	71.3604
ENSMUSG00000051864	Tbc1d22a	77.2209	85.5375	94.0743	35.1542	78.8102	87.9844	76.7773	82.4186	88.2209	81.7742	92.0745	73.6105	68.6244	85.2877	69.2996	89.5838	74.8382	57.1576	81.0358	64.9337
ENSMUSG00000031351	Zfp185	77.1458	62.9333	78.2265	32.3443	77.089	83.3115	92.2647	67.4728	83.5633	64.6957	91.6381	59.2796	80.148	100.963	84.4204	83.4443	81.4507	83.8944	87.2066	71.424
ENSMUSG00000026667	Uhmk1	77.1172	76.2646	89.3304	27.3599	84.2394	96.3723	97.7104	71.93	72.8309	54.4226	77.4918	64.9127	108.537	86.1181	63.6353	67.7307	80.1404	95.5356	75.1129	75.5507
ENSMUSG00000028975	Pex14	77.0784	89.4546	89.5085	37.2297	81.7932	96.6718	87.1431	93.3255	91.4641	92.0615	92.1715	76.1601	57.7376	94.0154	64.5774	68.6525	62.7623	59.5857	82.927	47.2479
ENSMUSG00000028383	Hsdl2	77.0727	76.7219	85.6379	39.7314	92.4969	87.8446	84.2793	91.0716	75.3142	73.3701	74.3025	64.1815	83.0696	84.2598	79.2981	78.1068	78.2561	68.3828	75.9164	72.1393
ENSMUSG00000050043	Tmx2	77.0378	79.7292	87.9858	45.4284	82.4895	86.7743	84.8698	75.7089	83.3316	74.4472	76.9854	66.7742	90.6752	98.6163	72.5998	67.1004	79.9047	70.8954	74.4259	64.9767
ENSMUSG00000024875	Yif1a	77.0164	89.6955	87.0156	35.1425	96.0421	75.8421	84.3203	105.456	79.7734	87.374	98.0924	59.0749	69.2741	108.823	73.1556	56.3968	65.6066	68.7012	77.9115	45.6151
ENSMUSG00000054766	Set	77.0107	72.1882	85.8969	38.6965	86.9334	94.3077	92.0523	86.5286	77.0765	64.4498	79.2444	69.758	73.2939	83.3727	70.3248	78.9401	75.0412	85.207	77.3246	72.5666
ENSMUSG00000030754	Copb1	76.9703	66.5084	78.8733	35.1785	95.2055	79.149	97.2392	69.3732	82.1535	74.098	83.3452	59.9268	87.066	82.3677	74.6241	67.4898	87.958	77.6783	94.9462	69.2548
ENSMUSG00000030409	Dmpk	76.9565	9.44262	11.5309	5.62663	11.4361	16.8748	169.435	5.83729	193.249	12.4421	171.046	104.077	93.2042	12.2999	8.58701	245.766	170.145	21.5143	185.467	14.1921
ENSMUSG00000022774	Ncbp2	76.9397	69.4085	82.0086	41.2894	92.2146	87.3217	78.9172	85.5309	76.6156	76.9982	76.2917	80.619	87.7031	84.867	71.1188	69.0716	77.441	79.1204	75.0267	70.29
ENSMUSG00000034928	Rnf44	76.9243	57.3116	58.6436	31.0301	78.8199	98.4316	86.0335	52.4345	71.7936	61.0946	69.3241	47.1064	110.405	103.742	73.5792	72.4008	99.007	98.7773	110.845	80.7834
ENSMUSG00000031513	Leprotl1	76.8396	66.9649	70.514	32.2016	90.1851	85.4786	94.3325	75.6845	83.6487	79.9068	67.0859	62.0293	89.731	101.003	76.1099	73.8026	73.662	75.6271	90.0198	71.9656
ENSMUSG00000039081	Zfp503	76.8143	58.5488	61.0094	47.4543	77.5169	85.9898	86.3538	77.9172	78.5255	58.4982	77.9921	59.0927	79.6159	83.3431	66.8576	75.2754	97.8574	96.7615	103.581	87.2818
ENSMUSG00000009293	Ube2g2	76.8136	74.3194	84.8643	38.8866	97.8906	74.4882	94.2221	89.0689	92.6299	82.8369	91.09	51.6068	88.8022	76.3548	67.1141	66.3453	77.0481	71.9125	79.2108	60.7662
ENSMUSG00000064326	Siva1	76.7855	62.2143	67.7131	58.9344	62.7256	79.7027	81.5576	96.8719	70.8444	77.9621	103.607	109.86	68.9595	61.1479	76.6617	90.496	72.2384	77.4866	74.2628	65.678
ENSMUSG00000034088	Hdlbp	76.7393	62.1159	68.6298	25.1417	105.63	86.0465	105.604	71.0128	80.0178	73.8636	84.7063	49.2982	98.7452	69.7386	69.5584	69.6764	78.6897	85.0499	104.985	69.537
ENSMUSG00000042650	Alkbh5	76.7281	70.5097	75.9395	28.8666	79.7162	82.8723	90.9763	65.7534	82.7261	66.9991	77.4129	66.1102	93.3135	69.4578	69.2364	89.5334	84.0252	85.899	95.3773	83.1086
ENSMUSG00000020823	Sec14l1	76.6379	67.9297	70.3565	30.1618	76.3719	87.2762	81.1193	63.9283	71.9659	43.3349	75.2509	52.4001	118.293	78.273	72.7825	79.0367	90.6846	96.1043	108.132	92.7184
ENSMUSG00000005469	Prkaca	76.6294	61.1713	76.6188	41.4432	83.926	87.5113	77.6608	85.3352	75.827	74.4343	81.789	69.0506	75.2925	89.7795	81.2214	71.0219	89.8869	76.1608	93.0283	64.8007
ENSMUSG00000017781	Pitpna	76.5572	69.3859	77.8495	49.6794	88.438	89.0307	89.1839	92.0258	77.2872	77.9709	85.7126	59.6264	69.8153	83.4059	66.7404	64.7197	86.1153	76.3276	94.6265	56.6467
ENSMUSG00000075486	Commd6	76.5245	81.5038	85.2035	33.5452	102.031	79.902	85.312	112.882	93.7274	100.894	70.9662	87.8531	81.4393	60.7695	73.6094	45.4514	61.0859	77.7533	61.9884	58.0486
ENSMUSG00000034042	Gpbp1l1	76.52	70.2902	75.049	32.2376	80.0522	84.6168	80.9191	83.7349	81.8129	60.8132	79.5005	63.3866	83.7478	75.7713	83.5306	79.3134	77.0962	85.6151	98.6291	77.7638
ENSMUSG00000030101	Sumf1	76.4776	73.7137	71.3224	36.285	99.9264	82.8701	93.9674	77.6636	77.7841	80.9606	81.7853	58.7624	90.3942	87.71	76.6089	63.2143	71.9318	70.8885	89.1777	68.1083
ENSMUSG00000029726	Mepce	76.4034	61.1392	57.7278	42.0672	66.6643	93.5966	82.2767	76.948	75.5523	54.2628	86.3744	85.5076	77.1676	63.5957	109.963	85.2531	79.3349	72.4339	92.1916	89.6082
ENSMUSG00000010406	Mrpl52	76.3624	64.0201	64.8307	53.6465	75.7888	74.0707	73.297	125.162	82.3392	88.3434	92.7382	117.273	63.3642	76.0886	73.2536	75.7464	52.9756	73.2414	73.1434	51.5626
ENSMUSG00000020069	Hnrnph3	76.3295	59.9326	66.4553	42.0768	73.3374	102.513	83.6457	72.928	69.9111	66.4251	73.1066	76.345	94.5826	84.9028	71.5067	88.0377	73.1827	89.4221	85.2311	76.7175
ENSMUSG00000026353	Ubxn4	76.3168	76.0502	73.473	34.8816	98.8739	80.2177	89.7457	71.7693	78.6419	75.7221	80.3108	63.8761	98.5425	81.7798	62.5773	68.6633	76.297	80.9903	83.1982	74.409
ENSMUSG00000004843	Chmp2b	76.294	62.8621	74.9201	41.3547	78.3452	77.7176	78.2411	79.7021	68.3177	85.9247	87.2287	100.164	80.2226	83.0167	79.8115	78.6098	75.678	75.5194	78.106	63.8434
ENSMUSG00000027184	Caprin1	76.167	69.0907	89.294	33.7259	95.9929	88.7111	95.5547	90.8349	77.7451	66.2503	77.4862	53.7656	86.3933	78.7915	65.2275	76.6611	79.7962	71.1072	80.8558	69.8886
ENSMUSG00000038175	Mylip	76.1365	65.1375	68.5689	38.7516	74.6722	67.9772	73.4155	58.5696	62.5431	63.1613	89.2358	69.429	82.1278	57.796	94.2518	85.1323	92.7593	94.2645	122.728	86.0719
ENSMUSG00000021910	Nisch	76.0889	65.1587	63.7821	28.2014	80.3258	92.1049	87.269	59.384	84.972	53.5515	67.5637	49.149	103.654	98.2617	74.7592	80.1667	89.5171	82.5277	115.55	69.7895
ENSMUSG00000031523	Dlc1	76.0313	75.9271	76.1739	30.472	96.1305	84.4033	87.6383	36.4236	68.4593	39.7835	86.1415	54.0135	145.518	73.4767	73.7112	73.5182	84.1996	91.9827	105.154	61.4681
ENSMUSG00000029669	Tspan12	75.9184	72.959	69.7583	41.7521	92.3953	82.6185	84.246	66.8911	73.2098	57.2119	85.9031	59.2845	86.9245	81.2751	79.6026	76.0826	83.0005	87.1507	91.4221	70.7615
ENSMUSG00000027540	Ptpn1	75.8584	62.5941	78.2543	32.7195	85.8545	82.1466	84.6533	66.2569	84.5235	55.4374	74.9883	50.1076	97.9407	87.3211	77.3675	68.2839	79.5802	91.7998	90.9074	90.5738
ENSMUSG00000042079	Hnrnpf	75.8195	72.0501	79.0141	35.6968	98.6725	86.2766	87.1507	76.696	65.5293	60.6004	82.5405	59.2885	89.4988	69.6211	63.111	77.2257	86.3289	85.3249	88.7257	77.2182
ENSMUSG00000052085	Dock8	75.8124	82.9741	72.8025	35.5413	91.1253	81.9637	69.8856	84.4403	67.6679	60.0246	55.748	59.1744	131.555	132.257	58.332	67.7742	69.5756	69.3667	105.446	44.7822
ENSMUSG00000027947	Il6ra	75.7752	49.2707	65.2735	30.6625	82.8562	89.6435	75.8042	65.4651	68.1705	55.4147	84.1465	56.9238	147.653	81.9361	72.8615	81.8678	63.8011	101.551	80.086	86.3409
ENSMUSG00000039615	Stub1	75.7385	63.6946	78.6555	30.0159	73.6471	96.0195	84.035	73.7579	90.988	73.4077	86.7347	84.5933	66.7051	100.533	78.8171	74.9476	65.7451	70.774	85.576	60.385
ENSMUSG00000028049	Scamp3	75.733	76.7934	78.5661	34.2885	76.7738	62.1276	96.9169	66.8074	97.121	75.458	80.8636	50.0493	71.082	102.114	57.3287	64.8687	82.152	93.4571	93.7885	78.3711
ENSMUSG00000028759	Hp1bp3	75.726	64.1585	73.5342	32.0067	84.2852	85.5955	79.9529	74.3058	77.8387	71.3296	75.7598	63.5435	95.2544	80.8757	70.7634	80.4748	82.6048	82.2985	91.1537	73.059
ENSMUSG00000046897	Zfp740	75.6854	61.4889	73.1431	32.6428	77.7441	94.5885	78.6353	65.8051	74.0264	61.1564	82.1175	56.709	89.7681	85.3767	72.0081	80.7503	88.5761	85.676	101.82	75.9908
ENSMUSG00000039630	Hnrnpu	75.5756	64.7357	67.177	29.6819	76.6099	96.9181	89.6006	64.7376	84.6849	59.5387	74.4379	62.5471	81.9665	86.1177	71.2161	89.25	86.0535	84.2499	92.1545	74.258
ENSMUSG00000022757	Tfg	75.5568	56.1188	78.0734	34.6362	102.413	71.5307	94.094	84.8673	77.5839	93.0735	73.938	58.4993	78.9585	75.0046	81.7879	55.7087	85.2485	78.0886	87.6471	68.3064
ENSMUSG00000066306	Numa1	75.5048	62.1879	63.0239	30.6043	82.0706	106.453	96.1217	58.1696	90.0633	60.1586	68.1905	53.8584	106.775	88.9628	70.3066	83.5766	81.2197	85.5944	81.375	65.8789
ENSMUSG00000032301	Psma4	75.5033	75.0956	81.5712	40.619	81.14	77.6022	83.2384	94.4275	82.1096	84.7399	81.7261	92.1876	56.891	74.6695	74.1935	60.4637	77.8219	84.0635	71.0118	60.9898
ENSMUSG00000048970	C1galt1c1	75.4803	75.8209	74.2899	54.22	85.7501	73.9168	89.8093	102.407	86.3568	73.536	87.1643	96.4217	65.0853	79.5592	76.914	50.8798	60.0407	75.2446	67.7186	58.9901
ENSMUSG00000027488	Snta1	75.4125	61.7519	74.5541	40.4336	76.1286	71.5812	84.6381	104.6	66.5956	72.5637	93.9921	47.9814	65.3379	81.8912	72.3546	94.1314	71.9837	79.4293	83.1109	89.7783
ENSMUSG00000018932	Map2k3	75.3962	62.8197	71.5031	36.1799	64.5051	61.8992	67.8366	57.3922	68.2391	59.7166	72.6342	61.4169	66.0862	75.4038	66.5579	59.4035	104.699	109.401	170.943	95.8909
ENSMUSG00000022043	Trim35	75.3617	75.1078	76.6272	35.7775	70.5223	95.2271	83.9722	76.0763	77.9417	77.5761	76.168	52.7342	64.0703	83.8602	83.5421	79.1592	96.5574	68.6573	88.2997	69.9963
ENSMUSG00000036180	Gatad2a	75.3101	69.9193	71.1275	36.2447	74.2681	85.2821	94.6709	63.6145	91.7128	64.8323	85.5853	47.8155	73.0161	90.487	70.9964	84.5571	85.4488	75.9357	94.1676	71.2108
ENSMUSG00000036707	Cab39	75.2945	64.5979	72.2014	31.2671	76.4529	77.435	91.4749	63.528	76.3311	62.1131	86.4794	50.3384	86.229	73.176	76.154	84.4015	97.4924	73.6124	104.771	82.5406
ENSMUSG00000025287	Acot9	75.231	80.2473	87.9078	29.3055	94.092	77.6194	84.8822	74.7348	82.2305	80.7104	84.148	72.7489	91.8956	89.2255	70.3735	76.4354	67.0488	68.7723	68.9665	48.0438
ENSMUSG00000057177	Gsk3a	75.2133	65.7834	68.7982	43.2328	72.5963	78.5998	82.2034	73.2843	88.4366	73.4478	85.1677	64.6334	78.1247	72.9177	62.2367	72.1095	80.7168	90.7446	106.183	69.8355
ENSMUSG00000070733	Fryl	75.1601	68.9801	68.3857	20.2594	92.4327	114.213	81.3639	42.0024	76.1141	48.7177	56.398	46.9974	117.517	98.6699	70.2687	74.2697	86.6137	80.1694	110.46	74.2086
ENSMUSG00000022789	Dnm1l	75.0571	76.902	80.8924	32.1935	85.164	93.6238	87.9166	63.8246	85.616	63.0229	71.6668	57.2019	79.204	81.1169	69.314	68.6759	78.6766	82.6802	90.4129	77.9801
ENSMUSG00000034707	Gns	75.0343	59.2892	64.904	27.7456	71.9964	83.8867	97.0862	63.6995	88.4555	73.3127	80.8538	47.8016	90.0206	84.3829	65.7036	79.5681	90.8397	87.7408	96.7934	71.5708
ENSMUSG00000047428	Dlk2	74.9319	55.1816	49.5269	17.7487	55.8801	38.822	59.7127	55.8221	67.0356	61.5824	93.386	92.4071	143.53	71.5211	89.5872	123.335	56.0925	177.748	53.7559	61.0315
ENSMUSG00000027808	Serp1	74.8926	61.0479	71.011	40.2316	99.8592	70.5705	96.3653	99.0563	65.8918	80.1615	86.6394	70.5263	97.6109	68.4735	69.9694	59.6262	69.078	87.0563	72.4052	57.3781
ENSMUSG00000046432	Bex3	74.8246	93.534	81.6921	25.6958	71.2912	68.0988	78.2116	91.3519	103.008	67.537	57.6034	107.546	65.6898	75.7534	61.1018	72.9267	106.98	77.7409	90.0901	25.8138
ENSMUSG00000032714	Syde1	74.7692	66.1253	84.581	28.2515	70.5897	88.8901	78.3537	64.3161	76.0074	62.9307	74.883	56.3068	77.7849	112.736	71.7371	73.1282	86.3827	81.2682	92.0977	74.2456
ENSMUSG00000063200	Nol7	74.7517	70.0647	74.6481	42.6577	80.2982	84.0743	90.9429	73.2955	80.6212	67.2299	79.2359	83.3305	77.5458	73.5869	79.2768	74.3086	76.1783	72.289	74.3096	66.3883
ENSMUSG00000035325	Sec31a	74.7259	58.4738	65.2289	29.1777	84.4643	84.936	105.83	62.9696	88.6787	59.4061	76.7336	43.9752	89.2946	77.2153	70.1029	75.4739	94.4456	75.1581	104.501	73.7266
ENSMUSG00000021003	Galc	74.6405	64.4569	75.2	28.7869	78.9482	93.061	91.6062	66.1586	84.7098	74.3728	78.5801	70.9164	95.0198	84.3964	72.9509	68.9111	71.995	80.1784	74.3416	63.5796
ENSMUSG00000058793	Cds2	74.6242	69.9413	71.1093	27.3495	77.6603	91.3517	88.6572	63.3387	76.7429	64.111	70.1473	56.3933	109.428	77.5129	69.0473	75.7474	93.3785	79.0684	94.2514	62.6227
ENSMUSG00000061981	Flot2	74.6153	72.7496	74.3827	42.8268	80.9379	79.2972	77.0573	71.414	92.8673	70.7598	76.437	71.3873	68.9392	82.5886	72.6206	73.507	85.094	63.8826	94.2392	66.7033
ENSMUSG00000062070	Pgk1	74.5944	81.1986	82.5024	32.6119	94.1798	79.4315	90.8959	83.4913	76.9849	80.1077	69.8764	79.8384	79.7035	82.1168	59.9778	68.7912	77.9041	59.1729	76.4832	62.0253
ENSMUSG00000034108	Ccs	74.518	69.445	80.1125	43.9408	88.427	81.3643	85.7351	79.7082	72.3361	70.9044	75.8403	98.1293	46.6155	74.6231	68.8877	73.5825	86.1808	80.9872	81.9179	57.1048
ENSMUSG00000074800	Gm4149	74.5025	52.9817	54.2702	33.061	42.9274	106.882	59.4498	109.512	77.8839	94.8434	96.5494	132.074	106.447	85.0841	75.778	71.6136	64.897	53.5438	53.8671	43.8828
ENSMUSG00000040957	Cables1	74.3214	59.1325	91.0973	39.1909	118.107	88.2089	70.2598	84.698	69.9416	55.2199	72.0264	86.2185	130.542	70.32	64.6181	65.1378	53.6014	66.1896	56.4056	71.1911
ENSMUSG00000019998	Stx7	74.3144	77.3414	74.0948	33.7821	82.5196	82.3612	84.075	77.0611	70.5424	64.0583	84.3643	70.7484	80.4856	84.7534	67.3225	64.6694	86.1284	79.9775	78.0426	69.6463
ENSMUSG00000030298	Sec13	74.1758	77.7424	77.496	46.2833	87.4299	82.9207	91.575	71.3122	88.0132	72.0136	76.499	66.1275	65.2844	80.741	79.2805	55.2797	82.4215	70.4799	79.0433	59.3972
ENSMUSG00000004937	Sgta	74.1427	67.4027	76.5248	36.5818	79.0471	87.6586	92.2013	86.2363	80.1508	83.9179	76.7277	56.5363	67.5365	74.6591	73.2266	65.9762	76.3012	68.0555	91.313	68.6578
ENSMUSG00000022575	Gsdmd	74.1331	77.4612	79.6159	43.6204	73.0406	77.556	66.9549	77.9778	85.9551	84.2151	96.288	55.6182	53.3091	79.0188	76.6551	84.9154	90.7104	56.213	90.5433	58.8612
ENSMUSG00000020238	Ncln	74.1221	69.9663	69.9721	35.1036	80.4273	80.6493	89.7821	84.6771	95.4014	81.3455	68.3884	54.227	75.4062	93.8116	65.39	68.6511	80.6704	72.378	78.8118	63.2616
ENSMUSG00000066415	Msl2	74.0511	65.0533	65.2701	31.4756	79.0934	85.5127	85.8702	55.5301	77.7074	55.0325	75.7708	60.5102	78.9553	81.1499	74.8361	86.0059	83.453	77.4656	102.853	85.4264
ENSMUSG00000034880	Mrpl34	73.9457	88.1206	79.2936	29.7647	85.0824	78.6924	98.805	96.9864	90.693	80.8814	76.9167	101.541	43.6973	47.9427	52.3219	65.4504	75.71	81.8751	65.4456	65.7478
ENSMUSG00000104691	Gm43021	73.9051	67.6565	50.9657	34.9289	125.604	87.1986	87.8638	54.6885	63.527	70.5852	56.8542	39.923	126.806	70.6834	62.9235	60.1172	105.996	80.8824	87.1745	69.8172
ENSMUSG00000020745	Pafah1b1	73.8904	64.5924	77.8201	29.2147	82.9697	89.1515	89.8592	66.5276	78.5348	65.1817	76.9884	63.2694	84.5925	82.5763	75.7006	73.1442	76.3915	76.9799	80.5369	69.8853
ENSMUSG00000078427	Sarnp	73.8036	83.7537	75.9943	34.6878	84.7348	67.8252	83.3443	98.1902	68.1065	72.2785	80.2377	110.003	70.7666	63.285	72.8342	67.7981	66.2276	75.3393	67.5151	59.3466
ENSMUSG00000024772	Ehd1	73.7267	74.4702	84.7641	41.6221	80.9571	78.028	89.0057	86.0992	79.7641	90.06	77.9864	73.6507	54.4138	77.9392	72.7317	70.4191	66.3284	66.3009	77.2378	59.0297
ENSMUSG00000022332	Khdrbs3	73.7224	62.5043	65.8836	35.4935	74.4325	65.2976	91.6511	79.53	87.382	70.2818	87.2978	87.9349	62.2773	80.7419	70.5553	68.765	94.053	64.5086	93.159	58.9763
ENSMUSG00000057561	Eif1a	73.6842	68.9699	88.6194	42.0586	95.8128	69.6361	81.2635	70.3438	80.1583	73.4176	105.448	57.476	100.895	52.8431	59.3947	48.4008	80.4167	75.2849	92.8703	56.6897
ENSMUSG00000026383	Epb41l5	73.6492	67.5928	71.0801	28.4602	90.2517	91.7252	86.3509	64.2034	76.736	61.5361	80.3958	61.0256	80.5969	82.6825	69.245	73.9494	87.0316	72.2538	85.0977	69.1191
ENSMUSG00000025793	Hgs	73.5783	61.7234	84.1659	34.7482	76.5834	84.4779	87.3006	66.1956	80.0198	64.3497	77.6064	57.9765	69.5894	86.552	62.156	73.8806	82.9491	77.4799	93.926	76.3074
ENSMUSG00000029777	Gars	73.5725	66.3154	87.0509	38.7052	61.2978	81.3021	64.0355	95.9952	64.3808	58.0175	61.2883	93.7189	85.7497	93.0508	95.9893	72.4012	69.4378	65.526	97.2405	46.3755
ENSMUSG00000040842	Szrd1	73.4643	76.8299	79.6277	41.6336	73.2016	79.3225	85.4565	87.6196	72.9628	81.9119	77.315	51.0844	74.6862	65.8556	63.7367	86.8262	74.9411	76.6304	76.3251	69.8542
ENSMUSG00000079499	6530402F18Rik	73.3843	62.4075	64.832	21.591	80.9052	94.4155	96.7124	60.6165	80.7542	66.1046	76.6264	31.9248	105.083	92.1551	68.0129	63.6968	85.7296	81.9366	95.9105	64.8869
ENSMUSG00000087129	Gm16316	73.363	122.516	108.451	2.17834	113.471	5.85186	4.08549	145.044	137.576	9.63567	163.63	17.4199	5.34729	135.805	96.9131	6.61176	5.49014	100.918	3.92606	209.027
ENSMUSG00000030663	1110004F10Rik	73.3436	72.0561	70.3011	39.3211	84.0619	81.7452	82.749	94.2332	78.8543	68.9218	80.9716	65.2544	85.5145	73.7785	68.1681	59.6533	79.0863	71.0878	76.5696	61.2002
ENSMUSG00000024487	Yipf5	73.2365	77.2851	79.2341	31.0299	94.221	69.5175	86.0804	71.8526	76.5014	83.9931	82.7866	62.9024	77.6646	77.8655	74.5019	57.115	71.0178	65.9906	80.2797	71.6543
ENSMUSG00000000088	Cox5a	73.2026	73.6752	72.7185	54.0281	84.8773	67.233	82.7198	83.8606	70.9537	72.9458	79.7686	98.8459	64.8326	76.6892	71.8947	66.2765	70.784	79.0395	70.9895	48.7166
ENSMUSG00000024781	Lipa	73.1967	75.7899	68.4101	32.1167	86.9055	56.9015	90.0755	75.4121	80.7599	71.4116	84.8573	43.7658	74.2307	77.7323	52.6371	65.707	85.5287	83.0683	118.017	67.41
ENSMUSG00000022528	Hes1	73.1446	75.4232	53.2866	50.9324	74.8673	93.3517	76.7545	83.7552	51.3482	48.3632	69.3552	107.427	91.0583	99.8387	64.1238	60.9359	64.4158	83.8873	61.1333	79.489
ENSMUSG00000029998	Pcyox1	73.1189	80.8524	79.4282	30.8416	90.4648	82.3798	94.8733	61.284	85.3268	70.5616	78.6562	50.4313	71.3145	69.325	60.5466	64.0611	82.3671	72.2458	95.6186	68.68
ENSMUSG00000063236	1110038F14Rik	73.0122	72.5813	86.6089	35.7766	80.5105	75.1526	72.172	71.9475	80.4606	76.5699	74.1363	73.8908	76.9613	66.0809	61.6436	83.4646	71.4436	77.4942	80.5484	69.788
ENSMUSG00000001380	Hars	73.0039	64.2487	75.3829	35.5901	81.1341	73.146	93.7302	75.5275	76.1679	70.2432	68.1079	70.0831	71.7504	83.973	64.7628	70.1288	79.9446	78.7261	84.8791	69.5481
ENSMUSG00000024862	Klc2	72.9936	66.6025	80.1225	32.204	81.1784	96.6077	91.0378	85.6221	89.1998	75.1178	84.7033	45.4794	70.221	83.9573	63.8724	71.8371	70.4628	66.2259	72.8477	59.58
ENSMUSG00000080268	Brms1	72.9835	74.4176	80.9008	42.1461	79.6192	83.2712	79.6403	72.9645	84.7043	73.7916	73.9856	75.2861	71.7925	84.06	61.5846	61.0835	68.77	72.4055	79.559	66.7033
ENSMUSG00000033423	Eri3	72.9786	71.4409	84.0169	51.1319	68.0935	73.8786	86.7106	79.0471	80.4367	92.9045	79.647	58.6623	68.3309	79.2535	67.5892	62.7404	83.8693	57.4094	88.4425	52.989
ENSMUSG00000022013	Dnajc15	72.9292	96.5005	81.3652	34.9222	79.5428	41.8468	81.2025	89.8748	75.785	103.924	98.8989	63.352	59.8354	78.8947	58.5746	97.3017	65.8653	62.8424	69.9314	45.1951
ENSMUSG00000026078	Pdcl3	72.9133	75.5446	72.9225	38.3464	86.4075	82.8555	77.8045	73.5129	77.2747	68.8674	81.8223	84.1656	79.8956	65.0617	61.7364	73.3178	73.7011	80.3556	76.0879	55.6736
ENSMUSG00000021916	Glt8d1	72.8503	65.4078	65.6737	38.8738	69.5718	71.0638	80.497	77.6177	84.2278	67.1696	77.9666	59.4345	77.7044	74.4757	76.3174	69.0337	85.4217	81.5903	98.274	63.8343
ENSMUSG00000014303	Glis2	72.8351	50.8847	53.4566	26.7506	77.3206	84.089	88.9734	38.3881	91.9978	61.9961	94.5275	56.615	45.8069	77.9299	84.3172	86.804	105.512	82.0066	105.502	70.9892
ENSMUSG00000021279	Cdc42bpb	72.8113	63.8792	69.4736	21.083	80.2841	86.0289	78.061	52.0932	72.6544	57.0701	71.9363	41.3035	106.272	85.0279	71.8164	76.0598	90.8607	92.4127	100.102	66.9961
ENSMUSG00000091537	Tma7	72.7859	60.8794	70.5393	49.3507	80.3263	77.6431	80.0056	105.082	78.1873	62.421	62.471	114.146	67.9046	82.1823	75.6665	54.5402	67.2555	82.322	58.4628	53.5462
ENSMUSG00000023460	Rab12	72.7731	75.5999	77.0497	33.1043	83.7336	79.996	75.1339	74.9158	71.6469	66.8746	79.2414	53.9369	87.068	70.2203	70.1606	76.4509	94.661	70.949	79.4104	62.5363
ENSMUSG00000015149	Sirt2	72.7021	61.6964	69.8902	42.3168	79.9458	83.8944	81.7139	95.149	78.6177	78.3296	82.8864	55.3834	61.3134	68.4424	59.7888	72.6824	78.9339	71.1592	85.0404	74.1563
ENSMUSG00000021987	Mtmr6	72.6283	71.5257	78.5113	24.8102	80.8323	83.4084	83.1391	74.2637	69.4773	56.1775	68.9793	67.7181	81.0061	77.4451	62.3472	71.6726	85.142	81.1588	91.1262	71.1961
ENSMUSG00000003464	Pex19	72.623	66.2456	70.9078	34.7055	68.8813	86.2765	82.4103	74.8933	75.4944	74.3381	83.9062	64.5642	68.102	85.4995	70.2031	72.5075	73.4572	66.8282	92.9061	67.7106
ENSMUSG00000024096	Ralbp1	72.6099	61.5392	71.8005	38.2464	70.0327	80.9002	80.8346	72.0317	76.3156	63.2662	78.8199	65.2549	77.354	80.5051	62.8988	83.0054	83.4397	81.5892	85.4107	66.3443
ENSMUSG00000025156	Gps1	72.507	67.1654	83.7289	30.2365	80.4771	80.5524	81.9186	80.6594	77.7605	74.2854	81.6964	57.9153	75.3996	86.0944	72.6458	74.3518	74.1953	59.0873	80.1874	59.2759
ENSMUSG00000003184	Irf3	72.474	73.8157	68.3509	43.0792	86.3192	74.0682	63.314	75.8802	77.7857	71.2229	86.3447	64.2778	74.0104	76.7129	59.3849	84.8441	68.631	79.6039	84.5217	64.838
ENSMUSG00000064210	Ano6	72.4615	61.526	65.6331	31.7751	87.4396	82.8413	81.9939	70.0976	72.6324	52.4021	64.7019	62.1445	108.428	87.2582	61.4099	60.4876	95.365	73.8905	93.78	62.9628
ENSMUSG00000029499	Pxmp2	72.4175	67.102	59.6647	37.0316	70.7165	88.8763	62.8665	83.0229	71.8717	85.7172	102.498	61.5206	83.3489	62.9215	67.4565	96.1914	72.7551	69.603	79.9861	52.7817
ENSMUSG00000030751	Psma1	72.3878	70.9795	83.485	37.7729	97.2512	73.5255	69.1595	84.8723	77.1992	77.7836	84.4881	87.841	59.3085	61.5848	66.7821	58.6198	73.6087	69.0475	75.7064	66.3521
ENSMUSG00000024987	Cyp26a1	72.3758	79.0031	31.3145	23.3139	64.7683	19.8377	167.963	77.2781	166.041	30.8147	106.512	92.6161	31.6864	158.875	44.782	22.296	16.5679	17.905	16.167	207.399
ENSMUSG00000022536	Glyr1	72.3478	64.538	67.6751	37.0662	80.3343	71.0306	91.5113	64.0757	78.6647	74.715	70.285	47.3981	77.9039	67.7582	68.803	79.5515	79.8821	78.602	98.1918	76.6216
ENSMUSG00000014313	Cox6c	72.2907	81.0462	79.1411	59.0927	85.2248	74.1126	75.6883	86.6844	72.0221	84.3482	81.0653	81.5614	56.9837	71.1266	72.9124	60.288	70.6448	55.7311	71.6899	54.1606
ENSMUSG00000020225	Tmbim4	72.2105	67.8755	77.1853	44.0509	68.3861	65.7193	81.7678	87.9321	80.1707	77.7281	81.8284	71.998	65.1931	82.1476	67.753	68.501	75.2669	66.588	76.8653	65.0429
ENSMUSG00000066705	Fxyd6	72.1815	92.5494	66.8876	22.6399	61.3457	72.2138	121.164	32.797	97.7861	57.6278	49.0648	84.137	59.0442	71.5415	17.8472	85.3515	99.0373	62.4233	209.12	8.87126
ENSMUSG00000026466	Tor1aip1	72.1043	60.9147	65.8326	34.1295	75.1712	85.7135	84.479	59.2223	77.9908	66.4643	75.0186	66.132	84.6363	72.2462	78.988	71.3323	82.6426	70.0218	88.8408	70.2057
ENSMUSG00000068749	Psma5	72.092	68.2383	78.6159	42.8957	85.0133	71.6313	72.099	73.2657	93.203	79.5102	71.6034	90.8793	57.3784	56.4776	62.8902	71.4456	86.3908	63.559	84.9046	59.7459
ENSMUSG00000029020	Mfn2	72.0732	70.7543	80.0165	30.4805	75.4124	83.3796	85.3309	83.7609	72.7959	53.744	71.7417	50.4556	87.3993	75.5411	66.9254	73.3115	81.444	77.7484	88.368	60.7812
ENSMUSG00000027423	Snx5	72.0722	72.6191	68.3964	35.7828	82.3791	68.396	80.2123	84.0347	68.4705	70.886	87.9965	65.4658	73.9299	58.8026	64.9534	84.0395	78.6813	78.2022	86.99	59.133
ENSMUSG00000060450	Rnf14	72.0149	69.4089	78.2665	29.2047	78.8223	66.0742	81.3151	77.72	70.1542	68.2605	82.6092	63.9571	83.1635	79.3711	76.2499	77.7681	75.7957	77.577	72.5474	60.0175
ENSMUSG00000031556	Tm2d2	72.0094	71.3786	77.0264	37.269	86.5414	59.4999	85.0372	79.9501	74.0468	78.5396	77.3611	68.0251	76.8678	68.1517	66.5219	72.8313	72.4187	68.2804	87.0588	61.3726
ENSMUSG00000004771	Rab11a	71.9574	66.8474	83.3367	40.5006	78.0808	75.2728	77.8162	85.04	65.2736	78.9218	92.5225	75.3289	74.522	68.0468	64.6919	65.6313	72.6931	73.2099	71.1564	58.2981
ENSMUSG00000031197	Vbp1	71.9507	64.0756	75.7828	37.5351	77.801	85.3604	78.1998	83.6292	72.873	72.2927	90.7978	77.2366	64.4515	71.5688	69.0781	69.4384	68.0745	75.8364	71.2404	61.7914
ENSMUSG00000008859	Rala	71.9377	79.9429	78.88	35.0011	77.6165	86.3761	86.2002	86.097	72.8233	67.0662	68.8261	66.044	64.3004	87.7484	68.6042	60.612	69.7998	72.7642	69.8287	68.2843
ENSMUSG00000020219	Timm13	71.9307	70.8019	77.5696	39.2015	80.4357	96.0803	76.3477	94.8675	81.0084	79.3834	86.983	106.94	60.1896	67.4487	52.4747	69.9933	56.5884	63.2371	57.6041	49.5294
ENSMUSG00000035248	Zcchc6	71.9224	64.5748	68.1605	25.3806	90.4834	74.9922	89.7979	67.1235	68.5549	50.6007	69.4289	42.819	95.6985	75.1157	58.9931	80.5961	82.8624	90.3781	102.933	68.032
ENSMUSG00000003437	Paf1	71.8542	61.1136	72.5838	36.8125	58.2022	79.5996	72.5488	73.3341	69.6158	70.358	73.954	66.5601	96.2772	82.1292	56.4968	77.7277	71.5986	97.1133	84.8968	64.307
ENSMUSG00000025736	Jmjd8	71.685	82.0765	69.6611	36.3273	75.8568	71.0868	88.0427	86.2983	92.1344	79.6711	68.5519	35.9819	69.3241	76.9979	62.3164	65.7173	80.0482	57.7899	94.0123	70.1195
ENSMUSG00000001440	Kpnb1	71.6757	68.2768	77.4462	26.2391	70.6856	92.4373	84.4834	65.3141	76.7741	60.8521	80.4552	63.5858	78.3044	80.9025	69.5865	74.7575	79.3188	69.285	78.4019	64.7327
ENSMUSG00000013787	Ehmt2	71.5678	64.4629	63.1999	36.8052	75.6764	83.4459	74.3197	64.2362	68.9313	67.2403	77.2344	60.586	73.6417	65.4221	63.3286	82.9288	83.5559	79.8719	101.669	73.2316
ENSMUSG00000034974	Dapk3	71.5617	69.493	75.0507	43.2096	78.6281	67.484	87.8194	71.499	69.9194	78.932	82.5857	76.7067	78.8218	81.6961	69.7142	71.505	65.5666	74.2752	65.9517	50.8142
ENSMUSG00000022339	Ebag9	71.4988	68.3471	66.0171	27.5908	87.3173	93.5438	68.8068	62.2711	66.1662	54.9001	73.2214	95.6915	85.8443	85.7995	66.9915	85.785	71.9938	78.6117	69.7173	49.8606
ENSMUSG00000035770	Dync1li2	71.4606	71.7656	73.5136	30.2799	80.9681	91.0196	80.7032	65.5966	65.6198	58.1924	69.8833	59.1081	94.7571	64.5412	63.9411	85.9057	73.3971	79.2989	86.2388	63.0214
ENSMUSG00000058239	Usf2	71.4345	74.1033	60.0424	34.1794	75.3278	88.8071	81.3517	79.254	77.9878	51.5021	63.9252	66.8002	80.7032	80.8262	70.9678	67.8106	75.5959	75.1117	89.5964	63.3628
ENSMUSG00000003039	Fam32a	71.3728	80.5588	82.1235	32.8237	78.4348	82.6046	70.3238	83.1002	69.426	68.2153	82.2922	64.1857	72.6717	87.6657	56.77	74.3499	73.125	64.4042	73.969	59.0387
ENSMUSG00000003235	Eif2b5	71.261	71.051	74.2784	27.383	93.4072	83.2646	81.2817	85.6562	80.5744	70.1663	78.957	71.4892	65.9812	76.7506	68.434	63.7493	75.3047	63.4494	68.8279	53.9536
ENSMUSG00000028341	Nr4a3	71.1883	63.3109	46.5011	27.4644	72.7306	61.5336	94.7723	27.9513	82.3466	38.1712	72.5205	55.969	172.582	39.8055	105.043	61.2406	74.5371	83.7781	125.176	47.1424
ENSMUSG00000021819	Zswim8	71.1841	61.9493	60.7498	30.5063	81.7189	82.0112	82.0308	49.5006	72.8903	58.3872	67.0261	44.0878	96.9064	86.7865	67.2944	70.8975	85.7652	87.1484	93.4153	73.4269
ENSMUSG00000028398	Dmac1	71.1309	66.6025	70.0753	44.9469	59.8569	82.6828	96.8449	89.2543	79.599	82.5257	74.1525	71.0746	68.1104	73.087	56.9727	69.2188	61.052	66.4781	69.8222	69.1314
ENSMUSG00000025240	Sacm1l	71.1249	65.0623	71.2198	33.321	85.3625	84.4418	85.672	58.2638	84.4365	62.9388	73.4979	51.4972	91.5069	68.6243	71.1052	61.9452	87.648	79.0402	74.9968	60.7926
ENSMUSG00000034820	Cpsf7	71.124	57.4179	66.1374	35.8005	74.8527	90.4462	74.3618	46.8129	75.8894	53.1333	70.2421	53.4438	90.4883	89.8193	69.0205	74.3395	79.7174	84.6823	93.2961	71.4544
ENSMUSG00000032187	Smarca4	71.1202	63.6504	60.3616	26.0146	81.8876	96.5147	95.2755	61.1393	82.2538	58.2424	66.7828	55.3914	85.8682	85.8447	67.9362	63.5697	80.4114	77.7683	79.6475	62.724
ENSMUSG00000020923	Ubtf	71.0624	69.2454	67.6384	30.8618	70.0754	87.207	70.9551	77.1213	70.7645	60.9398	73.8296	65.9202	71.0275	73.346	66.0738	73.6978	76.2796	79.561	95.1399	70.5023
ENSMUSG00000028343	Erp44	70.9663	68.3107	66.1138	37.4551	78.3039	78.638	86.9886	76.9985	79.3801	68.4499	76.3519	64.1572	68.4943	72.2219	68.3005	70.5782	73.6945	82.693	73.2839	57.9449
ENSMUSG00000044502	Bod1	70.9244	76.1319	76.29	29.6946	79.5212	89.5803	78.3537	75.2704	88.4982	78.622	72.3378	69.107	63.8077	73.6764	66.3186	62.939	68.7949	67.5848	69.0191	62.0173
ENSMUSG00000037570	Mcrs1	70.7747	77.415	71.4383	27.5889	64.5662	79.451	71.5496	71.6578	79.0316	72.8842	75.2112	50.9807	70.3121	79.092	76.2485	72.4558	78.0867	72.0827	87.6356	67.0307
ENSMUSG00000030104	Edem1	70.7702	62.0486	62.8731	21.5642	90.1386	79.1383	86.7885	48.5853	74.3959	66.857	80.8494	52.6935	104.344	58.4	66.1722	74.4915	80.6538	86.9564	80.6378	67.0455
ENSMUSG00000038722	Bud31	70.7633	80.8971	76.3359	52.1743	81.6286	57.3995	89.0836	69.5115	76.6289	81.5474	70.0789	66.8225	68.7445	68.7846	78.4128	66.3964	73.5355	63.0679	67.4896	55.9623
ENSMUSG00000052915	Msl1	70.6686	66.6502	73.1147	34.2454	78.2644	88.1694	80.8829	68.5426	70.2851	58.8169	78.0103	67.6236	85.8939	74.9686	71.3953	70.3593	62.8466	70.9634	75.1767	66.4946
ENSMUSG00000024319	Vps52	70.6172	61.7778	70.6936	35.2893	75.2693	75.9029	81.9649	65.2374	73.427	68.7405	73.9777	61.8571	74.111	84.7047	68.7735	69.7601	73.2782	72.9217	86.0125	68.0281
ENSMUSG00000043885	Slc36a4	70.5282	66.2098	73.2592	26.063	73.9356	75.7088	73.0462	53.092	61.3544	48.2799	70.9513	45.5044	131.43	75.8859	67.4831	77.4597	74.7293	89.4318	90.7861	65.425
ENSMUSG00000051285	Pcmtd1	70.5071	64.2659	68.4924	25.7125	73.7342	79.6806	81.4883	64.0845	70.5464	51.1092	79.4497	58.8093	83.1154	73.0998	73.3846	82.4151	82.8474	78.0617	77.7372	71.5998
ENSMUSG00000025487	Psmd13	70.505	67.5733	79.0697	36.5858	76.5258	70.0846	80.8124	87.1955	76.1778	69.7312	86.7023	72.4616	52.6353	84.5444	80.0253	60.2267	73.8921	59.515	75.3007	50.5346
ENSMUSG00000020936	Nmt1	70.4818	73.2697	66.9961	30.6283	87.1357	87.6781	90.8976	71.6231	71.7065	71.4012	64.1108	62.2748	80.7167	78.363	63.1106	62.7985	68.0985	67.0507	79.6558	61.6393
ENSMUSG00000074247	Dda1	70.4628	64.3949	69.1562	40.5904	83.5096	73.9119	79.4225	87.3303	75.3462	73.3148	89.8015	70.0618	74.2675	72.9984	62.7031	60.8726	66.4603	70.6961	67.2007	56.754
ENSMUSG00000003269	Cyth2	70.4141	50.1823	77.9727	40.1546	73.1634	73.2462	72.2372	67.8659	73.8371	78.5072	84.3197	69.1954	62.7979	56.3267	68.1587	78.3156	74.3053	78.2318	95.3925	63.6576
ENSMUSG00000024942	Capn1	70.4096	70.3281	77.7885	37.2717	74.4407	71.4544	80.9381	65.9948	81.383	70.5502	88.1949	48.6643	63.3139	71.0438	72.2108	59.0483	78.7371	64.5823	95.2999	66.5367
ENSMUSG00000029761	Cald1	70.3854	62.9905	57.5624	36.9207	75.4881	81.092	61.3602	56.7549	59.3988	49.5503	79.6341	55.457	120.697	77.8055	57.1749	73.0142	112.008	79.239	103.332	37.8438
ENSMUSG00000084319	Tpt1-ps3	70.3784	60.0577	79.8473	50.8107	93.265	83.2908	61.4129	97.1977	88.5605	75.1322	70.227	85.7454	73.4656	39.4017	58.7681	80.1659	65.4736	58.8466	56.6046	58.9152
ENSMUSG00000042529	Kcnj12	70.3648	67.2026	77.5255	42.5383	100.16	83.7535	92.0365	87.4301	72.8607	47.9101	97.4211	49.8437	73.3772	62.1452	71.6875	73.4553	48.2356	53.8181	61.1993	74.3306
ENSMUSG00000040813	Tex264	70.3523	64.5374	64.0351	42.354	66.5232	66.8754	78.1237	78.8942	76.9837	83.5605	82.0684	93.0658	67.872	70.2933	57.6113	73.8966	69.7659	69.0932	76.1471	54.9921
ENSMUSG00000000743	Chmp1a	70.314	69.0949	74.2826	37.1742	88.6995	81.2453	78.6504	74.866	75.3376	67.8526	70.3022	62.1701	65.2456	75.3415	67.2051	77.3217	69.9759	74.1046	72.6644	54.4319
ENSMUSG00000006418	Rnf114	70.2978	76.08	69.9239	36.5972	77.1857	73.7687	70.8934	81.2453	65.7187	74.278	79.8295	73.4289	73.931	67.965	62.5224	70.4391	74.5985	64.878	77.2958	65.0796
ENSMUSG00000028849	Map7d1	70.2774	56.5842	65.2135	24.2613	68.4341	75.1527	76.4571	55.3968	72.5232	60.1381	63.1076	66.4698	63.7778	71.5325	56.7125	87.8401	97.251	91.003	120.893	62.5232
ENSMUSG00000007603	Dus3l	70.2598	57.0621	72.8008	33.6783	79.8949	81.2886	85.1687	74.1271	95.274	83.3378	61.488	56.1228	65.7444	84.9895	58.8196	63.4243	75.1084	73.8655	75.9698	56.7722
ENSMUSG00000024442	0610009O20Rik	70.2445	78.2355	80.7083	27.8224	65.8389	71.7379	86.5722	74.7803	76.1503	81.1919	73.1499	49.6991	71.0275	91.6546	61.7054	67.7071	68.8022	67.0283	83.2668	57.5668
ENSMUSG00000035227	Spcs2	70.2032	56.4549	61.4615	37.5067	96.3946	65.452	84.4699	83.0589	71.4209	73.3122	86.8183	80.2845	86.9271	69.1834	63.5652	62.1385	62.027	78.191	64.4144	50.7787
ENSMUSG00000060147	Serpinb6a	70.1986	66.9637	78.1837	32.0525	66.3678	85.4772	69.4914	71.1247	70.9201	88.8176	83.8326	89.9483	71.053	81.9485	62.2782	65.0441	68.1589	57.5771	70.5187	54.0154
ENSMUSG00000024601	Isoc1	70.1703	60.7325	68.2988	25.8472	73.8446	87.9164	93.7478	57.0333	72.449	68.8659	81.2431	56.7556	73.3767	62.9092	66.3776	65.5118	84.7408	69.2339	89.7491	74.6022
ENSMUSG00000006390	Elovl1	70.1693	71.6763	61.1745	42.4107	61.108	77.6234	76.104	89.0884	81.7723	75.8249	80.8285	47.4563	43.549	86.0629	66.3868	60.3257	92.402	67.8248	92.4544	59.1431
ENSMUSG00000054428	Atpif1	70.1659	66.1608	71.3761	55.091	83.7665	66.296	61.8413	106.922	62.8835	71.1553	77.1029	84.0294	51.0023	62.0669	70.1512	67.4848	66.4825	70.2688	84.0246	55.0461
ENSMUSG00000021226	Acot2	70.091	86.7848	112.817	27.1335	67.7865	82.356	73.7736	62.1048	71.9827	61.8763	76.4682	57.2341	118.939	115.379	52.9994	57.334	56.4893	51.2443	53.1865	45.8405
ENSMUSG00000069833	Ahnak	70.0687	68.6909	66.0814	19.8755	60.1865	96.0269	60.5068	47.7416	56.1906	44.8106	62.1207	67.4646	93.0816	69.2289	59.1105	60.7521	105.857	82.4473	142.684	68.4486
ENSMUSG00000001383	Zmat2	70.0396	69.9043	76.2313	38.4885	83.4526	87.7712	81.1805	81.1906	72.2053	77.4807	66.3027	70.921	65.0441	60.9342	63.1073	70.234	70.6078	69.3083	76.2007	50.1878
ENSMUSG00000022204	Ngdn	70.0293	56.5337	56.9303	58.1156	83.3448	66.2003	68.4814	98.5455	61.1236	58.8419	71.5099	123.631	68.7277	67.4347	63.3662	60.9625	64.7602	66.7038	69.2981	66.0459
ENSMUSG00000017765	Slc12a4	70.0244	68.6173	66.2759	28.6604	76.274	74.2695	72.4603	69.1349	70.6571	61.3019	82.0131	59.3368	74.0402	79.7994	63.7219	80.2347	74.9878	79.587	87.0288	62.062
ENSMUSG00000021218	Gdi2	69.9928	66.3256	71.7765	33.7406	77.1331	74.3857	81.9116	91.4494	76.6475	76.6021	74.7375	76.4035	79.0398	68.4397	63.3992	68.3682	68.3153	57.4812	64.4034	59.3042
ENSMUSG00000022051	Bnip3l	69.9466	70.551	70.4357	35.492	82.0299	75.0612	83.4011	67.1895	68.8141	66.7354	68.0545	73.006	80.6426	68.7436	61.0723	60.8224	82.4597	67.7966	79.919	66.7585
ENSMUSG00000058997	Vwa8	69.9059	58.9053	72.457	22.575	80.5382	89.8109	98.4648	65.2591	81.0629	58.4633	62.1936	49.6118	98.6785	83.7185	70.2446	70.7679	78.4333	63.8823	75.2121	47.9327
ENSMUSG00000023571	C1qtnf12	69.8421	65.9199	71.4937	43.4198	78.3579	58.1416	67.3076	86.7341	54.6297	76.1753	88.5912	59.1796	44.0939	72.3018	81.4456	64.3894	84.3691	54.8138	104.049	71.5862
ENSMUSG00000014177	Tvp23b	69.7198	56.9904	74.8818	33.5598	82.7788	81.2743	97	77.3248	70.3747	68.9611	69.9115	72.3394	59.4209	89.4857	60.4793	55.007	72.4019	69.4028	74.7157	58.3663
ENSMUSG00000027255	Arfgap2	69.6951	72.8342	71.9243	30.5634	85.6912	78.4514	82.538	78.6351	76.6735	68.1588	71.3382	51.912	72.2912	75.0517	77.4104	73.6474	70.8456	61.3219	73.2239	51.6937
ENSMUSG00000026110	Mgat4a	69.6099	65.5224	61.9486	28.35	72.7744	86.5939	74.9508	49.2274	64.5138	41.6728	65.2257	50.8496	121.728	74.2407	78.9519	64.1404	88.0412	81.0743	85.7066	67.0754
ENSMUSG00000042380	Smim12	69.5931	53.5615	78.9478	46.0706	65.1978	80.9312	74.554	86.6629	77.2074	71.2071	68.6328	69.9853	63.9821	93.7798	74.2786	60.8239	70.6047	62.767	72.8527	50.2208
ENSMUSG00000001445	Mrpl10	69.5064	65.112	64.6032	33.5503	87.0355	62.5752	74.3687	63.0777	79.0428	67.0909	76.7189	74.7312	62.7648	97.8215	63.38	75.0459	65.9774	69.09	80.569	58.066
ENSMUSG00000030082	Sec61a1	69.4921	61.3777	65.5035	29.7248	91.1262	68.0553	91.5262	76.6549	76.933	72.8633	76.8935	42.2423	88.8969	70.8675	67.7879	66.325	65.6195	67.4821	79.9637	60.5064
ENSMUSG00000020078	Vps26a	69.4404	62.8687	72.5187	39.8813	68.7255	63.3943	78.8359	66.0609	69.9667	72.6141	76.849	57.9382	65.6924	74.2518	67.6099	68.5222	76.1197	88.837	79.0151	69.6667
ENSMUSG00000033307	Mif	69.4225	61.3379	69.9671	42.8684	64.5648	60.7654	65.8199	76.1939	110.254	71.5854	70.3549	80.4171	60.6983	83.7043	52.7677	78.1329	54.2671	76.4067	72.1613	66.7614
ENSMUSG00000022677	Fopnl	69.3954	65.9963	68.7072	36.8108	82.4634	70.941	73.1869	91.3684	79.3297	89.4147	72.7581	82.8098	63.8715	64.4248	71.4474	50.7963	77.48	60.7488	68.5216	47.4356
ENSMUSG00000029681	Bcl7b	69.365	71.1522	74.8099	38.754	81.0876	76.1743	74.6866	74.9555	69.4258	71.6585	70.4017	62.3271	73.7092	86.2329	57.4762	68.6937	66.7586	69.4872	69.3148	60.8292
ENSMUSG00000037235	Mxd4	69.3368	69.2466	52.6419	33.5069	74.9428	70.6729	78.2366	65.5127	75.1446	62.1256	80.2329	49.9658	49.7458	69.5776	72.1269	75.0492	89.7071	65.7862	111.227	71.9496
ENSMUSG00000006356	Crip2	69.3272	54.9538	61.3225	32.4738	49.0162	42.0539	54.675	59.6063	76.0169	69.4447	101.458	54.3458	51.9067	50.1578	59.2774	100.851	106.935	87.4591	143.587	61.675
ENSMUSG00000021366	Hivep1	69.318	65.4814	65.4434	19.1058	86.3376	85.2591	87.9989	50.1983	71.0789	55.641	62.545	53.6728	140.684	72.4161	54.248	73.7214	64.3361	69.6921	74.6213	64.5603
ENSMUSG00000063524	Eno1	69.2063	62.9553	75.8165	61.5956	82.7965	65.4937	82.4312	83.5624	52.309	45.3935	88.4762	35.2094	34.3463	77.2043	95.6034	86.3334	87.7954	58.6105	63.7036	75.2829
ENSMUSG00000020232	Hmg20b	69.1227	67.1806	68.749	41.5529	73.4483	72.9972	81.3631	72.7402	69.6503	62.4317	76.1253	66.0592	62.2957	82.2093	68.9692	73.0923	61.3981	69.4904	80.5262	63.0524
ENSMUSG00000068039	Tcp1	69.1031	60.5719	70.178	32.3632	79.985	74.0529	78.9268	81.1319	69.9577	72.7499	75.7884	71.4641	84.5912	69.203	64.757	66.8604	66.0098	64.4399	69.7315	60.1971
ENSMUSG00000031166	Wdr13	69.0999	62.3856	63.6573	27.7705	70.2348	78.026	83.4527	65.7991	79.2515	66.2984	71.1767	50.6644	71.4341	81.1665	61.8727	75.8852	82.4517	71.7336	91.1479	58.4895
ENSMUSG00000020133	2310011J03Rik	69.079	91.5947	79.147	43.3831	63.989	77.543	58.1582	77.7884	73.6043	61.4554	72.7862	86.4705	43.7871	78.6996	75.2189	72.0974	69.0828	63.1976	76.8159	47.6814
ENSMUSG00000030934	Oat	69.0296	55.5209	62.2415	35.9194	95.043	62.7871	91.183	84.2069	69.3132	70.3712	73.4406	69.726	74.7322	47.134	64.0867	74.9576	70.1283	75.0037	81.0394	54.728
ENSMUSG00000022557	Bop1	68.944	63.255	70.6986	35.9318	82.6968	72.722	80.627	81.1125	69.842	82.4281	63.2401	49.5542	71.975	80.5942	75.7882	74.2798	62.7918	59.818	73.64	58.9401
ENSMUSG00000008690	Ncaph2	68.9148	69.2079	81.6603	37.1036	75.9365	81.0808	79.9459	81.0555	78.5772	73.1964	76.8282	54.2911	59.9801	67.1001	65.5973	65.8689	69.5349	57.5499	75.5336	59.3338
ENSMUSG00000022614	Lmf2	68.9068	52.4386	65.0481	28.8566	81.4021	90.2675	85.5707	80.0912	81.9394	66.6804	59.5663	54.8447	70.1354	81.4667	51.9456	73.1169	75.2318	68.1817	83.2078	59.2376
ENSMUSG00000024507	Hsd17b4	68.8306	67.3199	67.9111	31.4705	80.3216	75.695	87.2633	61.32	72.8782	70.0716	66.929	57.9689	69.6148	70.9676	70.2028	62.7394	75.8318	70.1697	86.7231	62.3829
ENSMUSG00000031714	Gab1	68.8157	50.771	62.1111	27.5612	83.5703	76.9566	70.4557	51.4346	65.2012	40.288	69.921	51.9522	86.6434	77.8471	69.2387	74.3049	90.0261	78.0402	102.626	78.5495
ENSMUSG00000062421	Arf2	68.7932	63.1838	80.1722	37.4368	77.0125	80.5719	76.4652	83.0431	70.2728	62.9314	73.385	68.2357	80.7933	76.4182	77.5136	63.1595	52.2684	54.405	76.4888	53.3136
ENSMUSG00000038429	Usp5	68.7738	67.8692	72.8454	35.0697	67.2322	79.2569	85.1779	73.1116	71.7625	64.2631	72.5834	63.7295	65.9496	80.5801	59.9697	67.0466	72.7382	69.3617	83.136	55.0196
ENSMUSG00000052833	Sae1	68.7617	55.418	65.5974	33.9063	66.8729	67.0182	88.49	76.8872	82.6377	61.607	80.2218	74.3883	73.7637	78.786	53.0556	80.2564	77.4831	67.1473	67.7359	55.2
ENSMUSG00000068587	Mgam	68.7235	49.3066	43.0107	12.8423	83.0106	79.059	88.796	41.5619	61.5609	38.2731	48.3394	70.4959	75.3271	82.6563	87.3383	79.3317	100.858	76.2524	86.7852	100.941
ENSMUSG00000015671	Psma2	68.6808	74.0713	73.921	46.9036	71.048	76.2675	71.6811	82.3477	74.2973	74.0183	74.8285	82.9644	57.6209	58.3978	66.4321	64.1984	64.2033	60.888	69.4914	61.3549
ENSMUSG00000024981	Acsl5	68.6517	69.3277	80.076	31.7486	67.8634	66.8508	81.3073	75.793	74.6769	80.963	69.1447	50.0123	56.2238	60.2106	59.0494	72.8495	78.6647	73.152	91.8281	64.6397
ENSMUSG00000029640	Usp12	68.6256	71.6291	76.7388	24.4889	71.5991	86.4089	76.2285	62.4758	66.5866	50.8551	65.3707	51.113	84.157	68.1571	67.9191	69.0872	77.1334	85.351	84.685	63.9013
ENSMUSG00000036850	Mrpl41	68.6107	86.9949	70.17	40.5891	91.2295	91.8661	70.7248	104.84	62.6828	63.6048	71.5495	83.7835	53.1017	61.2412	66.0782	56.3135	60.5121	68.0473	59.4692	40.806
ENSMUSG00000060981	Hist1h4h	68.4696	66.712	57.4232	77.3585	36.3954	107.942	52.0343	121.345	57.8236	63.8385	83.8079	137.115	77.3002	67.701	42.7842	57.8753	42.8449	52.5351	34.7009	63.3855
ENSMUSG00000001211	Agpat3	68.4471	72.7764	62.2602	30.3263	76.839	72.911	74.5561	70.3133	68.7951	58.2685	77.6595	49.5838	83.184	78.7961	72.055	70.2698	72.7499	74.8003	83.0432	51.3074
ENSMUSG00000032434	Cmtm6	68.4087	72.8519	70.9451	28.1968	79.3927	87.7989	76.4541	71.0872	80.4473	70.5381	59.4105	53.2506	98.1756	84.5312	56.9143	66.8805	63.8509	61.9572	56.7378	60.3448
ENSMUSG00000010097	Nxf1	68.3908	55.9204	56.8418	30.3653	65.9745	87.9593	74.3359	60.4237	74.1285	59.4853	68.7569	51.4194	73.0779	83.7814	62.4359	70.9636	78.9376	81.6795	92.5652	70.373
ENSMUSG00000039286	Fndc3b	68.3891	59.4226	54.9758	21.6263	86.8135	78.5273	97.9945	59.2732	70.3773	58.1342	67.2574	49.481	103.413	74.9001	68.4495	60.4147	79.5822	78.0711	74.7702	55.9092
ENSMUSG00000039183	Nubp2	68.3701	63.5078	78.559	30.8202	81.1534	70.2177	83.8147	78.5808	81.0269	82.7922	75.3859	57.5763	54.0996	77.159	60.9404	46.649	78.9469	63.6135	82.2589	51.929
ENSMUSG00000004040	Stat3	68.3133	50.2981	66.2955	28.3122	66.252	62.2138	65.4763	50.9272	55.8669	55.9675	48.4517	45.5888	166.535	63.1442	61.0419	55.8086	69.2946	115.867	107.64	62.971
ENSMUSG00000023170	Gps2	68.3025	51.9403	72.5272	37.8305	79.2946	72.5742	76.1335	75.9656	73.5447	75.504	76.0639	53.9114	63.7912	77.1248	58.5553	68.9447	75.1686	69.3384	82.1595	57.3746
ENSMUSG00000002580	Mien1	68.262	79.7189	85.5537	43.9751	67.6454	50.2744	76.6264	118.99	85.2764	69.7943	79.7481	86.5133	44.7545	79.8703	56.3855	41.2771	57.6842	67.2631	66.5546	39.0725
ENSMUSG00000029598	Plbd2	68.2473	58.8266	65.5709	27.0437	77.417	81.4609	85.5962	64.9068	77.997	69.584	68.1145	40.4556	74.1794	78.4652	63.9471	56.4447	80.1189	70.4427	93.8931	62.2349
ENSMUSG00000030284	Creld1	68.1807	61.5785	68.8266	35.0741	80.7307	68.7534	83.5188	87.1798	80.3725	70.5719	76.4143	66.5443	73.4446	78.1312	50.2245	54.4698	68.3549	74.7035	68.9681	47.5712
ENSMUSG00000031913	Vps4a	68.128	74.2316	80.0204	35.2764	85.4446	77.244	72.0896	82.932	72.518	62.3624	68.9415	59.6389	69.1284	67.2734	58.5111	65.2053	70.4125	74.1357	60.1767	58.8885
ENSMUSG00000032382	Snx1	68.111	68.4666	70.0773	27.8645	85.4414	73.347	76.7612	84.7321	74.5737	77.802	71.1847	63.6576	65.7571	75.6403	54.5617	62.0657	76.1447	56.3357	74.5319	55.1635
ENSMUSG00000002329	Mdp1	68.1051	67.5035	61.2512	43.6497	86.7149	82.4919	84.5052	72.5594	56.3218	64.3055	60.045	81.9475	69.0869	78.5158	68.3324	60.5051	60.1826	74.9785	64.445	56.6555
ENSMUSG00000042737	Dpm3	67.9834	66.1596	65.6298	50.6384	63.0288	59.2605	70.8018	89.3855	65.5127	68.0779	85.7909	159.662	44.4958	71.2794	69.8548	56.4571	41.7649	56.1035	57.3338	50.4482
ENSMUSG00000021286	Zfyve21	67.9386	52.2878	58.4886	25.2966	80.1569	63.0263	73.4152	73.6488	65.7528	60.1669	87.5635	56.8068	54.3279	71.3154	61.5074	78.2787	67.7901	108.155	84.354	68.4947
ENSMUSG00000091498	Mpc1-ps	67.9357	73.173	72.0183	41.4765	82.2392	55.6981	80.5834	101.166	67.5224	75.703	95.4323	43.906	57.7707	60.6062	38.4376	59.5956	89.3252	56.3923	59.1088	80.6241
ENSMUSG00000038170	Pde4dip	67.9027	65.1231	64.4804	23.4657	80.1311	83.2989	80.4879	61.4381	68.394	55.9292	66.7793	56.3874	73.7736	72.5003	62.5929	76.2263	74.4824	77.6668	86.7996	60.1945
ENSMUSG00000008036	Ap2s1	67.8915	56.7288	64.4459	36.3878	85.1669	75.2283	75.2732	88.1436	64.8241	63.0158	65.3803	85.1502	60.6897	80.5297	70.8445	60.2226	64.3871	70.6481	72.1549	50.7171
ENSMUSG00000063931	Pepd	67.8406	59.2766	71.7015	42.2786	80.8606	68.3994	72.2699	102.239	69.9453	86.0622	86.2835	45.9296	40.8495	65.44	52.3723	82.2488	85.9131	61.5532	60.7814	54.5663
ENSMUSG00000022150	Dab2	67.789	57.654	54.0089	29.9273	69.4316	76.5872	82.9072	55.1674	67.3991	44.2636	57.3668	50.8238	84.4464	90.2613	68.0113	71.4751	80.8833	82.9727	100.568	63.8357
ENSMUSG00000006519	Cyba	67.7113	71.3888	69.8712	48.0393	62.5717	81.4634	69.0684	101.463	88.3912	75.0599	81.6054	63.5277	53.5393	57.3154	67.0989	59.9239	58.4164	47.3059	81.7344	48.7303
ENSMUSG00000022663	Atg3	67.5617	52.6771	57.1789	41.516	90.7337	76.0831	75.1946	74.6951	68.5702	70.6323	72.6181	71.241	65.3798	61.488	74.3551	74.5745	67.9533	60.4951	60.676	67.6109
ENSMUSG00000039942	Ptger4	67.5054	54.4257	73.6763	32.9828	81.813	74.3936	67.4198	51.1206	51.6695	45.731	63.9186	60.4019	79.1036	78.6756	58.5655	70.6118	93.8071	76.3538	92.2811	75.6516
ENSMUSG00000033953	Ppp3r1	67.4997	54.4498	67.1283	25.8933	66.3491	73.1439	72.127	74.5488	66.511	57.6062	75.8656	66.6511	78.3462	63.6636	67.3113	61.5678	76.9541	87.0177	86.772	60.5866
ENSMUSG00000051483	Cbr1	67.4932	69.6057	69.4238	31.7931	76.2146	56.7754	67.5421	72.7921	70.9228	64.5382	87.5929	84.6868	59.9346	73.4835	60.8988	66.79	62.7184	64.9547	76.0553	65.6489
ENSMUSG00000005683	Cs	67.4743	60.0794	72.7287	30.0635	81.166	70.4236	83.3179	65.9696	78.8539	58.9605	65.9466	55.0186	70.2809	77.1879	67.3386	65.0181	73.908	59.8954	82.2423	63.6129
ENSMUSG00000004846	Plod3	67.4552	60.9921	65.5624	31.419	73.5452	83.5314	87.7265	73.2004	76.4181	67.5644	64.6455	56.8216	75.3253	75.5116	59.6735	62.6771	68.5365	74.9969	71.1946	52.3072
ENSMUSG00000020877	Scrn2	67.312	75.0857	65.4187	36.5439	64.1179	77.2629	66.5618	80.3986	70.1187	70.0449	84.3851	54.2986	41.8261	80.5154	61.9696	47.919	83.3294	63.2775	86.2159	69.6384
ENSMUSG00000030007	Cct7	67.2421	64.8359	74.2815	32.5387	71.8325	72.5147	79.0376	76.0725	75.3151	70.3016	78.8735	65.3	92.6145	66.1428	54.3279	61.7485	58.9225	63.8102	62.2418	56.8881
ENSMUSG00000027227	Sord	67.2401	48.7562	57.4858	35.576	39.4812	66.281	85.1183	67.0753	72.7069	73.3352	92.6514	55.9803	42.1725	46.4822	60.5995	87.3979	92.9957	73.7229	109.634	70.1094
ENSMUSG00000004945	Tmem242	67.2217	58.3925	69.0358	32.8832	76.6238	75.5365	76.1277	81.1787	77.4403	81.123	72.7102	75.9309	51.7896	68.0765	65.9924	67.086	69.1446	55.3594	74.8464	47.9356
ENSMUSG00000037242	Clic4	67.2187	75.4463	80.6668	16.4808	79.2768	54.0709	68.2281	60.5895	73.2083	47.8134	67.7742	63.2175	118.668	70.678	31.382	42.2856	82.386	81.1511	86.2177	77.6141
ENSMUSG00000022507	1810013L24Rik	67.2098	51.8402	53.416	33.4383	65.6253	70.5143	73.218	60.5571	65.7836	44.0507	77.2912	50.6236	90.49	59.5789	72.7754	78.483	91.2255	73.8218	95.5954	68.6581
ENSMUSG00000028567	Txndc12	67.1791	69.6441	64.9759	35.0332	67.1053	67.582	77.4739	77.081	76.4447	61.0822	69.695	85.0317	70.5555	80.0433	47.1459	55.5764	73.6406	66.4189	71.9016	59.971
ENSMUSG00000010066	Cacna2d2	67.1444	73.9897	42.9737	21.5634	49.6066	68.1583	125.816	45.2692	123.052	68.4616	92.7526	44.5961	56.3923	68.0635	46.9577	80.2478	50.474	48.3353	92.1934	76.8399
ENSMUSG00000039852	Rere	67.1119	47.4137	48.7811	23.1759	63.4092	79.5598	75.1257	32.1575	54.4908	31.4848	63.7728	30.5009	72.1515	82.5176	65.1723	83.3909	105.376	96.952	130.138	89.5556
ENSMUSG00000021982	Cdadc1	67.0581	53.036	64.0326	35.6161	62.2717	74.8436	69.9435	83.5424	68.0301	78.6776	66.0917	76.8225	73.6883	60.7606	60.4089	68.8825	73.4392	81.136	70.7625	52.1186
ENSMUSG00000021978	Extl3	67.0131	73.2673	67.1952	23.4037	89.5237	92.1227	75.4303	71.3784	70.0869	56.3713	62.5829	40.1519	94.163	86.662	64.8162	65.1791	62.007	64.4313	64.4142	50.0615
ENSMUSG00000028437	Ubap1	66.9693	62.7216	69.8694	41.0274	76.5067	67.6385	74.4291	69.7197	75.2612	73.7555	76.7081	55.2975	64.0549	65.4466	52.616	65.0111	78.842	58.2319	76.8138	68.4652
ENSMUSG00000053110	Yap1	66.9537	58.5515	60.0309	31.3263	72.0788	78.7853	75.2096	62.2535	64.7742	49.3043	68.8496	67.7504	85.7806	65.253	72.1734	66.1906	76.9214	69.746	84.0163	63.1239
ENSMUSG00000021518	Ptdss1	66.9103	65.3814	59.2028	35.3907	79.5567	72.5688	81.3831	76.5252	70.8958	56.4658	68.8536	52.8949	68.3474	79.282	59.188	67.2796	73.4458	65.7635	82.0134	56.8575
ENSMUSG00000030536	Iqgap1	66.8881	61.3009	62.2462	18.1691	64.5564	78.8684	78.7333	46.2828	72.0381	47.8132	54.9506	44.5978	83.9732	94.0771	65.6504	64.1436	102.37	81.9648	90.5667	58.5703
ENSMUSG00000016940	Kctd2	66.8412	70.8179	73.6402	31.1439	69.1925	72.4721	66.2198	76.8246	83.5196	66.4555	71.5797	61.6041	56.7158	86.5197	61.9451	72.7817	59.4926	58.3171	71.3868	59.3544
ENSMUSG00000020132	Rab21	66.8351	64.5233	65.3118	30.7717	76.7461	78.3671	69.2254	54.3787	66.2766	49.0467	66.5005	67.5324	84.215	74.402	61.0472	62.1902	73.9196	79.8827	77.1557	68.3739
ENSMUSG00000022280	Rnf19a	66.759	60.6335	64.0805	25.5222	64.9837	68.378	77.4951	68.5431	65.2504	57.8141	69.6068	50.1005	77.689	60.6207	72.0771	82.2324	75.4952	74.6508	79.7188	73.5283
ENSMUSG00000001666	Ddt	66.704	55.8802	69.1121	43.6764	56.2	76.7647	83.6864	81.336	88.6254	65.6201	77.4931	89.1075	50.3979	51.4559	55.6163	62.6457	61.0403	67.5497	69.3936	61.7746
ENSMUSG00000006736	Tspan31	66.6522	63.9603	74.9499	34.1193	85.3801	57.9454	89.9567	79.0939	78.2971	69.836	72.7065	48.241	61.8188	62.6612	55.0146	69.9404	68.3746	58.702	76.906	58.4882
ENSMUSG00000029571	Tmem106b	66.5918	59.6571	67.5992	23.5658	74.7761	73.2549	71.4833	65.1397	64.0583	48.8002	73.5578	54.1197	76.1129	77.6679	73.2877	61.6117	84.2767	62.9228	81.22	72.133
ENSMUSG00000024560	Cxxc1	66.5183	66.4385	66.3299	31.8916	70.5527	69.5143	78.343	63.2772	74.7987	60.4905	69.568	51.3906	69.2671	74.5918	50.374	72.5913	74.5941	67.9049	81.0944	70.8355
ENSMUSG00000040365	Trim41	66.4694	52.5544	67.6049	32.1227	70.6632	91.9048	74.6125	62.5108	68.0937	62.3985	65.2657	44.7063	67.8342	71.173	62.0788	63.1917	71.7425	78.1954	89.3648	66.9003
ENSMUSG00000020964	Sel1l	66.4402	56.8113	56.8095	22.6121	87.9364	68.2479	89.5048	58.5477	65.8199	57.6669	65.1418	34.6521	117.526	70.0427	59.7489	61.9646	73.0281	77.2349	82.2768	56.7921
ENSMUSG00000010054	Tusc2	66.4388	64.1896	72.8371	35.5792	87.6493	54.9816	71.9531	85.7855	90.0744	56.1037	56.26	58.3656	63.3078	64.2686	56.6319	66.1614	62.1565	74.2047	73.3621	68.4643
ENSMUSG00000024889	Rce1	66.3902	66.93	64.0164	40.7652	57.1452	81.5242	68.2141	67.2964	67.2587	74.8153	84.6037	57.8935	72.0353	76.6161	55.11	71.8306	65.5448	57.0048	74.9329	57.8766
ENSMUSG00000025340	Rabgef1	66.3609	67.6056	84.9314	34.2181	87.975	91.818	73.3719	67.4892	72.7484	49.8785	64.7	62.9034	80.5196	73.8373	54.2912	65.6079	48.4256	58.6732	60.6963	61.1662
ENSMUSG00000046722	Cdc42se1	66.3281	63.6337	66.8167	35.8216	68.8774	79.2264	66.1661	89.6692	67.2396	63.6102	73.5785	70.4493	53.8229	58.5251	60.8367	57.9675	74.1092	63.3688	81.1542	65.3612
ENSMUSG00000054619	Mettl7a1	66.3018	55.7398	52.6067	41.5778	59.694	64.171	61.8482	58.4459	65.2464	53.1262	82.688	49.6486	54.3394	63.0122	54.0444	65.7621	88.6542	100.922	130.687	57.5199
ENSMUSG00000001525	Tubb5	66.2983	66.9117	76.116	35.3255	99.0124	61.214	87.8657	71.5075	61.4852	70.3874	65.1021	74.1036	47.8069	66.8688	58.0616	59.4981	75.5564	67.6151	61.6678	53.5619
ENSMUSG00000061315	Naca	66.2846	61.2565	62.0127	45.8857	67.1725	75.595	73.4582	73.0933	75.8124	72.2892	73.6576	90.5233	67.9673	57.9879	62.8347	59.3542	62.7347	59.5998	66.0323	52.1399
ENSMUSG00000043252	Tmem64	66.2435	71.5244	81.4467	22.7632	69.2807	70.9423	67.1204	42.8925	56.6767	52.8201	76.2075	67.37	126.729	69.9903	53.4521	58.0687	77.3666	60.1953	71.8979	61.8827
ENSMUSG00000031157	Pqbp1	66.2385	60.6859	64.6997	41.1622	55.8318	72.4724	63.0586	90.7017	59.768	62.3421	72.6242	76.1926	64.4575	71.0147	68.5368	61.8574	71.3209	80.963	67.3209	53.5216
ENSMUSG00000038762	Abcf1	66.1805	59.4673	57.1066	38.3409	70.9083	70.6482	70.65	56.1677	61.4448	60.9587	66.7926	57.0787	69.105	74.7792	53.332	69.4253	85.2236	77.5456	94.072	64.383
ENSMUSG00000020777	Acox1	66.0991	66.5777	63.7617	23.8086	74.5836	67.2003	72.8309	55.745	73.8844	44.2634	67.1259	53.061	74.3201	70.5289	71.9633	78.1553	71.2556	79.5911	83.8561	63.371
ENSMUSG00000023723	Mrps23	66.0862	72.3994	74.3168	35.6804	82.0504	57.6751	71.9338	71.8299	65.3124	73.2471	57.6688	69.4374	76.5714	82.0371	57.2896	62.7804	66.0038	70.3819	56.6483	52.3744
ENSMUSG00000004535	Tax1bp1	66.0146	59.44	65.5654	30.3857	71.0404	77.9826	80.2742	57.5746	65.0533	57.9452	75.2537	61.0927	79.9303	69.6359	65.8341	68.8355	70.7171	68.15	69.6893	59.8776
ENSMUSG00000028057	Rit1	65.9943	66.5589	69.6434	40.1278	67.2694	79.2352	75.8428	68.1005	64.2984	56.882	69.431	65.8826	64.0894	66.7061	61.7129	60.4469	68.8157	70.5825	80.3728	57.893
ENSMUSG00000059278	Naa38	65.9612	71.9906	69.1147	46.2393	84.3114	64.7609	81.5852	67.8036	92.5856	65.5365	76.2139	89.0218	52.6719	49.9938	62.5571	52.7447	48.1859	60.1455	64.1466	53.6536
ENSMUSG00000029148	Nrbp1	65.9507	60.3334	67.0017	33.2535	67.7469	80.3682	65.9754	68.5328	76.3579	64.7004	70.6971	44.2972	58.3021	69.3291	64.8872	66.4492	70.1134	73.6344	95.378	55.705
ENSMUSG00000026123	Plekhb2	65.9125	60.6828	77.4028	31.4177	68.9975	84.8067	77.8295	81.9361	62.2735	60.1496	63.1154	61.9951	70.2239	79.2582	62.2159	65.7031	62.0108	59.839	75.5446	46.9345
ENSMUSG00000031399	Fam3a	65.909	61.671	59.5929	34.186	70.2129	82.6402	67.7744	81.8359	75.8131	62.7664	68.2398	40.3513	69.12	86.8585	61.0578	64.5457	74.0969	63.3897	70.3101	57.8078
ENSMUSG00000039168	Dap	65.89	50.5256	55.4013	28.2514	72.4898	69.549	92.6832	75.4434	77.3501	60.995	71.6744	52.2093	61.2393	71.9687	69.1625	45.64	73.6933	80.8637	84.0293	58.7404
ENSMUSG00000029068	Ccnl2	65.8792	45.714	51.2341	19.9163	52.858	65.0273	57.5125	34.2801	65.0481	44.3072	62.5678	57.9099	101.469	82.4923	51.1105	89.2774	68.5319	95.5091	117.181	89.7584
ENSMUSG00000045854	Lyrm2	65.8448	89.3681	65.2576	43.6231	67.0657	82.5067	72.131	110.118	60.9374	51.1645	73.2163	63.649	51.5427	58.4468	61.7487	66.6648	63.5659	52.6211	64.4772	52.9472
ENSMUSG00000027363	Usp8	65.7341	63.1644	68.2306	23.4377	72.9599	78.9857	81.9528	57.0401	65.5834	54.5807	71.7988	45.6622	78.3043	65.9206	57.0619	57.7688	76.77	81.0105	77.7795	70.9351
ENSMUSG00000028266	Lmo4	65.722	54.6426	64.4687	40.2734	75.3605	59.7187	74.7719	78.9112	67.9005	66.1243	74.1477	79.9731	63.9469	50.355	57.9045	54.7327	55.7281	92.1014	63.5799	74.0773
ENSMUSG00000048582	Gja3	65.7105	53.7572	53.412	36.1339	74.7056	91.1777	126.159	77.7612	98.8974	72.8326	80.4517	40.5591	54.2594	66.4868	48.3512	61.2241	48.3328	61.8759	40.8755	61.2458
ENSMUSG00000021947	Cryl1	65.7045	62.3618	71.5998	34.752	76.2717	71.616	71.2264	71.0312	77.9621	64.323	71.5352	64.6727	42.9138	81.9988	54.9376	67.9172	73.461	46.3489	82.8352	60.6217
ENSMUSG00000029512	Ulk1	65.6464	46.2631	52.4374	22.6293	70.3297	74.4794	71.1463	37.6749	78.897	57.5732	63.9844	49.4493	133.562	68.8395	59.2934	74.3638	64.3012	86.7573	78.5163	56.7838
ENSMUSG00000034190	Chmp7	65.6141	64.7757	67.2726	38.2393	85.2106	71.6143	69.6271	60.2853	65.8755	61.6141	63.9688	50.3142	70.9966	66.7682	53.638	67.8202	76.4802	75.5673	73.0949	63.5058
ENSMUSG00000045767	B230219D22Rik	65.6029	63.853	67.5663	26.0934	68.192	76.1354	78.5662	58.7596	59.7264	56.7725	66.8593	52.2173	87.5834	74.9146	58.7294	67.8677	74.0956	68.5142	71.9615	68.0481
ENSMUSG00000045176	Borcs6	65.5362	51.2018	72.3456	32.5397	70.4285	60.8121	70.7501	74.9418	69.4551	65.1587	62.8633	62.6218	66.1801	76.6968	73.8426	73.8813	54.3091	76.3685	69.3701	61.421
ENSMUSG00000102869	2900097C17Rik	65.5317	54.8057	60.4629	28.7205	54.8251	82.18	76.2456	42.0401	64.412	58.5186	62.5736	68.9951	70.6617	68.7876	66.9223	68.3644	94.7093	71.1148	99.5792	51.1832
ENSMUSG00000028470	Hint2	65.41	68.7793	65.6205	38.6324	72.2662	65.9389	61.5398	87.3973	67.3522	76.7374	67.4271	101.999	57.5913	57.7851	66.7103	49.3492	47.8528	75.9874	68.5055	45.3188
ENSMUSG00000004364	Cul3	65.3925	56.0875	58.2791	28.219	72.8782	71.0837	77.8897	58.2655	70.9922	52.1354	73.8238	57.1066	77.7155	69.7955	63.8032	62.4436	80.8229	78.1075	65.4125	67.5965
ENSMUSG00000040997	Abhd4	65.3879	58.0332	62.0035	26.4089	67.2628	67.2658	78.7988	57.3304	77.7084	71.6828	72.1334	60.9853	63.3087	79.4298	46.5977	53.8891	82.3434	64.5987	91.1898	61.4003
ENSMUSG00000039100	March6	65.3443	78.015	61.9544	31.9428	63.8832	62.6427	58.5215	39.8729	54.2424	43.9973	52.9735	57.4037	89.5137	60.3781	66.6116	89.6827	101.186	58.4376	97.5769	72.7058
ENSMUSG00000047414	Flrt2	65.3279	68.7418	70.4859	27.0046	79.5061	74.0622	78.3979	54.219	66.4107	55.9335	59.5567	47.6142	115.346	65.9665	53.8	55.8453	60.2366	82.6712	67.9186	57.5134
ENSMUSG00000052143	Gm9869	65.2528	40.3206	43.9078	32.0711	67.1623	50.5561	82.0962	105.469	97.1482	88.8107	71.5743	46.6732	27.2231	70.8859	46.9898	65.2548	84.5908	36.0598	131.182	51.8279
ENSMUSG00000028878	Fam76a	65.1927	57.3545	51.6748	29.7857	69.226	60.5507	63.976	56.7156	57.8679	52.5851	73.8849	53.288	70.5947	50.3218	78.5469	59.8466	90.055	71.9266	113.238	77.2218
ENSMUSG00000001036	Epn2	65.1761	51.6349	62.1911	26.4425	64.9659	73.7224	69.372	63.6762	64.0489	52.148	76.9199	49.2917	81.3699	76.06	58.5817	75.8025	70.0879	59.3192	86.5648	76.147
ENSMUSG00000031812	Map1lc3b	65.1735	57.7964	59.4866	37.655	63.8546	64.616	66.2494	65.9879	73.1767	63.5781	75.6605	68.8544	79.6869	68.7134	63.0274	59.9771	67.5764	69.5657	76.4548	56.3801
ENSMUSG00000009090	Ap1b1	65.1714	62.5508	67.4444	28.5876	74.9118	74.0906	73.7543	59.8489	67.1274	67.5982	76.5046	54.0278	68.3537	74.3701	60.7101	63.0004	67.8491	63.291	76.517	57.719
ENSMUSG00000037149	Ddx1	65.1467	61.9263	69.7232	26.6381	78.8788	76.8753	75.6625	72.8494	79.177	62.0701	69.6017	53.8741	57.652	68.3891	59.3545	68.8675	71.7672	58.5693	73.1659	52.7452
ENSMUSG00000029404	Arl6ip4	65.1141	82.8605	71.5344	30.4372	89.4669	68.0597	57.2861	76.9044	62.5369	67.1138	67.5041	48.3253	72.1074	72.9326	52.8455	67.5751	79.0707	56.8592	59.2218	54.526
ENSMUSG00000020917	Acly	65.1113	56.3845	67.3975	24.9252	67.6377	79.2215	81.3847	54.1834	79.5194	61.8701	68.4173	37.7715	61.6023	72.2815	61.8309	72.805	76.7784	67.7872	82.9573	62.3601
ENSMUSG00000021256	Vash1	65.0397	64.9994	63.6643	19.3802	69.2372	92.1555	80.5122	61.1869	71.5463	46.6398	67.2379	41.4572	41.7791	69.2576	64.5641	70.8785	74.0367	75.5194	97.5671	64.134
ENSMUSG00000026426	Arl8a	65.0328	66.2001	58.4636	35.9596	56.3365	71.461	63.7415	61.4754	75.1812	58.2537	74.1918	59.9718	65.939	70.7198	57.9954	62.9328	73.7699	72.1846	79.4648	71.3802
ENSMUSG00000024146	Cript	64.9453	80.6941	75.8262	32.8324	76.7767	66.5379	71.8815	74.1876	70.8447	72.898	67.0205	60.317	64.501	59.5271	66.3992	54.7819	61.2796	63.6854	58.0103	55.9587
ENSMUSG00000073725	Lmbrd1	64.8677	58.1096	70.7713	28.4615	70.2736	73.0441	76.5632	53.9118	71.7236	55.2017	65.736	51.727	82.2239	79.4626	64.0263	59.064	73.4494	69.0232	71.1635	58.5495
ENSMUSG00000004936	Map2k1	64.8507	53.9603	67.4353	28.1737	73.2236	73.6765	80.4231	72.953	78.8783	64.3824	73.9723	60.3953	56.3833	70.9746	56.9372	59.1037	69.0294	57.2032	71.5876	63.471
ENSMUSG00000010067	Rassf1	64.8353	57.1955	65.2105	40.6988	64.1892	52.7017	78.6342	61.8013	69.4421	74.6477	81.3658	80.8976	67.4704	42.0989	56.9037	67.1414	61.236	62.2906	83.2671	64.678
ENSMUSG00000091896	Ube2d2a	64.8196	57.8461	60.1637	34.8015	65.661	69.9124	67.0694	70.5772	62.5364	66.5352	73.3947	60.6683	60.793	81.1362	61.146	59.0652	78.7322	60.0902	77.7914	63.6518
ENSMUSG00000026209	Dnpep	64.7838	60.8086	64.1424	42.0393	78.2683	55.8698	69.9608	70.2751	63.3005	64.5778	69.7039	69.3329	54.4558	62.0874	70.4815	53.872	79.6335	55.8694	87.9074	58.3064
ENSMUSG00000020664	Dld	64.7748	70.5267	58.9979	25.8905	79.0211	72.7334	76.1465	65.6249	66.2423	71.9594	70.5592	59.822	66.5918	59.429	58.4172	58.3891	72.3105	71.3039	68.56	58.1962
ENSMUSG00000024571	Gm16286	64.7145	59.2552	67.9354	36.529	74.9194	73.2411	63.6638	65.7231	72.2926	75.9085	65.2449	69.1821	73.1095	69.2429	55.7978	72.8908	59.3807	57.5282	63.0084	54.7228
ENSMUSG00000020634	Ubxn2a	64.7131	66.592	68.4483	22.9739	80.4372	72.7828	76.5099	60.6118	57.9138	58.43	72.7066	55.3347	86.2523	67.6948	55.5213	65.5341	65.8391	72.4736	63.0121	60.4809
ENSMUSG00000031557	Plekha2	64.7019	74.0107	95.0246	21.1643	71.8782	84.3368	88.8064	73.2236	67.1302	51.8653	65.4093	52.6007	89.655	94.8383	38.1305	87.915	36.6918	56.7841	29.5481	50.3231
ENSMUSG00000022185	Acin1	64.6642	53.3575	62.0226	29.6882	65.5194	78.8665	71.1309	52.6755	68.4487	50.7233	60.7672	46.0154	80.1826	77.232	58.4167	70.4665	69.4534	80.7621	84.6417	68.2501
ENSMUSG00000027803	Wwtr1	64.6516	62.0422	68.1595	26.2537	71.557	74.8797	62.7876	54.0345	60.5402	60.1611	65.6215	54.1874	84.4474	61.2936	59.223	63.6098	73.7601	81.4076	81.2833	63.1303
ENSMUSG00000036398	Ppp1r11	64.6245	80.6649	68.7119	44.3998	73.2182	74.5096	69.3282	100.142	67.5164	81.6142	66.5146	69.752	64.0724	50.4055	52.8016	58.8958	45.8122	51.3804	60.222	47.9038
ENSMUSG00000047766	Lrrc49	64.6136	66.4125	71.8466	30.2667	71.6877	62.0159	78.9517	58.916	70.0302	55.1349	71.7226	45.5958	49.1726	60.6672	60.1374	63.7441	78.8644	62.4189	92.9643	77.108
ENSMUSG00000056820	Tsnax	64.5879	65.6749	74.4914	21.2455	69.2333	71.0242	73.1142	68.8026	63.4674	55.4595	65.5007	73.4222	68.0685	74.352	56.4353	64.1605	67.5987	65.7587	74.515	54.8463
ENSMUSG00000040848	Sft2d2	64.5597	62.5441	66.7233	24.7244	72.4588	77.742	80.292	53.5253	67.0766	57.4327	74.7549	35.7963	84.9591	70.2101	64.0705	53.5731	74.6727	61.9137	84.0621	60.1018
ENSMUSG00000047260	Emc6	64.5398	50.4474	76.4278	37.9825	81.0834	54.9254	74.84	81.6466	81.0831	57.9548	75.7959	73.546	71.8561	47.9614	43.3842	64.5343	53.9607	63.9011	64.5546	70.3702
ENSMUSG00000073481	Marc2	64.5054	61.7218	62.6047	38.5971	62.0512	57.32	59.6041	72.6509	66.6734	67.0154	77.9388	89.3013	49.3626	57.7986	51.5469	66.2672	72.1357	71.8828	80.6858	60.4432
ENSMUSG00000024735	Prpf19	64.4668	60.1041	61.2343	36.2837	78.8635	72.1006	76.1602	67.3735	71.0774	60.3231	72.2445	51.5078	59.3488	71.3866	60.5072	57.4385	67.9673	60.5545	77.7562	62.6374
ENSMUSG00000040952	Rps19	64.3322	67.9688	63.6443	43.1214	67.7404	72.0956	68.6768	76.2265	66.996	67.0715	64.5408	89.1954	72.8922	66.8403	66.2808	48.9388	57.1073	47.4553	60.7005	54.819
ENSMUSG00000049866	Arl4c	64.3195	67.7384	93.0752	30.322	80.8901	66.9764	62.7921	59.1195	52.0441	31.4658	80.4804	37.8141	96.408	73.3449	49.7008	59.0226	67.3897	70.4402	73.8493	69.1967
ENSMUSG00000028793	Rnf19b	64.3163	64.3144	63.6972	31.8988	73.3746	63.564	78.7035	63.768	65.8407	61.7591	78.9433	46.0448	51.4365	64.513	60.2137	64.2099	77.6192	70.5897	75.2891	66.2301
ENSMUSG00000020022	Ndufa12	64.3102	75.6504	66.9208	43.7773	76.2142	75.441	64.2567	106.814	68.9754	71.4074	65.045	55.5995	60.064	69.4879	61.8418	49.5616	60.2295	53.0925	58.221	39.2936
ENSMUSG00000029447	Cct6a	64.2788	64.5787	70.5069	32.4915	85.2358	54.0968	79.9724	83.5533	68.1435	71.4414	72.4564	54.8276	76.7315	62.3256	48.8952	53.6996	69.0168	56.5783	60.3892	56.3569
ENSMUSG00000031112	Stk26	64.2598	66.3077	67.784	30.3815	66.1266	70.4734	69.4501	70.869	71.8485	51.7638	70.5684	61.2155	68.4228	69.215	72.3772	56.6225	65.885	58.0877	66.5433	66.9938
ENSMUSG00000036241	Ube2r2	64.2322	58.333	61.1444	35.1793	55.31	72.8858	71.6309	65.2904	66.2092	60.7002	71.5256	65.69	57.4927	72.3674	56.9546	67.3551	71.4923	76.4102	72.9417	61.4994
ENSMUSG00000004626	Stxbp2	64.2095	61.599	64.8028	26.8106	70.1476	73.2751	78.0427	66.3438	74.2715	74.7446	70.5059	49.7128	63.1777	65.541	57.8544	60.9262	69.1041	63.1694	75.098	54.8536
ENSMUSG00000063903	Klk1	64.137	64.2251	63.4191	63.8823	136.524	75.218	43.954	73.241	108.883	61.6204	26.9918	58.617	63.1946	62.8047	52.1448	80.0158	62.1524	66.8798	17.2279	37.6087
ENSMUSG00000027573	Gid8	64.0932	57.0038	69.0166	33.1072	77.5514	70.2673	67.2421	83.9866	59.8623	51.9283	71.8603	56.1425	63.1306	76.9282	64.329	67.5023	57.0744	61.22	67.7718	61.846
ENSMUSG00000022124	Fbxl3	64.0715	60.7235	63.0883	25.6239	61.8542	76.4843	68.2809	50.7895	59.556	52.6804	63.5266	78.7794	81.5041	70.7451	63.1475	66.5817	64.3234	69.0311	77.451	63.188
ENSMUSG00000021417	Eci2	64.032	70.2078	68.0435	36.0382	60.5578	82.9644	65.0396	70.6405	72.24	63.2294	65.7704	41.7001	42.159	70.1539	86.3407	59.8134	55.185	71.7861	73.5959	61.1425
ENSMUSG00000014748	Tex261	64.0084	63.163	60.4811	28.2584	70.8209	66.5545	80.2747	57.0883	77.9769	52.7145	66.451	46.3568	67.1812	78.6354	66.0123	51.4441	79.9185	63.5971	77.4497	61.7803
ENSMUSG00000029725	Ppp1r35	64.008	69.6035	74.2717	44.0683	60.5722	63.6835	55.2762	78.816	74.5767	69.9756	69.0117	65.6036	43.1206	77.9788	68.4485	50.0965	57.5434	63.9652	70.1573	59.3826
ENSMUSG00000036315	Znrd1	64.0001	59.0848	68.5223	46.237	59.8439	67.0503	67.5872	87.0548	61.9889	76.5228	66.8215	60.7955	48.8042	56.1113	58.6403	71.3146	65.8601	69.2358	66.2222	58.3049
ENSMUSG00000027466	Rbck1	63.9672	59.7796	67.2371	23.9971	67.2164	67.3702	76.3867	70.82	66.9086	63.126	71.3433	61.4573	65.0352	74.1658	61.9772	61.0016	67.0481	58.1478	76.3884	55.9708
ENSMUSG00000034254	Agpat1	63.9404	50.7786	56.0678	34.9973	79.3988	69.8675	75.7917	66.0452	71.3382	62.4704	73.4951	44.3721	68.6824	79.412	54.9797	61.6145	64.2214	64.5642	77.1257	59.645
ENSMUSG00000058833	Rex1bd	63.9212	85.485	76.6193	32.9035	78.3662	62.5208	71.4235	77.5697	63.4982	64.7412	81.3467	89.8729	42.5108	60.8667	52.5589	52.0712	58.0855	52.2103	66.8458	45.0065
ENSMUSG00000024181	Mrpl28	63.8918	58.5226	73.1294	43.4038	63.4296	48.8035	63.582	72.414	80.7289	69.4844	71.2199	72.0279	54.0734	69.4091	65.1343	59.4202	59.2098	68.0519	70.3922	51.5082
ENSMUSG00000020477	Mrps24	63.8472	62.867	65.2546	39.1509	69.6972	65.475	65.9969	103.734	77.9643	76.7582	65.047	81.5768	60.8125	58.5559	56.7359	47.5259	58.7162	52.1949	56.9542	48.0804
ENSMUSG00000036114	Rpp25l	63.7563	51.361	85.2753	38.9085	88.7249	68.261	48.1413	58.3166	52.1638	81.7168	68.95	80.1988	54.226	58.0176	87.4388	65.1149	44.7191	54.6058	73.5029	51.7256
ENSMUSG00000073002	Vamp5	63.7321	49.5056	57.583	30.4386	80.5778	71.4621	57.6528	68.7442	63.3334	64.5204	77.6128	87.0404	50.7272	78.0334	55.2993	68.9999	76.7922	64.6613	66.5212	41.4047
ENSMUSG00000062031	Pgghg	63.731	57.3886	57.8074	25.6619	63.0105	75.9898	72.2044	72.9899	70.9815	77.6812	66.4437	43.7148	63.2246	79.0482	69.4808	56.8269	75.4944	53.2942	77.278	52.3676
ENSMUSG00000024339	Tap2	63.6992	54.9844	64.9957	33.6178	64.8941	83.4214	63.648	59.6345	64.2712	56.9659	65.7016	63.5633	62.1133	66.5066	66.5833	75.7472	66.5111	50.9554	78.2962	67.8731
ENSMUSG00000042167	Papd4	63.6106	56.397	56.4063	33.4204	83.6394	77.5375	54.2236	54.2035	63.542	42.9714	61.671	58.5089	71.8887	56.2699	80.5431	65.3745	70.9851	67.6208	88.2037	65.1946
ENSMUSG00000041935	AW549877	63.6098	53.2404	67.0888	24.4681	68.2536	65.7808	63.7632	43.3233	61.8017	60.0462	72.6802	45.7434	102.589	60.7667	66.12	67.6798	68.3621	73.6961	76.4454	66.7373
ENSMUSG00000060032	H2afj	63.5087	75.3446	62.1722	36.2801	72.1186	70.6409	62.3171	98.93	62.1362	64.6009	64.1682	77.059	49.5449	58.9721	56.5312	59.2097	52.9367	70.8459	57.8778	54.9786
ENSMUSG00000041957	Pkp2	63.4935	66.6246	70.6639	42.1683	70.3374	65.0485	80.2779	73.5826	60.9717	56.2946	68.5954	64.0179	60.6199	64.1457	51.6112	67.4641	61.9076	61.0444	73.6043	47.3969
ENSMUSG00000005204	Senp3	63.4077	55.9687	62.7682	30.4245	81.5527	69.4437	71.6595	61.5011	70.8535	60.3496	71.2771	36.3782	67.5269	63.1715	57.9845	66.4197	64.139	71.2502	82.1632	59.9154
ENSMUSG00000026991	Pkp4	63.4056	66.4171	70.3918	30.8425	70.1951	68.1311	75.9751	70.0497	60.2808	54.1469	60.0255	57.9291	81.9798	63.4941	59.9933	58.4961	64.7612	65.3121	76.9859	49.2988
ENSMUSG00000005320	Fgfr4	63.3894	55.4895	27.2056	30.4505	47.8878	52.245	37.6187	47.5134	48.3043	22.7845	39.4198	46.9772	35.2584	110.932	69.9826	126.142	90.562	74.7604	162.189	78.6752
ENSMUSG00000046062	Ppp1r15b	63.3377	55.686	57.3545	28.0237	72.138	56.7093	65.4569	54.4645	64.3103	56.6387	67.8913	55.5636	72.3088	46.599	57.328	47.5408	84.2198	86.298	104.714	70.1711
ENSMUSG00000003813	Rad23a	63.3344	65.7037	69.749	24.8569	66.2131	75.3312	74.6494	76.871	69.0036	70.7256	61.1034	55.5995	67.0098	76.5634	47.7938	59.5569	72.0474	58.7904	58.2	53.5867
ENSMUSG00000069565	Dazap1	63.3242	57.1862	55.1182	36.3568	61.0891	74.2649	67.9701	67.1451	58.5317	58.5146	76.489	44.0203	66.2269	75.6063	56.1757	70.6961	67.0988	68.8261	76.1546	65.6894
ENSMUSG00000044583	Tlr7	63.2688	69.5249	64.9977	26.1987	60.1833	55.5344	83.9503	60.5519	76.1863	76.3408	87.9133	42.7064	42.2812	68.1811	60.9145	58.686	90.4166	43.5778	90.2091	43.7524
ENSMUSG00000017485	Top2b	63.2422	62.7783	62.0513	23.8639	64.87	78.6626	72.8133	50.9586	56.2792	49.8734	60.9397	58.084	74.0843	60.6796	68.122	71.8613	76.8887	67.2996	78.7558	62.7368
ENSMUSG00000062762	Ei24	63.0408	64.5837	60.7595	34.34	70.6232	73.3942	76.8268	92.5936	69.1265	69.4812	69.4661	42.496	72.6872	58.1418	58.6176	55.7474	55.1077	52.4625	58.101	63.2201
ENSMUSG00000002767	Mrpl2	62.9829	67.8359	67.8517	39.7749	63.7016	60.7055	61.9799	78.2207	74.1626	75.8465	70.586	64.9655	45.6555	85.1822	53.3792	47.2173	59.2241	52.3946	83.3586	44.6318
ENSMUSG00000022858	Tra2b	62.98	52.6859	63.758	36.835	71.6359	67.5317	66.7088	53.8017	73.308	64.3673	65.2339	71.2851	67.1189	55.5642	58.9815	63.302	59.0572	68.6535	64.054	72.7372
ENSMUSG00000005371	Fbxo11	62.9692	55.3217	51.3985	20.5881	59.8938	78.934	69.9511	45.9734	72.2209	43.2477	54.3928	49.2267	72.9407	69.3573	78.9527	72.5938	77.406	73.4889	83.9515	66.5753
ENSMUSG00000026203	Dnajb2	62.9661	55.1546	59.999	35.3912	77.6943	72.5508	68.2003	60.948	58.4877	65.9526	63.2852	59.6475	127.017	64.7874	49.2911	52.9604	55.572	65.4382	54.3047	49.673
ENSMUSG00000039831	Arhgap29	62.9655	65.0015	70.5741	23.4254	70.512	75.0645	63.4156	51.4804	65.1474	50.3225	71.3525	45.9837	81.41	72.3743	54.9	66.6619	69.6782	61.719	74.264	63.0568
ENSMUSG00000028669	Pithd1	62.9535	72.6673	64.7843	39.638	67.5371	79.0595	68.7927	70.4931	67.2739	43.368	60.8585	70.9821	57.7798	75.9801	63.2095	59.6073	54.6262	53.5183	71.5936	54.3473
ENSMUSG00000053332	Gas5	62.9298	53.0399	54.8684	33.3202	61.0551	75.3477	67.8908	41.0894	64.8625	58.2374	64.4871	73.0626	69.9799	66.3401	74.0885	71.7283	57.1374	75.8702	73.008	60.2521
ENSMUSG00000018750	Zbtb4	62.9222	57.6842	64.9804	23.4613	68.4912	81.3517	71.6687	58.9304	73.5916	52.5892	56.9631	52.0488	105.396	71.4967	58.4997	59.6711	65.5697	68.1726	58.319	46.6354
ENSMUSG00000031820	Babam1	62.898	59.3775	63.5002	34.6638	70.0772	70.2635	71.685	82.9909	88.871	82.3885	65.9038	41.7718	45.7812	69.6295	48.0515	61.6949	66.5329	47.4995	71.9761	52.4025
ENSMUSG00000038507	Parp12	62.8947	58.2279	62.8138	30.5608	67.5014	67.2519	65.7384	58.2327	66.0122	58.7268	64.3321	41.9382	60.5381	60.2721	66.3371	60.1867	82.0096	65.105	91.2507	67.9649
ENSMUSG00000028879	Stx12	62.8419	60.4441	64.713	35.8925	61.337	69.2215	74.7772	62.3694	64.2208	54.3768	66.2482	57.8566	82.4204	59.6691	60.2894	59.7053	64.9491	74.0656	65.8863	55.5547
ENSMUSG00000003161	Sri	62.822	62.7346	68.8011	32.046	59.5442	73.566	67.7706	73.2773	64.2398	62.7258	67.5845	62.6388	63.7968	64.424	53.7021	61.8584	66.5751	62.4496	71.3337	54.5486
ENSMUSG00000015733	Capza2	62.7881	62.6385	72.9856	32.6883	75.854	65.1282	73.1824	61.8655	65.3065	64.4328	64.7412	59.5068	65.2193	61.4641	54.2168	58.3565	67.6495	63.3201	73.7863	50.6324
ENSMUSG00000042506	Usp22	62.7778	47.1764	55.6307	21.1593	60.4977	61.1416	67.299	46.1047	66.9225	56.6206	67.6326	43.775	79.4691	63.0788	67.2996	76.254	87.4788	70.7975	88.1206	66.3194
ENSMUSG00000029528	Pxn	62.7599	50.8781	53.505	29.9856	63.3414	65.348	73.0578	49.4894	60.1171	43.8446	76.4283	40.1735	73.5887	72.6534	62.6927	73.8036	78.7591	76.0194	89.7082	59.0447
ENSMUSG00000084817	Gm5526	62.7247	59.8145	63.9747	47.6735	83.7888	61.9599	61.083	87.6375	80.3584	55.4642	65.0793	69.865	51.3834	51.5315	73.479	52.5675	54.4425	66.7673	63.8275	41.0716
ENSMUSG00000031207	Msn	62.7206	61.9918	70.8486	19.8015	62.4842	74.6711	73.4337	54.4299	63.8067	49.8366	61.9229	38.5124	63.655	73.326	52.7677	65.2129	93.3736	52.6488	97.6961	61.2727
ENSMUSG00000052428	Tmco1	62.6527	60.0566	69.2754	37.3498	73.1852	63.3504	71.3384	81.4838	67.6091	66.9397	69.0872	55.227	62.9647	70.6848	53.5559	48.5836	71.6506	50.6206	64.9868	52.4512
ENSMUSG00000027102	Hoxd8	62.5298	56.2356	58.335	32.4889	74.5462	67.232	70.3811	64.4015	71.8736	62.5816	66.534	58.6693	63.6028	75.0158	57.2002	56.4004	63.6715	68.2176	63.3703	57.308
ENSMUSG00000043445	Pgp	62.4697	65.6657	67.1873	24.0782	70.3036	65.181	79.7003	94.0344	54.6244	39.2376	67.977	70.5403	67.168	78.444	61.3775	62.1637	49.1329	61.2889	52.4626	56.3563
ENSMUSG00000026750	Psmb7	62.4523	62.3453	76.5348	36.9688	76.9624	65.1038	70.8144	80.2249	66.6667	66.7706	69.4611	62.6892	53.116	65.8525	57.938	60.6943	56.7857	43.8061	62.4071	51.4517
ENSMUSG00000062526	Mppe1	62.4503	64.9027	63.9843	31.7801	65.2393	73.3216	57.6511	49.9548	70.4455	53.3616	71.8184	54.0869	61.2611	68.7483	65.2753	77.7517	64.1038	63.6514	69.5141	59.7041
ENSMUSG00000040188	Scamp2	62.404	57.4904	62.6652	26.9123	62.7979	57.115	75.166	57.7961	68.5185	54.577	67.4016	51.7428	56.9712	75.4733	55.2915	56.5248	81.0786	62.2726	97.2298	58.6519
ENSMUSG00000044030	Irf2bp1	62.3982	55.7728	58.8771	34.143	70.7816	67.5609	75.7088	65.5615	60.3108	60.4268	81.2767	57.9586	61.2079	54.9881	50.2199	67.9209	66.1131	61.2601	72.4768	63.0006
ENSMUSG00000022808	Snx4	62.3656	65.2782	63.7909	23.2418	68.8783	67.2763	68.2727	55.5036	74.2496	63.8271	69.6218	46.1003	60.5691	74.5385	72.3232	63.4159	70.6236	61.8163	69.6	46.0198
ENSMUSG00000034793	G6pc3	62.3376	63.401	75.0499	33.1216	63.4156	57.647	64.8999	67.6548	57.3518	60.0177	53.029	51.1419	70.6252	77.5818	65.2041	51.7664	70.5795	56.6516	87.2536	58.0225
ENSMUSG00000033849	B3galt2	62.3357	57.6103	62.2818	32.6168	95.1265	74.2102	88.0456	52.7933	76.9108	58.7291	63.4034	45.2143	54.8345	69.62	66.5949	61.8306	65.8873	46.2243	60.5193	51.9253
ENSMUSG00000032381	Fam96a	62.2792	65.7133	66.6789	34.8804	69.0887	66.7945	59.7739	72.5311	62.013	70.2509	58.4316	74.0028	67.2168	69.1376	47.9452	49.3337	61.7413	68.2405	69.2529	50.2785
ENSMUSG00000001366	Fbxo9	62.2174	56.4882	64.8766	32.5236	73.9497	60.9893	63.0893	68.3543	54.8003	54.7812	62.2076	52.2522	76.0708	78.0327	60.3806	57.3278	66.8932	84.5964	60.0634	54.453
ENSMUSG00000074457	S100a16	62.179	73.179	60.2725	40.2915	65.5684	66.7283	57.8512	104.859	67.5494	60.9923	68.4383	64.8563	48.185	49.544	53.6533	61.6063	51.6506	57.34	73.3344	55.5012
ENSMUSG00000004895	Prcc	62.1158	53.6705	48.8582	30.7349	70.3402	74.7565	72.9599	67.3832	71.2294	63.649	58.7556	64.3166	69.677	56.3138	59.831	55.4165	61.5379	63.9385	68.9605	67.8709
ENSMUSG00000000938	Hoxa10	62.0821	65.6067	64.1896	35.2436	78.6582	76.3681	59.9539	73.6557	55.9565	51.0203	65.7655	59.7817	58.3007	77.3462	65.8545	64.3734	58.1872	57.1105	69.2899	42.8981
ENSMUSG00000004667	Polr2e	62.0481	51.8491	67.9927	35.7133	59.5073	67.3531	72.5437	62.7942	64.9965	63.7873	69.6153	67.1001	62.1232	77.4315	56.1382	51.5972	70.1129	55.6356	75.105	47.5186
ENSMUSG00000084883	Ccdc85c	62.0286	51.0187	54.499	26.3204	68.0157	70.2416	74.4918	62.9895	67.3548	62.2102	77.5649	48.8656	50.052	66.0117	69.4782	69.3406	61.1468	62.9746	69.4928	66.4739
ENSMUSG00000014959	Gorasp2	61.9503	54.0783	65.3348	25.5804	83.0884	57.017	77.6466	60.8512	72.2245	64.4891	62.1634	46.9122	73.5897	69.4761	63.0722	60.1544	69.214	52.0003	69.5553	50.608
ENSMUSG00000048416	Mlf1	61.8778	61.6173	70.5797	27.125	54.2553	50.8883	64.2379	38.7807	105.58	89.5983	102.299	60.941	35.2534	24.7728	72.4375	47.3725	42.2745	74.825	75.9712	76.8681
ENSMUSG00000022391	Rangap1	61.8479	54.7381	71.9619	28.6448	68.7818	66.8176	82.3471	62.8738	63.5975	51.518	63.8875	58.0868	77.1835	57.8771	58.199	66.3565	57.0569	65.319	56.2652	63.5972
ENSMUSG00000021737	Psmd6	61.8434	55.7948	64.0958	42.7604	69.9624	66.6316	72.0424	75.0241	63.2636	66.9636	71.1056	57.0016	48.0685	71.9277	59.4036	64.4966	53.9481	59.6282	64.3781	48.5283
ENSMUSG00000052738	Suclg1	61.8024	64.0732	69.448	31.0683	70.6024	61.0915	72.1392	61.519	71.5029	72.6703	64.1558	72.8257	70.8739	59.6722	46.1383	51.1151	61.0741	71.366	58.6578	44.2517
ENSMUSG00000033488	Cryzl2	61.8003	58.9598	63.1694	20.3814	60.4232	50.5954	66.3522	68.284	80.0024	75.3549	82.5205	41.9307	30.6752	75.4682	53.8397	68.9916	66.4035	66.1815	98.9902	45.681
ENSMUSG00000022466	Rpap3	61.7944	64.5756	52.403	32.6233	59.6835	80.8773	63.3394	39.5162	55.909	64.7859	58.5652	41.3665	165.573	53.0975	65.5942	52.3432	36.3666	85.3942	64.5215	37.5579
ENSMUSG00000025225	Nfkb2	61.7686	42.0032	47.94	17.6726	56.9287	59.5755	72.7676	38.4883	76.8876	58.7174	72.7511	40.5216	94.5624	49.0229	49.9004	66.4354	64.884	83.8395	113.152	67.5523
ENSMUSG00000024687	Osbp	61.76	56.8648	58.7627	25.5527	82.2195	70.0383	69.9318	59.0295	65.5651	54.1663	58.6169	53.0751	84.5139	67.0527	59.8139	49.3702	64.1655	65.0874	70.0433	59.5699
ENSMUSG00000021009	Ptpn21	61.758	49.3505	55.5999	24.9122	78.4523	76.1327	80.0061	49.2365	66.7122	49.1302	58.8847	49.742	88.8211	61.3803	61.8828	67.4781	60.7734	61.8795	74.2067	58.8213
ENSMUSG00000025575	Cant1	61.7442	58.8745	58.8191	35.867	72.8929	82.3737	67.8577	65.0543	65.366	47.8784	60.8433	37.9436	67.5415	75.2074	51.3021	63.6546	68.4146	66.9665	68.5575	57.7249
ENSMUSG00000048285	Frmd6	61.7228	52.5869	61.5672	26.4523	89.1136	71.5332	67.3759	53.3163	67.1906	31.6914	61.9479	32.6518	63.8578	62.6136	60.4717	67.5647	70.6471	46.7531	110.491	74.9074
ENSMUSG00000049550	Clip1	61.7162	50.9674	56.1677	17.8622	66.5153	66.0532	67.6875	50.4299	57.1284	44.2694	60.6215	46.6354	119.747	63.5539	53.3927	72.5884	68.4769	74.8192	78.585	57.1069
ENSMUSG00000026335	Pam	61.714	54.3471	55.2775	23.4106	76.1018	69.4284	71.2164	55.4291	64.8605	55.7975	59.7887	44.7416	71.8617	67.8675	53.4375	56.0534	89.0113	57.4584	88.5238	57.9527
ENSMUSG00000033149	Phldb2	61.6942	47.6765	49.3817	25.5067	65.8749	72.969	76.1293	40.1271	56.2557	42.088	63.6096	49.2475	58.8179	70.0377	71.4098	75.5972	82.5082	72.3811	84.8596	67.7126
ENSMUSG00000003528	Slc25a1	61.6529	56.944	69.2943	31.4505	62.732	64.8114	62.1876	61.5625	67.6246	66.7378	68.7708	59.8211	41.9859	83.3405	65.9014	59.8593	71.825	46.2318	79.9118	50.4136
ENSMUSG00000024045	Akap8	61.6208	49.3125	60.1846	26.0533	65.0342	63.316	72.1986	45.3465	73.0272	45.7692	58.1117	41.0174	83.2498	75.8999	46.8545	75.9322	72.1864	76.2864	74.1957	66.8198
ENSMUSG00000052459	Atp6v1a	61.6184	60.3421	68.4329	22.9782	70.7044	61.5728	79.4932	60.5854	69.4545	48.1805	68.2293	47.7357	67.1689	66.3117	60.2368	58.3739	66.8741	64.0974	71.8472	58.13
ENSMUSG00000014444	Piezo1	61.5848	63.2416	66.9601	15.3933	77.0672	69.3431	72.4594	45.2317	77.2761	46.4425	53.4888	39.0058	85.9429	75.6266	55.8159	73.1328	65.6041	72.1482	62.2407	53.69
ENSMUSG00000039270	Megf9	61.573	55.9609	58.074	22.2408	63.9644	91.9838	100.513	42.4791	82.7292	47.1784	52.5941	48.6052	53.7519	59.1849	32.2994	56.3214	57.6336	59.0054	100.128	85.2402
ENSMUSG00000031392	Irak1	61.571	57.4447	61.1933	29.855	67.2522	65.583	75.7237	54.935	68.3529	51.2915	67.3621	45.7919	63.547	73.5247	55.3124	68.5669	73.8556	58.8422	81.5874	49.8274
ENSMUSG00000026739	Bmi1	61.4162	55.0012	69.0256	29.5512	66.6604	77.5999	69.8824	68.4517	58.3573	58.3811	65.2262	52.1717	63.8013	61.4671	58.6715	64.8069	61.2205	59.4165	62.0132	65.2014
ENSMUSG00000032352	Lrrc1	61.3418	55.1982	68.8704	26.8233	72.2631	67.0371	68.1789	56.8659	66.067	56.6083	50.7641	55.6788	114.002	70.4734	52.685	59.1031	51.0822	69.3404	58.4315	46.0219
ENSMUSG00000078622	Ccdc47	61.3247	48.8218	61.9632	32.2656	74.6776	85.1209	69.5119	56.4337	66.5378	45.0794	60.6023	47.9043	71.5362	66.9009	59.9624	60.276	68.1388	64.5642	71.504	53.3682
ENSMUSG00000001962	Fam50a	61.2934	53.2315	53.9439	36.3318	68.0262	62.0356	70.0241	71.8974	66.7204	56.5399	65.4525	48.1981	71.2876	64.381	47.4404	57.4906	62.1358	71.2877	71.8933	66.2563
ENSMUSG00000025321	Itgb8	61.2879	60.3925	62.9028	20.6835	76.6078	87.4948	73.1292	45.7823	61.6098	53.6212	63.1016	60.3759	110.218	61.8081	56.4768	61.5747	45.6234	58.1879	45.0267	59.8528
ENSMUSG00000045636	Mtus1	61.2636	48.8559	58.6282	33.0207	62.7604	55.3786	61.9245	41.2668	54.4251	43.6064	58.772	52.2929	97.6087	54.9758	53.4098	59.4452	67.0192	78.1413	113.462	69.0144
ENSMUSG00000021552	Gkap1	61.2204	56.7208	60.388	36.7278	57.0365	76.6858	64.668	68.1977	61.1328	55.7397	64.4872	75.828	54.361	61.6573	51.4117	73.9574	48.344	70.6706	64.8755	60.298
ENSMUSG00000022680	Pdxdc1	61.1963	66.8707	66.3795	20.3944	65.5369	67.9076	76.7006	66.3086	64.8378	59.7102	66.168	34.8163	68.6376	65.5726	56.1194	64.0831	71.0031	55.3584	74.7375	51.5866
ENSMUSG00000033272	Slc35a4	61.1847	57.9865	59.9144	28.8651	73.3126	64.7843	73.6546	58.1722	76.9228	53.0981	60.7898	42.2046	68.8979	62.6471	63.3296	52.6272	72.8807	57.1904	83.4567	51.7751
ENSMUSG00000004054	Map3k11	61.1307	64.8444	68.2266	29.0478	56.9331	72.2664	62.3703	69.3507	70.6918	47.3504	68.0501	47.7091	52.2641	58.9734	50.2351	72.5146	62.876	68.7447	86.6145	52.4196
ENSMUSG00000020737	Hn1	61.1273	59.2711	77.832	34.2234	65.8763	67.2624	57.5277	63.6591	66.1159	61.2584	57.8497	59.3955	52.5418	69.9047	65.8733	63.0487	61.6302	50.5312	65.2529	62.3651
ENSMUSG00000107283	Mpv17	61.063	60.0749	64.0963	29.271	60.1161	56.3765	74.0256	70.8104	68.4048	58.4655	68.8642	61.0738	46.1924	77.7499	62.272	55.4709	66.8121	55.3808	69.0169	55.723
ENSMUSG00000019433	Gipc1	61.0466	82.5715	69.0164	26.3876	69.4621	68.1148	54.3764	75.7728	65.8018	67.9722	63.8777	52.7406	54.5984	86.3007	47.3217	59.4447	60.4403	52.9293	55.789	46.968
ENSMUSG00000020594	Pum2	60.9968	61.0085	61.7712	22.7618	63.674	64.2622	74.1799	52.251	64.2727	47.6061	62.6256	53.7104	84.1823	60.1265	62.8312	57.0092	70.1942	65.2431	68.1357	63.0936
ENSMUSG00000034591	Slc41a2	60.9842	60.2509	73.8335	24.599	75.764	85.4178	68.0495	63.5155	68.8895	56.4713	51.0326	55.3354	89.7394	80.7252	62.9406	50.291	48.698	55.3783	45.6943	42.0749
ENSMUSG00000026701	Prdx6	60.9734	58.0346	60.1139	35.8991	66.1256	54.604	59.6734	52.4818	62.7899	55.62	63.9964	68.3153	44.4004	60.9513	50.2882	49.6603	71.8636	72.0288	103.762	67.8854
ENSMUSG00000032046	Abhd12	60.955	54.5597	64.7321	36.7515	74.0743	65.7122	62.9333	68.3816	73.8243	62.9465	63.1119	53.8502	51.5789	74.7474	56.9715	50.6562	72.0415	56.3817	74.2365	40.6528
ENSMUSG00000031347	Cetn2	60.9444	65.5774	61.1519	36.0337	63.8595	75.8922	65.7692	66.5413	67.952	58.4	70.7782	70.6299	59.0861	53.1764	69.0028	51.9351	57.4563	52.406	57.5905	54.7043
ENSMUSG00000003228	Grk5	60.9177	59.1812	64.8362	24.0734	75.7326	64.5265	66.71	72.7385	42.1587	61.2238	60.6759	58.3861	97.5688	58.8957	56.3833	68.164	52.0329	64.4007	61.0664	48.6813
ENSMUSG00000023021	Cers5	60.8972	51.008	61.9949	31.7128	62.1826	63.9369	66.7446	55.6305	71.4697	58.3565	61.9898	67.7874	63.8343	79.0516	66.7021	54.073	63.6881	54.8882	65.3792	56.617
ENSMUSG00000024683	Mrpl16	60.871	72.2813	79.0314	37.8168	63.2679	69.0665	67.5731	74.4335	73.8308	61.8596	66.2452	59.9556	45.8029	64.2915	45.5659	55.5791	73.1606	41.8552	58.3032	46.6296
ENSMUSG00000058835	Abi1	60.8474	60.6999	63.2528	29.8956	60.578	67.4789	67.2634	72.8477	55.2422	67.0238	69.7226	45.318	71.0381	54.0899	62.7025	58.4333	68.0822	56.3083	70.3542	55.7689
ENSMUSG00000024944	Arl2	60.8418	60.6638	60.3772	41.1265	70.0902	68.4836	67.9115	75.1517	71.6949	62.7058	63.3033	48.4072	52.309	67.3537	61.7941	58.2501	64.5408	49.9059	64.4679	47.4574
ENSMUSG00000024286	Ccny	60.794	54.8674	64.3094	22.92	68.3669	61.6865	71.4819	73.6179	64.7588	46.4537	61.4578	41.6799	70.2028	63.3545	58.3086	63.4735	76.3626	67.3645	67.1823	57.2375
ENSMUSG00000040212	Emp3	60.7876	53.7159	39.9988	63.6438	71.3864	73.4147	32.5779	116.721	50.3405	54.4608	66.2125	25.8759	29.5815	69.0316	92.4879	63.024	65.272	46.3013	89.2872	51.6309
ENSMUSG00000021482	Aaed1	60.7732	68.1921	65.9058	26.7583	71.0168	68.1639	67.5039	68.3313	56.1514	56.7631	59.9765	68.0095	93.1986	59.7404	51.5323	54.9837	61.2782	63.8891	52.4256	40.8707
ENSMUSG00000035268	Pkig	60.755	57.7704	56.8611	47.934	56.8758	81.9237	84.3498	75.8317	52.9548	71.5404	67.8348	82.4252	77.5333	51.2519	48.6321	75.0985	53.9207	42.6072	49.2447	19.7557
ENSMUSG00000027244	Atg13	60.6662	61.1404	55.1867	25.6323	74.6039	69.2495	73.6825	61.8192	65.4965	55.7012	54.4773	51.2303	84.0017	62.1735	60.0295	58.735	58.393	57.5656	73.3563	50.1834
ENSMUSG00000058709	Egln2	60.6318	53.393	65.1925	29.3298	59.927	63.1319	54.4918	78.5721	56.5486	55.1621	72.6754	56.4281	47.6937	63.9649	57.3357	75.4966	64.0064	65.1722	79.7313	53.7508
ENSMUSG00000024309	Pfdn6	60.5799	71.0439	61.1029	35.1838	68.0757	66.763	68.0571	79.4493	65.1153	58.3602	65.9024	72.0988	55.506	46.9971	40.2568	57.1589	68.1202	61.7532	64.3045	45.7685
ENSMUSG00000019917	40422	60.5767	63.2283	59.6896	28.8709	68.7688	76.5028	59.612	62.2744	58.4139	48.6508	74.7785	55.0926	60.3525	64.634	65.1017	55.3875	72.9956	49.3131	70.407	56.8842
ENSMUSG00000060636	Rpl35a	60.5437	61.471	58.0849	47.9015	61.4309	69.0859	56.5638	82.6148	68.2501	60.3156	65.5189	95.033	56.8888	49.1375	61.952	50.7868	50.9727	45.482	58.0188	50.8205
ENSMUSG00000022501	Prm1	60.5128	81.6397	133.072	19.2614	56.5701	111.04	71.5793	104.192	80.4883	81.7525	13.3828	89.0022	68.9264	78.3405	35.7167	30.5541	24.4422	40.3792	11.412	17.9924
ENSMUSG00000113902	AC121965.1	60.5118	70.5048	60.6245	35.059	71.5791	67.2095	65.0202	77.9126	74.8772	54.921	60.5485	98.7354	48.5652	61.7833	60.3807	42.5992	47.0481	59.3383	47.039	45.9786
ENSMUSG00000013622	Atraid	60.4748	67.3702	66.8593	37.6038	72.3736	58.8549	56.2537	79.264	71.9369	52.4827	74.1499	62.9638	47.7743	69.9956	57.4826	46.3755	44.3918	70.2442	77.6928	34.9516
ENSMUSG00000034616	Ssh3	60.4574	54.3866	60.3517	20.3477	58.0979	69.1107	62.637	42.6639	74.4979	59.6603	61.447	39.5337	63.6957	67.99	52.1949	73.507	76.0168	69.6356	78.7859	64.1308
ENSMUSG00000009555	Cdk9	60.4541	64.094	54.6822	31.8212	55.1674	69.2172	66.609	50.3618	62.2343	55.2627	66.2453	49.0293	67.6905	73.1034	60.4988	63.5055	55.0271	73.453	73.3338	57.292
ENSMUSG00000013822	Elof1	60.4074	59.6327	65.5937	37.6359	68.2436	59.6627	62.3309	81.0587	71.415	69.561	68.8376	73.5083	51.7849	60.603	50.1204	50.2263	53.7016	54.7337	62.8934	46.1966
ENSMUSG00000039148	Sart1	60.3721	53.5913	50.0757	32.9971	62.915	85.9356	64.478	49.5853	55.886	43.8864	60.4103	66.2033	75.7807	67.0937	50.173	64.3704	61.3387	74.4404	70.1109	57.7988
ENSMUSG00000034757	Tmub2	60.3105	56.9129	61.7435	29.8064	59.7478	57.7999	67.4999	71.7827	68.7309	62.5489	61.3333	57.4959	63.7519	62.5399	54.3513	61.1841	72.0969	52.7113	71.7652	52.0965
ENSMUSG00000030246	Ldhb	60.2808	48.0405	48.2749	30.9198	77.3353	40.1804	78.6232	72.6468	79.9239	81.2209	78.3424	54.5662	43.9373	57.8975	36.6958	85.9856	53.6532	80.95	45.3027	50.8394
ENSMUSG00000027455	Nsfl1c	60.244	59.7786	62.351	31.8116	61.2132	80.0821	71.741	64.9886	68.5707	51.8034	68.3946	57.8003	57.9938	56.2224	55.9925	60.5367	60.5803	60.3491	64.7011	49.7256
ENSMUSG00000018648	Dusp14	60.2363	53.8147	76.8567	55.2651	67.4751	23.5085	50.4225	25.0156	33.2007	32.1664	72.9754	79.1641	102.089	32.8703	45.7006	29.267	84.7757	111.831	112.762	55.3291
ENSMUSG00000011096	Akt1s1	60.2341	54.1772	67.3841	32.0498	57.324	56.6557	71.5843	64.5188	80.6975	81.1802	68.463	45.555	62.1783	52.8516	45.1672	60.7052	64.6029	54.7337	71.2005	53.419
ENSMUSG00000037490	Slc2a12	60.2325	58.3988	54.2769	24.5942	88.1436	61.7772	71.8654	56.6466	72.1824	37.1201	75.3933	45.7851	52.168	57.4926	85.6981	49.9382	78.2193	49.5794	72.2558	52.8831
ENSMUSG00000038539	Atf5	60.1518	47.6432	60.7761	23.9453	37.1931	41.8427	88.0541	73.5563	85.7159	88.5616	84.7543	61.3328	53.4197	38.1674	31.1908	72.4466	83.9665	47.4011	67.0782	55.8396
ENSMUSG00000070003	Ssbp4	60.1422	50.9295	75.3979	39.7986	65.3868	55.4745	52.4848	53.7889	50.4021	45.0055	75.66	54.8792	56.7609	67.8634	60.4407	67.5296	54.7666	64.8016	77.0619	74.2687
ENSMUSG00000024926	Kat5	60.1356	55.6237	54.3546	27.629	63.3913	74.9237	71.2414	55.2271	64.7967	57.9869	55.8248	39.3423	71.2752	73.1906	55.3575	60.5364	66.4165	66.8906	76.7059	51.8628
ENSMUSG00000020300	Cpeb4	60.0495	55.9186	59.4064	21.734	72.868	78.5075	73.3788	34.5591	67.7762	53.8226	61.5838	44.8665	89.7412	60.264	61.1006	54.0142	54.2694	64.1954	68.293	64.6408
ENSMUSG00000053329	D10Jhu81e	60.0394	55.9633	63.3839	28.0931	76.179	66.4501	68.663	65.3891	61.7587	74.8329	68.4565	59.4754	44.2086	51.5335	65.0242	66.4451	61.4435	60.9933	55.3509	47.104
ENSMUSG00000022744	Cldnd1	59.9952	57.7672	60.5455	31.7215	66.4957	74.3261	62.4004	76.0992	58.4706	60.8986	61.0505	54.6918	76.1077	53.1331	48.0171	57.0674	57.5854	65.0056	62.5552	55.971
ENSMUSG00000024712	Rfk	59.9849	63.7169	63.2212	29.271	74.655	67.5176	76.4397	66.393	61.0297	58.9196	51.821	44.751	58.9457	55.295	57.1368	58.0508	70.1088	58.6237	65.158	58.6579
ENSMUSG00000070802	Pnmal2	59.9771	42.7778	37.5157	30.7168	54.4783	82.078	69.423	45.3561	59.0834	34.966	61.7351	65.9671	84.3919	60.0409	53.8423	89.3898	70.7355	56.3571	88.5944	52.1157
[truncated: 25,578 more rows]
