# Supplementary material for: Sex-specific molecular signature of mouse podocytes in homeostasis and in response to pharmacological challenge with rapamycin
Source: Biol Sex Differ. 2024 Sep 15;15:72. doi: 10.1186/s13293-024-00647-7 (PMC11404044; doi:10.1186/s13293-024-00647-7)
Supplement: Supplementary file 12 — Additional file 12: Table S4. Intrinsically sexually dimorphic estrogen target genes. [file 13293_2024_647_MOESM12_ESM.xlsx]

## Sheet: Tabelle1
Gene	ENSEMBL	baseMean	log2FoldChange male to female	lfcSE	pvalue	padj	ENTREZID
Frmd3	ENSMUSG00000049122	19.8365	3.57935	1.58936	0.000546814	0.0090899	242506
Gdnf	ENSMUSG00000022144	161.811	3.49504	1.40847	0.000286666	0.00591301	14573
Ace	ENSMUSG00000020681	33.5262	2.44046	0.824001	0.000104238	0.00307087	11421
Irf8	ENSMUSG00000041515	30.9591	1.85028	0.840642	0.000834967	0.0121425	15900
Ifit3b	ENSMUSG00000062488	140.842	1.59621	0.54635	0.000134321	0.00356612	667370
Gcnt2	ENSMUSG00000021360	95.1872	1.44435	0.736828	0.00141736	0.0175246	14538
Cd109	ENSMUSG00000046186	67.2179	1.4064	1.38245	0.00426056	0.0359204	235505
Egr3	ENSMUSG00000033730	513.589	1.38581	0.397911	2.28714e-05	0.00113131	13655
Ank	ENSMUSG00000022265	114.627	1.36745	0.674235	0.00129958	0.0164296	11732
Csf1	ENSMUSG00000014599	435.387	1.32259	0.379787	2.24098e-05	0.00112218	12977
Plekha6	ENSMUSG00000041757	666.098	1.30784	0.285154	2.40908e-07	3.66549e-05	240753
Rassf5	ENSMUSG00000026430	28.9433	1.24828	0.803604	0.00300278	0.0287883	54354
Vangl2	ENSMUSG00000026556	47.1429	1.2163	1.95428	0.00528977	0.0411628	93840
Arhgap32	ENSMUSG00000041444	7709.34	1.01012	0.16978	1.23954e-10	6.14595e-08	330914
Stat5a	ENSMUSG00000004043	374.752	0.953556	0.310093	0.000117652	0.00327928	20850
Ankrd33b	ENSMUSG00000022237	2299.81	0.854365	0.206019	2.25997e-06	0.000214863	67434
Maco1	ENSMUSG00000028826	1671.09	0.801711	0.139043	6.75267e-10	2.5686e-07	66146
Inf2	ENSMUSG00000037679	11131	0.646549	0.204211	0.0001419	0.003714	70435
Syne1	ENSMUSG00000096054	10059	0.578558	0.189914	0.000247566	0.00530094	64009
Lmna	ENSMUSG00000028063	15337.4	0.572511	0.187432	0.000228126	0.00499214	16905
Rictor	ENSMUSG00000050310	1161.5	0.519313	0.218674	0.00182253	0.0207855	78757
Nr3c2	ENSMUSG00000031618	434.147	0.518597	0.226223	0.00234758	0.024704	110784
Tsc1	ENSMUSG00000026812	915.937	0.511656	0.140531	3.72831e-05	0.00154837	64930
Stat3	ENSMUSG00000004040	6290.01	0.507535	0.183575	0.000694616	0.010641	20848
Igf1r	ENSMUSG00000005533	4216.78	0.486348	0.200491	0.00191684	0.0215382	16001
Tjp1	ENSMUSG00000030516	24478.1	0.484085	0.116944	5.60493e-06	0.000440083	21872
Pik3c2a	ENSMUSG00000030660	666.917	0.473744	0.219084	0.00373407	0.0326965	18704
Gas1	ENSMUSG00000052957	72302.8	0.471927	0.158265	0.000418699	0.00758186	14451
Fry	ENSMUSG00000056602	2393.41	0.452709	0.155924	0.000514237	0.00871641	320365
Insr	ENSMUSG00000005534	1004.96	0.448512	0.185517	0.00226949	0.0240872	16337
Jak2	ENSMUSG00000024789	899.614	0.430508	0.18339	0.00293393	0.0284228	16452
B4galt1	ENSMUSG00000028413	2172.19	0.423476	0.122959	0.000108108	0.00312612	14595
Plcl1	ENSMUSG00000038349	2865.94	0.407871	0.120625	0.000146864	0.00378366	227120
Iqgap1	ENSMUSG00000030536	10645.5	0.384907	0.148944	0.00198104	0.0220488	29875
Ptk2	ENSMUSG00000022607	1321.14	0.327465	0.122754	0.00213009	0.0231167	14083
Wasl	ENSMUSG00000029684	7313.79	0.322777	0.123059	0.00248326	0.0255904	73178
Prkci	ENSMUSG00000037643	4762.45	0.282974	0.118873	0.00595008	0.0446618	18759
Kank1	ENSMUSG00000032702	15855.4	-0.254585	0.0994401	0.00469339	0.0382105	107351
Akt2	ENSMUSG00000004056	7184.71	-0.256331	0.0944444	0.00311778	0.0294569	11652
Col4a5	ENSMUSG00000031274	16654.5	-0.260375	0.0910611	0.00196103	0.0218826	12830
Ctsd	ENSMUSG00000007891	9273.61	-0.293382	0.109442	0.00252414	0.0259291	13033
Mgat4b	ENSMUSG00000036620	3380.69	-0.339497	0.124907	0.00170432	0.019822	103534
Neu1	ENSMUSG00000007038	2825.16	-0.343195	0.113808	0.000666415	0.0103591	18010
Cdc42	ENSMUSG00000006699	9588.14	-0.372682	0.10391	5.6774e-05	0.00203961	12540
Cd151	ENSMUSG00000025510	17478.2	-0.381136	0.117865	0.000271043	0.00570911	12476
Rpl21	ENSMUSG00000041453	12046.7	-0.426157	0.122229	8.84231e-05	0.00274898	19933
Rps6	ENSMUSG00000028495	2397.76	-0.437586	0.168712	0.00147885	0.0180604	20104
Plat	ENSMUSG00000031538	99563.9	-0.493609	0.120004	5.80642e-06	0.000448257	18791
Sgk3	ENSMUSG00000025915	1280.67	-0.5126	0.160426	0.000179261	0.00426693	170755
Egf	ENSMUSG00000028017	12371.5	-0.573448	0.120865	2.52624e-07	3.75539e-05	13645
Cyba	ENSMUSG00000006519	719.906	-0.629079	0.188134	7.75849e-05	0.00254113	13057
Ctsl	ENSMUSG00000021477	47030.4	-1.01203	0.171589	1.9144e-10	8.84249e-08	13039
Daam2	ENSMUSG00000040260	12906.4	-1.32365	0.205271	8.12738e-12	4.35942e-09	76441
Sdk2	ENSMUSG00000041592	48.7693	-1.33121	0.861599	0.00275841	0.0273787	237979
