# Supplementary material for: Sex-specific molecular signature of mouse podocytes in homeostasis and in response to pharmacological challenge with rapamycin
Source: Biol Sex Differ. 2024 Sep 15;15:72. doi: 10.1186/s13293-024-00647-7 (PMC11404044; doi:10.1186/s13293-024-00647-7)
Supplement: Supplementary file 13 — Additional file 13: Table S5. Intrinsically sexually dimorphic transcriptional regulator genes. [file 13293_2024_647_MOESM13_ESM.xlsx]

## Sheet: Tabelle1
SYMBOL	ENSEMBL	baseMean	log2FoldChange male to female	lfcSE	pvalue	padj	ENTREZID
Ciart	ENSMUSG00000038550	180.58	2.48859	1.01724	0.000378871	0.00705027	229599
Ebf1	ENSMUSG00000057098	17.9898	2.19771	0.9084	0.000494499	0.00845856	13591
Irf8	ENSMUSG00000041515	30.9591	1.85028	0.840642	0.000834967	0.0121425	15900
Egr3	ENSMUSG00000033730	513.589	1.38581	0.397911	2.28714e-05	0.00113131	13655
Zfp467	ENSMUSG00000068551	419.405	1.25717	0.272615	2.24501e-07	3.58454e-05	68910
Nr4a2	ENSMUSG00000026826	228.659	1.06285	0.434318	0.000621982	0.00991873	18227
Zfp248	ENSMUSG00000030145	108.221	1.05279	0.386691	0.000303902	0.00616045	72720
Fosl1	ENSMUSG00000024912	90.0679	1.02685	0.567018	0.0023909	0.0249568	14283
Zfp217	ENSMUSG00000052056	365.912	1.01709	0.319112	7.70141e-05	0.00253441	228913
Stat5a	ENSMUSG00000004043	374.752	0.953556	0.310093	0.000117652	0.00327928	20850
Mrtfb	ENSMUSG00000009569	756.965	0.928462	0.227662	2.95196e-06	0.000263294	239719
Zfhx2	ENSMUSG00000040721	159.299	0.898535	0.37667	0.000851916	0.0123104	239102
Arid5b	ENSMUSG00000019947	3984.78	0.849061	0.197158	1.20605e-06	0.000128908	71371
Zfp964	ENSMUSG00000091764	163.013	0.83176	0.277138	0.000169888	0.0041405	636741
Mlxip	ENSMUSG00000038342	1090.86	0.814669	0.200398	3.557e-06	0.000303408	208104
Mnt	ENSMUSG00000000282	1675.8	0.710452	0.221538	9.90286e-05	0.00296467	17428
Mef2d	ENSMUSG00000001419	3048.17	0.710394	0.164517	1.39554e-06	0.000144388	17261
Zbtb44	ENSMUSG00000047412	1391.72	0.674382	0.139058	1.22201e-07	2.29047e-05	235132
Nfe2l2	ENSMUSG00000015839	1851.44	0.659925	0.132352	6.25937e-08	1.30569e-05	18024
Rora	ENSMUSG00000032238	3071.63	0.659356	0.125893	1.99505e-08	4.92713e-06	19883
Tcf4	ENSMUSG00000053477	1557.58	0.655534	0.19525	7.05538e-05	0.00237623	21413
Nfia	ENSMUSG00000028565	855.723	0.648989	0.263575	0.00106373	0.0142563	18027
Nfat5	ENSMUSG00000003847	2811.9	0.63862	0.177359	3.07373e-05	0.00137552	54446
Bcl6	ENSMUSG00000022508	958.482	0.636582	0.219005	0.000319686	0.00633154	12053
Bahcc1	ENSMUSG00000039741	935.472	0.633143	0.262731	0.00126272	0.0160894	268515
Satb1	ENSMUSG00000023927	220.872	0.607833	0.386832	0.00678074	0.0488236	20230
Nfatc1	ENSMUSG00000033016	493.232	0.580567	0.301355	0.00412223	0.0350281	18018
Klf3	ENSMUSG00000029178	1001.27	0.565818	0.14584	1.23765e-05	0.000734243	16599
Zbtb1	ENSMUSG00000033454	608.913	0.558566	0.245527	0.0021306	0.0231167	268564
Pogz	ENSMUSG00000038902	1574.93	0.542515	0.21262	0.00108582	0.0144773	229584
Zbtb14	ENSMUSG00000049672	653.053	0.540748	0.174873	0.000234474	0.00509656	22666
Zfp827	ENSMUSG00000071064	539.965	0.538295	0.253836	0.00321357	0.0299647	622675
Stat2	ENSMUSG00000040033	967.696	0.536132	0.223852	0.00167257	0.0196368	20847
Klf7	ENSMUSG00000025959	1283.83	0.523948	0.24768	0.0034045	0.0309148	93691
Tada2a	ENSMUSG00000018651	408.908	0.515215	0.195096	0.000975143	0.013388	217031
Atf7ip	ENSMUSG00000030213	1727.19	0.509492	0.185079	0.000728808	0.0109856	54343
Stat3	ENSMUSG00000004040	6290.01	0.507535	0.183575	0.000694616	0.010641	20848
Zbtb38	ENSMUSG00000040433	1510.63	0.499836	0.12388	7.96705e-06	0.000531123	245007
Arid5a	ENSMUSG00000037447	1628.02	0.493952	0.236288	0.00409827	0.0349335	214855
Ubp1	ENSMUSG00000009741	1878.11	0.492465	0.152516	0.00017064	0.00414829	22221
Rara	ENSMUSG00000037992	583.333	0.491148	0.242961	0.00468181	0.038197	19401
Crtc3	ENSMUSG00000030527	1810.03	0.4833	0.1658	0.000509038	0.00864157	70461
Tead3	ENSMUSG00000002249	731.824	0.479378	0.221602	0.00363676	0.0321712	21678
Brd1	ENSMUSG00000022387	1909.65	0.45374	0.167089	0.0010004	0.0136767	223770
Zbtb20	ENSMUSG00000022708	4566.08	0.449448	0.194709	0.00294479	0.0284382	56490
Sertad2	ENSMUSG00000049800	2325.05	0.445504	0.202705	0.00384528	0.0333541	58172
Pbx1	ENSMUSG00000052534	1601.45	0.435565	0.220632	0.00657932	0.047643	18514
Atf7	ENSMUSG00000099083	1378.56	0.434755	0.191339	0.00344839	0.031087	223922
Mrtfa	ENSMUSG00000042292	770.726	0.431707	0.16589	0.00150951	0.018331	223701
Nfxl1	ENSMUSG00000072889	338.355	0.430958	0.186683	0.00321	0.029953	100978
Mxi1	ENSMUSG00000025025	1196.18	0.427502	0.159159	0.00121462	0.015693	17859
Zfp267	ENSMUSG00000033883	367.071	0.421963	0.209546	0.00645062	0.0470219	241944
Camta2	ENSMUSG00000040712	1804.6	0.420717	0.15059	0.000921846	0.0129308	216874
Bbx	ENSMUSG00000022641	3397	0.419552	0.144682	0.000673139	0.0104011	70508
Phtf1	ENSMUSG00000058388	720.989	0.415212	0.191813	0.00481919	0.0387844	18685
Wiz	ENSMUSG00000024050	1617.95	0.407871	0.162059	0.00210936	0.0230142	22404
Tshz1	ENSMUSG00000046982	2816.51	0.395903	0.149126	0.00143622	0.0176902	110796
Jade2	ENSMUSG00000020387	881.223	0.386859	0.150009	0.00200118	0.0221937	76901
Zfp652	ENSMUSG00000075595	1030.32	0.379756	0.127491	0.000636225	0.0100837	268469
Aff1	ENSMUSG00000029313	4378.8	0.377672	0.162551	0.00403713	0.0344863	17355
Elf2	ENSMUSG00000037174	2063.14	0.365849	0.101525	7.82007e-05	0.00254113	69257
Mga	ENSMUSG00000033943	1424.72	0.359241	0.159607	0.00535199	0.0414723	29808
Zmym5	ENSMUSG00000040123	1824.89	0.34286	0.135087	0.00275581	0.0273787	219105
Arid4b	ENSMUSG00000039219	1367.98	0.342404	0.128963	0.00204317	0.0225176	94246
Tead1	ENSMUSG00000055320	4380.16	0.329129	0.137638	0.00444378	0.0370359	21676
Prdm2	ENSMUSG00000057637	2475.85	0.327819	0.132039	0.0035383	0.0316465	110593
Nr2c2	ENSMUSG00000005893	1508.62	0.324896	0.141503	0.00582523	0.044011	22026
Arid4a	ENSMUSG00000048118	1189.19	0.315083	0.138312	0.00635327	0.046566	238247
Zbtb7a	ENSMUSG00000035011	3747.89	0.281096	0.0932979	0.000935975	0.0130441	16969
Lrrfip1	ENSMUSG00000026305	22817.7	0.267645	0.103407	0.00374611	0.0327797	16978
Myc	ENSMUSG00000022346	46.3356	0.129174	0.275832	0.00685737	0.0491609	17869
Cebpz	ENSMUSG00000024081	1515.39	-0.26359	0.107542	0.00557885	0.0427437	12607
Drap1	ENSMUSG00000024914	2275.92	-0.288	0.121865	0.00601095	0.0449622	66556
Zfp277	ENSMUSG00000055917	2123.94	-0.36166	0.162172	0.00539734	0.0416292	246196
Chrac1	ENSMUSG00000068391	673.776	-0.373697	0.174595	0.00625871	0.0461212	93696
Btf3	ENSMUSG00000021660	4342.41	-0.391227	0.108536	6.81526e-05	0.00231343	218490
Naca	ENSMUSG00000061315	4329.33	-0.408778	0.0979007	6.16837e-06	0.000455635	17938
Tle5	ENSMUSG00000054452	10828.9	-0.430717	0.111872	2.19828e-05	0.00110624	14797
Atf5	ENSMUSG00000038539	1391.46	-0.444892	0.177982	0.0018462	0.0209815	107503
Jund	ENSMUSG00000071076	109342	-0.45905	0.197601	0.0036462	0.0322326	16478
Smad6	ENSMUSG00000036867	2664.66	-0.478927	0.1323	4.35473e-05	0.00170386	17130
Osr2	ENSMUSG00000022330	284.984	-0.746582	0.544661	0.0060472	0.0451005	107587
Emx1	ENSMUSG00000033726	84.4371	-1.29731	0.760105	0.00222828	0.0238169	13796
