# Supplementary material for: Sex-specific molecular signature of mouse podocytes in homeostasis and in response to pharmacological challenge with rapamycin
Source: Biol Sex Differ. 2024 Sep 15;15:72. doi: 10.1186/s13293-024-00647-7 (PMC11404044; doi:10.1186/s13293-024-00647-7)
Supplement: Supplementary file 14 — Additional file 14: Table S6. EnrichR analysis (KEGG, Wikipathway, MSigDB Hallmark) of intrinsic sex-DE genes for pathway enrichments in male and female podocytes. [file 13293_2024_647_MOESM14_ESM.xlsx]

## Sheet: Female pathways
Database	Term	gene number	geneRatio	P-value	q value
KEGG	Ribosome	86	0.0912951	1.63576e-67	4.53107e-65
KEGG	Oxidative phosphorylation	71	0.0753715	1.10169e-57	1.52584e-55
KEGG	Protein processing in endoplasmic reticulum	34	0.0360934	2.77489e-13	8.54049e-12
KEGG	Proteasome	17	0.0180467	1.50438e-11	4.16713e-10
KEGG	Citrate cycle (TCA cycle)	9	0.00955414	1.32212e-05	0.000305189
KEGG	Protein export	8	0.00849257	3.54905e-05	0.000756221
KEGG	Peroxisome	11	0.0116773	0.00217736	0.0430806
KEGG	Endocytosis	24	0.0254777	0.00262258	0.0454034
KEGG	Ubiquitin mediated proteolysis	13	0.0138004	0.0152639	0.183831
KEGG	HIF-1 signaling pathway	9	0.00955414	0.0616379	0.449308
KEGG	Longevity regulating pathway	8	0.00849257	0.115963	0.694774
Wiki pathway	Electron Transport Chain	62	0.0658174	3.23452e-55	1.82751e-53
Wiki pathway	Translation Factors	18	0.0191083	6.35768e-12	1.79604e-10
Wiki pathway	mRNA processing	54	0.0573248	8.89587e-10	1.67539e-08
Wiki pathway	TNF-alpha NF-kB Signaling Pathway	19	0.0201699	0.00165445	0.0186953
Wiki pathway	Amino Acid metabolism	9	0.00955414	0.0382428	0.241507
mSigDB_Hallmark	DNA Repair	22	0.0233546	2.803e-06	3.43368e-05
mSigDB_Hallmark	Fatty Acid Metabolism	22	0.0233546	6.66267e-06	6.52942e-05
mSigDB_Hallmark	mTORC1 Signaling	25	0.0265393	1.12892e-05	9.21951e-05
mSigDB_Hallmark	Reactive Oxygen Species Pathway	10	0.0106157	9.06612e-05	0.000634628
mSigDB_Hallmark	Unfolded Protein Response	13	0.0138004	0.00294175	0.0180182
mSigDB_Hallmark	TGF-beta Signaling	7	0.007431	0.014081	0.076663
mSigDB_Hallmark	Peroxisome	10	0.0106157	0.0273668	0.134097
mSigDB_Hallmark	Protein Secretion	9	0.00955414	0.0404841	0.165345
mSigDB_Hallmark	PI3K/AKT/mTOR Signaling	9	0.00955414	0.0646976	0.226441
mSigDB_Hallmark	Glycolysis	14	0.014862	0.100442	0.328109
mSigDB_Hallmark	Apoptosis	11	0.0116773	0.150512	0.388162

## Sheet: male pathways
Database	Term	gene number	geneRatio	P-value	q value
KEGG	FoxO signaling pathway	26	0.031477	2.86989e-11	7.05994e-09
KEGG	ErbB (EGFR1) signaling pathway	17	0.0205811	5.02505e-08	6.18081e-06
KEGG	HIF-1 signaling pathway	16	0.0193705	5.73774e-06	0.000282297
KEGG	AGE-RAGE signaling pathway in diabetic complications	15	0.0181598	1.72738e-05	0.000489093
KEGG	Aldosterone-regulated sodium reabsorption	9	0.0108959	1.90756e-05	0.000489093
KEGG	Circadian rhythm	8	0.00968523	2.187e-05	0.000489093
KEGG	mTOR signaling pathway	18	0.0217918	7.18038e-05	0.00135875
KEGG	Wnt signaling pathway	18	0.0217918	0.000117955	0.00186809
KEGG	TNF signaling pathway	14	0.0169492	0.0001812	0.0024764
KEGG	PI3K-Akt signaling pathway	29	0.035109	0.000460225	0.00489284
KEGG	JAK-STAT signaling pathway	17	0.0205811	0.00047735	0.00489284
KEGG	Insulin signaling pathway	15	0.0181598	0.000661298	0.0063927
KEGG	Adherens junction	10	0.0121065	0.000741114	0.00651122
KEGG	AMPK signaling pathway	13	0.0157385	0.0022159	0.0160327
KEGG	Hippo signaling pathway	15	0.0181598	0.0025694	0.0175575
KEGG	Longevity regulating pathway	11	0.0133172	0.00334115	0.0205481
KEGG	Notch signaling pathway	7	0.00847458	0.00385669	0.021888
KEGG	Focal adhesion	17	0.0205811	0.00391492	0.021888
KEGG	MAPK signaling pathway	22	0.0266344	0.00569166	0.0311144
KEGG	Endocytosis	20	0.0242131	0.00869588	0.0411382
KEGG	T cell receptor signaling pathway	10	0.0121065	0.00910591	0.0416096
KEGG	Regulation of actin cytoskeleton	17	0.0205811	0.00913381	0.0416096
KEGG	VEGF signaling pathway	7	0.00847458	0.00980481	0.0427399
KEGG	Inflammatory mediator regulation of TRP channels	11	0.0133172	0.0165609	0.0626765
KEGG	Autophagy	10	0.0121065	0.0440005	0.142423
KEGG	Tight junction	12	0.0145278	0.0455109	0.145398
KEGG	Thyroid hormone signaling pathway	16	0.0193705	2.11859e-05	0.000489093
Wikipathway	IL-6 signaling Pathway	16	0.0193705	2.96514e-06	7.94657e-05
Wikipathway	IL-3 Signaling Pathway	15	0.0181598	1.5285e-05	0.000292598
Wikipathway	IL-2 Signaling Pathway	12	0.0145278	6.41169e-05	0.000808644
Wikipathway	Focal Adhesion-PI3K-Akt-mTOR-signaling pathway	24	0.0290557	0.00453102	0.0202386
Wikipathway	Integrin-mediated Cell Adhesion	10	0.0121065	0.00851064	0.0345584
Wikipathway	Chemokine signaling pathway	15	0.0181598	0.0129155	0.0480743
Wikipathway	Tryptophan metabolism	5	0.00605327	0.0345752	0.118797
mSigDB_Hallmark	TNF-alpha Signaling via NF-kB	25	0.0302663	8.86419e-07	3.7057e-05
mSigDB_Hallmark	Apical Junction	24	0.0290557	3.02506e-06	3.7057e-05
mSigDB_Hallmark	TGF-beta Signaling	9	0.0108959	0.00034387	0.00240709
mSigDB_Hallmark	IL-2/STAT5 Signaling	18	0.0217918	0.00162904	0.00844161
mSigDB_Hallmark	Hypoxia	18	0.0217918	0.00172278	0.00844161
mSigDB_Hallmark	Apoptosis	15	0.0181598	0.00289803	0.0129094
mSigDB_Hallmark	Wnt-beta Catenin Signaling	7	0.00847458	0.00730525	0.0275352
mSigDB_Hallmark	Inflammatory Response	16	0.0193705	0.0092883	0.0303418
mSigDB_Hallmark	p53 Pathway	16	0.0193705	0.0092883	0.0303418
