# Supplementary material for: Sex-specific molecular signature of mouse podocytes in homeostasis and in response to pharmacological challenge with rapamycin
Source: Biol Sex Differ. 2024 Sep 15;15:72. doi: 10.1186/s13293-024-00647-7 (PMC11404044; doi:10.1186/s13293-024-00647-7)
Supplement: Supplementary file 15 — Additional file 15: Table S7. Kidney disease-related genes. [file 13293_2024_647_MOESM15_ESM.xlsx]

## Sheet: veh_TPM>1
ENSEMBL	SYMBOL	ENTREZID	baseMean	log2FC_m_veh_vs_f_veh	lfcSE	pvalue	padj	f_rapa_315	f_rapa_316	f_rapa_322	f_rapa_326	f_rapa_323	f_rapa_336	f_vehicle_324	f_vehicle_334	f_vehicle_339	f_vehicle_340	m_rapa_233	m_rapa_252	m_rapa_312	m_rapa_319	m_rapa_347	m_vehicle_308	m_vehicle_313	m_vehicle_317	m_vehicle_344	rhythmic_gene_to_be_excluded
ENSMUSG00000026842	Abl1	11350	3775.71	0.509644	0.145168	6.11089e-05	0.00214225	28.0995	28.6069	12.0474	32.5207	33.5798	33.0163	24.9936	26.8114	21.0472	33.7484	17.8596	24.8989	32.7409	25.785	30.8514	40.946	36.9297	51.6535	43.1657
ENSMUSG00000054808	Actn4	60595	56970.5	-0.149453	0.0900237	0.0687537	0.215299	859.081	941.774	404.057	1116.79	1215.74	1232.9	1005.53	1060.48	858.302	1059.03	675.856	1077.85	1101.85	863.34	1044.72	1065	864.072	1118.08	854.418
ENSMUSG00000023827	Agpat4	68262	4908.83	-1.06808	0.155604	4.50877e-13	3.06905e-10	263.5	271.252	111.18	224.575	265.06	268.306	269.31	282.01	239.071	208.691	188.432	182.219	249.804	185.446	179.469	126.301	134.068	115.636	130.665
ENSMUSG00000041936	Agrn	11603	25759.7	-0.0842758	0.0970496	0.353756	0.584905	285.886	256.994	96.6338	337.353	361.102	363.407	244.996	338.799	272.181	306.41	184.656	370.129	297.847	301.714	338.544	276.642	297.454	338.049	278.154
ENSMUSG00000004056	Akt2	11652	7184.71	-0.256331	0.0944444	0.00311778	0.0294569	93.7887	105.15	47.1149	120.592	103.022	114.532	104.798	115.014	109.836	116.198	76.0162	115.513	98.5414	93.6094	100.725	107.562	103.204	106.913	86.7603
ENSMUSG00000039427	Alg1	208211	1464.09	-0.0434494	0.115419	0.656793	0.815543	48.317	59.758	32.8317	62.8657	61.2138	59.034	52.2253	56.5604	61.0719	53.9896	45.6623	59.5101	67.9941	55.9231	60.5047	65.1434	55.101	70.0682	48.7496
ENSMUSG00000057315	Arhgap24	231532	39047.6	0.0747944	0.113134	0.447714	0.66449	403.504	414.319	220.794	536.385	479.827	513.136	496.77	410.691	339.997	485.958	347.016	396.362	461.095	402.431	431.311	551.817	491.607	602.552	408.576
ENSMUSG00000041444	Arhgap32	330914	7709.34	1.01012	0.16978	1.23954e-10	6.14595e-08	33.1748	29.7555	15.0744	39.2114	45.3665	40.4887	24.1355	33.3576	21.4718	39.414	24.2381	33.8553	49.2045	44.7585	41.6155	66.9377	60.4463	95.2186	51.4901
ENSMUSG00000025132	Arhgdia	192662	16520.7	-0.207102	0.0894964	0.0125538	0.0733988	715.051	758.526	385.28	716.298	896.619	834.164	810.287	840.848	697.21	842.242	592.885	873.954	907.886	752.964	758.752	789.26	733.838	884.612	605.9
ENSMUSG00000006304	Arpc2	76709	12278.6	-0.227076	0.104009	0.0134288	0.0763651	626.199	648.065	368.988	731.915	670.598	713.811	718.5	665.401	563.122	713.441	595.492	604.686	590.483	637.594	585.037	665.111	555.575	687.363	538.62
ENSMUSG00000029465	Arpc3	56378	1627.06	-0.201002	0.134018	0.0657068	0.209565	60.0837	67.8248	35.7461	58.2584	69.0942	58.1435	72.4847	60.7751	63.1176	61.3562	55.4975	58.3867	53.6577	47.4321	52.0254	67.4069	55.566	69.4597	47.4095
ENSMUSG00000022377	Asap1	13196	793.009	1.20307	0.234182	1.63683e-08	4.32023e-06	6.13327	6.08593	4.03678	7.59282	8.8711	9.49047	3.82859	6.43511	6.67789	8.09447	3.07383	8.81346	10.392	8.85191	7.46287	21.1489	12.3484	21.3015	12.8573
ENSMUSG00000038160	Atg5	11793	798.748	-0.243294	0.19792	0.0689019	0.215504	33.4177	36.9794	17.497	40.084	30.7285	33.8789	50.5975	39.1956	28.4936	36.7047	23.8589	29.2506	31.6251	33.1815	27.8581	33.8997	27.5065	30.9989	37.0596
ENSMUSG00000031007	Atp6ap2	70495	2514.94	-0.104609	0.112454	0.282381	0.515825	94.3295	98.5223	52.2465	99.8722	93.0469	121.387	80.5346	119.057	96.2537	111.923	103.704	96.8122	105.364	99.7123	98.4871	112.282	93.4528	109.807	91.8435
ENSMUSG00000030103	Bhlhe40	20893	4654.16	1.2779	0.449904	0.000191826	0.00444959	60.8915	80.9682	47.2436	108.001	61.8057	64.2962	49.96	36.7914	30.4498	91.5785	60.221	78.4548	46.9499	59.5165	84.1026	173.443	138.201	256.634	100.479	yes
ENSMUSG00000025510	Cd151	12476	17478.2	-0.381136	0.117865	0.000271043	0.00570911	692.729	761.662	337.529	721.303	806.715	755.12	824.649	693.254	682.375	737.295	613.136	795.653	772.09	697.857	625.158	668.89	587.433	640.211	526.043
ENSMUSG00000061665	Cd2ap	12488	17460.9	0.214162	0.132089	0.0494904	0.177008	293.226	278.024	109.062	306.795	323.082	358.004	208.054	353.477	281.834	348.311	294.774	329.875	308.984	367.08	403.306	395.132	373.454	436.409	366.433
ENSMUSG00000030342	Cd9	12527	111.571	0.0394062	0.203057	0.642695	0.806368	3.34171	3.8106	2.58924	7.2332	1.83178	3.18331	7.8316	6.54082	3.61349	2.26262	3.71304	2.97382	3.738	2.13172	3.48118	12.118	3.69533	7.15726	3.69128
ENSMUSG00000006699	Cdc42	12540	9588.14	-0.372682	0.10391	5.6774e-05	0.00203961	349.784	373.909	165.422	371.668	338.924	370.395	394.13	375.159	341.929	377.195	316.751	334.733	353.899	309.613	331.933	334.973	298.655	319.762	277.243
ENSMUSG00000056201	Cfl1	12631	12086.1	-0.0573907	0.0929944	0.494808	0.702608	453.105	547.051	349.527	608.449	525.411	553.981	528.63	549.942	461.554	586.216	585.853	469.255	475.739	485.412	464.704	611.937	524.969	670.936	437.759
ENSMUSG00000022512	Cldn1	12737	573.2	0.0999786	0.237531	0.175666	0.388422	12.0292	13.0703	3.5971	14.3773	11.9504	17.6866	10.4114	16.7928	15.2205	8.30859	12.1473	22.0956	14.2569	7.33587	19.6619	42.6492	13.7888	44.1395	5.44229
ENSMUSG00000023959	Clic5	224796	73889.2	-0.11115	0.0885001	0.195528	0.412637	1310.68	1437.06	526.334	1549.95	1723.63	1734.02	1366.27	1448.44	1100.77	1393.57	810.213	1346.63	1549.95	1339.37	1202.98	1397.98	1302.06	1438.99	1217.49
ENSMUSG00000034390	Cmip	74440	428.009	0.0722894	0.171649	0.518667	0.720894	3.00683	6.78015	1.64373	7.76441	7.82597	8.21765	3.72938	7.13048	8.24455	5.91684	6.69237	13.1447	8.54592	5.97811	10.1337	6.65011	7.85401	9.10122	7.29094
ENSMUSG00000032436	Cmtm7	102545	10310.4	-1.06973	0.15116	9.48202e-14	7.66443e-11	403.192	352.954	163.006	380.996	364.711	352.089	377.486	378.74	460.594	418.498	323.675	527.266	356.755	274.676	316.847	199.401	246.246	197.944	191.541
ENSMUSG00000030057	Cnbp	12785	10013.6	-0.525445	0.122344	2.37832e-06	0.000220139	324.608	348.875	179.671	376.341	354.915	357.041	412.516	366.135	382.2	422.902	419.97	384.865	354.807	345.498	315.491	314.101	311.239	287.748	264.965
ENSMUSG00000079465	Col4a3	12828	67191.1	-0.0833588	0.0995026	0.404311	0.62865	589.036	604.864	224.354	915.518	900.672	870.222	713.004	790.146	567.073	748.649	406.435	812.621	769.046	756.9	712.63	741.766	802.9	754.383	603.903
ENSMUSG00000067158	Col4a4	12829	37276.1	-0.102892	0.104556	0.269152	0.5003	343.72	324.649	126.348	433.381	540.406	474.582	339.563	430.701	319.916	396.98	233.18	454.945	445.818	408.88	392.029	390.06	427.317	383.961	294.067
ENSMUSG00000031274	Col4a5	12830	16654.5	-0.260375	0.0910611	0.00196103	0.0218826	258.424	260.093	96.3826	325.666	327.711	333.474	263.756	308.985	245.044	283.924	170.28	319.122	280.615	283.002	241.595	270.018	241.829	290.654	197.754
ENSMUSG00000039914	Coq10a	210582	605.833	-0.0321279	0.143266	0.766323	0.880574	17.9844	22.7037	12.5542	28.2187	24.3851	26.058	17.4364	26.0482	27.3549	25.9772	16.6253	26.4518	29.7385	27.1704	18.0139	22.8332	25.0162	32.6815	22.6101
ENSMUSG00000025981	Coq10b	67876	2570.31	0.675442	0.253651	0.000593389	0.0096672	37.3002	38.3843	37.145	45.8589	38.8665	52.4389	25.6218	38.0807	25.8602	70.2164	52.1233	63.405	31.8022	69.341	49.6294	81.3489	71.6265	90.1754	61.735	yes
ENSMUSG00000029319	Coq2	71883	1300.86	-0.0807199	0.116692	0.413817	0.637462	48.6884	47.1125	23.9596	57.1158	43.066	61.992	53.8613	58.1436	46.775	48.8464	54.0777	53.2794	60.0766	37.5649	43.6134	50.1618	56.7361	54.7099	49.6001
ENSMUSG00000021235	Coq6	217707	471.672	-0.329024	0.180944	0.0154647	0.083405	14.3907	15.6682	7.55079	19.2087	14.9858	17.9476	18.301	21.2754	15.6945	14.3688	10.5037	15.4767	18.7386	17.1343	11.166	15.2778	12.8908	16.8831	12.0382
ENSMUSG00000026489	Coq8a	67426	267.332	0.070992	0.173605	0.525929	0.727003	3.726	4.77307	2.82727	3.3672	4.17996	4.4718	3.80031	6.93377	3.89898	4.82647	1.08626	2.8884	4.11823	5.21365	6.60962	5.74315	5.50129	8.96589	3.99505
ENSMUSG00000003762	Coq8b	76889	483.842	-0.239913	0.187125	0.0670641	0.21165	6.71669	5.95282	4.91689	8.99164	7.59644	9.52113	12.0661	9.22939	8.78894	9.04805	7.55496	6.56196	8.76994	6.55223	7.74904	9.80276	6.91765	8.75111	8.12193
ENSMUSG00000035403	Crb2	241324	16674.7	-0.29289	0.122565	0.00611384	0.0453905	352.282	281.055	111.561	344.025	428.597	354.082	285.975	343.775	227.743	269.417	228.851	225.584	441.186	355.55	308.697	268.41	228.299	302.372	188.295	yes
ENSMUSG00000024074	Crim1	50766	20420	0.209877	0.113587	0.0334698	0.139408	396.128	424.947	141.842	478.503	502.816	506.843	278.842	386.011	259.576	340.978	230.732	612.211	588.863	392.656	330.621	425.558	423.316	500.315	310.281
ENSMUSG00000006932	Ctnnb1	12387	13396.5	-0.0654199	0.0938146	0.438488	0.656944	263.782	285.551	129.087	333.44	305.216	321.967	287.607	262.483	240.833	277.406	261.987	307.124	276.68	282.762	253.52	293.709	257.096	326.004	242.817
ENSMUSG00000007891	Ctsd	13033	9273.61	-0.293382	0.109442	0.00252414	0.0259291	380.068	392.761	206.134	475.053	435.884	443.983	447.777	452.743	428.972	440.832	425.387	402.396	458.759	389.04	365.125	439.447	372.776	456.479	296.814
ENSMUSG00000021477	Ctsl	13039	47030.4	-1.01203	0.171589	1.9144e-10	8.84249e-08	627.051	798.643	349.342	805.78	841.021	972.105	1056.46	889.36	914.518	1090.1	1089.1	1373.31	541.939	723.886	717.481	602.297	423.918	445.511	581.963
ENSMUSG00000031078	Cttn	13043	3570.19	-0.0151345	0.104717	0.871281	0.938085	83.6274	88.3756	37.4397	85.0556	100.278	100.756	77.7799	100.348	76.9286	92.5411	51.6531	80.7397	99.6282	76.0853	86.8271	104.159	90.509	116.016	69.4126
ENSMUSG00000062563	Cys1	12879	3487.76	2.09949	0.395511	5.46973e-09	1.68309e-06	27.9616	29.5648	48.7462	57.3902	30.6709	38.6846	32.3578	27.2329	34.3661	74.715	41.5248	80.2115	38.3668	60.8124	68.2615	153.77	214.077	309.313	195.122	yes
ENSMUSG00000040260	Daam2	76441	12906.4	-1.32365	0.205271	8.12738e-12	4.35942e-09	360.481	326.597	96.3353	406.064	499.145	476.522	341.571	362.697	248.32	294.512	268.524	482.171	461.837	263.06	333.951	119.029	180.617	93.4193	126.669
ENSMUSG00000039952	Dag1	13138	43180.3	-0.11137	0.107216	0.230692	0.455641	699.53	671.511	279.587	861.172	1042.14	978.896	618.186	872.225	638.889	762.52	448.445	940.323	926.028	779.143	729.86	835.35	631.663	855.583	573.371
ENSMUSG00000059213	Ddn	13199	41101.4	0.0416898	0.0977604	0.634904	0.801093	1039.62	936.495	539.61	1353.97	1410.29	1323.27	1053.37	1252.11	915.029	1155.67	874.461	893.476	1587.34	1125.92	1272.81	1448.74	1193.37	1417.28	950.395
ENSMUSG00000003534	Ddr1	12305	9082.84	0.178719	0.169044	0.142496	0.340208	158.956	144.013	89.7766	157.136	207.192	165.587	191.371	159.371	136.488	207.289	109.139	141.253	205.915	196.839	179.789	292.863	161.518	331.179	161.349
ENSMUSG00000000276	Dgke	56077	434.517	0.100423	0.155522	0.377973	0.605965	6.15969	6.35791	1.79516	5.42123	8.69849	5.4981	4.5707	5.16769	5.59469	4.20133	5.18265	9.05938	6.63147	6.54598	5.2318	6.37029	5.8212	5.88524	6.14334
ENSMUSG00000023026	Dip2b	239667	598.788	1.02879	0.191074	4.75794e-09	1.53836e-06	5.63949	6.10454	4.12638	8.15164	8.27813	7.47251	2.9104	4.18021	4.10456	5.03715	5.17602	11.5207	7.13937	6.37543	7.98642	8.77485	9.53385	12.3134	7.61743
ENSMUSG00000028017	Egf	13645	12371.5	-0.573448	0.120865	2.52624e-07	3.75539e-05	151.801	165.874	65.9902	199.593	205.736	177.3	146.301	143.446	105.525	141.591	115.339	177.572	231.516	163.28	120.109	100.209	98.9041	115.584	74.1466
ENSMUSG00000022505	Emp2	13731	3156.81	0.105696	0.167131	0.359184	0.589958	33.923	69.4647	53.6084	62.9961	86.9084	80.1274	81.1289	63.0979	93.493	104.833	64.9838	102.7	28.9719	41.2924	116.265	163.376	83.087	121.808	73.7932
ENSMUSG00000061731	Ext1	14042	1567.58	0.11622	0.106972	0.213656	0.43455	17.8186	19.6574	8.23574	25.0999	20.6775	19.8827	16.9896	20.8258	17.1593	19.618	18.0952	24.7891	18.9747	17.8502	17.6437	24.2922	23.921	25.2838	17.5764
ENSMUSG00000052397	Ezr	22350	29312.8	-0.0957529	0.0984653	0.273811	0.505669	995.371	968.737	422.433	841.113	1180.01	1170.41	907.721	1057.93	768.443	1026.81	699.318	984.527	1059.67	896.905	913.743	877.115	1028.36	1032.02	856.459
ENSMUSG00000070047	Fat1	14107	18022.1	0.071086	0.106417	0.446936	0.664011	133.96	110.178	39.8159	168.253	195.022	180.227	91.8802	145.443	99.0773	117.141	90.7815	206.946	140.638	121.815	113.321	143.358	129.899	144.975	111.033
ENSMUSG00000037712	Fermt2	218952	9509.35	-0.0977032	0.0872015	0.220383	0.443336	260.387	278.966	96.7291	310.715	269.988	339.464	262.162	277.122	242.751	283.663	216.907	330.236	264.343	237.7	271.444	272.164	268.467	285.535	254.709
ENSMUSG00000031328	Flna	192176	4167.67	0.352832	0.382804	0.0333435	0.139107	28.3084	31.0407	10.1053	32.5448	36.8984	40.6392	28.4125	38.634	31.5915	35.5528	23.8547	41.5618	38.298	25.3091	40.0774	87.8701	35.344	100.971	31.4409
ENSMUSG00000046714	Foxc2	14234	11557.7	-0.167383	0.117238	0.0927247	0.261685	444.619	347.063	222.78	463.254	495.473	518.735	417.586	492.225	382.891	554.612	390.846	510.613	529.679	421.564	463.017	461.541	455.223	406.573	413.534
ENSMUSG00000019843	Fyn	14360	7979.85	-0.0302502	0.0980899	0.742145	0.866753	207.026	198.639	86.5845	219.032	239.245	215.335	187.287	212.156	156.217	194.46	167.151	232.24	235.433	176.189	194.913	192.693	208.573	206.309	191.566
ENSMUSG00000006344	Ggt5	23887	5968.68	-1.28299	0.190117	8.85452e-13	5.20525e-10	81.648	102.892	44.9616	85.8921	99.4156	145.048	174.475	134.172	132.113	138.582	78.7001	86.9816	87.1064	68.8845	116.466	59.2645	81.6107	50.2104	60.0987
ENSMUSG00000028479	Gne	50798	690.378	-0.123896	0.152881	0.277568	0.510058	10.4253	10.1302	4.72172	12.0887	13.1875	10.7085	12.1746	12.3693	11.4631	10.6858	9.1516	14.5433	13.3425	10.4929	10.7718	12.4116	13.2573	12.4214	7.26067
ENSMUSG00000021109	Hif1a	15251	2289.02	0.043511	0.123122	0.670593	0.824095	26.0089	36.9045	18.1382	38.833	45.376	46.3982	29.7403	42.372	32.1099	50.5375	27.6363	41.2692	35.808	47.8061	42.1221	46.0548	45.7475	45.8526	38.5418
ENSMUSG00000000915	Hip1r	29816	5080.24	-0.857472	0.162767	1.01755e-08	2.86086e-06	89.5716	87.7291	21.0754	89.2405	120.942	94.7732	80.2471	117.632	93.3912	71.9949	63.5272	140.091	111.354	64.9108	98.6391	52.3774	59.8958	52.3433	47.4218
ENSMUSG00000062488	Ifit3b	667370	140.842	1.59621	0.54635	0.000134321	0.00356612	1.49116	3.34522	4.83616	1.16454	3.51723	3.53624	4.84446	1.22335	1.68357	4.29446	1.26491	3.26949	3.20226	3.00165	3.75542	9.7746	6.45857	26.4638	8.48809
ENSMUSG00000020009	Ifngr1	15979	4902.18	-1.49056	0.195704	1.44814e-15	2.34109e-12	251.677	250.011	58.7169	260.542	307.938	220.662	258.57	297.228	307.31	160.472	203.689	268.628	239.914	130.736	178.839	103.322	99.5472	104.484	84.8047
ENSMUSG00000005533	Igf1r	16001	4216.78	0.486348	0.200491	0.00191684	0.0215382	21.9152	25.4832	9.23841	26.168	32.6167	26.2271	14.9714	25.167	20.6095	20.4214	26.8801	59.2158	36.6971	21.3654	27.4862	30.6123	46.9593	30.6572	25.5713
ENSMUSG00000004221	Ikbkg	16151	1253.8	-0.0645124	0.119903	0.51995	0.722134	14.8991	15.7112	6.15448	16.4571	20.2855	21.2785	15.8166	16.4851	13.9421	18.2483	12.8037	20.6227	17.3458	16.0703	17.7791	15.9901	16.1299	16.6015	17.309
ENSMUSG00000030890	Ilk	16202	7754.79	-0.121674	0.121448	0.232675	0.458431	239.738	290.256	136.473	261.982	274.303	268.844	316.941	279.087	275.66	330.543	229.187	315.161	246.135	267.581	311.319	342.006	238.123	375.02	242.51
ENSMUSG00000037679	Inf2	70435	11131	0.646549	0.204211	0.0001419	0.003714	162.13	172.101	69.9677	180.597	263.325	228.015	121.53	196.524	138.453	243.354	153.802	276.03	331.151	230.052	275.684	350.341	364.606	384.285	189.625
ENSMUSG00000032737	Inppl1	16332	7108.7	0.105407	0.102769	0.247557	0.475516	95.0009	98.5932	50.8504	118.245	160.357	146.747	95.127	133.442	91.2359	111.319	91.0914	122.553	140.156	117.982	135.229	127.112	120.005	158.008	113.223
ENSMUSG00000005534	Insr	16337	1004.96	0.448512	0.185517	0.00226949	0.0240872	8.20243	5.36844	2.70174	8.64132	6.62794	8.51346	5.67714	7.463	5.18354	5.79169	4.98582	17.4535	7.87157	8.62191	6.70061	11.5412	10.6314	10.8503	5.9944
ENSMUSG00000030536	Iqgap1	29875	10645.5	0.384907	0.148944	0.00198104	0.0220488	61.3009	62.2462	18.1691	64.5564	78.8684	78.7333	46.2828	72.0381	47.8132	54.9506	44.5978	83.9732	94.0771	65.6504	64.1436	102.37	81.9648	90.5667	58.5703
ENSMUSG00000025809	Itgb1	16412	41318.3	-0.192502	0.115253	0.0511319	0.180631	889.17	1015.19	465.32	1283.96	1241.82	1414.98	1104.83	1192.84	930.314	1205.48	792.348	1273.01	1054.91	1125.82	754.702	1179.06	810.53	1213.2	946.466
ENSMUSG00000032702	Kank1	107351	15855.4	-0.254585	0.0994401	0.00469339	0.0382105	303.854	301.839	103.827	370.965	392.452	353.922	280.708	328.837	258.332	273.553	242.441	358.356	318.766	275.753	298.067	256.793	272.532	296.382	209.452
ENSMUSG00000032194	Kank2	235041	4388.66	0.15825	0.126679	0.134481	0.32878	87.0519	90.2244	35.4884	94.5524	101.431	95.9209	82.3605	84.2773	59.3816	89.8583	77.6277	76.7573	95.9405	83.9726	116.553	113.222	85.7965	126.527	78.0364
ENSMUSG00000041734	Kirrel	170643	14988	0.200175	0.101978	0.0274076	0.122905	193.903	201.949	77.3221	255.041	259.574	264.982	174.475	219.561	153.429	202.597	159.059	334.308	266.544	229.75	234.666	242.131	261.633	262.914	199.576
ENSMUSG00000000078	Klf6	23849	31653.4	0.2002	0.114006	0.0438407	0.164584	630.176	807.977	424.447	819.781	629.258	778.687	535.135	709.921	632.731	802.573	878.951	1012.89	618.785	600.877	603.224	880.888	942.975	938.777	713.358
ENSMUSG00000052911	Lamb2	16779	35501.9	-0.0688523	0.105511	0.454913	0.670013	586.459	577.701	217.319	686.959	817.57	711.372	511.352	747.761	579.572	598.531	511.111	797.205	760.101	612.853	608.333	645.126	664.309	740.559	482.848
ENSMUSG00000019920	Lims1	110829	5453.96	0.206739	0.152529	0.0807043	0.239118	105.743	124.071	53.3946	125.551	110.583	117.976	84.6865	101.157	92.9388	128.665	99.8508	354.948	102.78	112.17	103.797	122.358	175.604	149.944	98.8294
ENSMUSG00000028063	Lmna	16905	15337.4	0.572511	0.187432	0.000228126	0.00499214	200.103	289.805	131.433	248.27	215.238	253.857	156.276	238.796	174.275	260.404	242.452	287.148	174.256	238.42	278.858	338.455	344.603	545.654	232.324
ENSMUSG00000038765	Lmx1b	16917	15489.2	0.071818	0.131529	0.504348	0.710305	268.542	284.511	133.712	334.838	407.058	413.431	213.909	405.252	257.432	373.734	189.996	281.352	404.472	322.904	368.292	384.428	357.496	364.42	349.419
ENSMUSG00000063297	Luzp2	233271	1829.43	-0.137975	0.151747	0.227914	0.451811	67.6525	61.3508	23.4091	61.26	89.0988	38.5962	30.0925	34.5048	34.2656	42.5401	47.004	101.411	96.8371	41.0788	32.7253	35.1498	41.1404	26.5531	29.9401
ENSMUSG00000028826	Maco1	66146	1671.09	0.801711	0.139043	6.75267e-10	2.5686e-07	18.7586	17.8718	11.5143	17.1477	20.9287	21.2678	15.2881	18.0102	17.4264	21.0301	13.8625	17.3845	20.5926	19.0812	19.4899	32.7058	31.5709	43.9318	33.5042
ENSMUSG00000074622	Mafb	16658	51983.1	0.110806	0.109234	0.245061	0.472547	1287.15	1222.01	680.116	1324.45	1768.86	1706.79	1204.24	1662.13	1427.11	1667.14	1352.86	1919.9	1924.45	1388.18	1965.46	1784.69	1732.73	1825.92	1813.15
ENSMUSG00000040003	Magi2	50791	14724	0.1944	0.116973	0.0449179	0.167066	123.027	121.487	55.611	147.498	176.647	184.312	109.37	156.091	109.383	106.184	83.0418	174.604	163.035	121.572	120.085	167.21	148.69	176.123	135.476
ENSMUSG00000018932	Map2k3	26397	2826.77	0.696032	0.147255	2.16177e-07	3.49477e-05	62.8197	71.5031	36.1799	64.5051	61.8992	67.8366	57.3922	68.2391	59.7166	72.6342	61.4169	66.0862	75.4038	66.5579	59.4035	104.699	109.401	170.943	95.8909
ENSMUSG00000036620	Mgat4b	103534	3380.69	-0.339497	0.124907	0.00170432	0.019822	112.125	126.961	56.6149	124.952	145.506	169.351	123.984	173.864	138.179	134.413	157.199	152.831	167.817	124.676	158.763	121.512	118.767	147.984	94.2373
ENSMUSG00000064120	Mocs1	56738	3550.72	-0.968504	0.161179	1.28308e-10	6.14595e-08	159.184	154.185	52.9006	156.977	203.46	178.715	177.985	186.171	127.302	125.374	109.446	117.507	176.994	142.47	159.839	88.7598	90.0026	97.6749	62.0554
ENSMUSG00000107283	Mpv17	17527	1952.76	-0.211805	0.111246	0.0285982	0.126361	60.0749	64.0963	29.271	60.1161	56.3765	74.0256	70.8104	68.4048	58.4655	68.8642	61.0738	46.1924	77.7499	62.272	55.4709	66.8121	55.3808	69.0169	55.723
ENSMUSG00000009569	Mrtfb	239719	756.965	0.928462	0.227662	2.95196e-06	0.000263294	5.68233	5.98699	2.7405	7.81732	7.79953	6.36707	4.51013	6.77478	4.84489	6.49172	3.92686	7.95999	6.98656	6.17154	7.54118	11.6355	8.60883	20.295	10.5239
ENSMUSG00000022443	Myh9	17886	46135	0.247763	0.113883	0.0130302	0.0751315	303.955	314.271	135.214	454.031	554.675	460.63	321.499	340.43	250.312	392.546	274.102	640.905	425.991	326.987	405.918	453.394	461.942	468.541	363.2
ENSMUSG00000017774	Myo1c	17913	13690	-0.00502659	0.103739	0.954349	0.979182	198.061	212.907	89.5301	243.681	251.471	243.146	219.089	208.376	168.691	247.602	163.416	262.546	258.249	200.257	227.955	241.075	232.566	275.374	179.737
ENSMUSG00000032220	Myo1e	71602	20031	0.190592	0.137653	0.0881555	0.253415	326.171	335.303	113.677	352.172	436.034	448.453	295.652	385.038	276.761	343.972	262.159	342.478	458.225	303.078	397.924	443.249	538.451	415.075	303.484
ENSMUSG00000032475	Nck1	17973	742.687	-0.126354	0.143888	0.256198	0.485267	13.7721	14.7327	7.1026	18.8498	18.4205	15.6838	16.5048	17.9067	15.5038	16.7515	17.4216	17.8354	15.7332	11.8812	13.6526	15.4638	17.9324	14.0482	16.18
ENSMUSG00000066877	Nck2	17974	4634.37	-0.122504	0.135845	0.25711	0.486213	91.6472	119.067	55.4659	121.404	139.869	129.585	98.388	113.312	112.128	121.533	94.6263	119.573	129.964	107.586	123.162	93.8512	124.235	97.0463	113.27
ENSMUSG00000054008	Ndst1	15531	1749.27	0.182696	0.149341	0.11401	0.295904	21.5388	23.0642	7.92222	33.5158	38.3929	34.3798	22.0171	31.9873	21.2403	31.7281	15.8564	24.0639	36.9103	27.5807	29.469	40.8396	29.9187	45.7727	25.0888
ENSMUSG00000007038	Neu1	18010	2825.16	-0.343195	0.113808	0.000666415	0.0103591	76.7464	83.0316	46.5164	89.2204	77.0173	95.2597	85.2841	90.7293	79.3171	90.7934	65.274	91.2594	93.3673	62.5112	77.1712	69.7791	82.3131	80.3544	59.89
ENSMUSG00000005397	Nid1	18073	191.782	0.340091	0.466953	0.0304701	0.131138	1.60732	3.02031	0.617697	1.80856	4.19977	1.79282	2.15392	2.98279	1.17331	1.52254	2.55059	5.50493	1.76397	1.91061	3.97129	7.56251	1.79739	5.03643	2.08761
ENSMUSG00000006649	Nphs1	54631	147397	-0.0798035	0.090376	0.358924	0.589806	2214.27	2422.76	906.405	2777.59	3111.68	3036.95	1959.01	2679.81	2160.81	2503.9	1502.71	2572.52	2789.09	2483.67	2480.99	2519.42	2461.63	2605.88	2022.02
ENSMUSG00000026602	Nphs2	170484	219012	-0.693398	0.210816	8.0823e-05	0.00260021	7453.15	9472.4	3039.31	10571.3	9260.9	10409	10534.4	9280.72	8958.98	6901.72	6365.18	10247.8	9166.38	5357.67	6258.54	6702.47	7539.26	4680.36	3944.5	yes
ENSMUSG00000058440	Nrf1	18181	964.511	-0.107893	0.113397	0.266204	0.496698	8.83254	10.4597	3.90481	7.90854	10.0637	9.66659	9.74072	9.91779	9.75042	10.2061	6.79975	10.1665	9.12473	8.64497	10.7074	10.1436	9.07082	11.4635	9.05669
ENSMUSG00000052798	Nup107	103468	576.565	-0.0139842	0.143976	0.896023	0.95056	11.1946	14.5247	8.46121	15.8604	14.9707	14.5736	16.3306	12.5285	14.8115	17.0177	12.8731	11.8173	15.2926	15.7439	13.348	20.683	13.591	18.5359	13.5634
ENSMUSG00000032939	Nup93	71805	534.306	-0.0228127	0.12933	0.825883	0.913231	10.2599	12.0335	4.07263	13.5353	13.5127	11.7847	13.2354	13.9787	12.6044	11.3037	3.99784	9.56246	13.2763	15.7171	9.28605	14.9068	13.6802	15.7299	11.0773
ENSMUSG00000030770	Parva	57342	34802.7	-0.149088	0.0919017	0.0730164	0.223773	324.65	355.375	157.549	424.71	433.707	445.521	381.587	382.297	309.576	394.794	257.585	397.518	381.871	328.843	345.86	381.978	325.492	413.527	315.636
ENSMUSG00000006494	Pdk1	228026	218.182	-0.0738138	0.189096	0.488703	0.697385	1.69429	2.33629	1.30204	2.66863	3.13584	2.63055	1.94952	3.26882	4.38435	2.43472	0.842594	2.20212	3.26434	2.68861	1.42288	3.49988	2.73	3.65424	1.83773
ENSMUSG00000022090	Pdlim2	213019	8672.38	-0.773647	0.110878	2.64387e-13	1.89962e-10	233.282	202.786	123.854	229.979	279.196	224.419	244.083	245.453	217.186	286.454	239.34	157.754	241.201	222.945	248.279	170.411	143.411	192.751	125.544
ENSMUSG00000038240	Pdss2	71365	194.569	0.12559	0.177918	0.288642	0.522319	3.87202	4.00233	1.43843	4.09271	4.39528	3.60562	3.05541	3.89797	2.2769	2.8992	2.8155	3.72223	5.06872	2.48442	1.72363	4.11948	3.68991	4.12884	3.7626
ENSMUSG00000004264	Phb2	12034	1877.92	-0.242985	0.131406	0.0264414	0.120112	47.1703	52.5875	26.8248	53.5194	51.5723	57.0922	63.4493	57.5809	51.9716	51.1181	48.4958	47.6097	59.2624	43.8041	48.2439	52.9102	45.3121	55.1826	47.6621
ENSMUSG00000030660	Pik3c2a	18704	666.917	0.473744	0.219084	0.00373407	0.0326965	4.06141	6.43112	2.01627	7.92254	7.15425	8.02136	3.10277	5.72186	4.35133	6.25098	4.30716	9.92705	5.94449	8.31465	5.56583	8.74307	6.20443	9.96763	7.34783
ENSMUSG00000033628	Pik3c3	225326	1223.3	-0.104193	0.137838	0.337318	0.569496	28.0253	25.691	11.6257	33.8532	32.0612	30.3423	36.0795	27.5294	25.8288	26.456	26.8555	28.1285	29.4108	26.3208	25.9349	31.7185	29.5116	31.772	22.6961
ENSMUSG00000024998	Plce1	74055	20089.1	0.0482538	0.0999045	0.588511	0.769974	135.544	157.114	52.058	170.747	197.763	168.7	104.34	146.629	105.969	143.077	98.3806	168.457	152.105	148.818	137.244	159.759	139.362	153.725	118.606
ENSMUSG00000016933	Plcg1	18803	1044.94	0.0968297	0.150518	0.390063	0.616664	11.6076	9.72264	4.81966	13.2365	17.603	13.0582	8.61871	14.8139	11.8751	15.8087	10.9182	10.3504	15.7021	13.63	15.0938	14.2904	12.8318	20.4816	15.0613
ENSMUSG00000038349	Plcl1	227120	2865.94	0.407871	0.120625	0.000146864	0.00378366	36.9881	35.9737	13.632	50.9731	52.4793	53.0656	32.585	42.4822	29.8872	42.2706	35.9747	61.6605	47.9718	41.3982	44.6472	59.0662	48.4066	63.1066	49.9869
ENSMUSG00000041757	Plekha6	240753	666.098	1.30784	0.285154	2.40908e-07	3.66549e-05	4.4378	3.61016	1.14334	4.4369	6.6192	2.60397	2.79886	2.0503	2.65259	4.20069	1.67027	3.2341	4.24152	3.72473	5.28444	5.35039	9.811	8.04947	10.4664
ENSMUSG00000022711	Pmm2	54128	958.183	0.0502887	0.132737	0.636389	0.80195	25.6955	21.2133	9.99512	23.6411	24.4543	24.707	16.7329	27.2839	17.6903	22.3445	15.4459	21.2769	32.1241	21.0839	24.0998	26.7487	24.3934	29.1622	17.487
ENSMUSG00000025608	Podxl	27205	497229	-0.129956	0.09681	0.188048	0.403656	8894.66	8854.03	3510.78	11096.4	12569.1	13284.5	8728.16	11604.2	8472.37	9648.3	6331.36	10375.7	12737.9	9527.43	8741.04	10752.3	8663.44	11037.9	8121.85
ENSMUSG00000022383	Ppara	19013	95.8862	-0.0313206	0.192419	0.739788	0.866076	0.250791	1.79618	0.618472	2.05908	3.9338	2.2862	1.50998	3.48526	3.14299	2.41126	2.63798	2.37688	1.40596	2.39797	1.52002	2.02783	2.11173	2.94556	3.39029
ENSMUSG00000033871	Ppargc1b	170826	190.435	0.979893	0.281199	2.87327e-05	0.00130845	1.97712	2.17734	0.846163	4.66985	4.66348	5.12858	3.03538	3.54784	2.15057	3.56008	2.07504	2.8622	1.52066	4.17402	8.24795	5.23303	7.21552	8.7937	7.63853	yes
ENSMUSG00000037643	Prkci	18759	4762.45	0.282974	0.118873	0.00595008	0.0446618	80.6058	77.4429	31.0189	96.175	96.4331	103.711	66.8199	86.0282	66.4892	89.4046	58.2313	102.733	103.778	85.5766	99.0227	107.183	89.6287	129.33	99.7588
ENSMUSG00000022607	Ptk2	14083	1321.14	0.327465	0.122754	0.00213009	0.0231167	25.8291	26.2698	12.359	29.9473	39.0321	33.7446	21.3963	25.4915	20.1304	26.4089	17.7176	35.9831	33.8363	28.2858	29.7213	33.1808	31.4299	41.9895	27.3302
ENSMUSG00000030223	Ptpro	19277	60077	0.0525838	0.106384	0.591861	0.771716	860.924	870.925	346.996	1076.47	1172.93	1131.27	734.898	1123.01	758.48	937.994	624.237	1092.36	1167.34	1030.65	828.717	1046.11	887.071	1240.76	905.799
ENSMUSG00000029528	Pxn	19303	5090.02	0.205722	0.13404	0.0607401	0.200053	50.8781	53.505	29.9856	63.3414	65.348	73.0578	49.4894	60.1171	43.8446	76.4283	40.1735	73.5887	72.6534	62.6927	73.8036	78.7591	76.0194	89.7082	59.0447
ENSMUSG00000001847	Rac1	19353	6098.66	-0.0683569	0.0858593	0.385486	0.61209	125.946	144.256	76.0471	152.708	159.64	149.189	135.414	157.505	121.107	150.697	137.781	179.751	164.391	149.828	136.48	153.505	136.079	163.038	133.943
ENSMUSG00000049404	Rarres1	109222	5039.35	-0.499773	0.111059	1.00695e-06	0.000115246	397.956	492.277	211.834	432.42	460.43	521.46	410.051	501.474	452.832	451.759	452.677	483.707	558.323	448.11	381.583	398.979	316.753	380.513	289.811
ENSMUSG00000039191	Rbpj	19664	850.934	0.0769813	0.166455	0.496333	0.703846	7.90001	5.46669	3.68572	6.99719	8.49831	9.98468	7.69828	8.10768	4.11468	5.70867	3.91423	7.40397	4.75877	11.0573	6.34042	9.19159	8.42255	9.77628	4.43822
ENSMUSG00000022580	Rhpn1	14787	64232.4	-0.324866	0.381687	0.0373962	0.149043	2274.45	2909.63	1126.74	2986.79	2867.86	3137.3	2777.64	3199.3	3127.74	2427.8	2197.07	4560.45	3653.71	1715.32	2594.09	1712.91	3149.26	1527.26	1133.36
ENSMUSG00000050310	Rictor	78757	1161.5	0.519313	0.218674	0.00182253	0.0207855	10.5389	10.8212	3.10662	11.822	13.7574	12.599	7.83835	13.1106	7.64089	11.2113	7.69412	23.5809	17.2806	14.9541	13.5965	16.269	17.2237	25.2542	10.321
ENSMUSG00000047747	Rnf150	330812	2072.87	0.535025	0.17018	0.000200851	0.00458942	9.62482	8.94789	5.74205	12.1985	18.2672	16.692	8.20307	13.3592	6.79725	10.5823	8.26325	12.4404	11.2216	10.3948	8.0703	17.6602	13.8913	19.3218	14.0548
ENSMUSG00000024290	Rock1	19877	2746.01	0.275308	0.133315	0.0134984	0.0765341	46.4302	51.8251	18.5977	52.4082	67.9801	52.3549	35.6609	44.6443	33.391	45.7934	44.0675	67.2092	53.4649	55.0416	48.5269	55.9155	56.3349	50.6935	55.0856
ENSMUSG00000028495	Rps6-ps4	105244208	2397.76	-0.437586	0.168712	0.00147885	0.0180604	157.165	168.611	111.155	198.124	217.761	188.243	216.738	154.103	180.595	160.311	223.096	187.855	192.698	202.996	142.508	127.714	149.292	156.735	119.244
ENSMUSG00000025583	Rptor	74370	1574.87	0.011195	0.114645	0.908423	0.956729	13.0476	11.7122	4.0168	16.7409	15.9101	16.0235	9.33453	14.5691	10.482	12.8907	8.98867	13.2565	16.6317	11.5868	9.95531	13.1672	13.7332	14.0208	11.3418
ENSMUSG00000029426	Scarb2	12492	2971.21	0.23379	0.143066	0.0421409	0.160817	39.4458	47.8711	17.2043	58.4387	63.6526	60.8109	39.0258	48.4528	44.5184	38.5619	47.5702	71.6564	54.4905	54.9382	40.6	64.8472	51.5028	77.2296	41.8744
ENSMUSG00000027777	Schip1	30953	605.155	-0.0964706	0.171987	0.402593	0.627545	12.2753	12.5262	6.40277	14.2707	14.9663	14.3058	15.2956	8.25522	11.5387	15.7121	11.8102	9.56724	10.7251	10.7038	11.8546	13.6817	9.63364	16.132	10.1961
ENSMUSG00000001833	Sept7	235072	3551.29	-0.0312008	0.0975435	0.718308	0.852672	31.6626	38.5486	15.7298	36.8196	41.9753	38.9814	30.659	32.2527	26.8578	35.4835	35.1471	37.8022	37.2794	30.6275	32.6789	35.6573	35.4162	34.3082	28.4658
ENSMUSG00000032009	Sesn3	75747	1211.44	0.281292	0.143903	0.0164579	0.0863421	6.09896	7.0696	3.40635	8.41607	6.12288	9.3009	5.41436	8.50986	6.84327	7.53614	2.83168	5.50695	4.5256	5.63754	5.81867	10.4638	8.62461	11.9647	8.6669
ENSMUSG00000025915	Sgk3	170755	1280.67	-0.5126	0.160426	0.000179261	0.00426693	8.21472	9.43379	5.17739	12.4679	11.8049	10.9053	10.5307	11.3448	9.88948	11.58	10.8475	12.5814	9.35089	11.0285	12.1056	8.48939	8.21521	6.68203	8.1094
ENSMUSG00000024563	Smad2	17126	1571.22	-0.142448	0.161167	0.223963	0.447476	61.0726	40.123	19.9775	65.1416	43.798	46.7114	58.7553	45.5253	31.2478	58.3615	50.3191	52.0826	44.1018	30.4751	52.4626	38.0971	50.8627	51.0742	40.7286
ENSMUSG00000032402	Smad3	17127	1845.97	0.137906	0.125168	0.184847	0.400296	24.7366	31.604	14.275	39.9431	40.5767	40.7691	26.6802	37.3526	27.1641	35.5656	20.8322	41.2132	39.2509	25.8929	32.865	38.8021	34.9221	41.9568	40.9142
ENSMUSG00000039354	Smarcal1	54380	979.007	-0.0218867	0.118816	0.819679	0.910105	12.9492	13.4584	5.48	13.6658	17.9063	18.6196	18.2388	19.2674	12.9514	19.7045	12.4267	15.5641	17.1835	17.3945	18.7888	19.3697	17.8496	21.8026	16.3611
ENSMUSG00000057342	Sphk2	56632	1518.41	-0.902132	0.183327	6.00905e-08	1.28075e-05	31.6438	47.9718	14.4584	46.4323	53.415	54.122	52.8978	51.2232	40.3496	50.6753	38.3491	42.0963	53.735	28.9388	54.5579	26.6031	37.0857	25.3663	20.6715
ENSMUSG00000030255	Sspn	16651	1720.81	1.04254	0.188046	1.92841e-09	6.74056e-07	16.2907	19.168	13.2233	26.0864	21.9833	25.3869	19.7728	20.5162	18.371	30.2395	15.8125	15.3927	28.2249	29.0521	24.0341	62.4846	39.3083	69.4681	40.5171	yes
ENSMUSG00000004040	Stat3	20848	6290.01	0.507535	0.183575	0.000694616	0.010641	50.2981	66.2955	28.3122	66.252	62.2138	65.4763	50.9272	55.8669	55.9675	48.4517	45.5888	166.535	63.1442	61.0419	55.8086	69.2946	115.867	107.64	62.971
ENSMUSG00000002147	Stat6	20852	3858	-0.199118	0.100932	0.0266735	0.120701	82.5664	83.5471	37.1461	94.8235	100.056	96.0563	94.7878	101.654	79.7235	107.213	85.7345	121.221	107.178	79.3624	107.223	97.3296	90.9409	94.324	76.2048
ENSMUSG00000043079	Synpo	104027	198511	-0.0329694	0.096714	0.661344	0.817857	2051.92	2122.25	964.42	2749.01	3091.35	3154.94	2216.09	2418.28	1679.84	2267.13	1648.84	2956.55	3160.96	2009.2	2284.39	2397.77	2397.81	2458.98	1872.15
ENSMUSG00000045680	Tcf21	21412	17404.9	0.0450697	0.127077	0.667161	0.82183	757.547	608.283	515.753	984.109	841.259	718.99	894.254	689.049	518.302	825.411	765.437	506.285	827.368	743.622	731.966	862.605	734.023	1023.91	761.792
ENSMUSG00000003923	Tfam	21780	699.234	-0.119774	0.154418	0.294517	0.528366	20.7668	18.4054	7.56634	19.0527	19.0206	18.486	20.6452	15.8304	13.5588	17.7652	17.0234	16.8508	16.5831	14.3343	11.1564	16.4898	18.5241	14.8204	14.9876
ENSMUSG00000002603	Tgfb1	21803	444.995	0.128442	0.220153	0.243718	0.471221	8.91057	8.75385	1.97264	11.2271	13.7042	12.6992	3.9895	13.2407	3.42526	11.0071	16.7402	13.1699	14.8862	11.5801	8.36951	12.4235	10.7253	16.0409	6.57639
ENSMUSG00000030516	Tjp1	21872	24478.1	0.484085	0.116944	5.60493e-06	0.000440083	275.531	261.488	107.954	294.201	440.168	368.7	233.01	301.39	200.033	313.581	219.075	536.4	389.253	311.692	346.874	421.397	409.644	455.487	358.174
ENSMUSG00000028465	Tln1	21894	13978.2	0.129126	0.121452	0.204448	0.422992	139.147	150.392	58.1044	175.687	196.426	175.476	129.771	146.323	114.003	153.897	113.314	215.356	178.496	152.033	153.6	182.293	153.216	229.285	117.417
ENSMUSG00000026812	Tsc1	64930	915.937	0.511656	0.140531	3.72831e-05	0.00154837	8.37401	7.17305	2.83006	8.75465	9.07059	8.35174	5.59814	7.48798	6.3061	5.81606	4.52854	11.4724	6.53288	7.11088	10.6652	10.4834	9.9911	11.8305	8.88475
ENSMUSG00000031431	Tsc22d3	14605	4862.47	0.741495	0.235626	0.000122553	0.00336554	76.9673	59.8315	78.8465	61.3747	61.4995	74.2276	66.9587	61.3143	64.8051	131.396	148.607	198.305	101.256	88.8645	121.274	135.337	199.921	146.94	152.653	yes
ENSMUSG00000034848	Ttc21b	73668	422.691	0.010539	0.150884	0.92486	0.964726	4.59149	4.07734	2.03495	5.37853	3.94821	5.75023	4.62921	5.70496	4.38822	3.51151	2.78746	3.35372	3.97048	4.70472	4.13109	5.87735	4.31642	5.06149	5.0376
ENSMUSG00000019820	Utrn	22288	7235.08	0.0956521	0.11497	0.319009	0.552087	52.4093	44.1735	18.1878	58.422	73.137	62.4237	41.7613	47.8946	29.7701	44.8747	38.5345	78.3276	51.1294	52.7604	43.4115	51.9896	42.9154	60.7832	41.9898
ENSMUSG00000021823	Vcl	22330	2987.97	0.316889	0.147324	0.00855661	0.0564956	44.5602	52.8982	27.3274	66.3285	59.6913	57.8711	47.9544	56.7674	39.8201	56.6681	46.4234	75.5068	59.4568	45.6269	63.2764	73.7544	66.4675	100.992	51.2612
ENSMUSG00000029684	Wasl	73178	7313.79	0.322777	0.123059	0.00248326	0.0255904	100.12	113.625	56.6583	125.706	124.501	129.266	88.4368	108.274	90.4352	133.012	96.0597	124.067	130.768	132.81	125.998	156.906	132.959	177.511	130.113
ENSMUSG00000025722	Wdr73	71968	306.371	-0.0273065	0.148319	0.801546	0.901191	8.45433	9.07061	4.85546	11.4845	11.6783	11.6069	9.08517	8.10179	6.88893	9.79517	8.25123	6.01448	10.8706	9.65412	5.63055	8.52703	9.76704	11.0915	6.85674
ENSMUSG00000016458	Wt1	22431	35546.5	-0.00542294	0.0970966	0.948623	0.976275	549.673	536.376	257.248	695.858	805.679	697.727	548.417	679.365	498.272	605.957	478.103	742.569	816.3	546.469	687.193	632.351	705.945	637.199	561.49
ENSMUSG00000036459	Wtip	101543	2413.33	-0.212915	0.117255	0.0339276	0.140342	101.169	105.095	54.6418	122.895	104.413	112.978	117.291	109.97	102.51	114.596	91.7329	102.533	98.8748	93.4143	98.4121	94.1482	105.011	110.703	98.651
ENSMUSG00000026872	Zeb2	24136	2793.59	0.212399	0.109456	0.0265469	0.120382	12.1087	12.9992	5.46795	14.8784	16.9773	15.8979	11.1377	14.219	11.841	14.6547	12.3803	16.6905	14.1309	15.0422	14.5351	18.985	15.1395	18.4652	15.1637
ENSMUSG00000022361	Zhx1	22770	2679.19	-0.0293658	0.124871	0.773642	0.883333	46.3711	46.2612	21.0759	50.8255	52.3556	52.6146	54.6392	39.3081	36.1818	51.6155	40.1737	50.3631	48.5135	45.2108	43.4405	50.4207	46.0122	55.3574	43.0947
ENSMUSG00000071757	Zhx2	387609	1686.22	0.281252	0.124832	0.00838284	0.0558558	30.7227	38.9835	14.0145	44.055	46.3918	53.5939	34.1072	38.6459	27.1666	36.6551	29.8242	59.7371	44.4473	36.6433	44.3762	47.2056	50.907	47.8812	41.9583
ENSMUSG00000035877	Zhx3	320799	693.482	0.0869992	0.153273	0.440608	0.658529	4.33167	5.71624	1.80996	7.30139	7.65864	5.25586	3.20892	6.20815	4.47282	6.34492	5.73268	4.02179	5.38114	4.17719	4.46469	6.81625	5.42424	6.85338	5.43588
ENSMUSG00000043207	Zmpste24	230709	2381.52	0.0281885	0.10297	0.756319	0.874283	33.0687	37.7906	13.6777	37.8414	42.3507	43.5666	32.5598	38.6584	28.017	34.1516	24.5434	33.2043	39.1412	34.679	30.5817	43.5049	35.8507	39.2189	31.7211
