# Supplementary material for: Sex-specific molecular signature of mouse podocytes in homeostasis and in response to pharmacological challenge with rapamycin
Source: Biol Sex Differ. 2024 Sep 15;15:72. doi: 10.1186/s13293-024-00647-7 (PMC11404044; doi:10.1186/s13293-024-00647-7)
Supplement: Supplementary file 16 — Additional file 16: Table S8. Top hits of GSEA pathway analysis of rapamycin effect in male and female podocytes. Selective GSEA pathway related to inflammation and immune response of rapamycin effect in male and female podocytes. [file 13293_2024_647_MOESM16_ESM.xlsx]

## Sheet: GSEA_top hits
GSEA top selective hits of signifcantly regulated pathways in male rapamycin						GSEA top selcetive hits of signifcantly regulated pathways in female rapamycin
GS	size	NormalizedES	Nom p value	FDR		GS	size	NormalizedES	Nom p value	FDR
Hallmark mTORC1 signaling	188	-1.11	0.227	0.357		Hallmark Oxidative Phosphorylation	194	-2.1	0	0
BP L Amino Acid Transport	69	-1.71	0	0.504		KEGG Protein Export	23	-1.75	0.003	0.026
Hallmark Wnt Beta Catenin Signaling	40	-1.57	0.011	0.015		KEGG Ribosome	59	-1.96	0	0.003
Hallmark Interferon Alpha Response	88	-1.68	0.001	0.006		Wiki pathway Tca Cycle Aka Krebs Or Citric Acid Cycle	18	-1.47	0.036	0.476
KEGG Notch Signaling Pathway	45	-1.48	0.017	0.458		KEGG Proteasome	43	-1.7	0.002	0.027
Hallmark Interferon Gamma Response	185	-1.7	0	0.007		KEGG Oxidative Phosphorylation	124	-1.93	0	0.002
Hallmark Epithelial Mesenchymal Transition	195	-1.64	0	0.007		Autophagy	43	-1.7	0.002	0.027
BP Amino Acid Transmembrane Transport	87	-1.55	0.001	0.412		KEGG Citrate Cycle Tca Cycle	30	-1.53	0.024	0.136
KEGG Apoptosis	81	-1.41	0.015	0.385		KEGG Peroxisome	77	-1.74	0	0.02
KEGG Toll Like Receptor Signaling Pathway	95	-1.43	0.019	0.415		Hallmark Adipogenesis	194	-1.58	0	0.024
Hallmark Tnfa Signaling Via Nfkb	192	-1.51	0	0.028		Hallmark Fatty Acid Metabolism	155	-1.52	0.001	0.038
Hallmark Inflammatory Response	193	-1.49	0	0.031		Hallmark Peroxisome	102	-1.41	0.012	0.059
KEGG Erbb Signaling Pathway	83	-1.38	0.033	0.463		Hallmark Xenobiotic Metabolism	191	-1.49	0	0.04
Hallmark Il6 Jak Stat3 Signaling	82	-1.37	0.032	0.081		BP Cellular Modified Amino Acid Metabolic Process	169	-1.48	0.001	0.483
Wiki pathway Pathways In Clear Cell Renal Cell Carcinoma	84	-1.36	0.035	0.335		Hallmark Coagulation	132	-1.36	0.025	0.095
BP Amino Acid Transport	151	-1.42	0.004	0.486		Hallmark P53 Pathway	188	-1.37	0.015	0.094
Hallmark Complement	185	-1.35	0.012	0.093		BP Cellular Amino Acid Metabolic Process	307	-1.43	0	0.543
Wiki pathway Regulation Of Tolllike Receptor Signaling Pathway	135	-1.35	0.022	0.334		Hallmark Epithelial Mesenchymal Transition	195	-1.29	0.039	0.112
Hallmark Apical Junction	197	-1.34	0.007	0.091		KEGG Regulation Of Actin Cytoskeleton	208	1.24	0.054	0.97
Wiki pathway Insulin Signaling	158	-1.32	0.022	0.368		KEGG Cytokine Cytokine Receptor Interaction	233	1.32	0.004	1
Hallmark Il2 Stat5 Signaling	192	-1.31	0.028	0.11		KEGG Jak Stat Signaling Pathway	141	1.25	0.048	1
Hallmark Kras Signaling Up	195	-1.29	0.029	0.108		Wiki pathway Regulation Of Actin Cytoskeleton	147	1.31	0.029	0.83
Hallmark Apoptosis	155	-1.3	0.03	0.114		Wiki pathway Apoptosis	78	1.36	0.023	0.692
Wiki pathway Vitamin D Receptor Pathway	157	-1.29	0.031	0.376		Protein Folding	203	-1.6	0	0.34
BP Cellular Modified Amino Acid Metabolic Process	169	-1.3	0.022	0.536		Wiki pathway Ferroptosis	38	-1.46	0.044	0.456
KEGG Cytokine Cytokine Receptor Interaction	233	-1.26	0.042	0.494		Hallmark mTORC1 signaling	188	-1.34	0.022	0.097
BP Alpha Amino Acid Metabolic Process	189	-1.27	0.034	0.567
KEGG Mapk Signaling Pathway	259	-1.24	0.047	0.513
Wiki pathway Tca Cycle Aka Krebs Or Citric Acid Cycle	18	1.35	0.093	0.275
Hallmark Oxidative Phosphorylation	194	2.32	0	0
KEGG Protein Export	23	1.7	0	0.023
KEGG Oxidative Phosphorylation	124	2.82	0	0
KEGG Ribosome	59	3.21	0	0
Protein Folding	203	1.2	0	0.57
Proteasome	28	1.73	0.005	0.179
KEGG Proteasome	43	1.3	0.07	0.252

## Sheet: inflammatory_immune_related GOs
Selective GSEA related inflammation/immune response regulated in male rapamycin						Selective GSEA related inflammation/immune response regulated in female rapamycin
GS	size	NormalizedES	Nom p value	FDR		GS	size	NormalizedES	Nom p value	FDR
KEGG Cytokine cytokine receptor interaction	233	-1.26	0.042	0.494		KEGG Cytokine cytokine receptor interaction	233	1.32	0.004	1
KEGG Chemokine signaling pathway	165	-1.13	0.215	0.613		KEGG Chemokine signaling pathway	165	1.01	0.367	0.813
KEGG Toll like receptor signaling pathway	95	-1.43	0.019	0.415		KEGG Toll like receptor signaling pathway	95	-0.91	0.671	0.885
Hallmark Interferon gamma response	185	-1.7	0	0.007		Hallmark Interferon gamma response	185	0.99	0.498	0.717
Hallmark TNFa signaling via nfkb	192	-1.51	0	0.028		Hallmark TNFa signaling via nfkb	192	1.01	0.393	0.77
Hallmark Inflammatory response	193	-1.49	0	0.031		Hallmark Inflammatory response	193	1.05	0.278	0.803
Hallmark interferon alpha response	88	-1.68	0.001	0.006		Hallmark interferon alpha response	88	-1.31	0.052	0.097
Hallmark Complement	185	-1.35	0.012	0.093		Hallmark Complement	185	-0.9	0.739	0.757
Hallmark Il2 Stat5 signaling	192	-1.31	0.028	0.11		Hallmark Il2 Stat5 signaling	192	0.91	0.792	0.836
Wp TGFbeta signaling pathway	129	-1.41	0.009	0.31		Wp TGFbeta signaling pathway	52	-0.6	1	0.999
Wp Tolllike receptor signaling pathway	96	-1.4	0.02	0.296		Wp Tolllike receptor signaling pathway	96	-0.92	0.623	1
Wp Il17 signaling pathway	32	-1.46	0.026	0.292		Wp Il17 signaling pathway	32	0.92	0.596	1
Wp Cytokines and inflammatory response	24	1.04	0.363	0.687		Wp Cytokines and inflammatory response	24	-0.89	0.627	1
Wp Type II interferon signaling ifng	32	-1.16	0.248	0.503		Wp Type II interferon signaling ifng	32	1.44	0.04	0.763
GO Adaptive immune response	444	-1.32	0.002	0.531		GO Adaptive immune response	444	1.21	0.012	0.82
GO T cell activation involved in immune response	98	-1.47	0.008	0.42		GO T cell activation involved in immune response	98	1.42	0.007	0.671
GO Interleukin 1 production	99	-1.53	0.003	0.409		GO Interleukin 1 production	99	1	0.425	0.922
GO Interferon gamma mediated signaling pathway	70	-1.47	0.016	0.418		GO Interferon gamma mediated signaling pathway	70	1.05	0.342	0.889
GO Cytokine production involved in inflammatory response	60	-1.46	0.016	0.431		GO Cytokine production involved in inflammatory response	60	0.91	0.671	0.977
GO Type I interferon production	117	-1.37	0.018	0.493		GO Type I interferon production	117	0.75	0.99	1
GO Interleukin 6 production	148	-1.37	0.02	0.496		GO Interleukin 6 production	148	-1.05	0.349	0.956
GO Cytokine production involved in immune response	94	-1.55	0	0.416		GO Cytokine production involved in immune response	94	-0.32	0.281	0.937
GO Regulation of inflammatory response	377	-1.4	0	0.487		GO Regulation of inflammatory response	377	-0.23	0.695	1
