# Supplementary material for: Sex-specific molecular signature of mouse podocytes in homeostasis and in response to pharmacological challenge with rapamycin
Source: Biol Sex Differ. 2024 Sep 15;15:72. doi: 10.1186/s13293-024-00647-7 (PMC11404044; doi:10.1186/s13293-024-00647-7)
Supplement: Supplementary file 17 — Additional file 17: Table S9. Ingenuity pathway analysis of rapamycin effect in male and female podocytes. [file 13293_2024_647_MOESM17_ESM.xlsx]

## Sheet: Canonical pathway in rapamycin 
© 2000-2022 QIAGEN. All rights reserved.	cut point of -log value 1.3	z-score <-2 or >2
Ingenuity Canonical Pathways ( male rapamycin vs vehicle	-log10(p-value)	z-score	Ratio		Ingenuity Canonical Pathways ( female rapamycin vs vehicle	-log10(p-value)	z-score	Ratio
Oxidative Phosphorylation	23.5	8.232	0.757		ERK5 signaling	9.7	3.8	0.657534
EIF2 Signaling	44	4.523	0.74		superpathway of inositol phosphate compunds	14.3	3.61	0.534188
Neutrophil Extracellular Trap Signaling Pathway	3.85	4.446	0.37		CNTF signaling	9	3.39	0.684211
Ephrin B Signaling	4.68	3.053	0.528		3-phosphoinostide biosynthsis	13.8	3.3	0.546341
Immunogenic Cell Death Signaling Pathway	2.28	2.92	0.422		RAC signaling	12.1	3.3	0.583942
TCA Cycle II (Eukaryotic)	5.83	2.828	0.783		ERK/MAPK Signaling	11.5	3.232	0.516279
Ephrin Receptor Signaling	8.39	2.525	0.485		Aldosterone Signaling in Epithelial Cells	10.344	3.22	0.52907
VDR/RXR Activation	4.1	2.449	0.5		Granzyme A Signaling	9.43	3.17	0.64
Assembly of RNA Polymerase II Complex	7.86	2.401	0.68		Sirtuin Signaling Pathway	37.134	3.094	0.651877
Regulation of Actin-based Motility by Rho	3.77	2.359	0.452		Paxillin Signaling	6.9	2.99	0.53271
PI3K/AKT Signaling	15.9	2.085	0.57		STAT3 pathway	3.98	2.99	0.444444
IL-10 Signaling	3.21	2	0.416		D-myo-inositol (1,4,5,6)-Tetrakisphosphate Biosynthesis	11.3	2.81	0.536313
Unfolded protein response	20.9	1.897	0.778		D-myo-inositol (3,4,5,6)-tetrakisphosphate Biosynthesis	11.32	2.81	0.536313
SNARE Signaling Pathway	1.68	1.82	0.375		HGF Signaling	10.588	2.8	0.568182
tRNA Charging	5.22	1.8	0.641		Signaling by Rho Family GTPases	8.24	2.8	0.456929
RAN Signaling	3.32	1.732	0.706		3-phosphoinostide degrdation	12.75	2.77	0.533333
Leucine Degradation I	1.67	1.633	0.667		menalnocyte development and pigmentaion siganling	7	2.77	0.55102
RHOA Signaling	8.3	1.5	0.54		PDGF Signaling	13	2.734	0.678161
Integrin Signaling	19.5	1.323	0.594		D-myo-inositol-5-phosphate metabolism	11.11	2.71	0.523077
Granzyme A Signaling	9.43	-5.485	0.64		Thrombopoietin Signaling	10.85	2.71	0.637681
Role of PKR in Interferon Induction and Antiviral Response	7.48	-4.25	0.515		FGF siganling	5.7	2.7	0.534884
Aryl Hydrocarbon Receptor Signaling	2.56	-3.355	0.396		FLT3 siganling in hematopoitic progenitor cells	10.588	2.66	0.14
eNOS Signaling	1.58	-2.887	0.365		NGF Signaling	17.55	2.656	0.675
Death Receptor Signaling	8.66	-2.828	0.583		mTOR Signaling	30.37	2.569	0.0186916
CD40 Signaling	7.33	-2.722	0.612		Ephrin Receptor Signaling	8.4	2.5	0.485149
CLEAR Signaling Pathway	38.3	-2.72	0.663		IL-15 Production	3.48	2.45	0.439024
Xenobiotic Metabolism General Signaling Pathway	4.96	-2.605	0.462		GNRH Signaling	6	2.36	0.404145
PEDF Signaling	10	-2.598	0.631		Xenobiotic Metabolism General Signaling Pathway	4.96	2.357	0.461538
IL-23 Signaling Pathway	3.08	-2.558	0.522		RAN siganling	3.3	2.3	0.706
Prolactin Signaling	9.46	-2.496	0.6		Regulation of eIF4 and p70S6K Signaling	29.6	2.263	0.701657
Growth Hormone Signaling	4.87	-2.466	0.535		14-3-3-mediated Signaling	14	2.216	0.622047
Aldosterone Signaling in Epithelial Cells	10.3	-2.287	0.529		prolactin siganling	9.45	2.21	0.6
B Cell Activating Factor Signaling	4.74	-2.236	0.605		CXCR4 Signaling	9,7	2.13	0.52381
Type II Diabetes Mellitus Signaling	5.73	-2.219	0.471		Growth Hormone Signaling	4.83	2.13	0.535211
PDGF Signaling	13.1	-2.213	0.678		GADD45 signaling	4.15	2.12	0.533333
Ribonucleotide Reductase Signaling Pathway	13.1	-2.178	0.565		Macropinocytosis signaling	5.3	2.12	0.539474
Production of Nitric Oxide and Reactive Oxygen Species in Macrophages	9.67	-2.108	0.508		Actin Cytoskeleton Signaling	7.44	2.11	0.045082
ERBB4 Signaling	9.59	-2.082	0.662		ERBB4 Signaling	9.59	2.1	0.661765
VEGF Family Ligand-Receptor Interactions	4.37	-2.03	0.5		GDNF family ligand-receptor interaction	6.3	2.08	0.565789
Erythropoietin Signaling Pathway	3.46	-2.018	0.412		PAK Signaling	5.6	2.06	0.495726
IL-15 Production	3.49	-1.941	0.439		ID1 Signaling Pathway	7.8	2.04	0.477612
Sirtuin Signaling Pathway	37.1	-1.923	0.652		Erythropoietin Signaling Pathway	3.45	2.01	0.412429
Renin-Angiotensin Signaling	9.9	-1.921	0.57		IL8	8	2.01	0.47619
Activation of IRF by Cytosolic Pattern Recognition Receptors	4.61	-1.915	0.538		natural killer cell siganling	3.39	2.01	0.40404
Regulation Of The Epithelial Mesenchymal Transition By Growth Factors Pathway	7.59	-1.897	0.479		Ephrin B Signaling	4.68	1.978	0.527778
IL-6 Signaling	8.74	-1.833	0.543		AMPK Signaling	15	1.94	0.53719
14-3-3-mediated Signaling	14.1	-1.723	0.622		Renin-Angiotensin Signaling	9.89	1.91	0.570248
Neurotrophin/TRK Signaling	10.5	-1.605	0.654		Neurotrophin/TRK Signaling	10.489	1.9	0.653846
RHOGDI Signaling	3.06	-1.565	0.391		Neuregulin Signaling	8.7	1.9	0.555556
NRF2-mediated Oxidative Stress Response	15.2	-1.414	0.54		Regulation Of The Epithelial Mesenchymal Transition By Growth Factors Pathway	7.6	1.9	0.479167
ERBB Signaling	9.97	-1.336	0.613		Assembly of RNA Polymerase III Complex	2.89	1.89	0.714286
TGF-β Signaling	9.21	-1.313	0.594		Integrin Signaling	19.5	1.89	0.59434
					renal cell carcinoma	12.98	1.89	0.696203
					ERBB Signaling	9975	1.81	0.806452
					superpathway D-myo-inositol (1,4,5) triphosphate metabolism	3.77	1.8	0.681818
					Triacylglycerol biosynthesis	1.8	-1.96	0.436364
					Immunogenic Cell Death Signaling Pathway	2.28	-1.98	0.422222
					Branched-chain α-keto acid Dehydrogenase Complex	2.14	-2	1
					MYC Mediated Apoptosis Signaling	3.7	-2.117	0.54
					Pentose Phosphate Pathway	2.45	-2.12	0.727273
					PPARα/RXRα Activation	14.38	-2.25	0.558974
					Inhibition of ARE-Mediated mRNA Degradation Pathway	20.416	-2.255	0.648148
					PTEN Signaling	16	-2.3	0.615894
					Neutrophil Extracellular Trap Signaling Pathway	3.5	-2.35	0.37046
					TCA Cycle II (Eukaryotic)	5.8	-2.357	0.782609
					tRNA Charging	5.2	-2.6	0.641026
					CLEAR Signaling Pathway	38.32	-2.7	0.663158
					RHOGDI Signaling	3.05	-2.77	0.387387
					valine degrdatio I	4.97	-2.8	0.761905
					VDR/RXR Activation	4.1	-3.266	0.5
					Oxidative Phosphorylation	23.45	-5.378	0.756757

## Sheet: Upstream regulator_males 
Upstream Regulator	Molecule Type	Activation z-score
Il5	cytokine	2.128
Edn1	cytokine	-2.653
Tnf	cytokine	-2.656
Ddx21	enzyme	2
Ddx3X	enzyme	2.775
Ddx5	enzyme	5.507
Yars2	enzyme	3.317
Lamp2	enzyme	2.357
Rnaseh1	enzyme	2
Ldhb	enzyme	2.219
Gnas	enzyme	2.204
Acly	enzyme	2.558
Hras	enzyme	2.083
Polr3G	enzyme	2.121
Nsun3	enzyme	2.236
Ngly1	enzyme	2.061
Rnf187	enzyme	2.782
Fbxo32	enzyme	2.072
Kat2A	enzyme	2.046
Mpst	enzyme	2.63
Cpt1B	enzyme	-4.798
Gpx4	enzyme	-2.621
Nox4	enzyme	-2.542
Rgs2	enzyme	-3.051
Sat1	enzyme	-2.067
Surf1	enzyme	-3
Traf7	enzyme	-2.137
Ywhaz	enzyme	-2.591
Hgf	growth factor	-2.346
Mcu	ion channel	2.236
Ryr1	ion channel	2.051
Cnga3	ion channel	-2.028
Insr	kinase	3.44
Cab39L	kinase	5.472
Cdk19	kinase	2.925
Ern1	kinase	2.744
Stk11	kinase	3.049
Trib1	kinase	3.713
Epha2	kinase	-2.604
Map3K12	kinase	-2.346
Nek2	kinase	-2.425
2500002B13Rik	other	2.384
Perm1	other	3.068
Insig2	other	3.087
Safb	other	2.148
Hsp90B1	other	2.268
Mrpl12	other	2.425
Them6	other	2.422
Cul4B	other	-2.399
Flcn	other	-2.488
Hax1	other	-4.017
Ifrd1	other	-2.242
Igfbp5	other	-2.43
Myo6	other	-2.887
Nup107	other	-2.412
Nup133	other	-2
Rictor	other	-11.406
Rtn4	other	-2.057
Scap	other	-2.507
Tsc1	other	-2.314
Clpp	peptidase	-3.81
Lonp1	peptidase	-2.106
Uchl1	peptidase	-2.134
Usp19	peptidase	-2.198
Usp29	peptidase	-2.224
Ptp4A3	phosphatase	2.027
Sgpp2	phosphatase	-3.173
Myc	transcription regulator	4.455
Ppargc1A	transcription regulator	2.615
Nrf1	transcription regulator	2.093
Atf6	transcription regulator	2.477
Thoc1	transcription regulator	2
Ell2	transcription regulator	3
Lmx1B	transcription regulator	2.271
Tead1	transcription regulator	7.042
Bcor	transcription regulator	2.068
Nfe2L1	transcription regulator	2.573
Esrra	transcription regulator	2.719
Klf15	transcription regulator	2.044
Mlxipl	transcription regulator	7.107
Mycn	transcription regulator	4.969
Rb1	transcription regulator	5.3
Xbp1	transcription regulator	3.01
Hsf2	transcription regulator	3.328
Phf6	transcription regulator	2.385
Nfe2L2	transcription regulator	3.67
Tcf4	transcription regulator	2.6
Mycl	transcription regulator	2.456
Pfdn5	transcription regulator	2.173
Ppargc1B	transcription regulator	2.626
Lmx1A	transcription regulator	2.138
Bach1	transcription regulator	-2.879
Clpb	transcription regulator	-3.657
Crem	transcription regulator	-2.118
Ctnnb1	transcription regulator	-3.094
Kdm5A	transcription regulator	-5.988
Nfkbia	transcription regulator	-2.988
Phf12	transcription regulator	-2.711
Sqstm1	transcription regulator	-2.015
Tcf20	transcription regulator	-2.268
Eif4E	translation regulator	2.52
Eif6	translation regulator	-6.096
Fmr1	translation regulator	-4.377
Larp1	translation regulator	-8.187
Rpl22	translation regulator	-2.36
Cd40	transmembrane receptor	2.533
Siglec8	transmembrane receptor	3.657
Cd247	transmembrane receptor	2.6
Pla2R1	transmembrane receptor	2.611
Ucp1	transporter	2.258
Hba1/Hba2	transporter	4.768
Pgrmc2	transporter	2.236
Atp2A1	transporter	2
Ctns	transporter	-2.236
Flvcr1	transporter	-2
Slc2A3	transporter	-2.141

## Sheet: Upstream regulator females
upstream Regulator	Molecule Type	Activation Z-score
Ddx5	enzyme	-3.272
Traf7	enzyme	-2.795
Ddx3X	enzyme	-2.711
Twnk	enzyme	-2.514
Fcor	enzyme	-2.408
Nsun3	enzyme	-2.236
Yars2	enzyme	-2.111
Top1Mt	enzyme	-2
Sod1	enzyme	2.058
Cpt1B	enzyme	2.9
Ywhaz	enzyme	3.627
Cab39L	Kinase	-4.092
Prkaa2	Kinase	-3.265
Insr	kinase	-2.749
Stk11	kinase	-2.65
Ipmk	Kinase	-2.425
Ern1	Kinase	-2.415
Ret	Kinase	-2.36
Egfr	Kinase	-2.323
Mastl	Kinase	2.44
Pdk1	Kinase	3.305
Esr1	ligand -dependent nuclear receptor	4.301
Mlxipl	transcription regulator	-5.674
Ppargc1A	transcription regulator	-3.575
Nfe2L2	transcription regulator	-3.573
Srebf1	transcription regulator	-3.531
Xbp1	transcription regulator	-3.161
Runx3	transcription regulator	-3.133
Satb1	transcription regulator	-2.916
Tead1	transcription regulator	-2.823
Ppargc1B	transcription regulator	-2.679
Hsf2	transcription regulator	-2.635
Klfs	transcription regulator	-2.622
Rb1	transcription regulator	-2.224
Tcf4	transcription regulator	-2.172
Smyd1	transcription regulator	-2.138
Nfe2L1	transcription regulator	-2.132
Asxl1	transcription regulator	2.138
Hoxa9	transcription regulator	2.147
Elk3	transcription regulator	2.207
Foxo4	transcription regulator	2.225
Crem	transcription regulator	2.242
Tcf7L2	transcription regulator	2.244
Mxd1	transcription regulator	2.442
Clpb	transcription regulator	2.502
Kdmsa	transcription regulator	3.311
Arid3A	transcription regulator	3.904
Eif4E	translation regulator	-2.839
Eif3M	translation regulator	-2
Fmr1	translation regulator	3.836
Larp1	translation regulator	4.339
Siglec8	transmembrane receptor	-3.657
Cd40	transmembrane receptor	-3.651
Igf1R	transmembrane receptor	-2.469
Cd200R1	transmembrane receptor	2.264

## Sheet: sexual dimorphic uptreamReg
upstream Regulator	Activation Z-score	upstream Regulator	Activation Z-score
male		female
Cab39L	5.472	Cab39L	-4.092
Cd40	2.533	Cd40	-3.651
Clpb	-3.657	Clpb	2.502
Ddx3X	2.775	Ddx3X	-2.711
Ddx5	5.507	Ddx5	-3.272
Eif4E	2.52	Eif4E	-2.839
Ern1	2.744	Ern1	-2.415
Fmr1	-4.377	Fmr1	3.836
Insr	3.44	Insr	-2.749
Kdm5A	-5.988	Kdm5A	3.311
Larp1	-8.187	Larp1	4.339
Mlxipl	7.107	Mlxipl	-5.674
Nfe2L1	2.573	Nfe2L1	-3.573
Nfe2L2	3.67	Nfe2L2	-2.236
Ppargc1A	2.615	Ppargc1A	-3.575
Ppargc1B	2.626	Ppargc1B	-2.679
Rb1	5.3	Rb1	-2.224
Siglec8	3.657	Siglec8	-3.657
Stk11	3.049	Stk11	-2.65
Tcf4	2.6	Tcf4	-2.172
Tead1	7.042	Tead1	-2.823
Xbp1	3.01	Xbp1	-3.161
Yars2	3.317	Yars2	-2.111
Ywhaz	-2.591	Ywhaz	3.627
