# Supplementary material for: Sex-specific molecular signature of mouse podocytes in homeostasis and in response to pharmacological challenge with rapamycin
Source: Biol Sex Differ. 2024 Sep 15;15:72. doi: 10.1186/s13293-024-00647-7 (PMC11404044; doi:10.1186/s13293-024-00647-7)
Supplement: Supplementary file 18 — Additional file 18: Table S10. Immune-related genes with intrinsic sexual dimorphism and regulation by rapamycin. Gene list for sublists preparation derived from Bruno et al., New insights into the immune functions of podocytes: the role of complement. Molecular and Cellular Pediatrics (2023) 10:3, https://doi.org/10.1186/s40348-023-00157-3. Sheet: “intrinsic sexual dimorphism”—DE genes related to immunity in male and female podocytes from vehicle treated mice. Sheet: “rapa effect in each sex” –DE genes related to immunity for rapamycin effect in each sex separately. [file 13293_2024_647_MOESM18_ESM.xlsx]

## Sheet: intrinsic sexual dimorphism
SYMBOL	ENSEMBL	baseMean	log2FC (male/female)	lfcSE	pvalue	padj	ENTREZID
Bmp7	ENSMUSG00000008999	10252.1	0.0419708	0.151535	0.658319	0.816225	12162
Cd55	ENSMUSG00000026399	9402.34	-0.0859984	0.11021	0.396941	0.623242	13136
Sod2	ENSMUSG00000006818	1914.13	-0.0693416	0.105604	0.451829	0.667721	20656
Tfam	ENSMUSG00000003923	699.234	-0.119774	0.154418	0.294517	0.528366	21780
C3	ENSMUSG00000024164	577.288	2.03798	1.65865	0.00279149	0.027496	12266
Tlr3	ENSMUSG00000031639	192.897	0.135408	0.223886	0.223825	0.44727	142980
Ltbp1	ENSMUSG00000001870	111.397	-0.0137719	0.195408	0.874739	0.940086	268977
Cfh	ENSMUSG00000026365	69.7932	0.0678901	0.233334	0.0290969	0.127917	12628
Cd46	ENSMUSG00000016493	51.6151	0.21432	0.327804	0.0581643	0.194431	17221
Tlr2	ENSMUSG00000027995	33.15	0.0874547	0.244168	0.00866482	0.0569421	24088
Tlr6	ENSMUSG00000051498	17.1222	-0.0219554	0.215397	0.634972		21899
C2	ENSMUSG00000024371	12.5295	-0.0591059	0.223301	0.278631		12263
Cxcr4	ENSMUSG00000045382	9.11383	0.0389023	0.220903	0.306987		12767
Il1b	ENSMUSG00000027398	8.82809	-0.00495803	0.217132	0.861997		16176
Ccr9	ENSMUSG00000029530	6.67058	-0.0113057	0.217808	0.672646		12769
Cfi	ENSMUSG00000058952	3.56514	-0.0165519	0.218947	0.451163		12630
Tlr5	ENSMUSG00000079164	2.41127	0.0175164	0.219452	0.338289		53791
Cd80	ENSMUSG00000075122	2.04477	-0.0029914	0.218483	0.851511		12519
Cr2	ENSMUSG00000026616	1.93393	-0.0126823	0.219561	0.191871		12902
Il1a	ENSMUSG00000027399	1.40254	-0.0124664	0.219529	0.242142		16175
Cxcr3	ENSMUSG00000050232	1.38505	0.0124445	0.219513	0.254257		12766
Ccr10	ENSMUSG00000044052	0.974785	-0.000449288	0.218593	0.975		12777
C6	ENSMUSG00000022181	0.957526	0.0120252	0.219457	0.326449		12274
Ccr4	ENSMUSG00000047898	0.601089	-0.0115112	0.219399	0.41983		12773
Tlr1	ENSMUSG00000044827	0.36955	-0.0041142	0.218751	0.808613		21897
Differential expression of genes related to immunity in male and female podocytes from vehicle treated mice (gene list derived from Bruno et al. , New insights into the immune functions of podocytes: the role of complement. Molecular and Cellular Pediatrics (2023) 10:3, DOI: 10.1186/s40348-023-00157-3)

## Sheet: rapa effect in each sex
SYMBOL	PrimaryID	baseMean	log2FC (veh/rapa in male)	pvalue (male)	log2FC (veh/rapa in female)	pvalue (female)	pvalue combined	ENTREZID
Bmp7	ENSMUSG00000008999	10049	0.15244	0.935127	-0.082404	0.996959	0.0304518	12162
Cd55	ENSMUSG00000026399	8613.99	-0.0464179	0.952769	-0.22865	0.996959	0.0223351	13136
Sod2	ENSMUSG00000006818	1891.9	0.0352941	0.958149	0.0537514	0.996959	0.0198894	20656
Tfam	ENSMUSG00000003923	697.901	0.0472165	0.964848	0.0796441	0.996959	0.0168638	21780
C3	ENSMUSG00000024164	303.622	-2.72312	0.0637325	-0.425087	0.996959	1.19696	12266
Tlr3	ENSMUSG00000031639	148.859	-1.05487	0.170561	-0.230207	0.996959	0.769442	142980
Ltbp1	ENSMUSG00000001870	86.8674	-0.276872	0.915142	-0.916785	0.996959	0.0398342	268977
Cd46	ENSMUSG00000016493	46.4652	-0.640484	0.780481	0.390953	0.996959	0.10896	17221
Cfh	ENSMUSG00000026365	41.6374	-2.29696	0.336301	0.305578	0.996959	0.474595	12628
Tlr2	ENSMUSG00000027995	18.6185	-2.44882	0.566452	0.0989576	0.996959	0.24816	24088
Tlr6	ENSMUSG00000051498	14.0538	0.189069	0.979785	-1.05365	0.996959	0.0101919	21899
Cfi	ENSMUSG00000058952	10.4717	3.70468	0.408301	0.768798	0.996959	0.390343	12630
C2	ENSMUSG00000024371	10.3652	0.321838	0.961404	-0.987122	0.996959	0.0184168	12263
Cxcr4	ENSMUSG00000045382	9.60985	0.170829	0.985301	0.411523	0.996959	0.00775389	12767
Il1b	ENSMUSG00000027398	5.59616	-1.40197	0.896538	-1.26394	0.996959	0.0487538	16176
Ccr9	ENSMUSG00000029530	4.83791	0.107092		-1.74657	0.996959		12769
Cd80	ENSMUSG00000075122	4.28521	2.7004		-0.105795	0.996959		12519
Il1a	ENSMUSG00000027399	1.50067	4.18519		-2.89074	0.996959		16175
Tlr5	ENSMUSG00000079164	1.19897	-2.5547		-1.59229	0.996959		53791
Cr2	ENSMUSG00000026616	1.19565	0.0762693		-1.5371	0.996959		12902
Ccr10	ENSMUSG00000044052	0.813361	0.772096		-2.37332	0.996959		12777
Cxcr5	ENSMUSG00000047880	0.651413	0.0762693		3.5203	0.996959		12145
Tlr1	ENSMUSG00000044827	0.574366	-0.645056		1.3935	0.996959		21897
Cxcr3	ENSMUSG00000050232	0.56592	-3.88235		0.0719256	0.996959		12766
C6	ENSMUSG00000022181	0.443004	-2.77654		0.0719256	0.996959		12274
Ccr4	ENSMUSG00000047898	0.245847	0.0762693		-2.63387	0.996959		12773
