# Supplementary material for: Sex-specific molecular signature of mouse podocytes in homeostasis and in response to pharmacological challenge with rapamycin
Source: Biol Sex Differ. 2024 Sep 15;15:72. doi: 10.1186/s13293-024-00647-7 (PMC11404044; doi:10.1186/s13293-024-00647-7)
Supplement: Supplementary file 19 — Additional file 19: Table S11. Podocyte-specific proteomics data. [file 13293_2024_647_MOESM19_ESM.xlsx]

## Sheet: Sheet1
Gene names	Protein names	LFQ intensity 1			LFQ intensity 3			LFQ intensity 5			LFQ intensity 2			LFQ intensity 4			LFQ intensity 6			Peptides	Razor + unique peptides	Unique peptides	Sequence coverage [%]	Unique + razor sequence coverage [%]	Unique sequence coverage [%]	Mol. weight [kDa]	Q-value	Score	Intensity	MS/MS Count	-Log Student's T-test p-value m_f	Student's T-test Difference m_f	Student's T-test Test statistic m_f	Protein IDs	Majority protein IDs	Protein names	Gene names
		m			m			m			f			f			f
Aacs	Acetoacetyl-CoA synthetase	24.7408	False	0	26.9115	False	0	22.583	True	0	23.947	False	0	23.7626	False	0	23.4137	True	0	3	3	3	14.3	14.3	14.3	75.199	0	55.034	81251000	9	0.340679	1.0373	0.823727	Q9D2R0	Q9D2R0	Acetoacetyl-CoA synthetase	Aacs
Aak1	AP2-associated protein kinase 1	27.1966	False	0	24.5532	True	0	23.5923	True	0	22.6068	True	0	26.8697	False	0	27.3013	False	0	3	3	3	3.9	3.9	3.9	103.35	0	10.793	611550000	5	0.0924974	-0.478594	-0.259345	Q3UHJ0	Q3UHJ0	AP2-associated protein kinase 1	Aak1
Aars	Alanine--tRNA ligase, cytoplasmic	28.2159	False	0	28.5869	False	0	28.8858	False	0	28.2325	False	0	28.7383	False	0	28.5755	False	0	19	19	19	26	26	26	106.91	0	106.73	1664400000	50	0.0677016	0.0474192	0.193966	Q8BGQ7	Q8BGQ7	Alanine--tRNA ligase, cytoplasmic	Aars
Abat	4-aminobutyrate aminotransferase, mitochondrial	27.496	False	0	24.8717	False	0	27.7556	False	0	27.9792	False	0	27.654	False	0	27.971	False	0	10	10	10	27.6	27.6	27.6	56.451	0	62.817	1055700000	37	0.554368	-1.16031	-1.25128	P61922;Q3TUE8;F7C9G3;F6RN86	P61922	4-aminobutyrate aminotransferase, mitochondrial	Abat
Abca2	ATP-binding cassette sub-family A member 2	25.2914	False	0	27.3382	False	0	26.1029	False	0	25.7923	False	0	26.0252	False	0	25.7182	False	0	7	7	7	3.7	3.7	3.7	270.52	0	25.219	320500000	17	0.264486	0.398947	0.662467	A2AJ26;P41234	A2AJ26;P41234	ATP-binding cassette sub-family A member 2	Abca2
Abca5	ATP-binding cassette sub-family A member 5	23.1369	True	0	25.5649	False	0	24.4235	False	0	24.6445	False	0	24.8372	False	0	24.5267	False	0	3	3	3	2.9	2.9	2.9	134.61	0	5.6687	99142000	5	0.155784	-0.29436	-0.416267	A2AEP5;Q8K448;A2AEP6	A2AEP5;Q8K448	ATP-binding cassette sub-family A member 5	Abca5
Abca9	ATP-binding cassette sub-family A member 9	28.4755	False	0	29.815	False	0	29.0118	False	0	28.5953	False	0	28.6399	False	0	29.2999	False	0	18	18	14	14	14	11.5	183.11	0	125.69	2583600000	69	0.221163	0.255756	0.567116	Q8K449	Q8K449	ATP-binding cassette sub-family A member 9	Abca9
Abcb10	ATP-binding cassette sub-family B member 10, mitochondrial	24.2421	False	0	26.8797	False	0	24.4629	False	0	24.5252	False	0	24.2624	False	0	21.9774	True	0	5	5	5	8.3	8.3	8.3	77.187	0	8.0075	71516000	5	0.616974	1.60657	1.37346	Q9JI39	Q9JI39	ATP-binding cassette sub-family B member 10, mitochondrial	Abcb10
Abcb7	ATP-binding cassette sub-family B member 7, mitochondrial	26.9857	False	0	29.6044	False	0	27.145	False	0	26.9643	False	0	27.0702	False	0	27.014	False	0	12	12	12	22.9	22.9	22.9	82.58	0	42.817	765650000	42	0.45519	0.895484	1.05582	Q61102	Q61102	ATP-binding cassette sub-family B member 7, mitochondrial	Abcb7
Abcb8	ATP-binding cassette sub-family B member 8, mitochondrial	26.2343	False	0	27.7471	False	0	26.1096	False	0	26.6697	False	0	26.1928	False	0	26.0747	False	0	7	7	7	12.6	12.6	12.6	77.999	0	18.306	375490000	12	0.277615	0.38464	0.690781	Q9CXJ4;F6ZFC5	Q9CXJ4	ATP-binding cassette sub-family B member 8, mitochondrial	Abcb8
Abcc1	Multidrug resistance-associated protein 1	26.3789	False	0	28.5771	False	0	26.7917	False	0	26.5948	False	0	26.6476	False	0	26.6285	False	0	15	15	15	13.8	13.8	13.8	171.18	0	71.854	409290000	33	0.391124	0.625593	0.927149	O35379;E9Q1I5	O35379	Multidrug resistance-associated protein 1	Abcc1
Abcc3	Canalicular multispecific organic anion transporter 2	24.7478	False	0	24.58	True	0	24.8433	False	0	24.7274	False	0	25.0011	True	0	24.2836	False	0	2	2	2	2	2	2	169.15	0	22.673	123810000	9	0.0842495	0.0529944	0.237877	A0A0R4J015;J3QML2;B2RX12	A0A0R4J015;J3QML2;B2RX12	Canalicular multispecific organic anion transporter 2	Abcc3
Abcd3	ATP-binding cassette sub-family D member 3	26.0711	False	0	27.1039	False	0	26.2998	False	0	26.566	False	0	26.9765	False	0	26.1855	False	0	9	9	9	19.9	19.9	19.9	75.474	0	33.462	431900000	25	0.0766158	-0.0844103	-0.217764	P55096;A0A0G2JDI9	P55096;A0A0G2JDI9	ATP-binding cassette sub-family D member 3	Abcd3
Abce1	ATP-binding cassette sub-family E member 1	27.3634	False	0	25.9392	False	0	27.2055	False	0	27.0809	False	0	26.9455	False	0	27.443	False	0	10	10	10	24.7	24.7	24.7	67.314	0	86.561	728270000	35	0.270382	-0.320438	-0.675213	P61222	P61222	ATP-binding cassette sub-family E member 1	Abce1
Abcf2	ATP-binding cassette sub-family F member 2	24.5785	False	0	22.8648	True	0	24.4614	False	0	24.6164	False	0	24.6134	False	0	24.29	False	0	2	2	2	4	4	4	71.781	0	5.0054	102080000	6	0.405277	-0.538366	-0.9558	Q99LE6	Q99LE6	ATP-binding cassette sub-family F member 2	Abcf2
Abhd12	Monoacylglycerol lipase ABHD12	23.5127	True	0	25.2067	False	0	23.4212	True	0	25.2672	False	0	24.8717	False	0	26.0093	False	0	4	4	4	11.6	11.6	11.6	45.269	0	13.221	167980000	7	0.932844	-1.33587	-1.99544	Q99LR1;D6RFU2;F7BHM8	Q99LR1;D6RFU2	Monoacylglycerol lipase ABHD12	Abhd12
Abhd14b		26.6971	False	0	24.1465	True	0	26.438	False	0	26.6297	False	0	26.4399	False	0	26.3236	False	0	4	4	1	30.3	30.3	7.7	14.948	0	10.071	415900000	10	0.359843	-0.703878	-0.863277	A0A087WP24;A0A087WRJ2;A0A087WPF8;A0A087WQN8;A0A087WSR2;E9QN99	A0A087WP24;A0A087WRJ2;A0A087WPF8;A0A087WQN8;A0A087WSR2;E9QN99		Abhd14b
Abhd16a	Abhydrolase domain-containing protein 16A	22.7385	True	0	26.6844	False	0	24.1941	False	0	23.7673	False	0	23.973	False	0	24.2012	False	0	4	4	4	8.2	8.2	8.2	63.085	0	7.7863	115660000	7	0.183739	0.558513	0.481943	Q9Z1Q2	Q9Z1Q2	Abhydrolase domain-containing protein 16A	Abhd16a
Abr	Active breakpoint cluster region-related protein	25.9597	False	0	26.3007	False	0	26.0393	False	0	25.8221	False	0	26.5736	False	0	26.8225	False	0	7	7	7	10.7	10.7	10.7	92.486	0	15.677	455700000	17	0.408987	-0.306167	-0.963287	E9PUE7;Q5SSL4;Z4YN68;H3BKT3;H3BJY3;H3BKV6;Q6PAJ1	E9PUE7;Q5SSL4	Active breakpoint cluster region-related protein	Abr
Abracl	Costars family protein ABRACL	27.5878	False	0	30.6718	False	0	27.0656	False	0	27.3692	False	0	26.9265	False	0	25.8765	False	0	3	3	3	60.5	60.5	60.5	9.0583	0	31.913	1563500000	31	0.641184	1.71766	1.42062	E9QMV2;Q4KML4	E9QMV2;Q4KML4	Costars family protein ABRACL	Abracl
Acaa1a	3-ketoacyl-CoA thiolase A, peroxisomal	24.4402	False	0	22.4725	True	0	24.1336	True	0	24.6185	False	0	24.5141	False	0	24.3717	False	0	3	3	3	13.9	13.9	13.9	38.361	0	8.4351	100000000	6	0.595337	-0.819325	-1.33129	H3BKL5;Q921H8;H3BJZ9;H3BKA1;Q8VCH0	H3BKL5;Q921H8;H3BJZ9	3-ketoacyl-CoA thiolase A, peroxisomal	Acaa1a
Acaa2	3-ketoacyl-CoA thiolase, mitochondrial	28.3225	False	0	27.7385	False	0	28.3224	False	0	28.3984	False	0	28.04	False	0	28.7733	False	0	12	12	12	46.3	46.3	46.3	41.829	0	77.214	1788300000	38	0.407311	-0.276054	-0.959906	Q8BWT1	Q8BWT1	3-ketoacyl-CoA thiolase, mitochondrial	Acaa2
Acaca	Acetyl-CoA carboxylase 1;Biotin carboxylase	23.3842	False	0	26.4363	False	0	23.1084	True	0	23.5129	False	0	24.3592	True	0	22.0022	True	0	5	5	5	2.7	2.7	2.7	265.25	0	6.2783	48886000	5	0.330167	1.01817	0.801879	Q5SWU9	Q5SWU9	Acetyl-CoA carboxylase 1;Biotin carboxylase	Acaca
Acad10;Acad12	Acyl-CoA dehydrogenase family member 10	25.3514	False	0	22.7944	True	0	24.6984	False	0	25.8939	False	0	25.1823	False	0	25.3781	False	0	7	7	7	8.2	8.2	8.2	118.98	0	19.629	196690000	12	0.688092	-1.20333	-1.512	Q8K370;D3Z7X0;D3Z2B3	Q8K370;D3Z7X0;D3Z2B3	Acyl-CoA dehydrogenase family member 10	Acad10;Acad12
Acad11	Acyl-CoA dehydrogenase family member 11	22.941	True	0	22.6195	True	0	23.1312	True	0	24.0882	False	0	24.3473	False	0	23.6006	False	0	4	4	4	8.5	8.5	8.5	74.088	0	4.5031	53742000	8	1.86596	-1.1148	-4.20728	D3YTQ5;A0A0R4J0I6;Q80XL6	D3YTQ5;A0A0R4J0I6;Q80XL6	Acyl-CoA dehydrogenase family member 11	Acad11
Acad8	Isobutyryl-CoA dehydrogenase, mitochondrial	27.8956	False	0	26.0955	False	0	26.5275	False	0	28.1757	False	0	27.6572	False	0	27.7191	False	0	6	6	6	15.5	15.5	15.5	45.075	0	28.545	1059200000	20	0.827072	-1.01113	-1.78444	D3YTT4;A0A0R4J0P1;Q9D7B6	D3YTT4;A0A0R4J0P1;Q9D7B6	Isobutyryl-CoA dehydrogenase, mitochondrial	Acad8
Acad9	Acyl-CoA dehydrogenase family member 9, mitochondrial	28.182	False	0	28.4944	False	0	27.9494	False	0	28.2349	False	0	28.3399	False	0	28.3106	False	0	14	14	14	30.1	30.1	30.1	68.721	0	58.684	1461800000	48	0.208098	-0.0865561	-0.537706	Q8JZN5;A0A0G2JDY4;A0A0G2JF25	Q8JZN5	Acyl-CoA dehydrogenase family member 9, mitochondrial	Acad9
Acadl	Long-chain specific acyl-CoA dehydrogenase, mitochondrial	29.8649	False	0	26.8585	False	0	30.584	False	0	30.1783	False	0	30.4463	False	0	30.7702	False	0	15	15	15	43.7	43.7	43.7	47.896	0	93.206	6605500000	83	0.518466	-1.36249	-1.1809	A0A0R4J083;P51174	A0A0R4J083;P51174	Long-chain specific acyl-CoA dehydrogenase, mitochondrial	Acadl
Acadm	Medium-chain specific acyl-CoA dehydrogenase, mitochondrial	29.1027	False	0	27.2716	False	0	28.4135	False	0	29.0163	False	0	29.1606	False	0	28.9366	False	0	10	10	10	28.3	28.3	28.3	46.481	0	26.74	2489600000	37	0.651684	-0.77523	-1.44107	P45952;D6RFD7	P45952	Medium-chain specific acyl-CoA dehydrogenase, mitochondrial	Acadm
Acads	Short-chain specific acyl-CoA dehydrogenase, mitochondrial	28.0852	False	0	26.1242	False	0	27.3278	False	0	27.9089	False	0	28.1952	False	0	27.8205	False	0	8	8	8	21.4	21.4	21.4	44.889	0	27.234	1193600000	30	0.613824	-0.79582	-1.36733	Q07417	Q07417	Short-chain specific acyl-CoA dehydrogenase, mitochondrial	Acads
Acadsb	Short/branched chain specific acyl-CoA dehydrogenase, mitochondrial	27.3158	False	0	24.8047	False	0	27.4762	False	0	27.9658	False	0	28.3212	False	0	28.0763	False	0	7	7	7	20.6	20.6	20.6	47.874	0	34.931	1036400000	13	0.846815	-1.5889	-1.82352	Q9DBL1;E9Q5L3	Q9DBL1;E9Q5L3	Short/branched chain specific acyl-CoA dehydrogenase, mitochondrial	Acadsb
Acadvl	Very long-chain specific acyl-CoA dehydrogenase, mitochondrial	29.785	False	0	28.9693	False	0	29.5732	False	0	29.8517	False	0	30.0266	False	0	29.815	False	0	22	22	22	43.8	43.8	43.8	70.875	0	106.05	4251200000	73	0.834971	-0.45528	-1.80006	P50544;B1AR28	P50544;B1AR28	Very long-chain specific acyl-CoA dehydrogenase, mitochondrial	Acadvl
Acap2	Arf-GAP with coiled-coil, ANK repeat and PH domain-containing protein 2	22.7114	False	0	22.8635	True	0	22.9894	False	0	23.1919	False	0	23.1524	False	0	23.2261	False	0	2	2	2	3.8	3.8	3.8	87.21	0	5.6162	39662000	5	1.80437	-0.33534	-4.03333	Q6ZQK5	Q6ZQK5	Arf-GAP with coiled-coil, ANK repeat and PH domain-containing protein 2	Acap2
Acat1	Acetyl-CoA acetyltransferase, mitochondrial	29.9668	False	0	27.856	False	0	29.0283	False	0	30.4779	False	0	30.0282	False	0	30.0256	False	0	12	12	12	39.2	39.2	39.2	44.816	0	89.729	4662300000	59	0.910811	-1.22687	-1.95113	Q8QZT1	Q8QZT1	Acetyl-CoA acetyltransferase, mitochondrial	Acat1
Acbd3	Golgi resident protein GCP60	27.9484	False	0	22.6459	True	0	28.2436	False	0	28.0732	False	0	28.0965	False	0	28.1906	False	0	7	7	7	19	19	19	60.181	0	61.866	1412100000	34	0.433215	-1.8408	-1.01196	A0A0R4J079;Q8BMP6	A0A0R4J079;Q8BMP6	Golgi resident protein GCP60	Acbd3
Ackr3	Atypical chemokine receptor 3	25.1499	False	0	25.171	False	0	23.1222	True	0	24.8212	False	0	25.4045	False	0	22.6549	True	0	2	2	2	7.5	7.5	7.5	41.635	0	12.411	109030000	7	0.0603249	0.187511	0.174006	P56485	P56485	Atypical chemokine receptor 3	Ackr3
Acly	ATP-citrate synthase	28.6112	False	0	29.2804	False	0	29.034	False	0	28.7207	False	0	28.769	False	0	28.9315	False	0	26	26	26	32.2	32.2	32.2	120.79	0	95.603	2197100000	86	0.337962	0.168163	0.81809	Q3V117;Q91V92;Q3TS02	Q3V117;Q91V92	ATP-citrate synthase	Acly
Aco1	Cytoplasmic aconitate hydratase	26.6983	False	0	26.2988	False	0	27.2171	False	0	26.9503	False	0	27.1173	False	0	27.1245	False	0	11	11	11	16.3	16.3	16.3	98.124	0	37.347	585540000	25	0.527774	-0.325988	-1.19918	P28271	P28271	Cytoplasmic aconitate hydratase	Aco1
Aco2	Aconitate hydratase, mitochondrial	31.3493	False	0	29.7944	False	0	31.1718	False	0	31.6532	False	0	31.5817	False	0	31.7121	False	0	30	30	30	51.5	51.5	51.5	85.462	0	247.91	14214000000	146	0.824779	-0.877203	-1.77991	Q99KI0	Q99KI0	Aconitate hydratase, mitochondrial	Aco2
Acot13	Acyl-coenzyme A thioesterase 13;Acyl-coenzyme A thioesterase 13, N-terminally processed	26.0349	False	0	25.8979	False	0	23.9901	True	0	23.1969	True	0	25.8323	False	0	22.1422	True	0	2	2	2	25.7	25.7	25.7	15.183	0	17.042	166560000	6	0.54701	1.58383	1.23688	Q9CQR4	Q9CQR4	Acyl-coenzyme A thioesterase 13;Acyl-coenzyme A thioesterase 13, N-terminally processed	Acot13
Acot2	Acyl-coenzyme A thioesterase 2, mitochondrial	26.8754	False	0	24.4041	False	0	27.0415	False	0	27.2172	False	0	27.3748	False	0	26.8859	False	0	9	9	3	23	23	8.8	49.656	0	23.148	623020000	26	0.536727	-1.05234	-1.21674	Q9QYR9	Q9QYR9	Acyl-coenzyme A thioesterase 2, mitochondrial	Acot2
Acot7	Cytosolic acyl coenzyme A thioester hydrolase	26.013	False	0	24.3332	False	0	25.6909	False	0	26.0803	False	0	26.417	False	0	25.7292	False	0	5	5	5	19.5	19.5	19.5	42.826	0	16.146	255020000	18	0.591016	-0.72982	-1.32286	E9PYH2;Q91V12	E9PYH2;Q91V12	Cytosolic acyl coenzyme A thioester hydrolase	Acot7
Acot9;Acot10	Acyl-coenzyme A thioesterase 9, mitochondrial;Acyl-coenzyme A thioesterase 10, mitochondrial	27.4177	False	0	26.896	False	0	27.7797	False	0	27.8356	False	0	27.5342	False	0	27.7043	False	0	11	11	11	27.8	27.8	27.8	50.56	0	34.982	1059800000	35	0.531617	-0.326932	-1.20672	Q9R0X4;Q32MW3	Q9R0X4;Q32MW3	Acyl-coenzyme A thioesterase 9, mitochondrial;Acyl-coenzyme A thioesterase 10, mitochondrial	Acot9;Acot10
Acox1	Peroxisomal acyl-coenzyme A oxidase 1	27.6327	False	0	23.8825	True	0	26.2654	False	0	27.9216	False	0	27.4085	False	0	26.3637	False	0	11	11	11	22.8	22.8	22.8	74.648	0	68.169	691630000	22	0.476542	-1.3044	-1.09821	Q9R0H0;A2A848	Q9R0H0;A2A848	Peroxisomal acyl-coenzyme A oxidase 1	Acox1
Acox3	Acyl-coenzyme A oxidase;Peroxisomal acyl-coenzyme A oxidase 3	24.8511	False	0	25.0035	False	0	24.6415	False	0	26.4687	False	0	26.4416	False	0	25.0208	False	0	9	9	9	19.9	19.9	19.9	75.359	0	42.366	222460000	14	1.09981	-1.14501	-2.33898	Q3TAW3;E9Q296;Q8C178;Q9EPL9;D3Z2N6	Q3TAW3;E9Q296;Q8C178;Q9EPL9	Acyl-coenzyme A oxidase;Peroxisomal acyl-coenzyme A oxidase 3	Acox3
Acp1	Low molecular weight phosphotyrosine protein phosphatase	27.863	False	0	22.971	True	0	23.2093	True	0	25.381	False	0	26.4228	False	0	26.4832	False	0	5	5	1	50.6	50.6	11.4	18.192	0	21.25	462950000	8	0.36151	-1.41455	-0.866702	Q9D358	Q9D358	Low molecular weight phosphotyrosine protein phosphatase	Acp1
Acp2	Lysosomal acid phosphatase	26.4527	False	0	24.1552	True	0	26.8459	False	0	26.2685	False	0	26.3814	False	0	27.1908	False	0	6	6	6	14.9	14.9	14.9	48.508	0	11.472	481700000	19	0.375849	-0.795653	-0.896058	P24638;B7ZCF5;B7ZCF4	P24638	Lysosomal acid phosphatase	Acp2
Acp6	Lysophosphatidic acid phosphatase type 6	22.6628	True	0	23.4062	True	0	24.3222	False	0	24.5588	False	0	24.5706	False	0	24.5792	False	0	4	4	4	12.4	12.4	12.4	47.624	0	9.2568	110350000	6	1.08315	-1.10577	-2.30401	Q8BP40	Q8BP40	Lysophosphatidic acid phosphatase type 6	Acp6
Acpp	Prostatic acid phosphatase	26.4761	False	0	25.878	False	0	26.5292	False	0	26.433	False	0	26.4408	False	0	25.4159	False	0	5	5	5	16.3	16.3	16.3	43.717	0	14.422	362620000	17	0.18969	0.197905	0.495683	Q8CE08	Q8CE08	Prostatic acid phosphatase	Acpp
Acsf2	Acyl-CoA synthetase family member 2, mitochondrial	25.6197	False	0	23.6451	True	0	25.2213	False	0	26.1388	False	0	25.3878	False	0	25.0942	False	0	3	3	3	7.2	7.2	7.2	67.95	0	13.557	212040000	11	0.451757	-0.711623	-1.04899	Q8VCW8	Q8VCW8	Acyl-CoA synthetase family member 2, mitochondrial	Acsf2
Acsl1	Long-chain-fatty-acid--CoA ligase 1	26.563	False	0	28.8432	False	0	26.5402	False	0	27.4397	False	0	27.2772	False	0	27.5705	False	0	15	15	13	26.3	26.3	23.5	78.034	0	36.397	809530000	31	0.0508142	-0.113674	-0.147895	D3Z041;P41216;F6WNZ2;D3Z457;D3YVF6	D3Z041;P41216	Long-chain-fatty-acid--CoA ligase 1	Acsl1
Acsl4	Long-chain-fatty-acid--CoA ligase 4	24.9477	False	0	26.7501	False	0	25.7238	False	0	25.995	False	0	25.5205	False	0	25.4709	False	0	6	6	6	14.2	14.2	14.2	79.076	0	37.974	245590000	9	0.0945645	0.145056	0.264684	Q9QUJ7;E9PUC2;Q9CZW4	Q9QUJ7	Long-chain-fatty-acid--CoA ligase 4	Acsl4
Acsm2	Acyl-coenzyme A synthetase ACSM2, mitochondrial	32.2137	False	0	29.3756	False	0	28.2695	False	0	32.0992	False	0	31.8055	False	0	30.0739	False	0	26	26	25	55.8	55.8	54.6	64.268	0	179.5	13466000000	110	0.442028	-1.37324	-1.02959	Q8K0L3;F6V4U2;F6XLJ8;A0A140LHG2;A0A140LIB0;D3YXB1	Q8K0L3;F6V4U2	Acyl-coenzyme A synthetase ACSM2, mitochondrial	Acsm2
Acsm3	Acyl-coenzyme A synthetase ACSM3, mitochondrial	25.8223	False	0	23.4165	True	0	21.7453	True	0	25.4461	False	0	24.8923	False	0	22.5001	True	0	7	7	7	14.8	14.8	14.8	65.622	0	14.218	125460000	12	0.155311	-0.618162	-0.415138	Q3UNX5	Q3UNX5	Acyl-coenzyme A synthetase ACSM3, mitochondrial	Acsm3
Acss1	Acetyl-coenzyme A synthetase 2-like, mitochondrial	25.6731	False	0	24.432	True	0	24.9843	False	0	26.6044	False	0	25.7441	False	0	26.5371	False	0	8	8	8	16.3	16.3	16.3	74.622	0	17.562	348030000	12	1.30862	-1.26541	-2.79355	Q99NB1	Q99NB1	Acetyl-coenzyme A synthetase 2-like, mitochondrial	Acss1
Actb	Actin, cytoplasmic 1;Actin, cytoplasmic 1, N-terminally processed	36.4926	False	0	34.5575	False	0	36.4752	False	0	36.3291	False	0	36.5558	False	0	36.2256	False	0	35	35	0	90.1	90.1	0	41.736	0	323.31	432630000000	721	0.335777	-0.528412	-0.813552	P60710;E9Q1F2;E9Q2D1	P60710;E9Q1F2	Actin, cytoplasmic 1;Actin, cytoplasmic 1, N-terminally processed	Actb
Actbl2	Beta-actin-like protein 2	30.4795	False	0	24.5453	True	0	29.2378	False	0	28.6948	False	0	29.157	False	0	29.997	False	0	14	1	1	34	3.2	3.2	42.004	0	12.292	5240200000	18	0.257493	-1.19539	-0.647283	Q8BFZ3	Q8BFZ3	Beta-actin-like protein 2	Actbl2
Actc1;Actg2;Acta2;Acta1	Actin, alpha cardiac muscle 1;Actin, gamma-enteric smooth muscle;Actin, aortic smooth muscle;Actin, alpha skeletal muscle	32.7564	False	0	28.2751	False	0	32.5547	False	0	32.3466	False	0	32.4497	False	0	32.7514	False	0	22	4	4	56.2	20.7	20.7	42.019	0	40.846	43238000000	79	0.37804	-1.3205	-0.90053	P68033;P63268;P62737;P68134;D3YZY0;D3Z2K3;A0A1D5RM20;A0A0U1RQ96	P68033;P63268;P62737;P68134;D3YZY0	Actin, alpha cardiac muscle 1;Actin, gamma-enteric smooth muscle;Actin, aortic smooth muscle;Actin, alpha skeletal muscle	Actc1;Actg2;Acta2;Acta1
Actl6a	Actin-like protein 6A	25.6164	False	0	27.091	False	0	25.9985	False	0	26.1155	False	0	25.9979	False	0	25.9564	False	0	6	6	6	22.8	22.8	22.8	47.447	0	28.045	326360000	21	0.181597	0.21198	0.476977	Q9Z2N8;A0A0A6YWG8;D3YVN1;A0A0A6YWR1;A0A0A6YW15;F8WI57;Q99MR0	Q9Z2N8;A0A0A6YWG8	Actin-like protein 6A	Actl6a
Actn1	Alpha-actinin-1	34.25	False	0	32.4437	False	0	34.3938	False	0	34.4078	False	0	34.5631	False	0	34.6818	False	0	59	38	3	76.3	54.3	4.7	103.07	0	323.31	119220000000	457	0.605977	-0.855076	-1.35203	Q7TPR4;O88990	Q7TPR4	Alpha-actinin-1	Actn1
Actn4		26.8708	False	0	24.1177	True	0	26.3588	False	0	26.7037	False	0	27.0236	False	0	27.3313	False	0	15	2	2	74.3	5.3	5.3	23.309	0	6.4165	610530000	16	0.646429	-1.23707	-1.43083	D3Z0L8;D3Z761	D3Z0L8;D3Z761		Actn4
Actn4	Alpha-actinin-4	36.6419	False	0	34.0385	False	0	37.1454	False	0	36.5434	False	0	36.9214	False	0	37.0336	False	0	69	69	26	77.7	77.7	30.3	104.98	0	323.31	585050000000	1083	0.384923	-0.890877	-0.914549	P57780	P57780	Alpha-actinin-4	Actn4
Actr10	Actin-related protein 10	25.0883	False	0	25.5757	False	0	25.7312	False	0	25.2627	False	0	25.0974	False	0	25.9081	False	0	7	7	7	27.8	27.8	27.8	46.207	0	49.642	216020000	21	0.0461266	0.0423622	0.134861	Q9QZB7	Q9QZB7	Actin-related protein 10	Actr10
Actr1a	Alpha-centractin	28.7314	False	0	28.3257	False	0	29.8795	False	0	29.2683	False	0	29.3137	False	0	29.6008	False	0	11	11	6	38	38	24.5	42.613	0	80.536	2910300000	44	0.363688	-0.415377	-0.871172	P61164	P61164	Alpha-centractin	Actr1a
Actr1b	Beta-centractin	26.1266	False	0	27.7653	False	0	26.5962	False	0	26.7353	False	0	25.8975	False	0	27.3213	False	0	11	6	6	37.8	24.2	24.2	42.281	0	58.73	590440000	17	0.0999907	0.177989	0.278622	Q8R5C5;E0CZD4;E0CYB4	Q8R5C5	Beta-centractin	Actr1b
Actr2	Actin-related protein 2	32.0099	False	0	29.8954	False	0	32.4873	False	0	32.1996	False	0	32.621	False	0	32.6292	False	0	16	16	16	55.8	55.8	55.8	44.76	0	274.84	27904000000	128	0.558709	-1.01908	-1.25977	P61161	P61161	Actin-related protein 2	Actr2
Actr3	Actin-related protein 3	31.1503	False	0	30.3033	False	0	30.7986	False	0	31.0203	False	0	30.642	False	0	31.0473	False	0	19	19	19	64.6	64.6	64.6	47.357	0	149.57	10467000000	119	0.212518	-0.152436	-0.547691	Q99JY9;A0A087WRA1;A0A087WP86;A0A087WQ14;A0A087WS98;Q641P0;A0A087WQ83;A0A087WPR6	Q99JY9	Actin-related protein 3	Actr3
Acy1	Aminoacylase-1	23.5279	False	0	23.1502	True	0	23.3174	False	0	23.835	False	0	23.8437	False	0	23.1703	False	0	2	2	2	11	11	11	24.836	0	6.6389	52299000	4	0.500496	-0.28451	-1.14553	A0A087WPX1;A0A0R4J050;Q99JW2;A0A087WPV3;A0A087WRE0	A0A087WPX1;A0A0R4J050;Q99JW2;A0A087WPV3;A0A087WRE0	Aminoacylase-1	Acy1
Acy3	N-acyl-aromatic-L-amino acid amidohydrolase (carboxylate-forming)	24.5946	False	0	24.2538	True	0	24.6389	False	0	25.4757	False	0	26.5438	False	0	24.6484	False	0	4	4	4	21.7	21.7	21.7	35.286	0	7.6935	176120000	6	0.878546	-1.06017	-1.88661	Q91XE4	Q91XE4	N-acyl-aromatic-L-amino acid amidohydrolase (carboxylate-forming)	Acy3
Acyp1	Acylphosphatase;Acylphosphatase-1	27.4953	False	0	24.4995	True	0	27.5284	False	0	27.2264	False	0	27.0334	False	0	27.3269	False	0	5	5	5	35	35	35	17.344	0	14.336	754960000	16	0.273745	-0.687808	-0.682461	E9QJT5;P56376;Q8BMV3	E9QJT5;P56376	Acylphosphatase;Acylphosphatase-1	Acyp1
Adam10	Disintegrin and metalloproteinase domain-containing protein 10	31.2001	False	0	28.6205	False	0	30.9964	False	0	31.0865	False	0	31.3985	False	0	31.1323	False	0	14	14	14	27.2	27.2	27.2	83.967	0	162.78	11004000000	74	0.487407	-0.933474	-1.1197	O35598;E9PYF2;D3Z1E6	O35598;E9PYF2	Disintegrin and metalloproteinase domain-containing protein 10	Adam10
Adck1	Uncharacterized aarF domain-containing protein kinase 1	23.9295	False	0	24.1398	True	0	24.965	False	0	24.6809	False	0	24.715	False	0	24.9094	False	0	2	2	2	5.1	5.1	5.1	59.735	0	4.5492	119760000	6	0.583488	-0.423721	-1.30818	Q9D0L4	Q9D0L4	Uncharacterized aarF domain-containing protein kinase 1	Adck1
Add3	Gamma-adducin	26.2416	False	0	25.5753	False	0	26.1482	False	0	26.2299	False	0	26.1675	False	0	26.4442	False	0	7	7	7	11.5	11.5	11.5	78.776	0	21.927	378930000	26	0.579955	-0.292163	-1.30128	Q9QYB5	Q9QYB5	Gamma-adducin	Add3
Adh1	Alcohol dehydrogenase 1	23.4782	False	0	24.4118	True	0	24.0885	True	0	24.2354	False	0	23.7487	False	0	22.3868	True	0	2	2	2	6.4	6.4	6.4	39.771	0	6.3659	46384000	3	0.362248	0.53589	0.868217	P00329	P00329	Alcohol dehydrogenase 1	Adh1
Adh5	Alcohol dehydrogenase class-3	30.1445	False	0	29.637	False	0	29.9631	False	0	29.7772	False	0	29.8973	False	0	30.2388	False	0	17	17	17	74.1	74.1	74.1	39.547	0	233	5071500000	74	0.0993983	-0.0562185	-0.277106	P28474;A0A0G2JGS3;Q64437	P28474	Alcohol dehydrogenase class-3	Adh5
Adk	Adenosine kinase	28.0655	False	0	23.7757	True	0	28.1211	False	0	28.2017	False	0	28.4323	False	0	27.9584	False	0	7	7	7	22.2	22.2	22.2	40.148	0	25.418	1253200000	16	0.461062	-1.54337	-1.0675	P55264	P55264	Adenosine kinase	Adk
Ado	2-aminoethanethiol dioxygenase	23.9592	False	0	24.9067	True	0	21.6148	True	0	22.6116	False	0	22.9261	True	0	22.2073	False	0	2	2	2	10.9	10.9	10.9	28.372	0.00059242	3.1095	34155000	3	0.383474	0.911849	0.911601	Q6PDY2	Q6PDY2	2-aminoethanethiol dioxygenase	Ado
Adpgk	ADP-dependent glucokinase	25.9654	False	0	26.2485	False	0	26.4667	False	0	25.4139	False	0	25.3281	False	0	25.7804	False	0	6	6	6	18.1	18.1	18.1	53.916	0	21.525	290240000	14	1.63665	0.719411	3.58396	A0A0R4J064;Q8VDL4	A0A0R4J064;Q8VDL4	ADP-dependent glucokinase	Adpgk
Adprh	[Protein ADP-ribosylarginine] hydrolase	25.273	False	0	25.0809	False	0	25.2494	False	0	25.1102	False	0	25.1413	False	0	25.458	False	0	5	5	5	21	21	21	40.068	0	14.198	203720000	13	0.100439	-0.0353934	-0.279769	P54923	P54923	[Protein ADP-ribosylarginine] hydrolase	Adprh
Adsl	Adenylosuccinate lyase	27.9148	False	0	28.3887	False	0	27.8694	False	0	27.7062	False	0	28.0095	False	0	28.1945	False	0	12	12	12	38.8	38.8	38.8	54.866	0	62.206	1433400000	39	0.149202	0.0875918	0.400514	P54822;E9Q242;E9Q3T7;A0A140LHU1;E9Q0A0;A0A0G2JFI8	P54822;E9Q242;E9Q3T7	Adenylosuccinate lyase	Adsl
Adss	Adenylosuccinate synthetase isozyme 2	26.4653	False	0	27.4796	False	0	27.1774	False	0	26.7341	False	0	26.2731	False	0	26.7943	False	0	8	8	8	26.8	26.8	26.8	50.02	0	42.151	609000000	31	0.571312	0.440267	1.2844	P46664	P46664	Adenylosuccinate synthetase isozyme 2	Adss
Afap1	Actin filament-associated protein 1	24.9744	False	0	23.0404	True	0	25.0272	False	0	25.065	False	0	25.206	False	0	25.3281	False	0	4	4	4	6.2	6.2	6.2	80.614	0	9.0701	161910000	7	0.576879	-0.852367	-1.29527	Q80YS6;E9Q8X9	Q80YS6;E9Q8X9	Actin filament-associated protein 1	Afap1
Afg3l2	AFG3-like protein 2	26.024	False	0	24.6318	False	0	25.7506	False	0	25.8844	False	0	26.4998	False	0	25.7404	False	0	6	6	6	7	7	7	89.518	0	9.5117	294460000	18	0.517993	-0.572728	-1.17997	Q8JZQ2;S4R1J9;S4R2T7;S4R2F3;Q8C8R3	Q8JZQ2	AFG3-like protein 2	Afg3l2
Agap3	Arf-GAP with GTPase, ANK repeat and PH domain-containing protein 3	25.7778	False	0	25.1948	True	0	25.9815	False	0	25.6752	False	0	25.3492	False	0	25.7875	False	0	5	5	3	7.4	7.4	4.7	97.694	0	16.407	249550000	11	0.0609936	0.0474567	0.175826	F8VQE9;Q8VHH5;A0A1D5RMG4;A0A0G2JER6;A0A0G2JDW1;E9Q3K3	F8VQE9;Q8VHH5;A0A1D5RMG4	Arf-GAP with GTPase, ANK repeat and PH domain-containing protein 3	Agap3
Agk	Acylglycerol kinase, mitochondrial	24.8939	False	0	23.311	True	0	24.965	False	0	25.1402	False	0	25.4314	False	0	25.5184	False	0	4	4	4	13.3	13.3	13.3	46.975	0	13.373	183740000	10	0.816626	-0.973343	-1.76381	Q9ESW4;A0A0J9YU24	Q9ESW4	Acylglycerol kinase, mitochondrial	Agk
Agl		26.7633	False	0	29.0641	False	0	26.6919	False	0	26.4285	False	0	26.6664	False	0	27.006	False	0	14	14	14	11.9	11.9	11.9	174.29	0	29.341	541810000	27	0.43301	0.806122	1.01155	F8VPN4;A0A0G2JGI9;F6XXE6;E0CYU6;E0CX86;F7CSZ6	F8VPN4;A0A0G2JGI9;F6XXE6		Agl
Ago2	Protein argonaute-2	25.0092	False	0	24.0922	True	0	25.3917	False	0	25.2943	False	0	25.6628	False	0	25.433	False	0	6	6	4	8.6	8.6	6.5	97.303	0	9.7172	196400000	10	0.722795	-0.632302	-1.5797	Q8CJG0	Q8CJG0	Protein argonaute-2	Ago2
Agpat1	1-acyl-sn-glycerol-3-phosphate acyltransferase alpha;1-acyl-sn-glycerol-3-phosphate acyltransferase	24.8571	False	0	25.4052	False	0	25.5947	False	0	25.2991	False	0	24.8542	False	0	25.4507	False	0	4	4	4	23.5	23.5	23.5	31.737	0	25.476	209270000	19	0.107001	0.0843563	0.296472	A0A0R4J263;O35083;G3UWV6	A0A0R4J263;O35083;G3UWV6	1-acyl-sn-glycerol-3-phosphate acyltransferase alpha;1-acyl-sn-glycerol-3-phosphate acyltransferase	Agpat1
Agpat3	1-acyl-sn-glycerol-3-phosphate acyltransferase gamma	28.1552	False	0	29.0054	False	0	28.4149	False	0	28.1177	False	0	28.2474	False	0	28.2096	False	0	10	10	10	25.8	25.8	25.8	43.295	0	33.389	1177900000	36	0.584957	0.333602	1.31104	Q9D517;D3YUW0;D3Z1M6	Q9D517	1-acyl-sn-glycerol-3-phosphate acyltransferase gamma	Agpat3
Agpat4	1-acyl-sn-glycerol-3-phosphate acyltransferase delta	27.5035	False	0	28.198	False	0	27.4239	False	0	27.5936	False	0	28.0037	False	0	27.7775	False	0	12	12	12	30.4	30.4	30.4	43.81	0	25.588	877590000	44	0.110216	-0.0831432	-0.3046	Q8K4X7;E9Q6S5;E9Q2T9;E9Q2W7	Q8K4X7	1-acyl-sn-glycerol-3-phosphate acyltransferase delta	Agpat4
Ahcy	Adenosylhomocysteinase	30.6082	False	0	31.4815	False	0	30.2547	False	0	30.7187	False	0	31.3543	False	0	31.169	False	0	21	21	21	68.3	68.3	68.3	47.688	0	221.89	10863000000	125	0.295376	-0.299157	-0.728709	P50247;A2ALT5	P50247	Adenosylhomocysteinase	Ahcy
Ahcyl1	Putative adenosylhomocysteinase 2	22.8222	False	0	27.7023	False	0	22.6077	False	0	23.8973	False	0	23.5631	False	0	23.6473	True	0	7	3	3	21.1	12.6	12.6	58.951	0	34.503	73589000	8	0.151031	0.674816	0.404903	Q80SW1;F7ATQ6;D3Z2Q0	Q80SW1	Putative adenosylhomocysteinase 2	Ahcyl1
Ahcyl2	Adenosylhomocysteinase;Putative adenosylhomocysteinase 3	27.6642	False	0	26.6129	False	0	27.0791	False	0	27.7157	False	0	28.4375	False	0	27.4646	False	0	7	7	3	15.8	15.8	8.5	66.771	0	32.219	967420000	24	0.829431	-0.753855	-1.78911	F8WGT1;Q68FL4;H3BKT5;F8WI65;A0A0N4SUY4;H3BL31;D3YYM7;E9PX77;D3YX97	F8WGT1;Q68FL4;H3BKT5;F8WI65	Adenosylhomocysteinase;Putative adenosylhomocysteinase 3	Ahcyl2
Ahnak		29.6398	False	0	32.3141	False	0	29.2361	False	0	29.3429	False	0	29.001	False	0	28.961	False	0	75	75	75	35.9	35.9	35.9	604.25	0	257.13	2905100000	150	0.594928	1.29503	1.33049	E9Q616;G5E8K8	E9Q616		Ahnak
Ahsa1	Activator of 90 kDa heat shock protein ATPase homolog 1	27.1198	False	0	26.7963	False	0	27.9504	False	0	27.7518	False	0	27.488	False	0	27.7998	False	0	12	12	12	47.3	47.3	47.3	38.117	0	57.027	1037800000	29	0.474867	-0.391029	-1.09489	Q8BK64	Q8BK64	Activator of 90 kDa heat shock protein ATPase homolog 1	Ahsa1
Aif1l	Allograft inflammatory factor 1-like	29.6321	False	0	28.8239	False	0	30.4129	False	0	30.0186	False	0	29.5729	False	0	30.1959	False	0	9	9	9	60	60	60	17.024	0	36.085	5641600000	65	0.244507	-0.306184	-0.618882	Q9EQX4;A0A0A6YWH2;A0A0A6YW96	Q9EQX4;A0A0A6YWH2	Allograft inflammatory factor 1-like	Aif1l
Aifm1	Apoptosis-inducing factor 1, mitochondrial	28.7713	False	0	26.9079	False	0	28.8623	False	0	29.0772	False	0	29.3048	False	0	28.8968	False	0	11	11	11	23.8	23.8	23.8	66.113	0	59.352	2370700000	46	0.635082	-0.912416	-1.40873	B1AU25;Q9Z0X1	B1AU25;Q9Z0X1	Apoptosis-inducing factor 1, mitochondrial	Aifm1
Aifm2	Apoptosis-inducing factor 2	25.6828	False	0	23.7292	True	0	22.2861	True	0	25.5285	False	0	25.8708	False	0	26.2141	False	0	3	3	3	8.6	8.6	8.6	40.634	0	7.5013	244880000	11	0.917271	-1.97179	-1.9641	Q8BUE4	Q8BUE4	Apoptosis-inducing factor 2	Aifm2
Aip	AH receptor-interacting protein	25.0896	False	0	24.3485	True	0	25.1982	False	0	22.3662	True	0	24.6664	False	0	24.9089	False	0	3	3	3	14.5	14.5	14.5	37.605	0	6.4762	133850000	8	0.453766	0.898246	1.05299	O08915;D3YW40	O08915	AH receptor-interacting protein	Aip
Ak1	Adenylate kinase isoenzyme 1	31.6977	False	0	29.3878	False	0	31.7744	False	0	31.5479	False	0	31.24	False	0	31.7206	False	0	11	11	11	70.6	70.6	70.6	21.539	0	98.007	17714000000	104	0.277608	-0.549559	-0.690767	Q9R0Y5;Z4YN97;A0A0A6YXW8	Q9R0Y5	Adenylate kinase isoenzyme 1	Ak1
Ak2	Adenylate kinase 2, mitochondrial;Adenylate kinase 2, mitochondrial, N-terminally processed	26.6088	False	0	28.2555	False	0	26.2467	False	0	26.0144	False	0	25.487	False	0	25.479	False	0	11	11	11	56.9	56.9	56.9	26.468	0	50.286	525170000	18	1.00455	1.37687	2.14116	Q9WTP6;F7BP55	Q9WTP6	Adenylate kinase 2, mitochondrial;Adenylate kinase 2, mitochondrial, N-terminally processed	Ak2
Ak3	GTP:AMP phosphotransferase AK3, mitochondrial	27.3926	False	0	23.5747	True	0	26.5423	False	0	27.2282	False	0	26.9429	False	0	26.5333	False	0	6	6	6	31.3	31.3	31.3	25.426	0	19.086	582310000	16	0.380981	-1.06489	-0.906525	Q9WTP7;F6RP11	Q9WTP7	GTP:AMP phosphotransferase AK3, mitochondrial	Ak3
Akap2;Pakap	A-kinase anchor protein 2	26.2971	False	0	24.0819	True	0	27.0698	False	0	26.8992	False	0	26.7286	False	0	27.0218	False	0	9	9	9	11.8	11.8	11.8	101.6	0	44.566	500540000	20	0.521163	-1.06691	-1.1862	A2API8;F7AA26;O54931	A2API8;F7AA26;O54931	A-kinase anchor protein 2	Akap2;Pakap
Akap9	A-kinase anchor protein 9	23.5678	False	0	25.094	True	0	23.9332	False	0	23.9724	False	0	22.4793	True	0	24.316	False	0	2	2	2	0.8	0.8	0.8	434.13	0	7.5655	65550000	5	0.347116	0.609118	0.837049	E9QQ10;Q70FJ1	E9QQ10;Q70FJ1	A-kinase anchor protein 9	Akap9
Akr1a1	Alcohol dehydrogenase [NADP(+)]	29.7474	False	0	26.5783	False	0	29.3595	False	0	29.6164	False	0	29.6655	False	0	29.8022	False	0	16	16	16	63.1	63.1	63.1	36.586	0	148.37	3906300000	74	0.494393	-1.133	-1.1335	Q9JII6;B1AXW3	Q9JII6;B1AXW3	Alcohol dehydrogenase [NADP(+)]	Akr1a1
Akr1b1;Akr1b3	Aldose reductase	31.9626	False	0	30.2327	False	0	31.0232	False	0	31.5163	False	0	31.7138	False	0	31.7032	False	0	18	18	18	73.7	73.7	73.7	35.732	0	260.09	15322000000	97	0.494635	-0.571615	-1.13397	P45376;D3YVJ7	P45376;D3YVJ7	Aldose reductase	Akr1b1;Akr1b3
Akr1b10		27.6895	False	0	26.065	False	0	28.2598	False	0	28.1371	False	0	28.0504	False	0	28.342	False	0	8	8	4	27.5	27.5	12	35.848	0	33.977	1295700000	22	0.561025	-0.838399	-1.2643	G5E895;D3Z494;S4R2G9	G5E895;D3Z494;S4R2G9		Akr1b10
Akr1b8	Aldose reductase-related protein 2	28.165	False	0	29.9891	False	0	26.0431	False	0	27.3881	False	0	26.814	False	0	25.467	False	0	7	5	4	35.8	26.3	23.7	36.12	0	87.648	763070000	21	0.520216	1.50939	1.18434	P45377	P45377	Aldose reductase-related protein 2	Akr1b8
Akr1e2;Akr1e1	1,5-anhydro-D-fructose reductase	26.3363	False	0	23.1406	True	0	26.939	False	0	26.8627	False	0	26.8178	False	0	26.2759	False	0	8	8	8	35.9	35.9	35.9	34.46	0	18.914	435980000	14	0.421631	-1.18015	-0.988736	Q9DCT1;Q8CEB6	Q9DCT1;Q8CEB6	1,5-anhydro-D-fructose reductase	Akr1e2;Akr1e1
Akr7a2	Aflatoxin B1 aldehyde reductase member 2	24.2526	False	0	25.3501	False	0	22.5681	True	0	25.0671	False	0	22.8285	True	0	25.0924	False	0	3	3	3	14.7	14.7	14.7	40.612	0	19.635	92190000	7	0.0876842	-0.272394	-0.246849	Q8CG76	Q8CG76	Aflatoxin B1 aldehyde reductase member 2	Akr7a2
Akt1;Akt3	RAC-alpha serine/threonine-protein kinase;RAC-gamma serine/threonine-protein kinase	25.4482	False	0	23.1764	True	0	24.8435	False	0	25.6224	False	0	25.4663	False	0	25.5918	False	0	6	4	4	13.3	10	10	55.707	0	14.91	195150000	9	0.719091	-1.0708	-1.57247	P31750;D3Z783;Q9WUA6;D3YXX3	P31750;D3Z783;Q9WUA6	RAC-alpha serine/threonine-protein kinase;RAC-gamma serine/threonine-protein kinase	Akt1;Akt3
Akt2	RAC-beta serine/threonine-protein kinase	27.8459	False	0	23.3765	True	0	27.6547	False	0	27.7976	False	0	28.1668	False	0	27.8299	False	0	10	10	8	21.2	21.2	17.9	55.741	0	23.439	1065800000	24	0.487422	-1.63903	-1.11973	Q60823;F8WHG5;D3Z3N2;D3YXM7;D3Z0M3;D3YZJ5;D3Z490	Q60823;F8WHG5;D3Z3N2;D3YXM7	RAC-beta serine/threonine-protein kinase	Akt2
Alad	Delta-aminolevulinic acid dehydratase	28.7768	False	0	30.6369	False	0	28.6411	False	0	28.3129	False	0	28.3901	False	0	28.0571	False	0	15	15	15	73	73	73	36.023	0	194.22	2635800000	69	0.77675	1.09824	1.68533	P10518	P10518	Delta-aminolevulinic acid dehydratase	Alad
Alb	Serum albumin	29.9706	False	0	30.2498	False	0	30.8431	False	0	30.1673	False	0	30.3029	False	0	29.553	False	0	10	8	8	16.3	12.5	12.5	68.692	0	11.224	4719700000	16	0.428973	0.346759	1.00347	P07724	P07724	Serum albumin	Alb
Aldh1a2	Retinal dehydrogenase 2	25.3352	False	0	24.1631	True	0	25.2496	False	0	25.3399	False	0	24.9284	False	0	22.9112	True	0	8	6	6	18.9	15.8	15.8	56.625	0	15.035	126410000	8	0.246112	0.52277	0.622406	Q62148;Q9JHW9;Q9CZS1;G3UYH1	Q62148	Retinal dehydrogenase 2	Aldh1a2
Aldh1l1	Cytosolic 10-formyltetrahydrofolate dehydrogenase	23.439	True	0	24.1227	True	0	23.1415	True	0	25.4131	False	0	25.4738	False	0	24.7384	False	0	5	5	5	7.2	7.2	7.2	98.708	0	10.942	106750000	8	1.92759	-1.64072	-4.38655	Q8R0Y6;A0A0N4SW56	Q8R0Y6	Cytosolic 10-formyltetrahydrofolate dehydrogenase	Aldh1l1
Aldh2	Aldehyde dehydrogenase, mitochondrial	29.7556	False	0	28.9911	False	0	28.6221	False	0	29.6109	False	0	29.5182	False	0	29.4018	False	0	18	18	16	47.8	47.8	44.7	56.537	0	66.117	3079400000	74	0.498676	-0.3874	-1.14194	P47738;A0A0G2JEU1;A0A0G2JFQ0;D3YYF3;A0A0G2JF60;G3UWP3	P47738;A0A0G2JEU1	Aldehyde dehydrogenase, mitochondrial	Aldh2
Aldh3a2	Aldehyde dehydrogenase;Fatty aldehyde dehydrogenase	28.9162	False	0	28.0525	False	0	29.1223	False	0	29.2706	False	0	29.4118	False	0	29.2137	False	0	12	12	12	27.9	27.9	27.9	54.33	0	51.561	2886900000	81	0.838639	-0.601736	-1.80732	B1AV77;B1ATI0;P47740;P47739	B1AV77;B1ATI0;P47740	Aldehyde dehydrogenase;Fatty aldehyde dehydrogenase	Aldh3a2
Aldh4a1	Delta-1-pyrroline-5-carboxylate dehydrogenase, mitochondrial	27.779	False	0	28.6308	False	0	26.5771	False	0	27.9285	False	0	27.3475	False	0	27.4765	False	0	10	10	10	24.2	24.2	24.2	61.84	0	32.044	923170000	31	0.0428921	0.0781498	0.125803	Q8CHT0	Q8CHT0	Delta-1-pyrroline-5-carboxylate dehydrogenase, mitochondrial	Aldh4a1
Aldh6a1	Methylmalonate-semialdehyde dehydrogenase [acylating], mitochondrial	29.8107	False	0	27.9485	False	0	28.913	False	0	29.8367	False	0	29.5345	False	0	29.7036	False	0	17	17	17	44.9	44.9	44.9	57.915	0	118.85	3713400000	78	0.666612	-0.800858	-1.47014	Q9EQ20	Q9EQ20	Methylmalonate-semialdehyde dehydrogenase [acylating], mitochondrial	Aldh6a1
Aldh7a1	Alpha-aminoadipic semialdehyde dehydrogenase	28.505	False	0	27.8568	False	0	28.2143	False	0	28.2351	False	0	28.3912	False	0	28.6563	False	0	15	15	15	42.5	42.5	42.5	58.861	0	92.783	1394700000	42	0.452477	-0.235493	-1.05042	Q9DBF1;G3UYR8;G3UY72;E9Q1H3;E9Q1G1	Q9DBF1;G3UYR8;G3UY72	Alpha-aminoadipic semialdehyde dehydrogenase	Aldh7a1
Aldh9a1	4-trimethylaminobutyraldehyde dehydrogenase	28.6548	False	0	27.0132	False	0	28.4083	False	0	28.147	False	0	28.4897	False	0	28.6648	False	0	15	15	15	40.9	40.9	40.9	53.514	0	60.429	1775100000	57	0.31296	-0.408393	-0.765865	Q9JLJ2;Q3U367	Q9JLJ2;Q3U367	4-trimethylaminobutyraldehyde dehydrogenase	Aldh9a1
Aldoa;Aldoart1	Fructose-bisphosphate aldolase A;Fructose-bisphosphate aldolase	32.6026	False	0	32.2557	False	0	32.4874	False	0	32.5617	False	0	32.4688	False	0	32.6475	False	0	24	24	23	80.8	80.8	78.8	39.355	0	227.43	31373000000	186	0.411814	-0.110776	-0.968987	P05064;A6ZI44;D3YWI1;A0A0U1RPN8;Q9CPQ9;A6ZI46;D3Z510;D3YV98;A0A0U1RPT5;A6ZI47;P05063	P05064;A6ZI44;D3YWI1;A0A0U1RPN8;Q9CPQ9;A6ZI46	Fructose-bisphosphate aldolase A;Fructose-bisphosphate aldolase	Aldoa;Aldoart1
Aldob	Fructose-bisphosphate aldolase B	27.2743	False	0	24.2237	True	0	25.7013	False	0	28.328	False	0	28.1157	False	0	27.5767	False	0	9	8	8	26.1	24.2	24.2	39.507	0	20.401	912920000	22	1.17639	-2.27367	-2.50204	Q91Y97	Q91Y97	Fructose-bisphosphate aldolase B	Aldob
Alg10b	Putative Dol-P-Glc:Glc(2)Man(9)GlcNAc(2)-PP-Dol alpha-1,2-glucosyltransferase	25.9929	False	0	26.1603	False	0	25.7889	False	0	25.222	False	0	25.3425	False	0	25.9454	False	0	5	5	5	10.8	10.8	10.8	55.464	0	8.4187	276910000	13	0.896815	0.477356	1.92309	Q3UGP8	Q3UGP8	Putative Dol-P-Glc:Glc(2)Man(9)GlcNAc(2)-PP-Dol alpha-1,2-glucosyltransferase	Alg10b
Alg12	Dol-P-Man:Man(7)GlcNAc(2)-PP-Dol alpha-1,6-mannosyltransferase	24.38	True	0	25.5114	False	0	24.9796	False	0	22.3365	True	0	25.133	False	0	22.0406	True	0	3	3	3	11.2	11.2	11.2	42.916	0	4.5369	90214000	3	0.795192	1.78699	1.72158	Q8VCA2;Q8VDB2;E0CZB5	Q8VCA2;Q8VDB2;E0CZB5	Dol-P-Man:Man(7)GlcNAc(2)-PP-Dol alpha-1,6-mannosyltransferase	Alg12
Alg2	Alpha-1,3/1,6-mannosyltransferase ALG2	25.0506	False	0	23.2489	True	0	25.1634	False	0	25.1795	False	0	24.7412	False	0	25.467	False	0	4	4	4	15.7	15.7	15.7	47.404	0	15.121	160270000	9	0.416944	-0.641575	-0.979315	Q9DBE8;F6RBY3	Q9DBE8;F6RBY3	Alpha-1,3/1,6-mannosyltransferase ALG2	Alg2
Alg5	Dolichyl-phosphate beta-glucosyltransferase	26.0404	False	0	24.4063	False	0	25.674	False	0	25.9172	False	0	25.9644	False	0	26.3499	False	0	4	4	4	15.7	15.7	15.7	36.79	0	12.919	306170000	16	0.615059	-0.703596	-1.36973	Q9DB25;D6RCG2	Q9DB25;D6RCG2	Dolichyl-phosphate beta-glucosyltransferase	Alg5
Alyref2;Alyref	Aly/REF export factor 2;THO complex subunit 4	27.8365	False	0	29.9906	False	0	25.6594	False	0	27.442	False	0	26.399	False	0	23.245	True	0	2	2	2	12.4	12.4	12.4	23.785	0	52.751	597300000	22	0.528779	2.1335	1.20115	G3X9I4;Q9JJW6;O08583	G3X9I4;Q9JJW6;O08583	Aly/REF export factor 2;THO complex subunit 4	Alyref2;Alyref
Amph;Bin2	Amphiphysin;Bridging integrator 2	24.434	False	0	23.6391	True	0	24.8069	False	0	24.797	False	0	23.3299	True	0	24.3798	False	0	2	2	1	3.3	3.3	2.2	75.339	0	4.5819	103880000	3	0.078898	0.124423	0.223802	A0A0G2JEG8;Q7TQF7;S4R2J8;S4R1B8;S4R270;D3Z6Q9	A0A0G2JEG8;Q7TQF7;S4R2J8;S4R1B8;S4R270;D3Z6Q9	Amphiphysin;Bridging integrator 2	Amph;Bin2
Anapc1	Anaphase-promoting complex subunit 1	23.1635	True	0	25.579	False	0	23.5413	True	0	21.6058	True	0	22.3473	False	0	22.2867	False	0	3	3	3	1.7	1.7	1.7	215.99	0.00030423	3.4007	24856000	3	1.20321	2.01464	2.5601	P53995;A2ATQ5	P53995;A2ATQ5	Anaphase-promoting complex subunit 1	Anapc1
Anapc2	Anaphase-promoting complex subunit 2	25.801	False	0	25.198	False	0	25.4796	False	0	25.4572	False	0	25.4261	False	0	25.2881	False	0	4	4	4	6.1	6.1	6.1	95.306	0	15.996	229560000	11	0.219533	0.102418	0.563463	Q8BZQ7;A2AI11	Q8BZQ7;A2AI11	Anaphase-promoting complex subunit 2	Anapc2
Anapc4	Anaphase-promoting complex subunit 4	24.8106	False	0	26.6718	False	0	24.9369	False	0	25.3642	False	0	25.32	False	0	22.044	True	0	3	3	3	4.2	4.2	4.2	91.707	0	7.753	150290000	10	0.41836	1.23036	0.982161	Q91W96	Q91W96	Anaphase-promoting complex subunit 4	Anapc4
Ankfy1	Rabankyrin-5	26.8985	False	0	26.3602	False	0	26.627	False	0	26.9178	False	0	26.5591	False	0	26.8855	False	0	13	13	13	16.6	16.6	16.6	128.65	0	43.555	535210000	31	0.340373	-0.158914	-0.823093	Q810B6	Q810B6	Rabankyrin-5	Ankfy1
Ankrd13a	Ankyrin repeat domain-containing protein 13A	22.9779	True	0	23.5232	True	0	23.9112	False	0	24.0573	False	0	24.0678	False	0	23.8365	False	0	2	2	2	6.2	6.2	6.2	51.81	0	6.4831	66746000	3	0.854082	-0.516464	-1.83794	F7B209;Q80UP5	F7B209;Q80UP5	Ankyrin repeat domain-containing protein 13A	Ankrd13a
Ankrd44	Serine/threonine-protein phosphatase 6 regulatory ankyrin repeat subunit B	23.1927	True	0	24.1653	True	0	24.3202	False	0	24.2555	False	0	24.5713	False	0	24.2273	False	0	3	3	3	4	4	4	109.35	0	8.1065	84129000	6	0.548922	-0.458625	-1.24063	E9QNQ2;B2RXR6;J3QK13;J3QK37	E9QNQ2;B2RXR6;J3QK13	Serine/threonine-protein phosphatase 6 regulatory ankyrin repeat subunit B	Ankrd44
Ano10	Anoctamin-10	26.3848	False	0	28.0646	False	0	26.7239	False	0	26.3658	False	0	26.5238	False	0	26.8561	False	0	8	8	8	14.7	14.7	14.7	76.187	0	24.454	562180000	27	0.374378	0.475819	0.893055	Q8BH79	Q8BH79	Anoctamin-10	Ano10
Ano6	Anoctamin-6	26.6562	False	0	28.2632	False	0	26.4644	False	0	26.5534	False	0	26.869	False	0	26.6362	False	0	9	9	9	11.1	11.1	11.1	106.25	0	23.549	512240000	29	0.312118	0.441723	0.764093	Q6P9J9	Q6P9J9	Anoctamin-6	Ano6
Anp32a	Acidic leucine-rich nuclear phosphoprotein 32 family member A	29.5276	False	0	27.5757	False	0	29.062	False	0	29.4347	False	0	28.8387	False	0	28.3461	False	0	8	8	6	51.5	51.5	43.4	22.954	0	62.638	3116800000	35	0.0800299	-0.151368	-0.226789	D3YYE1;D3Z7M9;O35381;F6UFG6;Q64G17	D3YYE1;D3Z7M9;O35381;F6UFG6	Acidic leucine-rich nuclear phosphoprotein 32 family member A	Anp32a
Anp32b	Acidic leucine-rich nuclear phosphoprotein 32 family member B	28.231	False	0	24.7277	True	0	28.6407	False	0	28.3016	False	0	28.2575	False	0	28.1097	False	0	6	4	4	30.5	24.6	24.6	31.078	0	55.372	1420100000	19	0.340363	-1.02312	-0.823072	Q9EST5	Q9EST5	Acidic leucine-rich nuclear phosphoprotein 32 family member B	Anp32b
Anp32e	Acidic leucine-rich nuclear phosphoprotein 32 family member E	27.4973	False	0	29.3412	False	0	28.438	False	0	28.1099	False	0	27.4068	False	0	27.412	False	0	6	6	6	36.2	36.2	36.2	29.622	0	102.13	863970000	32	0.603034	0.782595	1.3463	P97822;E9Q5H2;E9PZF5;E9Q0X5;E9Q2G1	P97822;E9Q5H2;E9PZF5;E9Q0X5	Acidic leucine-rich nuclear phosphoprotein 32 family member E	Anp32e
Anpep	Aminopeptidase N	24.9572	False	0	22.6198	True	0	22.7451	True	0	25.2794	False	0	25.2114	False	0	24.7979	True	0	4	4	4	5	5	5	109.65	0	8.1137	104130000	5	1.00362	-1.65554	-2.13927	P97449;A0A0U1RNS3	P97449	Aminopeptidase N	Anpep
Anxa1	Annexin A1	32.4579	False	0	30.5194	False	0	32.9072	False	0	32.826	False	0	32.8147	False	0	33.0917	False	0	23	23	22	65	65	63	38.734	0	203.46	35577000000	159	0.572151	-0.949319	-1.28604	P10107	P10107	Annexin A1	Anxa1
Anxa11	Annexin A11;Annexin	30.1337	False	0	27.8467	False	0	30.2073	False	0	30.5288	False	0	29.8637	False	0	30.1576	False	0	11	11	11	25.6	25.6	25.6	54.079	0	38.249	5658900000	34	0.42039	-0.787458	-0.986243	P97384;D3Z7U0	P97384;D3Z7U0	Annexin A11;Annexin	Anxa11
Anxa2	Annexin A2;Annexin	35.2776	False	0	32.3453	False	0	35.3151	False	0	35.196	False	0	35.2577	False	0	35.3869	False	0	25	25	25	72.6	72.6	72.6	38.676	0	323.31	187070000000	239	0.41826	-0.967571	-0.981961	P07356;B0V2N5;B0V2N7;B0V2N8	P07356;B0V2N5;B0V2N7;B0V2N8	Annexin A2;Annexin	Anxa2
Anxa3	Annexin A3;Annexin	33.4653	False	0	30.9539	False	0	34.0313	False	0	33.6729	False	0	33.9434	False	0	34.0686	False	0	20	20	16	68.7	68.7	55.4	36.384	0	154.63	68586000000	133	0.493376	-1.07817	-1.13149	O35639;Q3TET3;A0A0G2JGL7	O35639;Q3TET3	Annexin A3;Annexin	Anxa3
Anxa3	Annexin	26.0929	False	0	22.9442	True	0	27.9014	False	0	26.0707	False	0	25.5797	False	0	27.5393	False	0	5	1	1	71.8	16.7	16.7	8.5637	0.00030057	3.278	586690000	8	0.182872	-0.75034	-0.479935	A0A0G2JDV9	A0A0G2JDV9	Annexin		Anxa3
Anxa4	Annexin A4;Annexin	33.3038	False	0	29.7623	False	0	33.1621	False	0	33.6086	False	0	33.6239	False	0	33.6871	False	0	18	17	17	63.3	61.1	61.1	35.915	0	281.82	54032000000	151	0.605255	-1.5638	-1.35062	P97429;A0A0N4SW89;D3Z0S1;A0A0N4SV57;F7ANV6;S4R1F2	P97429;A0A0N4SW89;D3Z0S1;A0A0N4SV57;F7ANV6;S4R1F2	Annexin A4;Annexin	Anxa4
Anxa5	Annexin A5	34.0089	False	0	31.4048	False	0	34.4602	False	0	34.2101	False	0	34.0008	False	0	34.12	False	0	24	24	24	76.8	76.8	76.8	35.752	0	323.31	84058000000	161	0.357468	-0.819029	-0.858395	P48036;A0A0G2JGQ0	P48036	Annexin A5	Anxa5
Anxa6	Annexin	25.6171	False	0	22.9296	True	0	22.7687	True	0	25.6504	False	0	25.9124	False	0	25.7997	False	0	33	2	2	55.8	3.7	3.7	75.288	0	68.697	232020000	10	1.02083	-2.01572	-2.1746	F8WIT2	F8WIT2	Annexin	Anxa6
Anxa6	Annexin A6	31.6434	False	0	28.9725	False	0	31.9349	False	0	31.9623	False	0	31.9959	False	0	32.1379	False	0	33	33	2	56.2	56.2	4.6	75.884	0	323.31	19201000000	161	0.55456	-1.1818	-1.25166	P14824	P14824	Annexin A6	Anxa6
Anxa7	Annexin A7	30.6413	False	0	28.088	False	0	30.4249	False	0	30.1814	False	0	30.4904	False	0	30.7697	False	0	14	14	14	32.2	32.2	32.2	49.925	0	100.5	7557700000	78	0.384233	-0.762388	-0.913147	Q07076	Q07076	Annexin A7	Anxa7
Ap1b1	AP-1 complex subunit beta-1	29.0065	False	0	30.7109	False	0	29.1744	False	0	29.3	False	0	29.1092	False	0	29.5404	False	0	36	19	19	51.4	34	34	101.19	0	242.07	3147600000	70	0.219936	0.314057	0.564366	Q5SVG5;Q5SVG4;O35643	Q5SVG5;Q5SVG4;O35643	AP-1 complex subunit beta-1	Ap1b1
Ap1g1	AP-1 complex subunit gamma-1	29.1366	False	0	29.2328	False	0	29.7472	False	0	29.3185	False	0	29.6576	False	0	29.6129	False	0	20	20	20	28.6	28.6	28.6	91.721	0	84.059	3626200000	91	0.293422	-0.157474	-0.724556	Q8CBB7;P22892;O88512	Q8CBB7;P22892	AP-1 complex subunit gamma-1	Ap1g1
Ap1m1	AP-1 complex subunit mu-1	29.1677	False	0	25.7934	False	0	29.5601	False	0	29.2933	False	0	29.3341	False	0	29.643	False	0	18	18	18	52	52	52	48.542	0	62.719	3065800000	81	0.447702	-1.24974	-1.04091	P35585;D3YZ71;A0A1D5RLW6;A0A0R4IZX6;A0A0R4J1L4;Q9WVP1;S4R1Q4;A0A1D5RLL9;A0A1D5RMJ1	P35585	AP-1 complex subunit mu-1	Ap1m1
Ap1s1	AP-1 complex subunit sigma-1A	27.0217	False	0	22.8125	True	0	26.5075	False	0	27.0943	False	0	26.9775	False	0	26.9182	False	0	4	4	4	32.9	32.9	32.9	18.733	0	74.084	566940000	12	0.511845	-1.54942	-1.16788	P61967;D3Z0D6;D3YXN0;D3Z268	P61967;D3Z0D6;D3YXN0;D3Z268	AP-1 complex subunit sigma-1A	Ap1s1
Ap1s2	AP-1 complex subunit sigma-2	23.9465	True	0	23.579	True	0	25.1657	False	0	24.2397	False	0	25.0038	False	0	23.1581	True	0	2	2	2	15.9	15.9	15.9	18.615	0	7.5158	117690000	7	0.0459261	0.0965328	0.134301	Q3TIV9;B1B0F6;Q8BW87;Q9DB50	Q3TIV9;B1B0F6;Q8BW87;Q9DB50	AP-1 complex subunit sigma-2	Ap1s2
Ap2a1	AP-2 complex subunit alpha-1	31.1358	False	0	32.4472	False	0	31.1625	False	0	31.2295	False	0	31.4939	False	0	31.2374	False	0	38	38	26	47.5	47.5	34	107.66	0	158.65	13375000000	202	0.23258	0.261543	0.592552	P17426;A0A140LIG7;A0A140LHA6	P17426	AP-2 complex subunit alpha-1	Ap2a1
Ap2a2	AP-2 complex subunit alpha-2	30.6345	False	0	31.7743	False	0	30.908	False	0	30.8244	False	0	30.8493	False	0	31.1686	False	0	36	24	24	49.5	34.4	34.4	104.02	0	156.29	10827000000	175	0.16502	0.158177	0.438179	P17427;A0A0J9YUA7;A0A140LHG0	P17427	AP-2 complex subunit alpha-2	Ap2a2
Ap2b1	AP-2 complex subunit beta;AP complex subunit beta	31.8434	False	0	32.9249	False	0	31.8941	False	0	31.9023	False	0	31.8431	False	0	32.2371	False	0	42	42	25	54.1	54.1	37	104.58	0	296.66	19513000000	223	0.239253	0.226587	0.607314	Q9DBG3;H3BIY9;H3BKM0;H3BJ06;Q5SWR0	Q9DBG3;H3BIY9;H3BKM0	AP-2 complex subunit beta;AP complex subunit beta	Ap2b1
Ap2m1	AP-2 complex subunit mu	30.7898	False	0	27.4041	False	0	30.3991	False	0	30.8933	False	0	31.1034	False	0	30.3273	False	0	18	18	18	44.1	44.1	44.1	49.389	0	71.963	7788700000	72	0.495964	-1.24371	-1.13659	Q3TWV4;P84091	Q3TWV4;P84091	AP-2 complex subunit mu	Ap2m1
Ap2s1	AP-2 complex subunit sigma	28.2865	False	0	30.2581	False	0	29.6384	False	0	29.0069	False	0	29.606	False	0	29.17	False	0	6	6	6	43	43	43	17.018	0	20.485	3812900000	45	0.077079	0.133354	0.218991	P62743;A0A0U1RPS0;A0A0U1RQ06	P62743;A0A0U1RPS0	AP-2 complex subunit sigma	Ap2s1
Ap3b1	AP-3 complex subunit beta-1	27.9705	False	0	27.2902	False	0	28.36	False	0	27.948	False	0	28.1711	False	0	28.1848	False	0	18	18	18	18.3	18.3	18.3	122.74	0	43.608	1314100000	46	0.285408	-0.227726	-0.707474	Q9Z1T1;Q9JME5;A0A140LHP9	Q9Z1T1	AP-3 complex subunit beta-1	Ap3b1
Ap3d1	AP-3 complex subunit delta-1	27.1655	False	0	29.3621	False	0	27.5174	False	0	27.5493	False	0	27.7126	False	0	27.7329	False	0	14	14	14	15.3	15.3	15.3	135.08	0	57.228	950730000	34	0.196811	0.350054	0.512024	O54774	O54774	AP-3 complex subunit delta-1	Ap3d1
Ap3m1	AP-3 complex subunit mu-1	25.0574	False	0	27.1098	False	0	25.2497	False	0	24.3737	False	0	24.3701	False	0	25.2933	False	0	5	5	5	17.9	17.9	17.9	41.023	0	13.937	208220000	8	0.711888	1.12662	1.55841	H7BWY2;Q9JKC8;Q8R2R9	H7BWY2;Q9JKC8	AP-3 complex subunit mu-1	Ap3m1
Ap3s1	AP-3 complex subunit sigma-1	24.3448	False	0	23.1401	True	0	24.0171	False	0	24.6121	False	0	24.4009	False	0	24.3451	False	0	2	2	2	8.8	8.8	8.8	21.732	0.00030826	3.5679	98366000	7	0.773113	-0.618701	-1.6782	Q9DCR2	Q9DCR2	AP-3 complex subunit sigma-1	Ap3s1
Ap3s2	AP-3 complex subunit sigma-2	25.0639	False	0	23.4594	True	0	25.5906	False	0	25.1907	False	0	25.8514	False	0	25.6075	False	0	4	4	4	21.2	21.2	21.2	22.017	0	10.601	204330000	9	0.560279	-0.84523	-1.26284	Q8BSZ2	Q8BSZ2	AP-3 complex subunit sigma-2	Ap3s2
Apbb2	Amyloid beta A4 precursor protein-binding family B member 2	25.2443	False	0	23.9239	True	0	25.0973	False	0	25.184	False	0	25.5156	False	0	24.7594	False	0	3	3	3	4.5	4.5	4.5	80.43	0	7.1772	163970000	6	0.350254	-0.397834	-0.84353	Q3TDW6;E9PWH3;Q3TIZ5;E9QPX0;Q9DBR4	Q3TDW6;E9PWH3;Q3TIZ5;E9QPX0;Q9DBR4	Amyloid beta A4 precursor protein-binding family B member 2	Apbb2
Apeh	Acylamino-acid-releasing enzyme	26.6583	False	0	27.8634	False	0	27.256	False	0	27.5545	False	0	27.4417	False	0	27.686	False	0	12	12	12	26.1	26.1	26.1	79.704	0	67.58	627010000	28	0.353025	-0.301479	-0.849246	A0A0R4J107;Q8R146;A0A0A6YXV0	A0A0R4J107;Q8R146	Acylamino-acid-releasing enzyme	Apeh
Apex1	DNA-(apurinic or apyrimidinic site) lyase;DNA-(apurinic or apyrimidinic site) lyase, mitochondrial	24.9393	False	0	23.4788	True	0	24.4059	False	0	24.1071	True	0	24.9593	False	0	25.1838	False	0	3	3	3	13.6	13.6	13.6	35.49	0	6.712	124270000	7	0.369663	-0.475416	-0.883416	P28352;D3Z124;F6QA74	P28352;D3Z124;F6QA74	DNA-(apurinic or apyrimidinic site) lyase;DNA-(apurinic or apyrimidinic site) lyase, mitochondrial	Apex1
Api5	Apoptosis inhibitor 5	26.3921	False	0	29.8793	False	0	26.3301	False	0	26.4167	False	0	26.541	False	0	26.7998	False	0	12	12	12	33.9	33.9	33.9	56.784	0	35.099	577910000	26	0.331441	0.947994	0.804534	O35841	O35841	Apoptosis inhibitor 5	Api5
Apip	Methylthioribulose-1-phosphate dehydratase	25.7305	False	0	25.0476	True	0	25.7142	False	0	26.1986	False	0	25.6228	False	0	25.861	False	0	5	5	5	29	29	29	26.949	0	14.269	285120000	19	0.638742	-0.396721	-1.41586	Q9WVQ5	Q9WVQ5	Methylthioribulose-1-phosphate dehydratase	Apip
Apmap	Adipocyte plasma membrane-associated protein	28.0035	False	0	29.1871	False	0	28.3685	False	0	28.6092	False	0	28.2513	False	0	29.0074	False	0	12	12	12	38.6	38.6	38.6	46.434	0	82.719	2340900000	46	0.0887142	-0.102934	-0.249531	Q9D7N9	Q9D7N9	Adipocyte plasma membrane-associated protein	Apmap
Apoo	Apolipoprotein O	25.9293	False	0	24.0307	False	0	24.2961	False	0	25.8793	False	0	25.3892	False	0	26.0094	False	0	4	4	4	21.7	21.7	21.7	22.604	0	11.893	247930000	10	0.741869	-1.00725	-1.61699	Q9DCZ4	Q9DCZ4	Apolipoprotein O	Apoo
Apool	MICOS complex subunit Mic27	25.4505	False	0	24.4309	True	0	25.1021	False	0	25.548	False	0	25.7334	False	0	25.0386	False	0	3	3	3	12.5	12.5	12.5	29.26	0	7.6949	189490000	8	0.540004	-0.445523	-1.22316	Q78IK4;B1AV14	Q78IK4;B1AV14	MICOS complex subunit Mic27	Apool
App	Amyloid beta A4 protein;N-APP;Soluble APP-alpha;Soluble APP-beta;C99;Beta-amyloid protein 42;Beta-amyloid protein 40;C83;P3(42);P3(40);C80;Gamma-secretase C-terminal fragment 59;Gamma-secretase C-terminal fragment 57;Gamma-secretase C-terminal fragment 50;C31	26.0616	False	0	23.3386	True	0	26.2362	False	0	26.5461	False	0	26.6531	False	0	26.3896	False	0	7	7	7	12.6	12.6	12.6	86.721	0	22.468	384300000	21	0.630439	-1.31745	-1.39969	P12023	P12023	Amyloid beta A4 protein;N-APP;Soluble APP-alpha;Soluble APP-beta;C99;Beta-amyloid protein 42;Beta-amyloid protein 40;C83;P3(42);P3(40);C80;Gamma-secretase C-terminal fragment 59;Gamma-secretase C-terminal fragment 57;Gamma-secretase C-terminal fragment 50;C31	App
Appl1	DCC-interacting protein 13-alpha	28.259	False	0	25.1474	False	0	27.2419	False	0	28.0137	False	0	28.2588	False	0	27.2564	False	0	10	10	10	17.3	17.3	17.3	79.327	0	33.786	1093500000	31	0.425058	-0.960187	-0.995616	Q8K3H0	Q8K3H0	DCC-interacting protein 13-alpha	Appl1
Appl2	DCC-interacting protein 13-beta	24.0337	False	0	24.5483	True	0	22.2377	True	0	23.9388	False	0	23.8162	False	0	24.3535	False	0	3	3	3	5.7	5.7	5.7	73.853	0	7.1577	65863000	8	0.234792	-0.429558	-0.597454	Q8K3G9;H3BL43;D6RFR7;D3Z340	Q8K3G9;H3BL43;D6RFR7;D3Z340	DCC-interacting protein 13-beta	Appl2
Aprt	Adenine phosphoribosyltransferase	27.7301	False	0	29.7391	False	0	25.7799	False	0	26.9133	False	0	26.1783	False	0	24.7681	False	0	5	5	5	46.7	46.7	46.7	19.724	0	47.533	842800000	32	0.618691	1.79644	1.37681	P08030;A0A1D5RLR6	P08030	Adenine phosphoribosyltransferase	Aprt
Aqp1	Aquaporin-1	26.1121	False	0	26.2933	False	0	22.4748	True	0	26.181	False	0	25.9637	False	0	24.3861	True	0	3	3	3	14.5	14.5	14.5	28.793	0	17.945	209600000	7	0.150095	-0.55015	-0.402659	Q02013	Q02013	Aquaporin-1	Aqp1
Aqr	Intron-binding protein aquarius	22.6781	True	0	26.6934	False	0	22.1901	True	0	24.2341	False	0	24.2827	False	0	23.5998	True	0	6	6	6	4.7	4.7	4.7	161.85	0	11.536	147420000	7	0.0437319	-0.185012	-0.12816	A2AQA7;Q8CFQ3	A2AQA7;Q8CFQ3	Intron-binding protein aquarius	Aqr
Araf	Serine/threonine-protein kinase A-Raf	26.1106	False	0	23.3335	True	0	26.0631	False	0	25.8607	False	0	26.0617	False	0	26.129	False	0	5	5	4	8.9	8.9	7.3	67.581	0	10.972	307340000	11	0.387775	-0.848031	-0.920348	P04627;E9Q0P8;A0A0N4SWH5;Q8CAD1;B1AUP0;B1AUN8;Q99N57	P04627;E9Q0P8	Serine/threonine-protein kinase A-Raf	Araf
Arcn1	Coatomer subunit delta	29.044	False	0	24.4417	False	0	29.6489	False	0	29.3951	False	0	29.5505	False	0	29.6131	False	0	18	18	18	37.8	37.8	37.8	57.229	0	47.025	3122900000	69	0.476816	-1.808	-1.09875	Q5XJY5	Q5XJY5	Coatomer subunit delta	Arcn1
Arf1	ADP-ribosylation factor 1	31.1068	False	0	28.5784	False	0	30.7836	False	0	31.4034	False	0	31.0672	False	0	31.0318	False	0	11	6	1	73.5	44.8	14.9	20.697	0	102.57	12905000000	65	0.558282	-1.01119	-1.25894	P84078	P84078	ADP-ribosylation factor 1	Arf1
Arf4	ADP-ribosylation factor 4	28.7872	False	0	24.1798	True	0	28.9748	False	0	28.7892	False	0	29.1928	False	0	28.7254	False	0	9	4	4	64.4	27.8	27.8	20.396	0	21.997	2181700000	25	0.431583	-1.58851	-1.0087	P61750;E9Q798;F6UFB9	P61750;E9Q798	ADP-ribosylation factor 4	Arf4
Arf5	ADP-ribosylation factor 5	30.7712	False	0	30.8556	False	0	31.5016	False	0	30.8725	False	0	30.726	False	0	31.3742	False	0	12	12	6	80	80	43.3	20.529	0	238	11793000000	96	0.0593674	0.0519136	0.171397	P84084;D3YV25;E9Q2C2	P84084	ADP-ribosylation factor 5	Arf5
Arf6	ADP-ribosylation factor 6	31.2041	False	0	28.8302	False	0	31.2475	False	0	30.8647	False	0	31.132	False	0	31.4459	False	0	7	7	7	44.6	44.6	44.6	20.082	0	128.79	12152000000	86	0.369254	-0.720266	-0.882579	P62331	P62331	ADP-ribosylation factor 6	Arf6
Arfgap2	ADP-ribosylation factor GTPase-activating protein 2	25.1138	False	0	24.656	True	0	25.8359	False	0	25.7382	False	0	25.643	False	0	25.3823	False	0	4	4	4	9	9	9	56.598	0	10.243	212170000	6	0.464054	-0.385947	-1.07344	Q99K28	Q99K28	ADP-ribosylation factor GTPase-activating protein 2	Arfgap2
Arfgef2	Brefeldin A-inhibited guanine nucleotide-exchange protein 2	25.2165	False	0	28.2327	False	0	25.5374	False	0	25.3455	False	0	25.6505	False	0	25.7766	False	0	13	13	11	9	9	8	202.24	0	21.989	239910000	25	0.312473	0.738024	0.76484	A2A5R2;F6YCJ0	A2A5R2	Brefeldin A-inhibited guanine nucleotide-exchange protein 2	Arfgef2
Arfgef3	Brefeldin A-inhibited guanine nucleotide-exchange protein 3	24.673	False	0	26.2858	False	0	24.8934	False	0	23.664	False	0	24.0674	False	0	25.5455	False	0	6	6	6	3.4	3.4	3.4	240.09	0	12.588	142880000	6	0.490203	0.858437	1.12522	Q3UGY8	Q3UGY8	Brefeldin A-inhibited guanine nucleotide-exchange protein 3	Arfgef3
Arfip1		26.0221	False	0	25.5454	False	0	27.5691	False	0	26.6551	False	0	27.3746	False	0	26.7392	False	0	8	8	8	28.2	28.2	28.2	38.416	0	19.946	577530000	22	0.346066	-0.54407	-0.834879	A2RSX9;E9Q3G5;G5E8V9;E9QAY5	A2RSX9;E9Q3G5;G5E8V9;E9QAY5		Arfip1
Arfrp1	ADP-ribosylation factor-related protein 1	23.8756	True	0	23.4563	True	0	24.8903	False	0	24.1952	False	0	23.519	True	0	24.9061	False	0	2	2	2	12.9	12.9	12.9	22.659	0	9.7293	91402000	5	0.0801389	-0.132711	-0.227076	Q8BXL7;V9GX20;Q80SX7;E9PZK7	Q8BXL7;V9GX20;Q80SX7;E9PZK7	ADP-ribosylation factor-related protein 1	Arfrp1
Arhgap1	Rho GTPase-activating protein 1	30.3829	False	0	28.1833	False	0	30.863	False	0	30.2801	False	0	30.3116	False	0	30.4227	False	0	17	17	17	53.3	53.3	53.3	50.41	0	93.635	6297400000	68	0.25398	-0.528376	-0.639625	Q5FWK3;A2AH25	Q5FWK3;A2AH25	Rho GTPase-activating protein 1	Arhgap1
Arhgap17	Rho GTPase-activating protein 17	26.9053	False	0	24.5429	False	0	27.2364	False	0	27.398	False	0	27.0717	False	0	27.1189	False	0	7	7	7	13.9	13.9	13.9	88.924	0	30.878	647770000	23	0.494327	-0.968061	-1.13337	E9QAJ9;Q3UIA2;A0A0U1RNM6	E9QAJ9;Q3UIA2;A0A0U1RNM6	Rho GTPase-activating protein 17	Arhgap17
Arhgap18	Rho GTPase-activating protein 18	27.7248	False	0	24.7103	False	0	28.3289	False	0	28.1965	False	0	28.0433	False	0	28.7613	False	0	16	16	16	28.7	28.7	28.7	74.929	0	37.812	1456100000	51	0.547906	-1.41239	-1.23864	Q8K0Q5;H3BJL1;H3BLG9	Q8K0Q5	Rho GTPase-activating protein 18	Arhgap18
Arhgap23	Rho GTPase-activating protein 23	25.5384	False	0	24.1255	True	0	24.5459	False	0	25.4858	False	0	25.2489	False	0	24.8855	False	0	5	5	5	8.4	8.4	8.4	70.284	0	12.43	166440000	14	0.445279	-0.470147	-1.03607	D6RDB5;F8VQ11;B1AQY2;Q69ZH9	D6RDB5;F8VQ11;B1AQY2;Q69ZH9	Rho GTPase-activating protein 23	Arhgap23
Arhgap24	Rho GTPase-activating protein 24	27.8491	False	0	25.4121	False	0	26.7214	False	0	27.5004	False	0	27.0517	False	0	27.6426	False	0	9	9	9	18.9	18.9	18.9	73.578	0	32.852	801470000	23	0.434826	-0.737342	-1.01519	D3Z5T4;G3X9N1;Q8C4V1	D3Z5T4;G3X9N1;Q8C4V1	Rho GTPase-activating protein 24	Arhgap24
Arhgap28	Rho GTPase-activating protein 28	28.0608	False	0	23.8148	True	0	28.3427	False	0	28.0057	False	0	27.9083	False	0	28.1938	False	0	11	11	11	19.1	19.1	19.1	76.256	0	71.86	1402100000	30	0.369839	-1.29648	-0.883777	E9Q642;Q8BN58;F6XG99;F6ZDY5	E9Q642;Q8BN58	Rho GTPase-activating protein 28	Arhgap28
Arhgap29	Rho GTPase-activating protein 29	22.9626	True	0	24.3638	False	0	24.0739	False	0	22.6945	True	0	24.201	False	0	23.5766	False	0	3	3	3	4	4	4	88.206	0.00029815	3.2077	51626000	4	0.19435	0.309412	0.50639	A0A0G2JEY0;Q8CGF1;A0A0G2JEL5	A0A0G2JEY0;Q8CGF1;A0A0G2JEL5	Rho GTPase-activating protein 29	Arhgap29
Arhgap5	Rho GTPase-activating protein 5	25.0237	False	0	25.202	False	0	23.216	True	0	25.2758	False	0	25.0346	False	0	25.1058	False	0	5	5	5	4.8	4.8	4.8	172.47	0	11.282	146160000	8	0.442727	-0.658169	-1.03098	E9PYT0;P97393	E9PYT0;P97393	Rho GTPase-activating protein 5	Arhgap5
Arhgdia	Rho GDP-dissociation inhibitor 1	32.5376	False	0	28.7235	False	0	32.7018	False	0	32.2433	False	0	32.5402	False	0	32.5166	False	0	10	10	10	66.2	66.2	66.2	23.407	0	157.47	29396000000	108	0.355167	-1.11238	-0.853659	Q99PT1	Q99PT1	Rho GDP-dissociation inhibitor 1	Arhgdia
Arhgef1	Rho guanine nucleotide exchange factor 1	24.3972	False	0	25.1934	False	0	22.0704	True	0	24.1585	False	0	22.4934	True	0	24.4084	False	0	6	6	6	7.6	7.6	7.6	108.69	0	20.417	97895000	7	0.0624991	0.200273	0.179915	E9PUF7;Q61210;F6ZN61	E9PUF7;Q61210;F6ZN61	Rho guanine nucleotide exchange factor 1	Arhgef1
Arhgef10l	Rho guanine nucleotide exchange factor 10-like protein	24.6163	False	0	25.4599	False	0	24.4961	False	0	24.0001	False	0	24.4359	False	0	24.7403	False	0	5	5	5	6.5	6.5	6.5	113.98	0	11.645	101250000	10	0.554879	0.465342	1.25228	A2AWP6;A2AWP8;F6S3V7;A2AWP4;F7BCP8;F7BQE4;Q8C033	A2AWP6;A2AWP8;F6S3V7	Rho guanine nucleotide exchange factor 10-like protein	Arhgef10l
Arhgef12	Rho guanine nucleotide exchange factor 12	28.7596	False	0	24.1788	False	0	29.1953	False	0	28.9068	False	0	29.0414	False	0	29.1346	False	0	33	33	33	27.8	27.8	27.8	172.47	0	98.123	2478600000	80	0.440876	-1.64967	-1.02728	F8VQN6;Q8R4H2	F8VQN6;Q8R4H2	Rho guanine nucleotide exchange factor 12	Arhgef12
Arhgef16	Rho guanine nucleotide exchange factor 16	29.0445	False	0	27.21	False	0	28.5498	False	0	29.2854	False	0	29.4519	False	0	28.5656	False	0	15	15	15	25.7	25.7	25.7	80.38	0	69.424	2364000000	46	0.610832	-0.832881	-1.36149	Q3U5C8;B1ASH7;B1ASH8	Q3U5C8	Rho guanine nucleotide exchange factor 16	Arhgef16
Arhgef17	Rho guanine nucleotide exchange factor 17	26.8971	False	0	27.0184	False	0	27.3389	False	0	27.3869	False	0	27.34	False	0	26.963	False	0	11	11	11	7.7	7.7	7.7	221.67	0	67.257	702070000	29	0.315818	-0.145164	-0.771869	Q80U35;A0A140LIQ0	Q80U35	Rho guanine nucleotide exchange factor 17	Arhgef17
Arhgef18	Rho guanine nucleotide exchange factor 18	29.3058	False	0	26.2969	False	0	29.3838	False	0	29.1294	False	0	29.3352	False	0	29.7204	False	0	19	19	19	20.5	20.5	20.5	114.33	0	74.868	3075800000	76	0.444357	-1.06615	-1.03423	Q6P9R4	Q6P9R4	Rho guanine nucleotide exchange factor 18	Arhgef18
Arhgef26		25.1695	False	0	25.0508	False	0	25.419	False	0	25.1554	False	0	25.7212	False	0	25.6786	False	0	7	7	7	8.9	8.9	8.9	97.387	0	15.399	228400000	14	0.651855	-0.30531	-1.4414	D3YYY8;F6TAL7	D3YYY8		Arhgef26
Arhgef7	Rho guanine nucleotide exchange factor 7	25.6014	False	0	23.7399	True	0	25.3092	False	0	25.8382	False	0	25.7755	False	0	25.6408	False	0	9	9	9	20	20	20	72.353	0	23.729	229150000	13	0.678978	-0.868013	-1.49423	D3Z0V2;A0A0R4J0X8;Q9ES28;A0A1B0GRS3;A2AFJ8;F6WMJ3;Q8K4I3	D3Z0V2;A0A0R4J0X8;Q9ES28	Rho guanine nucleotide exchange factor 7	Arhgef7
Arih1	E3 ubiquitin-protein ligase ARIH1	26.9564	False	0	24.8245	True	0	27.1795	False	0	27.3135	False	0	27.1825	False	0	27.0041	False	0	4	4	4	8.5	8.5	8.5	64.016	0	15.256	641090000	16	0.487524	-0.846561	-1.11993	Q9Z1K5;H9KV21;H7BWY7	Q9Z1K5;H9KV21;H7BWY7	E3 ubiquitin-protein ligase ARIH1	Arih1
Arl1	ADP-ribosylation factor-like protein 1	26.9944	False	0	26.3908	False	0	27.8478	False	0	26.7351	False	0	26.8365	False	0	27.4321	False	0	6	6	6	40.3	40.3	40.3	20.411	0	22.311	889100000	27	0.0555072	0.076444	0.160834	P61211;F8WIB1;E9Q006	P61211;F8WIB1	ADP-ribosylation factor-like protein 1	Arl1
Arl10	ADP-ribosylation factor-like protein 10	23.6858	False	0	24.2378	True	0	24.3319	False	0	23.6261	False	0	22.4201	True	0	23.9599	False	0	3	3	3	21.8	21.8	21.8	22.807	0	9.7807	66816000	6	0.667778	0.749818	1.47241	D3Z4X7;Q9QXJ4;F6ZTU1	D3Z4X7;Q9QXJ4	ADP-ribosylation factor-like protein 10	Arl10
Arl3	ADP-ribosylation factor-like protein 3	27.7409	False	0	26.4147	False	0	28.2804	False	0	27.5857	False	0	27.5702	False	0	28.7429	False	0	10	10	10	64.8	64.8	64.8	20.486	0	90.966	1338600000	34	0.291482	-0.48761	-0.72043	Q9WUL7	Q9WUL7	ADP-ribosylation factor-like protein 3	Arl3
Arl4c	ADP-ribosylation factor-like protein 4C	24.0716	False	0	24.5436	True	0	22.9774	True	0	23.5502	False	0	23.5871	True	0	24.1042	False	0	2	2	2	16.7	16.7	16.7	21.487	0	10.997	62849000	6	0.0833515	0.11709	0.235523	P61208	P61208	ADP-ribosylation factor-like protein 4C	Arl4c
Arl6	ADP-ribosylation factor-like protein 6	24.7254	False	0	24.6853	True	0	24.8061	False	0	24.8104	False	0	24.664	False	0	25.2474	False	0	4	4	4	33.3	33.3	33.3	20.959	0	18.303	128940000	14	0.3983	-0.168361	-0.941693	O88848;D3Z067	O88848;D3Z067	ADP-ribosylation factor-like protein 6	Arl6
Arl6ip1	ADP-ribosylation factor-like protein 6-interacting protein 1	23.2939	True	0	24.6424	False	0	23.4956	True	0	25.4101	False	0	25.4652	False	0	23.3844	True	0	2	2	2	17.7	17.7	17.7	23.437	0	20.242	143280000	5	0.514768	-0.942571	-1.17363	Q9JKW0;A0A0U1RPY6	Q9JKW0;A0A0U1RPY6	ADP-ribosylation factor-like protein 6-interacting protein 1	Arl6ip1
Arl6ip5	PRA1 family protein 3	27.8233	False	0	28.108	False	0	26.6659	False	0	28.4456	False	0	27.6793	False	0	28.521	False	0	4	4	4	24.5	24.5	24.5	21.557	0	127.3	1489900000	32	0.590646	-0.682885	-1.32214	Q8R5J9	Q8R5J9	PRA1 family protein 3	Arl6ip5
Arl8a	ADP-ribosylation factor-like protein 8A	26.7927	False	0	24.4962	True	0	27.6725	False	0	27.7325	False	0	27.9126	False	0	27.6714	False	0	9	4	4	55.4	22	22	21.39	0	8.1438	1015100000	14	0.696702	-1.45171	-1.52878	Q8VEH3;F6QKK2	Q8VEH3;F6QKK2	ADP-ribosylation factor-like protein 8A	Arl8a
Arl8b	ADP-ribosylation factor-like protein 8B	28.9769	False	0	28.05	False	0	29.449	False	0	28.9951	False	0	29.0559	False	0	29.5235	False	0	10	10	5	68.8	68.8	35.5	21.539	0	57.676	3014400000	58	0.341563	-0.366158	-0.825558	Q9CQW2;A0A0N4SVB8	Q9CQW2;A0A0N4SVB8	ADP-ribosylation factor-like protein 8B	Arl8b
Armc1	Armadillo repeat-containing protein 1	23.9049	True	0	23.7947	True	0	26.9764	False	0	26.8923	False	0	26.7009	False	0	26.2128	False	0	3	3	3	12.4	12.4	12.4	31.246	0	8.5802	362660000	10	0.738293	-1.71002	-1.60999	Q9D7A8	Q9D7A8	Armadillo repeat-containing protein 1	Armc1
Armc10	Armadillo repeat-containing protein 10	26.1688	False	0	23.0512	True	0	26.3325	False	0	26.2938	False	0	26.4812	False	0	26.3854	False	0	4	4	4	22.3	22.3	22.3	25.81	0	13.647	382590000	17	0.49015	-1.20264	-1.12512	D3Z5T2;Q9D0L7	D3Z5T2;Q9D0L7	Armadillo repeat-containing protein 10	Armc10
Armc8	Armadillo repeat-containing protein 8	26.1846	False	0	28.5079	False	0	26.2397	False	0	26.1895	False	0	26.3445	False	0	26.0942	False	0	12	12	12	21	21	21	75.401	0	33.462	387490000	35	0.426687	0.76801	0.998884	G3X920;Q9DBR3	G3X920;Q9DBR3	Armadillo repeat-containing protein 8	Armc8
Arpc1a	Actin-related protein 2/3 complex subunit 1A	30.1548	False	0	26.682	False	0	30.7778	False	0	30.2908	False	0	30.4079	False	0	30.4022	False	0	15	13	13	48.4	40.3	40.3	41.626	0	250.46	6329200000	53	0.383469	-1.16206	-0.91159	Q9R0Q6;A0A0G2JF52;D3YVI5	Q9R0Q6;A0A0G2JF52	Actin-related protein 2/3 complex subunit 1A	Arpc1a
Arpc1b	Actin-related protein 2/3 complex subunit 1B	31.4092	False	0	26.8097	False	0	30.8909	False	0	31.245	False	0	31.7697	False	0	31.5573	False	0	15	15	13	51.1	51.1	43.1	41.498	0	220.12	12260000000	76	0.551153	-1.82076	-1.24499	Q91Z25;Q9WV32;F6VVE6;F6THG2	Q91Z25;Q9WV32	Actin-related protein 2/3 complex subunit 1B	Arpc1b
Arpc2	Actin-related protein 2/3 complex subunit 2	32.2748	False	0	28.0823	False	0	31.678	False	0	31.9071	False	0	31.8565	False	0	31.727	False	0	17	17	17	69.7	69.7	69.7	34.357	0	129.7	19481000000	97	0.367468	-1.15185	-0.878921	Q9CVB6;D3YXG6;A0A087WRT2	Q9CVB6;D3YXG6	Actin-related protein 2/3 complex subunit 2	Arpc2
Arpc3	Actin-related protein 2/3 complex subunit 3	31.1419	False	0	24.3011	True	0	30.6868	False	0	30.7752	False	0	30.7998	False	0	30.7906	False	0	7	7	7	47.8	47.8	47.8	20.524	0	35.543	8775600000	41	0.398084	-2.07859	-0.941255	Q9JM76;H7BWZ3;A0A0G2JFK7;D3Z2F7;D3Z2F8	Q9JM76;H7BWZ3;A0A0G2JFK7;D3Z2F7;D3Z2F8	Actin-related protein 2/3 complex subunit 3	Arpc3
Arpc4	Actin-related protein 2/3 complex subunit 4	32.0723	False	0	33.5072	False	0	32.8319	False	0	32.3584	False	0	32.3701	False	0	33.1735	False	0	12	12	12	72	72	72	19.667	0	127.32	40248000000	102	0.125755	0.169819	0.343394	P59999;Q3TX55;E9PWA7	P59999	Actin-related protein 2/3 complex subunit 4	Arpc4
Arpc5	Actin-related protein 2/3 complex subunit 5	30.5561	False	0	26.7898	False	0	30.1219	False	0	30.5383	False	0	30.5252	False	0	30.901	False	0	9	9	9	66.9	66.9	66.9	16.288	0	157.14	7161700000	40	0.555377	-1.49895	-1.25326	Q9CPW4;Q3UA72;E9Q2K4	Q9CPW4;Q3UA72	Actin-related protein 2/3 complex subunit 5	Arpc5
Arpc5l	Actin-related protein 2/3 complex subunit 5-like protein	28.6237	False	0	27.15	False	0	28.3865	False	0	28.71	False	0	28.9232	False	0	28.9828	False	0	7	7	7	56.2	56.2	56.2	16.98	0	35.872	2084700000	24	0.816221	-0.818604	-1.76301	Q9D898;A0A0R3P9C9	Q9D898	Actin-related protein 2/3 complex subunit 5-like protein	Arpc5l
Arpin	Arpin	26.2237	False	0	24.2366	True	0	25.8711	False	0	26.372	False	0	22.566	True	0	23.6609	True	0	6	6	6	35.4	35.4	35.4	25.193	0	16.656	255150000	8	0.410975	1.24418	0.967296	Q9D0A3	Q9D0A3	Arpin	Arpin
Arrb1	Beta-arrestin-1	29.5089	False	0	26.2771	False	0	29.3643	False	0	29.6069	False	0	29.5833	False	0	29.6569	False	0	12	12	10	29.6	29.6	24.6	47.106	0	91.798	3496000000	63	0.512367	-1.23227	-1.16891	J3QNU6;Q8BWG8;E0CY53;E0CYB1	J3QNU6;Q8BWG8	Beta-arrestin-1	Arrb1
Arvcf	Armadillo repeat protein deleted in velo-cardio-facial syndrome homolog	26.4595	False	0	28.3941	False	0	26.2343	False	0	26.543	False	0	26.3996	False	0	26.8771	False	0	12	12	12	20	20	20	105.06	0	31.393	504830000	32	0.237741	0.422754	0.603976	P98203	P98203	Armadillo repeat protein deleted in velo-cardio-facial syndrome homolog	Arvcf
As3mt	Arsenite methyltransferase	27.5977	False	0	26.6744	False	0	27.4389	False	0	27.6988	False	0	27.9301	False	0	27.7829	False	0	12	12	12	41.5	41.5	41.5	41.793	0	45.587	1016600000	36	0.903013	-0.566932	-1.9355	Q91WU5	Q91WU5	Arsenite methyltransferase	As3mt
Asah1	Acid ceramidase;Acid ceramidase subunit alpha;Acid ceramidase subunit beta	27.5333	False	0	25.9852	False	0	27.2939	False	0	27.2518	False	0	27.8359	False	0	27.8557	False	0	8	8	8	20.3	20.3	20.3	44.669	0	21.099	993610000	19	0.612723	-0.7103	-1.36518	Q9WV54	Q9WV54	Acid ceramidase;Acid ceramidase subunit alpha;Acid ceramidase subunit beta	Asah1
Asap2	Arf-GAP with SH3 domain, ANK repeat and PH domain-containing protein 2	26.43	False	0	24.195	True	0	26.7544	False	0	26.252	False	0	26.1732	False	0	26.7563	False	0	9	9	8	15.3	15.3	14.2	106.4	0	58.523	441870000	22	0.295093	-0.600696	-0.728108	D3YX85;Q7SIG6;E9PX52;H3BK40	D3YX85;Q7SIG6;E9PX52	Arf-GAP with SH3 domain, ANK repeat and PH domain-containing protein 2	Asap2
Ascc3	Activating signal cointegrator 1 complex subunit 3	24.3267	False	0	27.4997	False	0	23.1043	True	0	24.9186	False	0	24.0453	False	0	24.7033	False	0	8	8	8	5.5	5.5	5.5	250.55	0	38.921	91610000	14	0.114454	0.421158	0.31526	E9PZJ8	E9PZJ8	Activating signal cointegrator 1 complex subunit 3	Ascc3
Asl	Argininosuccinate lyase	29.3016	False	0	27.4424	False	0	29.4434	False	0	29.418	False	0	29.5054	False	0	29.24	False	0	15	15	15	39.4	39.4	39.4	51.739	0	84.486	2629000000	55	0.434342	-0.658635	-1.01422	Q91YI0;E0CY49;F7D439;E0CYV3	Q91YI0;E0CY49	Argininosuccinate lyase	Asl
Asna1	ATPase Asna1	27.5948	False	0	25.3771	False	0	27.4939	False	0	27.7813	False	0	27.7021	False	0	27.9698	False	0	8	8	8	35.6	35.6	35.6	38.822	0	59.08	1023500000	29	0.614698	-0.995775	-1.36903	O54984;A0A1B0GRE1	O54984	ATPase Asna1	Asna1
Asns	Asparagine synthetase [glutamine-hydrolyzing]	26.1674	False	0	29.5909	False	0	24.5582	False	0	26.0049	False	0	26.3452	False	0	23.331	False	0	7	7	7	22.3	22.3	22.3	64.282	0	95.927	379000000	26	0.366082	1.54511	0.876082	Q61024;D3YYR0;D3Z0C2;D3Z028	Q61024	Asparagine synthetase [glutamine-hydrolyzing]	Asns
Aspa	Aspartoacylase	25.7797	False	0	23.1122	True	0	25.5664	False	0	25.1561	False	0	25.2957	False	0	26.1061	False	0	5	5	5	17	17	17	35.344	0	10.551	243960000	11	0.316264	-0.699859	-0.772805	Q8R3P0;V9GXG0;B0QZP3;D6RJ20	Q8R3P0;V9GXG0	Aspartoacylase	Aspa
Asph	Aspartyl/asparaginyl beta-hydroxylase	26.6462	False	0	23.2122	True	0	27.1835	False	0	26.7551	False	0	26.6072	False	0	27.491	False	0	10	10	10	23.7	23.7	23.7	75.127	0	76.088	623710000	30	0.426018	-1.27046	-0.997542	Q8CBM2;A2AL85;Q8BSY0;A2AL71;A2AL77;A2AL83;A2AL79;Q9CR06;Q6P8S1;A2AL74;A2AL78;A2AL76;A2AL75;Q3TU40;A2AL81	Q8CBM2;A2AL85;Q8BSY0	Aspartyl/asparaginyl beta-hydroxylase	Asph
Ass1;Gm5424	Argininosuccinate synthase	28.5196	False	0	30.9032	False	0	26.2346	False	0	28.6019	False	0	27.6082	False	0	25.1684	False	0	11	11	11	42	42	42	46.584	0	106.52	1642100000	39	0.350391	1.42628	0.843814	P16460;J3QNG0	P16460;J3QNG0	Argininosuccinate synthase	Ass1;Gm5424
Atad1	ATPase family AAA domain-containing protein 1	27.0083	False	0	22.1932	True	0	27.3937	False	0	27.1839	False	0	27.4249	False	0	27.6205	False	0	6	6	6	23.8	23.8	23.8	40.744	0	41.146	768710000	22	0.487246	-1.87803	-1.11938	Q9D5T0	Q9D5T0	ATPase family AAA domain-containing protein 1	Atad1
Atad3	ATPase family AAA domain-containing protein 3	24.4052	False	0	24.6142	False	0	24.7135	False	0	25.1657	False	0	24.6205	False	0	24.9585	False	0	5	5	5	10.5	10.5	10.5	66.741	0	15.12	148000000	14	0.856554	-0.337263	-1.84285	Q925I1;H3BK90	Q925I1	ATPase family AAA domain-containing protein 3	Atad3
Atg3	Ubiquitin-like-conjugating enzyme ATG3	24.9443	False	0	23.7604	True	0	24.9546	False	0	24.701	False	0	24.8373	False	0	23.3252	True	0	2	2	2	8.3	8.3	8.3	35.796	0	6.6113	117420000	6	0.159296	0.265289	0.424626	Q9CPX6	Q9CPX6	Ubiquitin-like-conjugating enzyme ATG3	Atg3
Atg7	Ubiquitin-like modifier-activating enzyme ATG7	26.2067	False	0	24.0215	True	0	26.7524	False	0	26.6101	False	0	26.5889	False	0	26.8767	False	0	6	6	6	11.3	11.3	11.3	68.243	0	22.786	445960000	22	0.542961	-1.03168	-1.22895	S4R2D5;A0A0A0MQN4;Q9D906;S4R2T5;S4R2P7;S4R1T0;S4R1N8	S4R2D5;A0A0A0MQN4;Q9D906;S4R2T5;S4R2P7	Ubiquitin-like modifier-activating enzyme ATG7	Atg7
Athl1	Acid trehalase-like protein 1	27.0035	False	0	25.39	False	0	26.6353	False	0	27.8653	False	0	27.1059	False	0	26.6164	False	0	10	10	10	18.3	18.3	18.3	77.406	0	38.864	673990000	29	0.63142	-0.8529	-1.4016	F6QM56;Q8BP56;E9QA85	F6QM56;Q8BP56	Acid trehalase-like protein 1	Athl1
Atic	Bifunctional purine biosynthesis protein PURH;Phosphoribosylaminoimidazolecarboxamide formyltransferase;IMP cyclohydrolase	28.3874	False	0	29.7541	False	0	28.4178	False	0	28.7131	False	0	28.0049	False	0	28.7324	False	0	15	15	15	39.9	39.9	39.9	64.217	0	129	1539900000	52	0.293417	0.369661	0.724545	Q9CWJ9	Q9CWJ9	Bifunctional purine biosynthesis protein PURH;Phosphoribosylaminoimidazolecarboxamide formyltransferase;IMP cyclohydrolase	Atic
Atl2	Atlastin-2	22.7471	True	0	26.1589	False	0	22.9809	True	0	24.4253	False	0	24.5418	False	0	24.0269	True	0	4	4	4	12.1	12.1	12.1	46.875	0	7.1264	42923000	6	0.121198	-0.369077	-0.332098	E9QND8;Q6PA06	E9QND8;Q6PA06	Atlastin-2	Atl2
Atl3	Atlastin-3	28.4482	False	0	27.926	False	0	28.4209	False	0	28.4104	False	0	28.5848	False	0	28.7271	False	0	11	11	11	23.7	23.7	23.7	60.231	0	84.492	1917600000	41	0.734764	-0.309125	-1.60309	E9PYT3;Q91YH5	E9PYT3;Q91YH5	Atlastin-3	Atl3
Atox1	Copper transport protein ATOX1	26.4106	False	0	22.9169	True	0	27.2989	False	0	26.5862	False	0	26.6248	False	0	26.8268	False	0	4	4	4	83.8	83.8	83.8	7.3384	0	8.7583	454190000	10	0.352844	-1.13707	-0.848873	O08997	O08997	Copper transport protein ATOX1	Atox1
Atp11a	Phospholipid-transporting ATPase;Probable phospholipid-transporting ATPase IH	23.1658	True	0	27.1296	False	0	23.352	True	0	24.8716	False	0	25.2444	False	0	23.4283	True	0	8	6	6	7.2	5.7	5.7	130.68	0	9.5749	69343000	8	0.00804321	0.0343812	0.0244694	E9Q3G7;P98197;F6Z4J2;D6RII8	E9Q3G7;P98197;F6Z4J2	Phospholipid-transporting ATPase;Probable phospholipid-transporting ATPase IH	Atp11a
Atp11b	Phospholipid-transporting ATPase	23.1378	True	0	25.737	False	0	23.6284	True	0	24.1154	False	0	24.9224	False	0	23.6055	False	0	6	5	5	6.7	5.9	5.9	110.11	0	6.8706	46903000	6	0.0175386	-0.0467148	-0.0528032	A0A0G2JE89;Q6DFW5	A0A0G2JE89;Q6DFW5	Phospholipid-transporting ATPase	Atp11b
Atp11c	Phospholipid-transporting ATPase;Phospholipid-transporting ATPase 11C	27.8754	False	0	29.7679	False	0	27.9982	False	0	27.5349	False	0	27.8628	False	0	28.1313	False	0	16	16	14	18.9	18.9	17.4	127.81	0	51.727	1414400000	43	0.481752	0.70417	1.10852	E9QKK8;F6Q8D3;Q9QZW0	E9QKK8;F6Q8D3;Q9QZW0	Phospholipid-transporting ATPase;Phospholipid-transporting ATPase 11C	Atp11c
Atp13a1	Manganese-transporting ATPase 13A1	25.0844	False	0	30.0585	False	0	22.2717	True	0	24.9703	False	0	24.9669	False	0	24.149	False	0	12	12	12	12.6	12.6	12.6	132.39	0	30.736	233900000	12	0.184573	1.10947	0.483874	Q9EPE9	Q9EPE9	Manganese-transporting ATPase 13A1	Atp13a1
Atp1a1	Sodium/potassium-transporting ATPase subunit alpha-1	32.5438	False	0	35.5294	False	0	32.4475	False	0	33.139	False	0	33.3907	False	0	33.0891	False	0	40	40	36	45.9	45.9	42.3	112.98	0	323.31	46336000000	330	0.106773	0.300612	0.295895	Q8VDN2;D3YYN7;Q6PIE5;A0A0G2JGX4;Q8VCE0;Q6PIC6;Q9WV27;Q91WH7;E9QNX7;Q64436	Q8VDN2	Sodium/potassium-transporting ATPase subunit alpha-1	Atp1a1
Atp1b1	Sodium/potassium-transporting ATPase subunit beta-1	29.5427	False	0	26.5846	False	0	28.2501	False	0	30.405	False	0	31.4539	False	0	30.04	False	0	6	6	6	23	23	23	35.194	0	21.204	5904500000	44	1.23265	-2.50714	-2.62444	P14094;A0A0A6YX05	P14094;A0A0A6YX05	Sodium/potassium-transporting ATPase subunit beta-1	Atp1b1
Atp1b2	Sodium/potassium-transporting ATPase subunit beta-2	26.746	False	0	23.5889	True	0	27.0258	False	0	27.3667	False	0	27.4003	False	0	26.6199	False	0	5	5	5	15.5	15.5	15.5	33.344	0	21.874	596520000	15	0.521368	-1.34207	-1.1866	P14231;I7HIF3	P14231	Sodium/potassium-transporting ATPase subunit beta-2	Atp1b2
Atp1b3	Sodium/potassium-transporting ATPase subunit beta-3	30.1392	False	0	28.3361	False	0	30.8633	False	0	30.1204	False	0	30.0385	False	0	30.1216	False	0	10	10	10	45	45	45	31.775	0	83.854	5966100000	61	0.15634	-0.313988	-0.417594	P97370	P97370	Sodium/potassium-transporting ATPase subunit beta-3	Atp1b3
Atp2a2	Sarcoplasmic/endoplasmic reticulum calcium ATPase 2	30.3393	False	0	33.0043	False	0	30.5246	False	0	30.3425	False	0	30.421	False	0	30.327	False	0	33	33	33	38.1	38.1	38.1	114.86	0	178.35	8345000000	157	0.465876	0.925863	1.07706	O55143;Q8R429;B1ATS4;B1ATS5;E9Q559;Q64518	O55143	Sarcoplasmic/endoplasmic reticulum calcium ATPase 2	Atp2a2
Atp2b1	Plasma membrane calcium-transporting ATPase 1	29.3797	False	0	32.1417	False	0	29.0938	False	0	29.5765	False	0	29.6055	False	0	29.4905	False	0	27	27	15	30.4	30.4	18	134.75	0	107.71	3979800000	106	0.26608	0.647574	0.665917	G5E829	G5E829	Plasma membrane calcium-transporting ATPase 1	Atp2b1
Atp5a1	ATP synthase subunit alpha, mitochondrial;ATP synthase subunit alpha	32.0452	False	0	31.7309	False	0	31.9723	False	0	32.5231	False	0	32.4763	False	0	32.5922	False	0	27	27	27	53.2	53.2	53.2	59.752	0	291.51	25814000000	161	2.43621	-0.614386	-6.09609	Q03265;D3Z6F5;D6RJ16	Q03265;D3Z6F5	ATP synthase subunit alpha, mitochondrial;ATP synthase subunit alpha	Atp5a1
Atp5b	ATP synthase subunit beta, mitochondrial	32.7559	False	0	32.4386	False	0	32.4331	False	0	32.9795	False	0	32.6053	False	0	33.2281	False	0	25	25	25	76.2	76.2	76.2	56.3	0	323.31	41351000000	283	0.875473	-0.395072	-1.88048	P56480	P56480	ATP synthase subunit beta, mitochondrial	Atp5b
Atp5c1	ATP synthase subunit gamma;ATP synthase subunit gamma, mitochondrial	30.0417	False	0	29.9238	False	0	29.8014	False	0	30.2375	False	0	30.4032	False	0	29.9617	False	0	12	12	12	53.3	53.3	53.3	30.255	0	86.258	6164600000	57	0.887345	-0.278525	-1.90416	Q8C2Q8;Q91VR2;A2AKU9;A2AKV2;A2AKV3;A2AKV1;A2AKV0	Q8C2Q8;Q91VR2;A2AKU9;A2AKV2;A2AKV3;A2AKV1	ATP synthase subunit gamma;ATP synthase subunit gamma, mitochondrial	Atp5c1
Atp5d	ATP synthase subunit delta, mitochondrial	27.0155	False	0	25.4967	False	0	25.1122	False	0	25.8823	False	0	25.6794	False	0	24.9472	False	0	3	3	3	34.5	34.5	34.5	17.6	0	32.876	288990000	18	0.224695	0.371874	0.575009	Q9D3D9	Q9D3D9	ATP synthase subunit delta, mitochondrial	Atp5d
Atp5f1	ATP synthase F(0) complex subunit B1, mitochondrial	31.7616	False	0	27.0671	False	0	31.0723	False	0	31.8403	False	0	32.1631	False	0	31.701	False	0	11	11	11	36.3	36.3	36.3	28.948	0	57.95	16138000000	65	0.587526	-1.93449	-1.31605	Q9CQQ7;A0A0G2JGX3	Q9CQQ7;A0A0G2JGX3	ATP synthase F(0) complex subunit B1, mitochondrial	Atp5f1
Atp5i;Atp5k	ATP synthase subunit e, mitochondrial	29.6803	False	0	23.6483	True	0	29.554	False	0	29.2912	False	0	28.745	False	0	29.7603	False	0	2	2	2	32.4	32.4	32.4	8.2355	0	6.7965	3428400000	15	0.336139	-1.63793	-0.814304	Q06185;Q8BTB6	Q06185;Q8BTB6	ATP synthase subunit e, mitochondrial	Atp5i;Atp5k
Atp5j2	ATP synthase subunit f, mitochondrial	28.2875	False	0	22.8951	True	0	27.5878	False	0	27.672	False	0	27.5787	False	0	28.5582	False	0	2	2	2	30.3	30.3	30.3	9.0054	0	5.9145	1291000000	11	0.415099	-1.67946	-0.975602	F8WHP8;P56135	F8WHP8;P56135	ATP synthase subunit f, mitochondrial	Atp5j2
Atp5l	ATP synthase subunit g, mitochondrial	27.7052	False	0	22.1221	True	0	27.712	False	0	28.0263	False	0	27.6265	False	0	28.2799	False	0	2	2	2	27.2	27.2	27.2	11.424	0	12.448	1150500000	25	0.496939	-2.13116	-1.13852	Q9CPQ8	Q9CPQ8	ATP synthase subunit g, mitochondrial	Atp5l
Atp5o	ATP synthase subunit O, mitochondrial	29.1163	False	0	24.9509	False	0	28.1567	False	0	29.5617	False	0	29.5135	False	0	29.4965	False	0	7	7	6	39	39	32.4	23.363	0	33.756	2808600000	39	0.774023	-2.11596	-1.67998	Q9DB20;F7D3P8	Q9DB20	ATP synthase subunit O, mitochondrial	Atp5o
Atp6ap1	V-type proton ATPase subunit S1	22.6156	True	0	24.1161	True	0	24.4854	False	0	24.1153	False	0	24.5049	False	0	24.6349	False	0	3	3	3	7.7	7.7	7.7	45.534	0.00030404	3.3858	86576000	5	0.500877	-0.679335	-1.14628	Q3TKX1;Q9R1Q9;B7FAU7;B7FAU3	Q3TKX1;Q9R1Q9;B7FAU7	V-type proton ATPase subunit S1	Atp6ap1
Atp6v0a1	V-type proton ATPase subunit a;V-type proton ATPase 116 kDa subunit a isoform 1	27.9123	False	0	30.038	False	0	28.5955	False	0	28.0789	False	0	28.29	False	0	28.3562	False	0	16	16	14	21.5	21.5	19.5	96.426	0	59.264	1600100000	80	0.407434	0.60692	0.960154	K3W4T3;Q9Z1G4;A2A599;Q9JHF5	K3W4T3;Q9Z1G4	V-type proton ATPase subunit a;V-type proton ATPase 116 kDa subunit a isoform 1	Atp6v0a1
Atp6v0a4	V-type proton ATPase 116 kDa subunit a isoform 4	24.2005	False	0	24.6783	False	0	23.6095	True	0	24.9672	False	0	24.4765	False	0	24.9383	False	0	4	3	3	5.5	4.4	4.4	95.604	0	10.393	107750000	8	0.843088	-0.631252	-1.81614	Q920R6	Q920R6	V-type proton ATPase 116 kDa subunit a isoform 4	Atp6v0a4
Atp6v0d1	V-type proton ATPase subunit d 1	25.3979	False	0	23.1579	True	0	25.3735	False	0	25.0383	False	0	25.1035	False	0	25.843	False	0	5	5	5	17.9	17.9	17.9	40.301	0	34.901	219310000	10	0.363816	-0.685116	-0.871436	P51863	P51863	V-type proton ATPase subunit d 1	Atp6v0d1
Atp6v1a	V-type proton ATPase catalytic subunit A	28.6335	False	0	28.7708	False	0	28.5377	False	0	28.8401	False	0	28.7645	False	0	28.9581	False	0	17	17	17	40.7	40.7	40.7	68.325	0	92.531	2246200000	70	1.10505	-0.206914	-2.35	P50516;D3Z1B9;D3YWH3;D3YZ23	P50516	V-type proton ATPase catalytic subunit A	Atp6v1a
Atp6v1b2	V-type proton ATPase subunit B, brain isoform	25.9426	False	0	28.7959	False	0	26.0156	False	0	26.3811	False	0	26.7677	False	0	24.7781	False	0	8	8	5	23.1	23.1	17.2	56.55	0	47.505	463620000	21	0.349455	0.942392	0.841881	P62814	P62814	V-type proton ATPase subunit B, brain isoform	Atp6v1b2
Atp6v1c1	V-type proton ATPase subunit C 1	28.6634	False	0	30.0845	False	0	28.7858	False	0	28.7434	False	0	28.6273	False	0	28.3782	False	0	16	16	16	43.2	43.2	43.2	43.887	0	58.606	1972900000	58	0.565549	0.594912	1.27315	Q9Z1G3	Q9Z1G3	V-type proton ATPase subunit C 1	Atp6v1c1
Atp6v1d	V-type proton ATPase subunit D	27.1359	False	0	25.8264	False	0	27.7369	False	0	27.6822	False	0	27.5691	False	0	27.7748	False	0	10	10	10	56.3	56.3	56.3	28.369	0	38.904	959180000	42	0.613988	-0.775632	-1.36764	P57746	P57746	V-type proton ATPase subunit D	Atp6v1d
Atp6v1e1	V-type proton ATPase subunit E 1	28.6456	False	0	24.4589	True	0	28.7826	False	0	28.9799	False	0	29.114	False	0	28.5879	False	0	8	8	8	33.6	33.6	33.6	26.157	0	25.262	2018700000	31	0.487273	-1.59822	-1.11944	P50518;A0A0N4SW07;A0A0N4SW34;Q9D593;A0A0N4SWA3	P50518;A0A0N4SW07	V-type proton ATPase subunit E 1	Atp6v1e1
Atp6v1f	V-type proton ATPase subunit F	26.7514	False	0	28.5707	False	0	24.6867	False	0	25.8804	False	0	25.3074	False	0	22.7221	False	0	2	2	2	34.5	34.5	34.5	13.37	0	36.815	250620000	12	0.615129	2.03297	1.36987	Q9D1K2;A0A0N4SVE1;F7B2B4	Q9D1K2;A0A0N4SVE1;F7B2B4	V-type proton ATPase subunit F	Atp6v1f
Atp6v1g1	V-type proton ATPase subunit G 1	25.9335	False	0	24.2323	True	0	25.2699	False	0	25.9251	False	0	26.2071	False	0	25.5731	False	0	3	3	3	51.7	51.7	51.7	13.724	0	28.67	253220000	10	0.647585	-0.756545	-1.43308	Q9CR51	Q9CR51	V-type proton ATPase subunit G 1	Atp6v1g1
Atp6v1h	V-type proton ATPase subunit H	28.6209	False	0	24.9369	False	0	29.1054	False	0	28.9629	False	0	28.9223	False	0	28.9965	False	0	13	13	13	35.9	35.9	35.9	54.108	0	128.77	2240400000	45	0.461422	-1.40617	-1.06822	A0A0A6YX18;Q8BVE3;A0A0A6YWP6;A0A0A6YVU0;A0A0A6YW86	A0A0A6YX18;Q8BVE3;A0A0A6YWP6	V-type proton ATPase subunit H	Atp6v1h
Atp8a1	Phospholipid-transporting ATPase IA	28.2439	False	0	30.6077	False	0	28.3493	False	0	28.3043	False	0	28.2798	False	0	28.552	False	0	20	20	20	20.4	20.4	20.4	131.51	0	58.773	1576300000	61	0.371461	0.688262	0.887095	A0A0M3HEP7;P70704;A0A0J9YV34;F6Q8P7;E9Q4J5;Q3U9N5;A2ANX3;P98200	A0A0M3HEP7;P70704	Phospholipid-transporting ATPase IA	Atp8a1
Atrx	Transcriptional regulator ATRX	22.2647	False	0	22.9395	True	0	24.1527	True	0	22.7097	False	0	22.9764	True	0	23.5578	False	0	2	2	2	0.8	0.8	0.8	278.58	0	3.9845	30768000	2	0.0207294	0.0377197	0.0621967	Q61687	Q61687	Transcriptional regulator ATRX	Atrx
Atxn10	Ataxin-10	27.9736	False	0	29.1099	False	0	28.3299	False	0	28.1709	False	0	27.9005	False	0	28.3097	False	0	14	14	14	39.4	39.4	39.4	53.706	0	69.276	1451400000	52	0.410109	0.344131	0.96555	P28658	P28658	Ataxin-10	Atxn10
AU040320;Kiaa0319l	Dyslexia-associated protein KIAA0319-like protein	23.1132	False	0	24.2862	False	0	23.7415	False	0	23.8002	False	0	23.7367	False	0	23.264	False	0	2	2	2	2	2	2	119.43	0.00088469	3.0657	46820000	5	0.108134	0.11338	0.29934	Z4YK56;Q8K135	Z4YK56;Q8K135	Dyslexia-associated protein KIAA0319-like protein	AU040320;Kiaa0319l
Auh	Methylglutaconyl-CoA hydratase, mitochondrial	26.4003	False	0	23.5719	True	0	25.7452	False	0	26.7607	False	0	26.9685	False	0	26.8039	False	0	6	6	6	23.6	23.6	23.6	33.338	0	23.908	455830000	18	0.871612	-1.60525	-1.87279	A0A0R4J023;Q9JLZ3;F6RT60;F6R307;A0A0R4J1L8	A0A0R4J023;Q9JLZ3;F6RT60;F6R307	Methylglutaconyl-CoA hydratase, mitochondrial	Auh
Axl	Receptor protein-tyrosine kinase;Tyrosine-protein kinase receptor UFO	25.1776	False	0	24.4212	True	0	22.7946	True	0	24.718	False	0	23.7628	True	0	25.1768	False	0	4	3	3	6.1	5	5	97.222	0	6.6081	148510000	6	0.19843	-0.421423	-0.515725	Q6PE80;Q00993;F6YPR4	Q6PE80;Q00993	Receptor protein-tyrosine kinase;Tyrosine-protein kinase receptor UFO	Axl
B3galt6	Beta-1,3-galactosyltransferase 6	23.8532	True	0	25.3933	True	0	24.7254	False	0	24.2872	False	0	24.131	False	0	24.2157	False	0	2	2	2	6.8	6.8	6.8	37.021	0	5.1002	74386000	5	0.424886	0.446041	0.995272	Q91Z92	Q91Z92	Beta-1,3-galactosyltransferase 6	B3galt6
B3gat3	Galactosylgalactosylxylosylprotein 3-beta-glucuronosyltransferase 3	25.5431	False	0	26.0431	False	0	25.8113	False	0	25.705	False	0	25.8793	False	0	25.2124	False	0	6	6	6	23	23	23	37.066	0	12.217	239060000	12	0.335263	0.200274	0.812485	P58158	P58158	Galactosylgalactosylxylosylprotein 3-beta-glucuronosyltransferase 3	B3gat3
Babam1	BRISC and BRCA1-A complex member 1	24.6937	False	0	26.206	False	0	24.5984	True	0	25.145	False	0	22.8941	True	0	23.4198	True	0	3	3	3	22.8	22.8	22.8	36.793	0	53.275	88414000	9	0.71899	1.34641	1.57227	Q3UI43;A0A1D5RM60	Q3UI43	BRISC and BRCA1-A complex member 1	Babam1
Bag1	BAG family molecular chaperone regulator 1	23.2966	True	0	24.143	True	0	24.6516	False	0	24.6552	False	0	26.1657	False	0	23.4242	True	0	3	3	3	9.3	9.3	9.3	39.696	0	4.7245	166890000	3	0.334324	-0.717979	-0.810532	F6TCF9;Q60739	F6TCF9;Q60739	BAG family molecular chaperone regulator 1	Bag1
Bag5	BAG family molecular chaperone regulator 5	26.7142	False	0	26.4191	False	0	27.2114	False	0	27.01	False	0	26.8322	False	0	26.9952	False	0	8	8	8	26.2	26.2	26.2	50.942	0	24.485	601710000	19	0.27709	-0.164208	-0.689654	Q8CI32;E0CX76;E0CYW3	Q8CI32	BAG family molecular chaperone regulator 5	Bag5
Bag6	Large proline-rich protein BAG6	25.7243	False	0	27.7104	False	0	22.6565	True	0	25.3705	False	0	24.2781	False	0	22.7202	True	0	6	6	6	9.7	9.7	9.7	119.14	0	64.562	161670000	14	0.304443	1.24082	0.747915	Q3UF95;Q9Z1R2;G3UYQ2;A0A1B0GX81;G3UZT6;G3UXT8	Q3UF95;Q9Z1R2;G3UYQ2;A0A1B0GX81;G3UZT6	Large proline-rich protein BAG6	Bag6
Baiap2	Brain-specific angiogenesis inhibitor 1-associated protein 2	24.57	False	0	23.2145	True	0	24.659	False	0	24.7687	False	0	25.3182	False	0	25.0487	False	0	6	6	6	14.6	14.6	14.6	57.681	0	12.127	125970000	12	0.844118	-0.89737	-1.81818	B1AZ46;Q8BKX1	B1AZ46;Q8BKX1	Brain-specific angiogenesis inhibitor 1-associated protein 2	Baiap2
Banf1	Barrier-to-autointegration factor;Barrier-to-autointegration factor, N-terminally processed	27.4658	False	0	26.27	False	0	27.9193	False	0	27.8086	False	0	27.2201	False	0	27.5031	False	0	4	4	4	48.3	48.3	48.3	10.102	0	19.474	1029400000	20	0.218645	-0.292225	-0.561472	O54962	O54962	Barrier-to-autointegration factor;Barrier-to-autointegration factor, N-terminally processed	Banf1
Bax	Apoptosis regulator BAX	26.3007	False	0	26.7187	False	0	26.2811	False	0	26.3963	False	0	26.3779	False	0	26.6087	False	0	5	5	3	42.1	42.1	22.8	18.955	0	22.754	439160000	15	0.0591849	-0.0274779	-0.170899	A0A1B0GT81;A0A1B0GTA4;Q07813;A0A1B0GS13;A0A1B0GT35	A0A1B0GT81;A0A1B0GTA4;Q07813;A0A1B0GS13	Apoptosis regulator BAX	Bax
BC017643	Uncharacterized protein C17orf62 homolog	25.6931	False	0	23.8207	True	0	25.5072	False	0	24.6191	False	0	25.4864	False	0	25.6389	False	0	3	3	3	17.1	17.1	17.1	20.921	0	9.1587	196310000	8	0.131362	-0.241096	-0.357202	Q3TYS2;X1WI15;A0A0A0MQK0	Q3TYS2;X1WI15;A0A0A0MQK0	Uncharacterized protein C17orf62 homolog	BC017643
BC026585	Quinone oxidoreductase-like protein 2	26.327	False	0	23.4759	True	0	25.5833	False	0	26.1893	False	0	26.5271	False	0	26.3624	False	0	5	5	5	24.3	24.3	24.3	37.808	0	39.959	372920000	10	0.647152	-1.23085	-1.43224	Q3UNZ8;A0A0A6YWV6;A0A0A6YWZ0;A0A0A6YXW5	Q3UNZ8;A0A0A6YWV6	Quinone oxidoreductase-like protein 2	BC026585
Bcam	Basal cell adhesion molecule	26.7081	False	0	22.9308	True	0	25.667	False	0	26.2476	False	0	26.4837	False	0	25.5303	False	0	4	4	4	10.8	10.8	10.8	67.669	0	11.175	430500000	14	0.352245	-0.985216	-0.847638	Q9R069;D3YTK7	Q9R069;D3YTK7	Basal cell adhesion molecule	Bcam
Bcap29	B-cell receptor-associated protein 29	26.3105	False	0	23.2707	True	0	26.0205	False	0	26.1491	False	0	26.2133	False	0	25.895	False	0	3	3	3	12.5	12.5	12.5	27.964	0	5.8096	311080000	9	0.38238	-0.885211	-0.909373	Q61334	Q61334	B-cell receptor-associated protein 29	Bcap29
Bcap31	B-cell receptor-associated protein 31	27.3593	False	0	27.7715	False	0	28.2734	False	0	28.1883	False	0	28.9634	False	0	28.722	False	0	4	4	4	18	18	18	27.956	0	13.396	1651700000	22	1.10683	-0.823142	-2.35376	Q61335	Q61335	B-cell receptor-associated protein 31	Bcap31
Bcat2	Branched-chain-amino-acid aminotransferase, mitochondrial;Branched-chain-amino-acid aminotransferase	27.8993	False	0	25.8409	False	0	27.8613	False	0	27.9207	False	0	28.0376	False	0	28.1678	False	0	9	9	9	23.9	23.9	23.9	44.127	0	24.614	1193600000	28	0.544034	-0.841566	-1.23106	O35855;O88374;A0A1B0GX27;A0A1B0GST1;A0A1B0GQY4	O35855;O88374;A0A1B0GX27	Branched-chain-amino-acid aminotransferase, mitochondrial;Branched-chain-amino-acid aminotransferase	Bcat2
Bckdha	2-oxoisovalerate dehydrogenase subunit alpha, mitochondrial	26.0231	False	0	24.0884	True	0	25.1548	False	0	25.6984	False	0	26.0464	False	0	25.3242	False	0	5	5	5	15.5	15.5	15.5	50.773	0	20.476	234000000	9	0.430423	-0.60089	-1.00637	Q3U3J1;P50136	Q3U3J1;P50136	2-oxoisovalerate dehydrogenase subunit alpha, mitochondrial	Bckdha
Bckdhb	2-oxoisovalerate dehydrogenase subunit beta, mitochondrial	25.1055	False	0	23.8859	True	0	24.1066	True	0	24.722	False	0	24.9846	False	0	24.5738	False	0	4	4	4	20	20	20	42.88	0	6.0941	124040000	6	0.427429	-0.394122	-1.00037	Q6P3A8	Q6P3A8	2-oxoisovalerate dehydrogenase subunit beta, mitochondrial	Bckdhb
Bcl10	B-cell lymphoma/leukemia 10	24.94	False	0	23.8087	True	0	24.8917	False	0	24.6358	False	0	24.7643	False	0	24.7529	False	0	3	3	3	11.6	11.6	11.6	25.948	0	7.3111	131120000	10	0.174272	-0.170903	-0.459916	Q9Z0H7	Q9Z0H7	B-cell lymphoma/leukemia 10	Bcl10
Bdh1	D-beta-hydroxybutyrate dehydrogenase, mitochondrial	26.4185	False	0	25.2632	False	0	24.7876	False	0	26.9501	False	0	26.9499	False	0	26.2931	False	0	6	6	6	22.2	22.2	22.2	38.299	0	22.764	414370000	25	1.09817	-1.24124	-2.33552	Q80XN0;D3Z2Y8	Q80XN0;D3Z2Y8	D-beta-hydroxybutyrate dehydrogenase, mitochondrial	Bdh1
Bicd2	Protein bicaudal D homolog 2	26.8099	False	0	25.0168	True	0	26.9056	False	0	26.6067	False	0	26.7438	False	0	26.4953	False	0	9	9	9	15.5	15.5	15.5	84.702	0	27.916	484280000	22	0.235985	-0.371147	-0.600093	D3Z390;Q921C5;G3UXK5;B2KG46;Q8BR07;G3UY88	D3Z390;Q921C5	Protein bicaudal D homolog 2	Bicd2
Birc6	Baculoviral IAP repeat-containing protein 6	26.1292	False	0	26.4848	False	0	23.1228	True	0	24.7349	False	0	24.0941	False	0	24.8803	False	0	7	7	7	1.6	1.6	1.6	529.32	0	13.64	150020000	8	0.244164	0.675838	0.618128	S4R1L5;S4R2P8;O88738;S4R1R8;S4R2N7;J3QP64	S4R1L5;S4R2P8;O88738	Baculoviral IAP repeat-containing protein 6	Birc6
Blmh	Bleomycin hydrolase	28.1876	False	0	27.7551	False	0	28.6092	False	0	28.1733	False	0	28.1427	False	0	28.838	False	0	12	12	12	33.8	33.8	33.8	52.511	0	71.485	1802400000	47	0.235445	-0.200657	-0.598898	Q8R016;E9PY26;E9Q6V3;E9PZH4;E9QA53	Q8R016;E9PY26	Bleomycin hydrolase	Blmh
Blvra	Biliverdin reductase A	27.902	False	0	29.0142	False	0	27.7235	False	0	28.022	False	0	28.4178	False	0	28.3324	False	0	12	12	12	55.3	55.3	55.3	33.524	0	43.943	1645300000	42	0.035457	-0.0441418	-0.104771	Q9CY64;A2ASB1;A2ASB8;A2ASB7	Q9CY64;A2ASB1	Biliverdin reductase A	Blvra
Blvrb	Flavin reductase (NADPH)	29.5325	False	0	30.7302	False	0	28.7423	False	0	29.2769	False	0	29.4585	False	0	28.7966	False	0	8	8	8	62.6	62.6	62.6	22.197	0	83.797	3341000000	44	0.331225	0.491028	0.804084	Q923D2;E9PZC3;E9PZC4;A0A0U1RPU7	Q923D2;E9PZC3;E9PZC4;A0A0U1RPU7	Flavin reductase (NADPH)	Blvrb
Bmpr1a	Receptor protein serine/threonine kinase;Bone morphogenetic protein receptor type-1A	23.1075	False	0	23.5537	False	0	23.7869	True	0	23.1012	False	0	22.9676	False	0	23.3012	False	0	2	2	2	7.4	7.4	7.4	56.438	0.001139	2.5478	38885000	3	0.744212	0.359359	1.62157	Q60607;P36895	Q60607;P36895	Receptor protein serine/threonine kinase;Bone morphogenetic protein receptor type-1A	Bmpr1a
Bmpr2	Bone morphogenetic protein receptor type-2	22.8841	True	0	24.0336	True	0	25.2023	False	0	23.1872	True	0	25.1063	False	0	25.3325	False	0	3	3	3	3.6	3.6	3.6	115.02	0.00030675	3.4922	155800000	3	0.202928	-0.502023	-0.525974	O35607	O35607	Bone morphogenetic protein receptor type-2	Bmpr2
Bnip1	Vesicle transport protein SEC20	26.1045	False	0	24.2489	True	0	26.2988	False	0	25.8503	False	0	26.1639	False	0	25.6175	False	0	5	5	5	24.6	24.6	24.6	26.175	0	13.645	300130000	12	0.185379	-0.326532	-0.485737	Q6QD59;F7C279;B8JJI4;F6QGF9	Q6QD59;F7C279;B8JJI4	Vesicle transport protein SEC20	Bnip1
Bphl	Valacyclovir hydrolase	27.1812	False	0	24.8046	True	0	25.6263	False	0	27.076	False	0	26.4781	False	0	26.4092	False	0	10	10	10	43.3	43.3	43.3	32.851	0	29.051	496180000	26	0.465402	-0.78376	-1.07612	Q8R164	Q8R164	Valacyclovir hydrolase	Bphl
Bpnt1	3(2),5-bisphosphate nucleotidase 1	28.3505	False	0	28.3284	False	0	27.5573	False	0	27.7032	False	0	27.6342	False	0	26.963	False	0	11	11	11	52.6	52.6	52.6	33.196	0	57.806	1178200000	49	0.852311	0.645292	1.83443	Q9Z0S1;A0A1B0GRV0;D3Z0E6;D3Z5X0	Q9Z0S1;A0A1B0GRV0;D3Z0E6	3(2),5-bisphosphate nucleotidase 1	Bpnt1
Brcc3	Lys-63-specific deubiquitinase BRCC36	26.8243	False	0	23.6528	True	0	26.8973	False	0	26.8662	False	0	27.1744	False	0	26.8218	False	0	6	6	6	27.1	27.1	27.1	33.34	0	36.384	542440000	15	0.467972	-1.16262	-1.08122	P46737;E9Q0P6;A3KGA8	P46737	Lys-63-specific deubiquitinase BRCC36	Brcc3
Brox	BRO1 domain-containing protein BROX	26.4178	False	0	25.801	False	0	26.2205	False	0	25.7882	False	0	26.1184	False	0	25.8614	False	0	5	5	5	16.5	16.5	16.5	46.201	0	11.852	341070000	11	0.466159	0.223743	1.07762	Q8K2Q7;A0A0A6YWK4	Q8K2Q7	BRO1 domain-containing protein BROX	Brox
Bsg	Basigin	23.5616	False	0	23.7888	True	0	23.4904	True	0	24.7031	False	0	24.0338	False	0	23.5502	False	0	2	2	2	12.8	12.8	12.8	24.116	0	4.9661	60138000	3	0.626823	-0.482079	-1.39265	K3W4Q8;P18572;J3QP71	K3W4Q8;P18572;J3QP71	Basigin	Bsg
Btaf1		26.0715	False	0	29.0361	False	0	26.1978	False	0	25.8134	False	0	25.6995	False	0	25.6996	False	0	13	13	13	8.4	8.4	8.4	207.05	0	29.559	298190000	20	0.634995	1.36428	1.40856	E9QAE3	E9QAE3		Btaf1
Btf3	Transcription factor BTF3	24.8559	False	0	27.7262	False	0	23.5572	True	0	24.5739	False	0	24.1589	False	0	22.6904	True	0	4	4	4	37.3	37.3	37.3	22.031	0	46.672	122820000	10	0.506745	1.57205	1.15784	Q64152	Q64152	Transcription factor BTF3	Btf3
Bub3	Mitotic checkpoint protein BUB3	27.0217	False	0	23.7279	True	0	26.7042	False	0	27.2251	False	0	27.2575	False	0	26.2798	False	0	7	7	7	25.9	25.9	25.9	36.766	0	15.932	524910000	16	0.429925	-1.10283	-1.00537	A0A140LHA2;Q9WVA3;A0A140LIM5;A0A140LJ21;A0A140LI47	A0A140LHA2;Q9WVA3	Mitotic checkpoint protein BUB3	Bub3
Bzw1	Basic leucine zipper and W2 domain-containing protein 1	28.5412	False	0	31.4527	False	0	27.9029	False	0	28.0452	False	0	28.2631	False	0	27.484	False	0	18	18	17	55	55	53.4	51.209	0	199.09	2606100000	65	0.540927	1.36817	1.22497	A0A087WQS2;Q9CQC6;A0A087WPF9;A0A087WS48	A0A087WQS2;Q9CQC6;A0A087WPF9	Basic leucine zipper and W2 domain-containing protein 1	Bzw1
Bzw2	Basic leucine zipper and W2 domain-containing protein 2	26.5144	False	0	23.9238	True	0	25.6195	False	0	25.9871	False	0	26.3791	False	0	25.8766	False	0	4	3	3	6.4	4.8	4.8	48.063	0	6.9771	314790000	8	0.397501	-0.728395	-0.940076	Q91VK1	Q91VK1	Basic leucine zipper and W2 domain-containing protein 2	Bzw2
C1qbp	Complement component 1 Q subcomponent-binding protein, mitochondrial	26.3512	False	0	24.2588	True	0	25.7269	False	0	26.1429	False	0	25.2767	False	0	26.0242	False	0	4	4	4	25.1	25.1	25.1	31.025	0	28.957	302990000	16	0.211391	-0.368975	-0.545149	Q8R5L1;O35658	Q8R5L1;O35658	Complement component 1 Q subcomponent-binding protein, mitochondrial	C1qbp
C1qtnf1	Complement C1q tumor necrosis factor-related protein 1	25.7196	False	0	23.2351	True	0	25.5365	False	0	25.3236	False	0	25.4203	False	0	26.1864	False	0	4	4	4	23.5	23.5	23.5	32.009	0	46.798	260850000	8	0.408602	-0.81302	-0.962509	Q9QXP7	Q9QXP7	Complement C1q tumor necrosis factor-related protein 1	C1qtnf1
Ca13	Carbonic anhydrase 13	27.0699	False	0	23.7843	True	0	27.1178	False	0	27.0689	False	0	26.829	False	0	26.9799	False	0	6	6	6	36.3	36.3	36.3	29.522	0	18.957	600210000	15	0.366124	-0.968594	-0.876167	Q9D6N1	Q9D6N1	Carbonic anhydrase 13	Ca13
Cab39	Calcium-binding protein 39	29.648	False	0	27.2441	False	0	30.139	False	0	29.6681	False	0	29.8381	False	0	29.894	False	0	13	13	12	34.6	34.6	32.3	39.842	0	42.769	4449200000	63	0.368187	-0.789719	-0.880394	Q06138;D3YV52	Q06138	Calcium-binding protein 39	Cab39
Cab39l	Calcium-binding protein 39-like	25.6069	False	0	23.8709	True	0	25.6484	False	0	25.7808	False	0	25.8979	False	0	25.7958	False	0	6	5	5	20.5	18.1	18.1	39.105	0	9.9729	254600000	15	0.596649	-0.782779	-1.33385	Q9DB16	Q9DB16	Calcium-binding protein 39-like	Cab39l
Cacna2d2	Voltage-dependent calcium channel subunit alpha-2/delta-2;Voltage-dependent calcium channel subunit alpha-2-2;Voltage-dependent calcium channel subunit delta-2	28.3506	False	0	24.6536	True	0	27.7884	False	0	28.7703	False	0	28.2884	False	0	25.7106	False	0	15	15	15	12.9	12.9	12.9	130.56	0	49.696	1105300000	30	0.16652	-0.658887	-0.441718	E9Q683;Q6PHS9;E9Q1X8;O08532	E9Q683;Q6PHS9	Voltage-dependent calcium channel subunit alpha-2/delta-2;Voltage-dependent calcium channel subunit alpha-2-2;Voltage-dependent calcium channel subunit delta-2	Cacna2d2
Cacybp	Calcyclin-binding protein	27.7998	False	0	24.9237	False	0	28.4675	False	0	27.7681	False	0	28.7581	False	0	28.3352	False	0	9	9	9	48.5	48.5	48.5	26.51	0	30.888	1373200000	34	0.471414	-1.2234	-1.08805	Q9CXW3;A0A0A6YY29	Q9CXW3	Calcyclin-binding protein	Cacybp
Cad	CAD protein;Glutamine-dependent carbamoyl-phosphate synthase;Aspartate carbamoyltransferase;Dihydroorotase	27.3919	False	0	30.3908	False	0	27.4011	False	0	27.0918	False	0	27.1687	False	0	27.6328	False	0	15	15	15	14.5	14.5	14.5	236.25	0	124.15	774490000	34	0.469109	1.0968	1.08348	E9QAI5;G3UWN2;B2RQC6;E9QAT6;F6S3Z3	E9QAI5;G3UWN2;B2RQC6	CAD protein;Glutamine-dependent carbamoyl-phosphate synthase;Aspartate carbamoyltransferase;Dihydroorotase	Cad
Cadm4	Cell adhesion molecule 4	25.4551	False	0	22.9475	True	0	23.0155	True	0	25.3522	False	0	25.3785	False	0	24.6616	False	0	1	1	1	4.6	4.6	4.6	42.723	0	11.409	147780000	6	0.704931	-1.3247	-1.54483	Q8R464	Q8R464	Cell adhesion molecule 4	Cadm4
Calb1	Calbindin	23.5392	False	0	23.9674	True	0	23.0878	False	0	24.2778	False	0	24.784	False	0	23.7937	False	0	3	3	3	12.6	12.6	12.6	29.994	0	7.7924	74723000	5	0.920743	-0.753712	-1.97108	P12658;Q8CCS7;Q08331	P12658	Calbindin	Calb1
Cald1		29.5276	False	0	27.5714	False	0	29.6586	False	0	29.6031	False	0	29.7959	False	0	29.4332	False	0	16	16	1	29	29	3.1	89.272	0	216.45	3583900000	66	0.43347	-0.691566	-1.01248	E9QA15;F6T2Z7	E9QA15		Cald1
Calm1	Calmodulin	27.0927	False	0	27.2138	False	0	24.7794	False	0	25.2169	False	0	25.4574	False	0	23.4265	True	0	3	3	3	48.3	48.3	48.3	16.837	0	127.73	293250000	12	0.749111	1.66173	1.63116	P62204;Q3UKW2;G3UX57;Q9D6P8	P62204;Q3UKW2	Calmodulin	Calm1
Calr	Calreticulin	32.6719	False	0	30.5863	False	0	32.69	False	0	32.738	False	0	32.6404	False	0	33.0609	False	0	23	23	22	70.4	70.4	70.4	47.994	0	323.31	33621000000	231	0.512933	-0.830372	-1.17002	P14211	P14211	Calreticulin	Calr
Calu	Calumenin	27.7914	False	0	29.1924	False	0	27.732	False	0	27.6833	False	0	26.9661	False	0	27.4792	False	0	13	13	13	55.2	55.2	55.2	37.063	0	98.99	1105700000	30	0.758592	0.86238	1.64972	O35887;Q6XLQ8;G3V004;G3UWV3;G3UWR0;G3UXA8;G3UY49;G3UXA3	O35887;Q6XLQ8;G3V004;G3UWV3;G3UWR0	Calumenin	Calu
Camk1	Calcium/calmodulin-dependent protein kinase type 1	23.7971	False	0	23.0328	True	0	24.4849	False	0	23.9448	False	0	23.3306	False	0	24.0984	False	0	4	4	4	13.9	13.9	13.9	41.624	0	11.861	76893000	10	0.0135044	-0.0196222	-0.0408363	Q91YS8;D3Z368	Q91YS8;D3Z368	Calcium/calmodulin-dependent protein kinase type 1	Camk1
Camk2d	Calcium/calmodulin-dependent protein kinase type II subunit delta	28.7886	False	0	24.956	False	0	28.943	False	0	27.9584	False	0	27.9204	False	0	28.7793	False	0	12	12	8	32.2	32.2	19.5	57.748	0	92.042	1727400000	37	0.188296	-0.656844	-0.492472	E9Q1W0;E9Q1T1;A0A0G2JGS4;Q6PHZ2;E9Q1V9;Q8CCM0;E9QAJ4;D6RDQ8;F8WIS9;P11798;E9PXV3;F6RWZ9;F6WHR9;D3Z7K9	E9Q1W0;E9Q1T1;A0A0G2JGS4;Q6PHZ2;E9Q1V9;Q8CCM0	Calcium/calmodulin-dependent protein kinase type II subunit delta	Camk2d
Camk2g;Camk2b	Calcium/calmodulin-dependent protein kinase type II subunit gamma;Calcium/calmodulin-dependent protein kinase type II subunit beta	24.367	True	0	23.0998	True	0	23.0963	True	0	24.7651	False	0	24.5445	False	0	23.7917	False	0	6	2	2	16.6	4.3	4.3	59.606	0	9.3415	71231000	4	0.754246	-0.846068	-1.64121	Q923T9;Q5SVI9;Q5SVJ1;Q5SVI3;Q5SVI0;Q5SVI2;Q68EG2;Q5SVI1;Q5SVJ0;P28652	Q923T9;Q5SVI9;Q5SVJ1;Q5SVI3;Q5SVI0;Q5SVI2;Q68EG2;Q5SVI1;Q5SVJ0;P28652	Calcium/calmodulin-dependent protein kinase type II subunit gamma;Calcium/calmodulin-dependent protein kinase type II subunit beta	Camk2g;Camk2b
Cand1	Cullin-associated NEDD8-dissociated protein 1	31.2102	False	0	33.3163	False	0	31.7582	False	0	31.3034	False	0	31.5425	False	0	31.5924	False	0	39	39	38	38.9	38.9	38.3	136.33	0	260.39	15767000000	231	0.41035	0.615498	0.966036	Q6ZQ38;D3YWC5	Q6ZQ38	Cullin-associated NEDD8-dissociated protein 1	Cand1
Cant1	Soluble calcium-activated nucleotidase 1	23.3336	False	0	23.5809	True	0	22.7331	True	0	23.4783	False	0	23.4411	False	0	23.5324	False	0	4	4	4	12.4	12.4	12.4	45.652	0	6.9495	55230000	4	0.45682	-0.268058	-1.05907	Q8VCF1	Q8VCF1	Soluble calcium-activated nucleotidase 1	Cant1
Canx	Calnexin	30.9431	False	0	30.4785	False	0	31.286	False	0	31.2846	False	0	31.1944	False	0	31.5139	False	0	23	22	22	45.3	45.3	45.3	67.277	0	87.69	12022000000	119	0.782257	-0.428411	-1.69615	P35564	P35564	Calnexin	Canx
Cap1	Adenylyl cyclase-associated protein 1	30.0465	False	0	32.202	False	0	30.0206	False	0	30.0145	False	0	30.0117	False	0	29.9325	False	0	21	21	21	58.2	58.2	58.2	51.564	0	185.2	8640600000	136	0.459617	0.770117	1.06463	P40124;B1ARS0;D3YTR7;Q9CYT6	P40124	Adenylyl cyclase-associated protein 1	Cap1
Capg	Macrophage-capping protein	26.2042	False	0	28.824	False	0	23.6484	True	0	26.4236	False	0	25.6886	False	0	23.7639	False	0	5	5	5	58.5	58.5	58.5	21.502	0	60.403	244670000	21	0.214369	0.93348	0.551863	D3YU77;D3YTL5;Q99LB4;D3Z4K5;D3YZN3;P24452;D3Z014	D3YU77;D3YTL5;Q99LB4;D3Z4K5;D3YZN3;P24452	Macrophage-capping protein	Capg
Capn1	Calpain-1 catalytic subunit	29.8886	False	0	28.4508	False	0	29.6103	False	0	29.6303	False	0	29.4995	False	0	29.8952	False	0	28	28	28	50.2	50.2	50.2	82.105	0	208.97	4145500000	108	0.323051	-0.358419	-0.787026	O35350	O35350	Calpain-1 catalytic subunit	Capn1
Capn2	Calpain-2 catalytic subunit	31.0009	False	0	30.1913	False	0	31.6022	False	0	31.3566	False	0	31.1143	False	0	31.631	False	0	26	26	26	52.4	52.4	52.4	79.871	0	323.31	12275000000	180	0.428019	-0.435842	-1.00156	O08529	O08529	Calpain-2 catalytic subunit	Capn2
Capn9	Calpain-9	26.109	False	0	24.1286	True	0	25.7716	False	0	26.0941	False	0	26.5429	False	0	26.1673	False	0	2	2	2	2.5	2.5	2.5	78.976	0.0016916	2.4399	316100000	5	0.67437	-0.9317	-1.48526	Q9D805	Q9D805	Calpain-9	Capn9
Capns1	Calpain small subunit 1	29.0726	False	0	28.4746	False	0	28.7086	False	0	28.8921	False	0	28.6147	False	0	29.141	False	0	8	8	8	48.1	48.1	48.1	28.406	0	83.568	2426500000	36	0.220511	-0.130695	-0.565655	A0A0R4IZW8;O88456;A0A0R4J1C2;Q9D7J7	A0A0R4IZW8;O88456;A0A0R4J1C2	Calpain small subunit 1	Capns1
Caprin1	Caprin-1	27.4092	False	0	26.6819	False	0	26.982	False	0	27.2276	False	0	25.8532	False	0	26.6103	False	0	5	5	5	10.6	10.6	10.6	78.168	0	17.707	640160000	17	0.439085	0.460634	1.02371	Q60865;F6YLI0	Q60865	Caprin-1	Caprin1
Capza1	F-actin-capping protein subunit alpha-1	29.784	False	0	29.556	False	0	30.0521	False	0	29.6382	False	0	29.8021	False	0	30.3319	False	0	11	9	1	64.3	54.9	5.6	32.939	0	181.05	5357300000	70	0.191368	-0.126746	-0.499545	P47753	P47753	F-actin-capping protein subunit alpha-1	Capza1
Capza1		23.3572	True	0	25.8996	False	0	27.0092	False	0	26.9277	False	0	22.8775	True	0	24.0445	True	0	11	1	1	64.3	5.6	5.6	32.953	0	31.38	286420000	7	0.190634	0.805431	0.497856	Q5RKN9;A0A0G2JE27	Q5RKN9		Capza1
Capza2	F-actin-capping protein subunit alpha-2	31.853	False	0	31.0069	False	0	31.9546	False	0	31.6751	False	0	32.0799	False	0	32.4005	False	0	13	13	11	69.2	69.2	59.8	32.967	0	255.45	20280000000	117	0.538232	-0.446974	-1.21969	P47754;D6RCW7;A0A0N4SVM0	P47754;D6RCW7;A0A0N4SVM0	F-actin-capping protein subunit alpha-2	Capza2
Capzb		29.992	False	0	23.2768	True	0	30.1778	False	0	30.2402	False	0	30.7015	False	0	29.9768	False	0	16	2	2	65	6.2	6.2	29.295	0.0011322	2.4981	5284100000	9	0.473633	-2.49064	-1.09245	A2AMW0;F7CAZ6	A2AMW0;F7CAZ6		Capzb
Capzb	F-actin-capping protein subunit beta	32.5818	False	0	27.8104	False	0	32.3045	False	0	32.3398	False	0	32.6145	False	0	32.5853	False	0	17	17	3	66.8	66.8	11.6	31.345	0	190.98	28188000000	153	0.448413	-1.61431	-1.04232	P47757;A0A0A0MQI9;F6YHZ8	P47757	F-actin-capping protein subunit beta	Capzb
Card10	Caspase recruitment domain-containing protein 10	23.6922	True	0	23.4596	True	0	24.5651	False	0	24.9167	False	0	24.4844	False	0	24.6896	False	0	4	4	4	3.7	3.7	3.7	119.16	0	4.8116	100320000	7	1.03544	-0.791274	-2.20474	E9PUV9;P58660	E9PUV9;P58660	Caspase recruitment domain-containing protein 10	Card10
Carkd	ATP-dependent (S)-NAD(P)H-hydrate dehydratase	27.0903	False	0	23.6898	True	0	26.51	False	0	26.6473	False	0	26.7483	False	0	27.3271	False	0	5	5	5	24.6	24.6	24.6	29.133	0	18.311	577980000	17	0.461282	-1.14416	-1.06794	J3QN06;J3QMM7;K3W4M4;Q9CZ42;J3QPU6	J3QN06;J3QMM7;K3W4M4;Q9CZ42	ATP-dependent (S)-NAD(P)H-hydrate dehydratase	Carkd
Carnmt1	Carnosine N-methyltransferase	25.6218	False	0	23.2029	True	0	26.7569	False	0	25.0966	False	0	25.5095	False	0	26.3622	False	0	6	6	6	17.8	17.8	17.8	46.338	0	12.531	293880000	14	0.155489	-0.462232	-0.415564	Q80UY1		Carnosine N-methyltransferase	UPF0586 protein C9orf41 homolog	Carnmt1
Casc4	Protein CASC4	24.0888	False	0	23.9532	True	0	24.3599	False	0	23.613	False	0	24.0115	False	0	24.1358	False	0	2	2	2	7.7	7.7	7.7	43.243	0	9.9948	77905000	5	0.467655	0.213838	1.08059	E9PZJ6;Q6P2L7	E9PZJ6;Q6P2L7	Protein CASC4	Casc4
Cask	Peripheral plasma membrane protein CASK	29.122	False	0	28.498	False	0	29.5842	False	0	29.2394	False	0	29.1842	False	0	29.5671	False	0	24	24	1	31.4	31.4	0.8	105.11	0	125.68	3263700000	78	0.319115	-0.262163	-0.778785	O70589;F6Y9I5;F6ZQR2;B1AUH5;F7CD87	O70589	Peripheral plasma membrane protein CASK	Cask
Casp3	Caspase-3;Caspase-3 subunit p17;Caspase-3 subunit p12	24.0339	False	0	22.7226	True	0	24.3692	False	0	24.2539	False	0	24.8395	False	0	24.4826	False	0	4	4	4	18.1	18.1	18.1	31.474	0	7.1864	88134000	7	0.702277	-0.8168	-1.53966	P70677;A0A1B0GRX1	P70677;A0A1B0GRX1	Caspase-3;Caspase-3 subunit p17;Caspase-3 subunit p12	Casp3
Cast	Calpastatin	25.7809	False	0	26.9132	False	0	26.3539	False	0	25.73	False	0	25.7415	False	0	25.7741	False	0	6	6	6	17	17	17	81.44	0	42.23	331460000	19	0.853331	0.600793	1.83645	Q8CE80;P51125	Q8CE80;P51125	Calpastatin	Cast
Cat	Catalase	28.2058	False	0	26.5622	False	0	27.0731	False	0	28.6684	False	0	28.2912	False	0	27.7673	False	0	13	13	13	30.4	30.4	30.4	59.795	0	57.891	1380600000	39	0.806752	-0.961944	-1.74434	P24270;A2AL20	P24270	Catalase	Cat
Cbl	E3 ubiquitin-protein ligase CBL	24.9418	False	0	25.2527	True	0	22.4181	True	0	24.412	False	0	24.863	False	0	22.6024	True	0	4	4	3	5.6	5.6	4.7	95.998	0	7.0286	122990000	3	0.0760947	0.245075	0.216382	A0A0X1KG61;A0A0U1RP47;A0A0U1RQ85;P22682;A0A0U1RP17	A0A0X1KG61;A0A0U1RP47;A0A0U1RQ85;P22682	E3 ubiquitin-protein ligase CBL	Cbl
Cblb	E3 ubiquitin-protein ligase CBL-B	23.2443	False	0	23.2177	True	0	24.1984	False	0	23.6994	False	0	23.8651	False	0	24.4836	False	0	3	2	2	3.2	2.3	2.3	104.59	0	4.9299	71786000	5	0.504244	-0.462571	-1.15292	B9EKI5;Q3TTA7	B9EKI5;Q3TTA7	E3 ubiquitin-protein ligase CBL-B	Cblb
Cbr1	Carbonyl reductase [NADPH] 1	29.389	False	0	25.565	False	0	29.4939	False	0	29.6949	False	0	30.0146	False	0	29.8252	False	0	11	11	11	55.2	55.2	55.2	30.641	0	59.214	3856100000	57	0.583669	-1.69563	-1.30853	P48758;A0A1B0GRG8;Q8K354	P48758	Carbonyl reductase [NADPH] 1	Cbr1
Cbr4	Carbonyl reductase family member 4	24.0412	False	0	23.2841	True	0	23.8682	False	0	24.1321	False	0	24.553	False	0	24.6369	False	0	2	2	2	10.2	10.2	10.2	25.414	0	6.4521	89845000	7	1.20295	-0.709536	-2.55955	Q91VT4;D3Z6C4	Q91VT4;D3Z6C4	Carbonyl reductase family member 4	Cbr4
Cbx3	Chromobox protein homolog 3	27.3213	False	0	25.3244	True	0	26.5494	False	0	27.2114	False	0	27.3148	False	0	27.3908	False	0	5	5	4	29	29	20.2	20.811	0	16.457	708000000	16	0.709815	-0.907283	-1.55436	Q9DCC5;P23198;D3Z1A9;D3Z313	Q9DCC5;P23198	Chromobox protein homolog 3	Cbx3
Ccar1	Cell division cycle and apoptosis regulator protein 1	23.9248	True	0	22.9715	True	0	23.7913	True	0	22.6596	False	0	22.3533	False	0	23.3921	False	0	5	5	5	7.6	7.6	7.6	132.06	0	32.577	70950000	6	0.822238	0.760879	1.77489	Q8CH18	Q8CH18	Cell division cycle and apoptosis regulator protein 1	Ccar1
Ccar2	Cell cycle and apoptosis regulator protein 2	25.8825	False	0	23.0146	True	0	25.962	False	0	26.0159	False	0	26.1547	False	0	25.7626	False	0	6	6	6	8.5	8.5	8.5	103	0	13.8	274140000	10	0.452095	-1.02474	-1.04966	Q8VDP4	Q8VDP4	Cell cycle and apoptosis regulator protein 2	Ccar2
Ccbl2	Kynurenine--oxoglutarate transaminase 3	24.8126	False	0	22.8773	True	0	24.6924	False	0	24.7532	False	0	24.8993	False	0	25.557	False	0	5	5	5	12.1	12.1	12.1	51.126	0	9.7019	150710000	6	0.630681	-0.94241	-1.40016	Q71RI9;A0A0G2JGE1	Q71RI9	Kynurenine--oxoglutarate transaminase 3	Ccbl2
Ccdc132	Coiled-coil domain-containing protein 132	25.0408	False	0	26.2236	False	0	25.546	False	0	23.3117	True	0	25.6735	False	0	26.3651	False	0	9	9	9	12.7	12.7	12.7	111.17	0	24.257	162690000	13	0.18884	0.486727	0.493727	Q8CI71	Q8CI71	Coiled-coil domain-containing protein 132	Ccdc132
Ccdc134	Coiled-coil domain-containing protein 134	23.2522	True	0	24.1634	True	0	23.6083	False	0	23.6974	False	0	23.812	True	0	24.1487	False	0	2	2	2	14.8	14.8	14.8	26.494	0	14.432	47869000	7	0.286616	-0.211402	-0.710055	Q8C7V8	Q8C7V8	Coiled-coil domain-containing protein 134	Ccdc134
Ccdc22	Coiled-coil domain-containing protein 22	25.9806	False	0	26.3159	False	0	26.195	False	0	25.8917	False	0	26.3395	False	0	26.2432	False	0	10	10	10	19.9	19.9	19.9	70.843	0	21.047	370720000	16	0.0111703	0.00567945	0.033865	Q9JIG7	Q9JIG7	Coiled-coil domain-containing protein 22	Ccdc22
Ccdc25	Coiled-coil domain-containing protein 25	27.376	False	0	23.7357	True	0	27.5857	False	0	27.2464	False	0	27.1991	False	0	26.426	False	0	4	4	4	17.3	17.3	17.3	24.48	0	7.75	649760000	8	0.221179	-0.724727	-0.567151	Q78PG9	Q78PG9	Coiled-coil domain-containing protein 25	Ccdc25
Ccdc47	Coiled-coil domain-containing protein 47	25.8898	False	0	22.8798	True	0	26.4205	False	0	25.9062	False	0	26.1733	False	0	25.8018	False	0	4	4	4	9.3	9.3	9.3	55.843	0	16.074	304550000	13	0.333865	-0.897053	-0.809577	Q9D024;F7C265;B1AR93	Q9D024;F7C265	Coiled-coil domain-containing protein 47	Ccdc47
Ccdc58	Coiled-coil domain-containing protein 58	24.5362	False	0	24.0627	True	0	24.5685	False	0	24.0938	False	0	24.4285	False	0	23.6091	True	0	2	2	2	19.4	19.4	19.4	15.601	0	5.4417	98558000	6	0.526462	0.345349	1.1966	F8WJI3;Q8R3Q6;E9Q4B5	F8WJI3;Q8R3Q6;E9Q4B5	Coiled-coil domain-containing protein 58	Ccdc58
Ccdc6	Coiled-coil domain-containing protein 6	26.2756	False	0	24.5314	True	0	25.8077	False	0	25.7409	False	0	26.1174	False	0	26.0018	False	0	5	5	5	12.4	12.4	12.4	52.938	0	19.792	308340000	16	0.319185	-0.415138	-0.778932	D3YZP9	D3YZP9	Coiled-coil domain-containing protein 6	Ccdc6
Ccdc93	Coiled-coil domain-containing protein 93	25.6998	False	0	24.16	True	0	25.3025	False	0	25.824	False	0	25.486	False	0	25.7015	False	0	5	5	5	9.2	9.2	9.2	72.474	0	11.934	229040000	10	0.582379	-0.616382	-1.30601	E9QAD4;Q7TQK5	E9QAD4;Q7TQK5	Coiled-coil domain-containing protein 93	Ccdc93
Ccny	Cyclin-Y	25.3874	False	0	27.1542	False	0	21.8783	True	0	25.0786	False	0	23.0135	True	0	24.8203	False	0	4	4	4	17	17	17	39.394	0	10.914	261110000	9	0.107965	0.502485	0.298912	Q8BGU5	Q8BGU5	Cyclin-Y	Ccny
Cct2	T-complex protein 1 subunit beta	29.5189	False	0	30.6377	False	0	30.0096	False	0	30.0562	False	0	29.819	False	0	29.8862	False	0	26	26	26	64.7	64.7	64.7	57.477	0	160.91	4747200000	102	0.15197	0.134932	0.407154	P80314	P80314	T-complex protein 1 subunit beta	Cct2
Cct3	T-complex protein 1 subunit gamma	28.8459	False	0	28.2077	False	0	28.8894	False	0	29.1175	False	0	29.0354	False	0	29.1983	False	0	18	18	18	36.9	36.9	36.9	60.629	0	85.277	2572900000	70	0.97626	-0.469396	-2.08338	P80318;E9Q133;Q3U0I3;F6Q609;F6ZVG8	P80318;E9Q133;Q3U0I3;F6Q609	T-complex protein 1 subunit gamma	Cct3
Cct4	T-complex protein 1 subunit delta	29.5177	False	0	30.9387	False	0	30.047	False	0	29.6596	False	0	29.5608	False	0	29.664	False	0	25	25	25	54.5	54.5	54.5	58.066	0	148.11	3927200000	99	0.577846	0.539645	1.29716	P80315;G5E839;G3UYW5;G3UXF3;G3UXG2	P80315;G5E839	T-complex protein 1 subunit delta	Cct4
Cct5	T-complex protein 1 subunit epsilon	29.4809	False	0	30.3036	False	0	30.1469	False	0	29.8698	False	0	29.8023	False	0	29.8724	False	0	21	21	21	55.3	55.3	55.3	59.623	0	239.52	5303100000	107	0.195576	0.128942	0.509199	P80316;E0CZA1	P80316	T-complex protein 1 subunit epsilon	Cct5
Cct6a	T-complex protein 1 subunit zeta	30.1427	False	0	30.9692	False	0	30.3719	False	0	30.2582	False	0	30.3453	False	0	30.1035	False	0	21	21	21	53.5	53.5	53.5	58.004	0	271.09	6348800000	105	0.432408	0.258959	1.01035	P80317;Q61390;B1AT05	P80317	T-complex protein 1 subunit zeta	Cct6a
Cct7	T-complex protein 1 subunit eta	29.6147	False	0	32.2773	False	0	29.6853	False	0	29.9064	False	0	29.85	False	0	29.1334	False	0	15	15	15	40.3	40.3	40.3	59.652	0	117.12	4008600000	98	0.419139	0.895847	0.983728	P80313;A0A0N4SV00;A0A0N4SUI8	P80313;A0A0N4SV00	T-complex protein 1 subunit eta	Cct7
Cct8	T-complex protein 1 subunit theta	30.1826	False	0	29.6227	False	0	30.5796	False	0	30.3325	False	0	30.4474	False	0	30.4583	False	0	24	24	24	59.1	59.1	59.1	59.555	0	98.82	6409200000	120	0.434281	-0.28441	-1.0141	P42932;H3BL49;H3BJB6;H3BLL1;H3BKG2;H3BKR8	P42932;H3BL49;H3BJB6	T-complex protein 1 subunit theta	Cct8
Ccz1	Vacuolar fusion protein CCZ1 homolog	25.9087	False	0	23.2404	True	0	26.4784	False	0	26.0547	False	0	26.396	False	0	26.4326	False	0	3	3	3	6.9	6.9	6.9	55.504	0	5.5876	360730000	9	0.467162	-1.08527	-1.07961	Q8C1Y8	Q8C1Y8	Vacuolar fusion protein CCZ1 homolog	Ccz1
Cd151	CD151 antigen	32.7137	False	0	32.4036	False	0	33.2946	False	0	32.4824	False	0	33.1612	False	0	32.8046	False	0	6	6	6	19.8	19.8	19.8	28.246	0	74.202	35335000000	76	0.0123059	-0.0121676	-0.0372611	O35566;A0A1B0GSK8;A0A1B0GRG3	O35566;A0A1B0GSK8	CD151 antigen	Cd151
Cd209c	CD209 antigen-like protein C	26.9819	False	0	23.6374	True	0	26.7567	False	0	22.4593	True	0	22.5711	True	0	27.3195	False	0	1	1	1	8.4	8.4	8.4	21.245	0.0032976	2.2316	440550000	4	0.361859	1.67535	0.867418	Q91ZW9	Q91ZW9	CD209 antigen-like protein C	Cd209c
Cd2ap	CD2-associated protein	30.0029	False	0	27.5662	False	0	29.8299	False	0	29.6061	False	0	29.4013	False	0	29.8556	False	0	20	20	20	37.8	37.8	37.8	70.449	0	80.278	4219000000	76	0.2419	-0.488014	-0.613146	Q9JLQ0	Q9JLQ0	CD2-associated protein	Cd2ap
Cd47	Leukocyte surface antigen CD47	27.2346	False	0	28.6482	False	0	27.4637	False	0	27.486	False	0	27.8343	False	0	27.2814	False	0	5	5	5	17.8	17.8	17.8	33.097	0	15.517	1021000000	25	0.205507	0.24827	0.531833	Q61735;D3Z187	Q61735	Leukocyte surface antigen CD47	Cd47
Cd59a	CD59A glycoprotein	28.6073	False	0	23.9226	True	0	27.0582	False	0	27.0408	False	0	27.4614	False	0	28.7407	False	0	1	1	1	13.8	13.8	13.8	13.648	0	208.68	1497900000	10	0.343183	-1.21828	-0.828915	O55186	O55186	CD59A glycoprotein	Cd59a
Cd81	CD81 antigen	29.8733	False	0	28.9773	False	0	29.0688	False	0	29.6659	False	0	29.622	False	0	29.487	False	0	3	3	3	18.6	18.6	18.6	25.814	0	117.54	3110200000	33	0.419422	-0.285144	-0.984297	P35762;A0A140LJL0	P35762	CD81 antigen	Cd81
Cd82	CD82 antigen;Tetraspanin	29.6828	False	0	30.4536	False	0	29.6288	False	0	29.3592	False	0	29.7907	False	0	29.5964	False	0	4	4	4	15.4	15.4	15.4	29.628	0	10.673	4661400000	43	0.505143	0.33964	1.15469	P40237;A2AIJ1;A2AIJ2	P40237;A2AIJ1	CD82 antigen;Tetraspanin	Cd82
Cdc16	Cell division cycle protein 16 homolog	25.9729	False	0	24.9045	True	0	26.4779	False	0	26.3729	False	0	26.5992	False	0	26.5237	False	0	7	7	7	11.6	11.6	11.6	71.459	0	15.865	353160000	14	0.6936	-0.713512	-1.52273	Q8R349;A0A1B0GR68;Q3TZ92	Q8R349	Cell division cycle protein 16 homolog	Cdc16
Cdc23	Cell division cycle protein 23 homolog	27.087	False	0	22.3333	True	0	27.2658	False	0	27.2574	False	0	27.2627	False	0	27.4379	False	0	11	11	11	21.5	21.5	21.5	65.877	0	36.88	728360000	35	0.471002	-1.75726	-1.08723	G3X8W7;A0A0R4J1W7;Q8BGZ4	G3X8W7;A0A0R4J1W7;Q8BGZ4	Cell division cycle protein 23 homolog	Cdc23
Cdc37	Hsp90 co-chaperone Cdc37;Hsp90 co-chaperone Cdc37, N-terminally processed	28.9596	False	0	24.281	True	0	29.4936	False	0	29.4481	False	0	29.2058	False	0	29.4303	False	0	7	7	7	24.5	24.5	24.5	44.593	0	67.457	3096600000	39	0.465284	-1.78334	-1.07589	Q61081	Q61081	Hsp90 co-chaperone Cdc37;Hsp90 co-chaperone Cdc37, N-terminally processed	Cdc37
Cdc42	Cell division control protein 42 homolog	31.403	False	0	32.1801	False	0	31.7469	False	0	31.2974	False	0	31.4836	False	0	31.6653	False	0	11	11	10	82.2	82.2	76.4	21.258	0	62.751	17009000000	66	0.520543	0.294628	1.18498	P60766;G3UZM2;D3Z3L1;F2Z463;D3YX61;Q9ER71	P60766	Cell division control protein 42 homolog	Cdc42
Cdc42bpa	Non-specific serine/threonine protein kinase;Serine/threonine-protein kinase MRCK alpha	23.3573	False	0	23.7981	True	0	22.7143	True	0	24.278	False	0	23.6585	True	0	24.5362	False	0	5	4	4	3.1	2.4	2.4	185.78	0	6.1352	84479000	4	0.996301	-0.867666	-2.12428	H7BX44;D3YYN8;E9PVY0;A0A1D5RLQ9;Q3UU96;F6Q5A5;A0A0A6YXJ5;F6W0C2;F6YZJ7;F6S5Z6	H7BX44;D3YYN8;E9PVY0;A0A1D5RLQ9;Q3UU96;F6Q5A5	Non-specific serine/threonine protein kinase;Serine/threonine-protein kinase MRCK alpha	Cdc42bpa
Cdc42bpb	Serine/threonine-protein kinase MRCK beta	27.6404	False	0	26.6839	False	0	27.8646	False	0	27.8687	False	0	28.0191	False	0	27.9132	False	0	21	21	20	14.1	14.1	13.5	194.75	0	53.43	1104900000	42	0.668205	-0.537388	-1.47325	Q7TT50	Q7TT50	Serine/threonine-protein kinase MRCK beta	Cdc42bpb
Cdipt	CDP-diacylglycerol--inositol 3-phosphatidyltransferase	27.0374	False	0	26.9584	False	0	27.131	False	0	27.1192	False	0	27.3539	False	0	27.2732	False	0	6	6	6	35.2	35.2	35.2	23.599	0	19.041	646680000	19	1.14222	-0.206505	-2.42879	Q8VDP6;A0A0U1RP13;A0A0U1RNI6;A0A0U1RPV3;A0A0U1RQ57;Q05BY1;A0A0U1RP60	Q8VDP6;A0A0U1RP13;A0A0U1RNI6;A0A0U1RPV3;A0A0U1RQ57	CDP-diacylglycerol--inositol 3-phosphatidyltransferase	Cdipt
Cdk5	Cyclin-dependent-like kinase 5	26.714	False	0	23.5326	True	0	26.5328	False	0	26.2919	False	0	26.264	False	0	26.0989	False	0	7	7	6	23.6	23.6	20.9	33.288	0	15.87	434410000	13	0.238201	-0.625152	-0.60499	P49615;A0A0G2JDL3;D3Z2T9;E9Q9E4;E9PZX7;E3W997;E9PVC7;P11440;Q80YP0;P30285;P97377;Q3V3A1;Q04899;O35495;Q04735;Q8K0D0;Q14AX6;Q69ZA1	P49615;A0A0G2JDL3	Cyclin-dependent-like kinase 5	Cdk5
Cdk5rap3	CDK5 regulatory subunit-associated protein 3	21.6889	True	0	23.9964	True	0	25.5841	False	0	25.6752	False	0	25.9345	False	0	25.8752	False	0	6	6	6	12.3	12.3	12.3	56.99	0	14.2	190020000	18	0.848917	-2.07179	-1.82769	Q99LM2;A2A6D9;B0QZI8;A2A6E1;A2A6E0;F2Z486	Q99LM2;A2A6D9;B0QZI8	CDK5 regulatory subunit-associated protein 3	Cdk5rap3
Cdk6	Cyclin-dependent kinase 6	25.8896	False	0	23.958	True	0	25.2005	False	0	25.8659	False	0	26.01	False	0	25.5671	False	0	5	4	4	19.6	17.2	17.2	37.028	0	12.254	244400000	12	0.618451	-0.798311	-1.37634	Q64261;A0A0G2JGA8	Q64261	Cyclin-dependent kinase 6	Cdk6
Cdkn1c	Cyclin-dependent kinase inhibitor 1C	23.5949	True	0	23.2694	True	0	26.5539	False	0	26.2737	False	0	26.1603	False	0	26.1385	False	0	5	5	5	19.5	19.5	19.5	37.371	0	12.311	272440000	9	0.755216	-1.71812	-1.64311	P49919;A0A140LJA8	P49919	Cyclin-dependent kinase inhibitor 1C	Cdkn1c
Cds2	Phosphatidate cytidylyltransferase;Phosphatidate cytidylyltransferase 2	27.7792	False	0	30.1885	False	0	28.0552	False	0	27.4407	False	0	27.9564	False	0	28.1602	False	0	4	4	4	13.1	13.1	13.1	49.293	0	23.275	1310400000	31	0.446884	0.821871	1.03928	A2AMQ5;Q99L43;Q6PBC0;F6S4G2;P98191	A2AMQ5;Q99L43;Q6PBC0;F6S4G2	Phosphatidate cytidylyltransferase;Phosphatidate cytidylyltransferase 2	Cds2
Ceacam1	Carcinoembryonic antigen-related cell adhesion molecule 1	25.8903	False	0	24.3353	True	0	25.216	False	0	25.6376	False	0	25.4356	False	0	25.5769	False	0	3	3	3	10.3	10.3	10.3	37.241	0	26.896	230790000	10	0.371386	-0.402812	-0.886939	Q3LFS9;Q925P3;Q3LFS6;Q3LFS8;Q3LFS5;P31809;Q925P2	Q3LFS9;Q925P3;Q3LFS6;Q3LFS8;Q3LFS5;P31809	Carcinoembryonic antigen-related cell adhesion molecule 1	Ceacam1
Cept1	Choline/ethanolaminephosphotransferase 1	23.7162	True	0	23.8389	True	0	24.807	False	0	24.8285	False	0	24.6648	False	0	22.3376	True	0	2	2	2	4.6	4.6	4.6	46.434	0.00030921	3.6262	97147000	5	0.0708175	0.177085	0.202324	Q8BGS7;D3Z5Y5;D3YX12;A0A0A6YXR0	Q8BGS7;D3Z5Y5;D3YX12;A0A0A6YXR0	Choline/ethanolaminephosphotransferase 1	Cept1
Cers2	Ceramide synthase 2	26.0026	False	0	27.6009	False	0	25.7065	False	0	26.1056	False	0	26.0158	False	0	26.8593	False	0	3	3	3	11.8	11.8	11.8	45.024	0	22.548	236930000	9	0.0587683	0.109719	0.169762	Q924Z4;D3Z4M2;D3YTM0;D3Z0Z2	Q924Z4;D3Z4M2;D3YTM0;D3Z0Z2	Ceramide synthase 2	Cers2
Cers6	Ceramide synthase 6	27.8439	False	0	29.0885	False	0	28.5891	False	0	28.0384	False	0	28.2858	False	0	28.1498	False	0	5	5	5	12.8	12.8	12.8	45.716	0	13.581	1659700000	8	0.401032	0.349175	0.947221	H3BL08;Q8C172	H3BL08;Q8C172	Ceramide synthase 6	Cers6
Ces1d	Carboxylesterase 1D	23.6088	True	0	23.5022	True	0	24.1644	True	0	23.8826	False	0	23.8908	False	0	25.3772	False	0	3	3	3	6.4	6.4	6.4	61.787	0	9.505	90541000	5	0.509243	-0.625088	-1.16276	Q8VCT4	Q8VCT4	Carboxylesterase 1D	Ces1d
Cfl1	Cofilin-1	32.2043	False	0	29.3044	False	0	32.0527	False	0	32.2996	False	0	32.0023	False	0	31.7025	False	0	12	10	10	71.7	60.8	60.8	18.559	0	87.368	19752000000	91	0.353391	-0.814316	-0.85	P18760;F8WGL3	P18760;F8WGL3	Cofilin-1	Cfl1
Cfl2	Cofilin-2	31.6796	False	0	27.4221	False	0	32.011	False	0	31.9177	False	0	31.966	False	0	31.717	False	0	13	13	11	75.9	75.9	65.1	18.709	0	106.53	17095000000	65	0.432804	-1.49597	-1.01114	P45591	P45591	Cofilin-2	Cfl2
Cgnl1	Cingulin-like protein 1	28.6028	False	0	23.469	True	0	28.7689	False	0	28.5661	False	0	28.9608	False	0	28.5314	False	0	19	19	19	16.1	16.1	16.1	148.17	0	64.57	1873700000	58	0.425558	-1.73917	-0.996619	B2RSU6;Q6AW69;D3Z3H4	B2RSU6;Q6AW69;D3Z3H4	Cingulin-like protein 1	Cgnl1
Chchd3	MICOS complex subunit Mic19	29.3878	False	0	27.6422	False	0	29.2469	False	0	30.0381	False	0	29.6857	False	0	28.9548	False	0	10	10	10	39.2	39.2	39.2	26.334	0	30.129	3403800000	44	0.549865	-0.800627	-1.24247	Q9CRB9;Q9D9P1;D3Z0L4;S4R238;F6QFL0	Q9CRB9;Q9D9P1;D3Z0L4;S4R238	MICOS complex subunit Mic19	Chchd3
Chd4	Chromodomain-helicase-DNA-binding protein 4	28.6168	False	0	27.6188	False	0	28.6748	False	0	28.7399	False	0	28.7507	False	0	28.7191	False	0	20	20	15	11.9	11.9	9.3	216.37	0	56.111	2050500000	68	0.56037	-0.433053	-1.26302	E9QAS4;E9QAS5;Q6PDQ2;E9PYU4;E9PYL1;A2A8L1;F6WR45;F6V4V3	E9QAS4;E9QAS5;Q6PDQ2	Chromodomain-helicase-DNA-binding protein 4	Chd4
Chdh	Choline dehydrogenase, mitochondrial	24.8402	False	0	25.015	False	0	23.2761	True	0	25.2453	False	0	24.4983	False	0	24.249	False	0	4	4	4	7	7	7	66.414	0	7.3492	103960000	8	0.172894	-0.287099	-0.456692	Q8BJ64	Q8BJ64	Choline dehydrogenase, mitochondrial	Chdh
Chid1	Chitinase domain-containing protein 1	24.3847	False	0	23.0385	True	0	24.4843	False	0	24.3439	False	0	24.1936	False	0	25.2715	False	0	2	2	2	9.4	9.4	9.4	35.54	0	6.9322	120510000	7	0.478359	-0.633881	-1.10181	A0A0R4J058;A0A0R4J242;Q922Q9;A0A1B0GSH5;D3YWG2;G8JL55	A0A0R4J058;A0A0R4J242;Q922Q9;A0A1B0GSH5;D3YWG2;G8JL55	Chitinase domain-containing protein 1	Chid1
Chmp4b	Charged multivesicular body protein 4b	27.6351	False	0	24.8745	False	0	27.272	False	0	27.3319	False	0	27.1746	False	0	27.7388	False	0	8	8	8	52.7	52.7	52.7	24.936	0	53.928	812070000	22	0.392981	-0.821273	-0.930916	Q9D8B3	Q9D8B3	Charged multivesicular body protein 4b	Chmp4b
Chmp5	Charged multivesicular body protein 5	26.0137	False	0	23.0609	True	0	25.6546	False	0	26.3404	False	0	26.2096	False	0	26.1754	False	0	3	3	3	22.8	22.8	22.8	24.575	0	42.397	319440000	12	0.645959	-1.33205	-1.42992	Q9D7S9	Q9D7S9	Charged multivesicular body protein 5	Chmp5
Chp1	Calcineurin B homologous protein 1	24.02	False	0	24.5554	True	0	24.761	False	0	23.9858	False	0	23.5153	True	0	24.3564	False	0	2	2	2	14.7	14.7	14.7	21.997	0	6.491	85602000	7	0.681934	0.492954	1.49999	B0R091;P61022	B0R091;P61022	Calcineurin B homologous protein 1	Chp1
Cirbp	Cold-inducible RNA-binding protein	26.4708	False	0	27.6468	False	0	22.9997	True	0	26.053	False	0	23.1863	True	0	22.3742	True	0	2	2	2	32.4	32.4	32.4	11.782	0	35.826	186330000	7	0.440744	1.83461	1.02702	D3YU80;K4DI65;P60824	D3YU80;K4DI65;P60824	Cold-inducible RNA-binding protein	Cirbp
Cisd1	CDGSH iron-sulfur domain-containing protein 1	27.8904	False	0	24.539	True	0	27.7398	False	0	28.2231	False	0	28.5674	False	0	28.1689	False	0	5	5	5	51.9	51.9	51.9	12.097	0	31.409	1569700000	26	0.657098	-1.59673	-1.45161	Q91WS0	Q91WS0	CDGSH iron-sulfur domain-containing protein 1	Cisd1
Cisd2	CDGSH iron-sulfur domain-containing protein 2	23.1984	True	0	22.8951	True	0	25.1319	False	0	25.0445	False	0	25.1124	False	0	25.9767	False	0	3	3	3	31.1	31.1	31.1	15.242	0	15.008	146780000	8	1.00731	-1.63608	-2.14682	Q9CQB5;D3Z3X4	Q9CQB5;D3Z3X4	CDGSH iron-sulfur domain-containing protein 2	Cisd2
Ckap4	Cytoskeleton-associated protein 4	22.8262	False	0	28.5208	False	0	22.32	True	0	24.2585	False	0	23.1847	False	0	24.3582	False	0	10	10	10	20	20	20	63.691	0	20.916	137540000	11	0.111315	0.621846	0.307369	Q8BMK4	Q8BMK4	Cytoskeleton-associated protein 4	Ckap4
Ckap5	Cytoskeleton-associated protein 5	29.3381	False	0	31.8161	False	0	29.4905	False	0	29.4515	False	0	29.5479	False	0	29.5829	False	0	42	42	42	26	26	26	218.71	0	159.23	3692300000	145	0.356471	0.687447	0.856343	Z4YL78;A0A0R4J0K2;K3W4R5;A2AGT5	Z4YL78;A0A0R4J0K2;K3W4R5;A2AGT5	Cytoskeleton-associated protein 5	Ckap5
Ckb	Creatine kinase B-type	25.5826	False	0	28.5247	False	0	25.8073	False	0	25.9121	False	0	26.2237	False	0	24.2547	False	0	4	4	4	15.7	15.7	15.7	42.713	0	13.606	291090000	23	0.449009	1.17474	1.04351	Q04447	Q04447	Creatine kinase B-type	Ckb
Ckmt1	Creatine kinase U-type, mitochondrial	24.3266	False	0	24.5753	False	0	23.3857	False	0	24.6942	False	0	24.5631	False	0	25.1849	False	0	4	4	4	19.4	19.4	19.4	47.003	0	54.396	123500000	15	0.813318	-0.718207	-1.75729	P30275;A2ARP5;B0R0E9;B0R0F0	P30275;A2ARP5	Creatine kinase U-type, mitochondrial	Ckmt1
Clasp1	CLIP-associating protein 1	26.808	False	0	28.3318	False	0	27.0376	False	0	27.1083	False	0	26.5945	False	0	27.3452	False	0	19	19	16	15.4	15.4	12.9	160.23	0	35.746	555730000	37	0.290852	0.376474	0.719088	E9Q6L0;J3QP81;A0A087WS18;A0A087WQF1;A0A087WQ95;A0A087WNW8;A0A087WRK0;A0A087WP42;E9QNY9;A0A087WRE8;E9QKH0;A0A087WQ31;Q80TV8;A0A0A6YXZ1;A0A0A6YWK1;A0A0N4SUT7;A0A087WRU7;A0A0N4SVH2	E9Q6L0;J3QP81;A0A087WS18;A0A087WQF1;A0A087WQ95;A0A087WNW8;A0A087WRK0;A0A087WP42;E9QNY9;A0A087WRE8;E9QKH0;A0A087WQ31;Q80TV8;A0A0A6YXZ1	CLIP-associating protein 1	Clasp1
Clasp2	CLIP-associating protein 2	25.7805	False	0	27.3218	False	0	25.7689	False	0	25.7462	False	0	25.9716	False	0	26.0415	False	0	12	9	9	11.2	8.4	8.4	140.72	0	26.468	267900000	23	0.285727	0.370623	0.708157	E9Q8N5;Q08EB6;F7DCH5;Q8BRT1	E9Q8N5;Q08EB6;F7DCH5;Q8BRT1	CLIP-associating protein 2	Clasp2
Clcc1	Chloride channel CLIC-like protein 1	24.3087	False	0	28.1275	False	0	24.0023	False	0	24.1629	False	0	24.088	False	0	22.913	True	0	6	6	6	12.9	12.9	12.9	61.239	0	11.927	121140000	6	0.56259	1.7582	1.26736	A2AEM2;Q99LI2	A2AEM2;Q99LI2	Chloride channel CLIC-like protein 1	Clcc1
Cldn5	Claudin-5	28.6796	False	0	29.9178	False	0	30.4691	False	0	29.3529	False	0	29.322	False	0	30.1864	False	0	2	2	2	12.8	12.8	12.8	23.054	0	9.658	4004000000	15	0.0387067	0.0684109	0.114	O54942	O54942	Claudin-5	Cldn5
Clic1	Chloride intracellular channel protein 1	28.9085	False	0	28.2724	False	0	28.9753	False	0	29.2555	False	0	28.838	False	0	29.081	False	0	10	10	10	66.4	66.4	66.4	27.013	0	93.473	2625300000	53	0.596348	-0.339457	-1.33326	Q9Z1Q5	Q9Z1Q5	Chloride intracellular channel protein 1	Clic1
Clic3	Chloride intracellular channel protein 3;Chloride intracellular channel protein	28.7861	False	0	25.3189	False	0	28.7843	False	0	30.0545	False	0	29.1776	False	0	29.8648	False	0	8	8	8	51.1	51.1	51.1	26.845	0	47.275	3211400000	47	0.807132	-2.06924	-1.74509	Q9D7P7;A2AJ28	Q9D7P7;A2AJ28	Chloride intracellular channel protein 3;Chloride intracellular channel protein	Clic3
Clic4	Chloride intracellular channel protein 4	28.4283	False	0	23.8273	False	0	28.0477	False	0	28.3325	False	0	28.3891	False	0	28.916	False	0	13	12	12	68.8	65.6	65.6	28.729	0	79.55	1697600000	57	0.526431	-1.77807	-1.19654	Q9QYB1	Q9QYB1	Chloride intracellular channel protein 4	Clic4
Clic5	Chloride intracellular channel protein 5	33.6304	False	0	30.1757	False	0	34.0559	False	0	33.4797	False	0	33.4727	False	0	34.0575	False	0	15	15	14	77.3	77.3	74.1	28.287	0	323.31	65997000000	203	0.350275	-1.04926	-0.843573	Q8BXK9;Q8BHB9;E0CY42	Q8BXK9	Chloride intracellular channel protein 5	Clic5
Clint1	Clathrin interactor 1	27.4424	False	0	22.73	True	0	26.8781	False	0	27.4567	False	0	27.6529	False	0	27.5054	False	0	9	9	9	18.8	18.8	18.8	67.73	0	32.523	780870000	30	0.55244	-1.85487	-1.24751	Q5SUH7;Q5SUH6;Q99KN9	Q5SUH7;Q5SUH6;Q99KN9	Clathrin interactor 1	Clint1
Clip1	CAP-Gly domain-containing linker protein 1	29.9183	False	0	25.5274	False	0	28.8701	False	0	29.7332	False	0	30.058	False	0	28.9023	False	0	33	33	31	27	27	25.4	155.81	0	162.53	3538600000	93	0.460671	-1.45923	-1.06672	Q922J3;D3Z2Z1;F8WIA1;D3Z3M7;F6RCU2;Q8C0S5;F7CB97	Q922J3;D3Z2Z1;F8WIA1;D3Z3M7;F6RCU2	CAP-Gly domain-containing linker protein 1	Clip1
Clip2	CAP-Gly domain-containing linker protein 2	26.1299	False	0	23.3225	True	0	26.224	False	0	26.0244	False	0	26.3098	False	0	26.2972	False	0	11	9	9	12.4	10.2	10.2	115.91	0	23.951	354830000	22	0.442168	-0.984989	-1.02986	Q9Z0H8	Q9Z0H8	CAP-Gly domain-containing linker protein 2	Clip2
Clptm1	Cleft lip and palate transmembrane protein 1 homolog	26.8311	False	0	27.2511	False	0	26.9419	False	0	27.1307	False	0	26.9266	False	0	26.7842	False	0	8	8	8	18.7	18.7	18.7	75.29	0	51.244	708010000	40	0.139943	0.0608711	0.37815	Q8VBZ3	Q8VBZ3	Cleft lip and palate transmembrane protein 1 homolog	Clptm1
Clptm1l	Cleft lip and palate transmembrane protein 1-like protein	22.4258	True	0	26.702	False	0	26.4555	False	0	22.4766	True	0	26.2818	False	0	26.6364	False	0	3	3	3	8.7	8.7	8.7	62.183	0	32.987	284670000	12	0.0107742	0.0628084	0.0326784	Q8BXA5	Q8BXA5	Cleft lip and palate transmembrane protein 1-like protein	Clptm1l
Clta	Clathrin light chain A	27.3807	False	0	24.5177	True	0	26.9204	False	0	27.2007	False	0	27.087	False	0	27.4758	False	0	4	4	4	21.8	21.8	21.8	23.478	0	33.225	693550000	20	0.475743	-0.981571	-1.09663	B1AWE0;Q6PFA2;B1AWE1;B1AWD8;B1AWD9;O08585	B1AWE0;Q6PFA2;B1AWE1;B1AWD8;B1AWD9;O08585	Clathrin light chain A	Clta
Cltb	Clathrin light chain B	28.8255	False	0	23.4097	True	0	28.4322	False	0	28.6733	False	0	28.4994	False	0	28.0994	False	0	6	6	6	19.2	19.2	19.2	25.171	0	14.141	1726100000	17	0.366155	-1.53488	-0.87623	Q6IRU5;F7BHJ0	Q6IRU5;F7BHJ0	Clathrin light chain B	Cltb
Cltc	Clathrin heavy chain;Clathrin heavy chain 1	34.3909	False	0	36.1764	False	0	34.6909	False	0	34.4078	False	0	34.4568	False	0	34.8431	False	0	90	90	90	71.7	71.7	71.7	191.98	0	323.31	118460000000	683	0.381966	0.516865	0.908531	Q5SXR6;Q68FD5;F6Z1R4	Q5SXR6;Q68FD5	Clathrin heavy chain;Clathrin heavy chain 1	Cltc
Clybl	Citrate lyase subunit beta-like protein, mitochondrial	23.6357	True	0	25.1211	True	0	23.0952	True	0	24.2943	False	0	24.2447	False	0	24.4371	False	0	2	2	2	9.8	9.8	9.8	37.548	0	6.663	76918000	4	0.243155	-0.37472	-0.61591	Q8R4N0	Q8R4N0	Citrate lyase subunit beta-like protein, mitochondrial	Clybl
Cmbl	Carboxymethylenebutenolidase homolog	27.7505	False	0	26.2502	False	0	27.4337	False	0	27.8666	False	0	27.5416	False	0	27.4966	False	0	9	9	9	44.5	44.5	44.5	27.902	0	43.888	1005000000	22	0.447324	-0.490112	-1.04015	Q8R1G2;E0CXT6;E0CXH4	Q8R1G2	Carboxymethylenebutenolidase homolog	Cmbl
Cmpk1	UMP-CMP kinase	29.0893	False	0	26.1305	False	0	29.5732	False	0	29.5607	False	0	29.2744	False	0	29.3059	False	0	10	10	10	49.3	49.3	49.3	25.714	0	50.794	3249700000	40	0.443961	-1.11595	-1.03344	A0A0R4J093;Q9DBP5;F6TY56;D6RIL5	A0A0R4J093;Q9DBP5	UMP-CMP kinase	Cmpk1
Cmss1	Protein CMSS1	23.1521	True	0	24.2742	True	0	25.079	False	0	24.3687	False	0	24.7952	False	0	24.658	False	0	3	3	3	13	13	13	31.593	0	5.6475	102190000	4	0.313177	-0.438889	-0.766321	Q9CZT6	Q9CZT6	Protein CMSS1	Cmss1
Cmtm7	CKLF-like MARVEL transmembrane domain-containing protein 7	30.0206	False	0	29.3724	False	0	29.3472	False	0	29.3685	False	0	29.6631	False	0	29.1838	False	0	5	5	5	49.1	49.1	49.1	18.105	0	44.059	3328800000	31	0.268246	0.174936	0.670602	Q9ESD6	Q9ESD6	CKLF-like MARVEL transmembrane domain-containing protein 7	Cmtm7
Cndp2	Cytosolic non-specific dipeptidase	29.3893	False	0	30.357	False	0	29.4877	False	0	29.4899	False	0	29.3002	False	0	29.7292	False	0	21	21	21	70.7	70.7	70.7	52.767	0	167.67	4231700000	77	0.290619	0.238272	0.718591	Q9D1A2	Q9D1A2	Cytosolic non-specific dipeptidase	Cndp2
Cnot1	CCR4-NOT transcription complex subunit 1	26.748	False	0	29.3362	False	0	27.1706	False	0	26.8897	False	0	27.0882	False	0	27.2365	False	0	22	22	22	11	11	11	260.95	0	46.818	652810000	47	0.349451	0.680156	0.841873	B7ZWL1;A0A1D5RMJ8;Q6ZQ08;A0A1D5RMD8;A0A1D5RML9;A0A1D5RM04;A0A1D5RMB6;A0A1D5RM03	B7ZWL1;A0A1D5RMJ8;Q6ZQ08	CCR4-NOT transcription complex subunit 1	Cnot1
Cnp	2,3-cyclic-nucleotide 3-phosphodiesterase	28.6587	False	0	23.925	True	0	27.4136	False	0	28.1738	False	0	28.0951	False	0	27.9684	False	0	8	8	8	23.8	23.8	23.8	47.123	0	26.934	1340300000	33	0.425589	-1.41329	-0.996682	P16330	P16330	2,3-cyclic-nucleotide 3-phosphodiesterase	Cnp
Cnpy3	Protein canopy homolog 3	24.4829	False	0	24.0062	True	0	24.3658	False	0	24.0092	False	0	24.1918	False	0	24.0781	False	0	2	2	2	6.5	6.5	6.5	30.537	0.0066613	1.8906	84760000	6	0.556071	0.191931	1.25462	Q9DAU1	Q9DAU1	Protein canopy homolog 3	Cnpy3
Coasy	Bifunctional coenzyme A synthase;Phosphopantetheine adenylyltransferase;Dephospho-CoA kinase	24.5363	False	0	26.0414	False	0	25.0381	False	0	25.3784	False	0	25.1599	False	0	25.541	False	0	4	4	4	11.5	11.5	11.5	62.022	0	23.313	139440000	12	0.12389	-0.154484	-0.33878	Q9DBL7	Q9DBL7	Bifunctional coenzyme A synthase;Phosphopantetheine adenylyltransferase;Dephospho-CoA kinase	Coasy
Cog1	Conserved oligomeric Golgi complex subunit 1	23.5799	False	0	26.9067	False	0	23.6229	False	0	23.4069	False	0	23.2666	False	0	23.8275	False	0	7	7	7	7.7	7.7	7.7	109.05	0	12.368	66608000	8	0.466904	1.20281	1.0791	Q9Z160;Q810S7;F6V3F1;F6QQB5;A2A6N9	Q9Z160;Q810S7	Conserved oligomeric Golgi complex subunit 1	Cog1
Cog4	Conserved oligomeric Golgi complex subunit 4	23.7685	True	0	26.5267	False	0	24.7501	False	0	23.7927	True	0	24.2663	False	0	24.2912	False	0	5	5	5	6.9	6.9	6.9	86.212	0	5.3904	58428000	6	0.472956	0.898328	1.0911	G3UWH9;Q8R1U1;Q7TSQ9;G3UWX2;G3UX78;G3UZ15;G3UWY4;G3UYW8;G3XA67	G3UWH9;Q8R1U1;Q7TSQ9	Conserved oligomeric Golgi complex subunit 4	Cog4
Cog5	Conserved oligomeric Golgi complex subunit 5	23.1843	True	0	27.614	False	0	22.8842	True	0	25.2135	False	0	25.6008	False	0	24.8035	False	0	9	9	9	12.9	12.9	12.9	91.39	0	11.391	113410000	14	0.15618	-0.645124	-0.417211	Q8C0L8	Q8C0L8	Conserved oligomeric Golgi complex subunit 5	Cog5
Cog6	Conserved oligomeric Golgi complex subunit 6	21.994	True	0	27.6568	False	0	26.268	False	0	24.6168	True	0	25.7771	False	0	23.4348	True	0	10	10	10	17.8	17.8	17.8	73.012	0	19.408	177200000	13	0.140722	0.696694	0.380041	A0A0R4J0L5;Q8BRB0;Q8R3I3;A0A0A6YWW6	A0A0R4J0L5;Q8BRB0;Q8R3I3	Conserved oligomeric Golgi complex subunit 6	Cog6
Cog7	Conserved oligomeric Golgi complex subunit 7	25.9893	False	0	27.2962	False	0	26.1606	False	0	25.5409	False	0	24.8488	False	0	25.9659	False	0	8	8	8	10.9	10.9	10.9	86.074	0	12.162	200530000	14	0.918958	1.03016	1.96749	A0A0R4J0Q9;Q3UM29;Q3TR20	A0A0R4J0Q9;Q3UM29;Q3TR20	Conserved oligomeric Golgi complex subunit 7	Cog7
Col4a3bp	Collagen type IV alpha-3-binding protein	26.5354	False	0	23.1091	True	0	26.753	False	0	26.8134	False	0	26.6512	False	0	26.5416	False	0	8	8	8	16.2	16.2	16.2	71.11	0	15.797	466560000	23	0.435758	-1.20286	-1.01705	Q9EQG9	Q9EQG9	Collagen type IV alpha-3-binding protein	Col4a3bp
Col6a1	Collagen alpha-1(VI) chain	25.3197	False	0	23.9227	True	0	25.7779	False	0	27.0254	False	0	27.1561	False	0	27.5321	False	0	8	8	8	11.5	11.5	11.5	108.49	0	27.348	535980000	24	1.7406	-2.23108	-3.8584	Q04857	Q04857	Collagen alpha-1(VI) chain	Col6a1
Colgalt1	Procollagen galactosyltransferase 1	25.0569	False	0	22.3446	True	0	26.1119	False	0	25.2431	False	0	25.0301	False	0	25.5304	False	0	5	5	5	9.9	9.9	9.9	71.06	0	11.961	202330000	15	0.270175	-0.763411	-0.674768	Q8K297	Q8K297	Procollagen galactosyltransferase 1	Colgalt1
Colgalt2	Procollagen galactosyltransferase 2	27.9429	False	0	23.0745	True	0	28.2527	False	0	27.8558	False	0	27.7584	False	0	28.2354	False	0	6	6	6	11.9	11.9	11.9	55.051	0	12.539	1199700000	14	0.381195	-1.52653	-0.906961	D6RCH2;Q6NVG7	D6RCH2;Q6NVG7	Procollagen galactosyltransferase 2	Colgalt2
Commd2	COMM domain-containing protein 2	23.9905	False	0	22.8471	True	0	23.3862	True	0	24.3958	False	0	23.2461	True	0	24.1416	False	0	2	2	2	9.5	9.5	9.5	22.848	0	4.2282	83912000	6	0.468602	-0.519854	-1.08247	Q8BXC6;G3X955	Q8BXC6;G3X955	COMM domain-containing protein 2	Commd2
Commd4	COMM domain-containing protein 4	25.5153	False	0	25.2296	True	0	25.0712	False	0	25.5545	False	0	25.5982	False	0	25.865	False	0	3	3	3	19.6	19.6	19.6	21.86	0	16.859	219920000	10	1.16135	-0.400513	-2.4697	Q9CQ02	Q9CQ02	COMM domain-containing protein 4	Commd4
Commd7	COMM domain-containing protein 7	25.9602	False	0	23.0826	True	0	24.2139	True	0	25.8063	False	0	23.0342	True	0	24.5777	False	0	2	2	2	12.5	12.5	12.5	22.652	0	5.281	173120000	6	0.0153954	-0.0538546	-0.0464585	Q8BG94;A2AU52	Q8BG94;A2AU52	COMM domain-containing protein 7	Commd7
Comt	Catechol O-methyltransferase	26.5514	False	0	23.4559	True	0	25.6077	False	0	26.3321	False	0	26.2323	False	0	26.4372	False	0	4	4	4	20.4	20.4	20.4	29.486	0	18.944	370530000	15	0.543383	-1.12884	-1.22978	O88587;D3Z227	O88587;D3Z227	Catechol O-methyltransferase	Comt
Comtd1	Catechol O-methyltransferase domain-containing protein 1	24.5234	False	0	26.1784	False	0	24.5222	False	0	25.1004	False	0	24.4814	False	0	25.5221	False	0	6	6	6	37.8	37.8	37.8	28.96	0	19.567	201400000	15	0.0212177	0.0400365	0.0636288	Q8BIG7;H3BJ37	Q8BIG7;H3BJ37	Catechol O-methyltransferase domain-containing protein 1	Comtd1
Copa	Coatomer subunit alpha;Coatomer subunit alpha;Xenin;Proxenin	29.7889	False	0	29.969	False	0	30.1711	False	0	30.0128	False	0	30.2592	False	0	30.2311	False	0	36	36	36	36.1	36.1	36.1	139.41	0	123.68	5269300000	107	0.639248	-0.191405	-1.41685	F8WHL2;Q8CIE6;F6XJN3	F8WHL2;Q8CIE6	Coatomer subunit alpha;Coatomer subunit alpha;Xenin;Proxenin	Copa
Copb1	Coatomer subunit beta	30.748	False	0	32.5637	False	0	31.1953	False	0	30.9	False	0	30.9	False	0	31.1493	False	0	36	36	36	47.6	47.6	47.6	107.06	0	201.23	10622000000	201	0.397369	0.519202	0.939808	Q9JIF7	Q9JIF7	Coatomer subunit beta	Copb1
Copb2	Coatomer subunit beta	30.1398	False	0	27.8676	False	0	30.2617	False	0	30.2459	False	0	30.3765	False	0	30.329	False	0	27	27	27	40	40	40	102.45	0	138.83	5790100000	106	0.501297	-0.894105	-1.14711	O55029	O55029	Coatomer subunit beta	Copb2
Cope	Coatomer subunit epsilon	26.7839	False	0	28.7053	False	0	26.7943	False	0	27.1184	False	0	26.9356	False	0	27.2706	False	0	10	10	10	56.2	56.2	56.2	34.567	0	80.77	746080000	35	0.189276	0.319616	0.494732	O89079;D3Z315;F6YFR7;F6XIG5;E9Q6I5	O89079;D3Z315;F6YFR7	Coatomer subunit epsilon	Cope
Copg1	Coatomer subunit gamma-1	28.9166	False	0	31.2869	False	0	29.2107	False	0	29.1506	False	0	28.9854	False	0	29.1961	False	0	21	21	19	32.8	32.8	30.5	97.512	0	93.79	3066200000	87	0.391044	0.694003	0.926985	Q9QZE5;Q7TNQ1	Q9QZE5	Coatomer subunit gamma-1	Copg1
Copg2	Coatomer subunit gamma-2	26.6058	False	0	29.4576	False	0	26.7182	False	0	27.1475	False	0	27.3228	False	0	26.8489	False	0	14	12	12	20.8	18.5	18.5	97.679	0	56.282	567870000	31	0.199048	0.487475	0.517136	Q9QXK3	Q9QXK3	Coatomer subunit gamma-2	Copg2
Cops2	COP9 signalosome complex subunit 2	29.4865	False	0	26.2947	False	0	29.7541	False	0	29.6653	False	0	29.8873	False	0	29.2133	False	0	16	16	16	45.4	45.4	45.4	51.596	0	90.622	3707800000	82	0.404381	-1.07685	-0.953991	P61202;A2AQE4	P61202;A2AQE4	COP9 signalosome complex subunit 2	Cops2
Cops3	COP9 signalosome complex subunit 3	27.8812	False	0	28.0817	False	0	27.9236	False	0	27.7575	False	0	27.929	False	0	27.9188	False	0	12	12	12	43.3	43.3	43.3	47.832	0	89.242	1074200000	31	0.495598	0.0937163	1.13587	O88543;F6YCA7;D3Z036	O88543	COP9 signalosome complex subunit 3	Cops3
Cops4	COP9 signalosome complex subunit 4	28.6982	False	0	27.2028	False	0	28.5936	False	0	28.2425	False	0	28.5437	False	0	28.7563	False	0	12	12	12	37.4	37.4	37.4	46.284	0	69.971	2058200000	57	0.278379	-0.349313	-0.692423	O88544;F6QTS1;D3Z1R9;D3YV99	O88544;F6QTS1;D3Z1R9;D3YV99	COP9 signalosome complex subunit 4	Cops4
Cops5	COP9 signalosome complex subunit 5	26.9322	False	0	22.7461	True	0	27.362	False	0	26.8253	False	0	26.658	False	0	27.6092	False	0	8	8	8	28.1	28.1	28.1	37.548	0	64.892	646830000	21	0.377672	-1.35071	-0.89978	O35864;A0A087WQA8;A0A087WRH6;A0A087WQ60	O35864	COP9 signalosome complex subunit 5	Cops5
Cops6	COP9 signalosome complex subunit 6	27.5451	False	0	25.0061	True	0	27.6408	False	0	27.3669	False	0	27.1834	False	0	27.7132	False	0	7	7	7	42.4	42.4	42.4	33.591	0	42.624	882910000	27	0.323384	-0.690524	-0.787721	D3Z0F5;O88545;F6QK86	D3Z0F5;O88545	COP9 signalosome complex subunit 6	Cops6
Cops7a	COP9 signalosome complex subunit 7a	26.7082	False	0	26.7424	False	0	26.995	False	0	26.6879	False	0	27.2492	False	0	27.142	False	0	9	9	9	51.6	51.6	51.6	30.224	0	97.122	631880000	24	0.470716	-0.211205	-1.08666	Q9CZ04;D3Z440;D3YVI6;D3Z0S0	Q9CZ04;D3Z440;D3YVI6	COP9 signalosome complex subunit 7a	Cops7a
Copz1	Coatomer subunit zeta-1	27.2047	False	0	24.9584	True	0	26.6232	False	0	26.6384	False	0	27.0464	False	0	26.3466	False	0	5	5	5	39.5	39.5	39.5	20.198	0	17.208	481430000	14	0.231547	-0.414982	-0.590259	P61924	P61924	Coatomer subunit zeta-1	Copz1
Copz2	Coatomer subunit zeta-2	23.6877	True	0	23.6926	True	0	25.4041	False	0	25.4786	False	0	25.4526	False	0	25.3713	False	0	2	2	2	14.6	14.6	14.6	22.934	0	11.817	180130000	8	0.959507	-1.17269	-2.04934	Q9JHH9;F2Z4A2	Q9JHH9;F2Z4A2	Coatomer subunit zeta-2	Copz2
Coro1a	Coronin-1A;Coronin	25.555	False	0	28.9005	False	0	24.3717	False	0	25.4533	False	0	26.1939	False	0	23.9248	False	0	4	4	4	22.3	22.3	22.3	50.989	0	76.192	248790000	16	0.290244	1.08512	0.717793	O89053;G3UYK8;A0A0U1RPY8;G3UX53;D3YXM2;D3YW57	O89053;G3UYK8;A0A0U1RPY8	Coronin-1A;Coronin	Coro1a
Coro1b	Coronin-1B	29.9379	False	0	26.0619	False	0	30.071	False	0	30.0174	False	0	30.2085	False	0	29.952	False	0	12	12	12	28.3	28.3	28.3	53.912	0	71.528	4653300000	46	0.447011	-1.36904	-1.03953	Q9WUM3;D3YUG6	Q9WUM3	Coronin-1B	Coro1b
Coro1c	Coronin-1C	26.7956	False	0	27.7614	False	0	27.1767	False	0	26.9458	False	0	27.1503	False	0	26.8865	False	0	11	11	11	30.4	30.4	30.4	53.12	0	40.916	738290000	24	0.357019	0.250388	0.857471	Q9WUM4;E9PX03;E9PZJ0;E9PVJ1	Q9WUM4	Coronin-1C	Coro1c
Coro2b	Coronin-2B;Coronin	31.3269	False	0	29.4167	False	0	31.7324	False	0	31.2772	False	0	31.1793	False	0	31.9266	False	0	22	22	22	58.3	58.3	58.3	54.936	0	156.65	14971000000	123	0.351398	-0.635701	-0.84589	Q8BH44;G3UW48;G3V005;G3UWZ2;G3UYG8	Q8BH44;G3UW48	Coronin-2B;Coronin	Coro2b
Cotl1	Coactosin-like protein	32.9194	False	0	31.9698	False	0	32.9342	False	0	32.7513	False	0	33.0109	False	0	33.5559	False	0	9	9	9	73.9	73.9	73.9	15.944	0	112.87	44004000000	92	0.55542	-0.498208	-1.25334	Q9CQI6;A0A1D5RLP1	Q9CQI6	Coactosin-like protein	Cotl1
Cox15	Cytochrome c oxidase assembly protein COX15 homolog	25.1556	False	0	25.2977	False	0	25.8178	False	0	25.678	False	0	25.578	False	0	25.9222	False	0	5	5	5	16.2	16.2	16.2	45.852	0	12.128	220990000	13	0.599543	-0.302399	-1.33949	Q8BJ03	Q8BJ03	Cytochrome c oxidase assembly protein COX15 homolog	Cox15
Cox4i1	Cytochrome c oxidase subunit 4 isoform 1, mitochondrial	30.3075	False	0	26.5566	False	0	29.4777	False	0	29.8613	False	0	30.2077	False	0	30.2306	False	0	8	8	8	52.1	52.1	52.1	19.53	0	25.493	5831400000	36	0.504514	-1.31926	-1.15345	P19783;M0QWX7;M0QWX2;D6RG40	P19783;M0QWX7	Cytochrome c oxidase subunit 4 isoform 1, mitochondrial	Cox4i1
Cox5b	Cytochrome c oxidase subunit 5B, mitochondrial	27.2536	False	0	23.5233	True	0	26.6909	False	0	27.6822	False	0	27.8941	False	0	27.631	False	0	2	2	2	15.5	15.5	15.5	13.847	0	4.5417	852660000	8	0.755582	-1.91319	-1.64383	Q9D881;P19536;F7C106;A0A0A6YVR0	Q9D881;P19536;F7C106;A0A0A6YVR0	Cytochrome c oxidase subunit 5B, mitochondrial	Cox5b
Cox6c	Cytochrome c oxidase subunit 6C	29.7985	False	0	24.0128	False	0	28.2107	False	0	29.7922	False	0	28.5219	False	0	29.4459	False	0	3	3	3	28.9	28.9	28.9	8.4689	0	4.4283	2946500000	9	0.468551	-1.91262	-1.08237	Q9CPQ1;A0A0G2JDA6;D3Z6E1	Q9CPQ1	Cytochrome c oxidase subunit 6C	Cox6c
Cox7a2l	Cytochrome c oxidase subunit 7A-related protein, mitochondrial	25.1228	False	0	23.6859	True	0	25.7231	False	0	25.4967	False	0	25.7407	False	0	24.1597	True	0	5	5	5	45.5	45.5	45.5	14.913	0	12.747	159660000	12	0.136725	-0.288461	-0.370319	E9PZS8;Q61387	E9PZS8;Q61387	Cytochrome c oxidase subunit 7A-related protein, mitochondrial	Cox7a2l
Cpd	Carboxypeptidase D	25.5354	False	0	25.924	False	0	26.2072	False	0	26.1265	False	0	26.4122	False	0	26.2507	False	0	5	5	5	3.5	3.5	3.5	152.4	0	9.7553	315550000	13	0.819378	-0.374294	-1.76925	O89001	O89001	Carboxypeptidase D	Cpd
Cpne1	Copine-1	28.3102	False	0	26.5668	False	0	28.3462	False	0	28.3902	False	0	28.6615	False	0	27.7489	False	0	12	11	11	29.7	28	28	58.886	0	73.42	1555300000	36	0.335631	-0.525829	-0.81325	Q8C166;B7ZCP4;B7ZCP6;E9Q806;B7ZCP7;A3KGK7;B7ZCP5;V9GWY2;V9GX86;B7ZCP8;F6R587;V9GXM6	Q8C166;B7ZCP4;B7ZCP6;E9Q806;B7ZCP7;A3KGK7;B7ZCP5	Copine-1	Cpne1
Cpne3	Copine-3	29.6789	False	0	26.2611	False	0	29.8893	False	0	29.7404	False	0	30.0457	False	0	30.0471	False	0	14	14	13	32.8	32.8	31.1	59.584	0	53.865	4267800000	45	0.492998	-1.33464	-1.13074	Q8BT60;Q9D6C8;A0A0R4J1D0;A0A0R4J0J1;Q3UYN2;P59108;Q1RLL3;Q9Z140;Q8BLR2;Q0VE82;Q9DC53;Q8JZW4	Q8BT60	Copine-3	Cpne3
Cpped1	Serine/threonine-protein phosphatase CPPED1	25.7993	False	0	23.9445	True	0	25.1029	False	0	25.5717	False	0	25.5582	False	0	22.3612	True	0	3	3	3	9.9	9.9	9.9	35.247	0	6.361	178560000	7	0.139662	0.451872	0.377468	Q8BFS6;D3Z7F7	Q8BFS6;D3Z7F7	Serine/threonine-protein phosphatase CPPED1	Cpped1
Cpq	Carboxypeptidase Q	27.9303	False	0	25.9934	False	0	27.9244	False	0	27.9286	False	0	27.7854	False	0	28.1981	False	0	7	7	7	21.1	21.1	21.1	51.813	0	52.793	1314100000	30	0.451735	-0.687987	-1.04894	Q9WVJ3	Q9WVJ3	Carboxypeptidase Q	Cpq
Cpsf1	Cleavage and polyadenylation specificity factor subunit 1	26.2341	False	0	27.7294	False	0	26.5	False	0	26.1387	False	0	26.3127	False	0	26.3999	False	0	8	8	8	6.9	6.9	6.9	160.82	0	16.256	518050000	16	0.503283	0.537434	1.15102	Q9EPU4	Q9EPU4	Cleavage and polyadenylation specificity factor subunit 1	Cpsf1
Cpsf2	Cleavage and polyadenylation specificity factor subunit 2	23.1379	False	0	27.2483	False	0	22.7506	False	0	23.7869	False	0	23.5655	False	0	22.5168	True	0	4	4	4	8.4	8.4	8.4	88.382	0	28.802	82456000	9	0.296153	1.08926	0.73036	O35218	O35218	Cleavage and polyadenylation specificity factor subunit 2	Cpsf2
Cpsf3	Cleavage and polyadenylation specificity factor subunit 3	25.625	False	0	23.5478	True	0	25.7813	False	0	25.5439	False	0	26.4165	False	0	25.78	False	0	7	7	7	12.3	12.3	12.3	77.504	0	23.165	266120000	19	0.534918	-0.928797	-1.21319	Q9QXK7	Q9QXK7	Cleavage and polyadenylation specificity factor subunit 3	Cpsf3
Cpt1a	Carnitine O-palmitoyltransferase 1, liver isoform	29.6488	False	0	27.3148	False	0	29.6036	False	0	29.9015	False	0	29.859	False	0	30.17	False	0	17	17	16	26	26	24.7	88.25	0	78.651	4534300000	81	0.652884	-1.12107	-1.4434	P97742	P97742	Carnitine O-palmitoyltransferase 1, liver isoform	Cpt1a
Cpt1b	Carnitine O-palmitoyltransferase 1, muscle isoform	23.1156	False	0	23.7137	False	0	22.5878	True	0	23.727	False	0	24.2884	False	0	24.252	False	0	4	3	3	6.7	5.4	5.4	88.216	0	9.3307	57811000	7	1.19926	-0.950106	-2.55153	Q924X2	Q924X2	Carnitine O-palmitoyltransferase 1, muscle isoform	Cpt1b
Cpt2	Carnitine O-palmitoyltransferase 2, mitochondrial	27.9629	False	0	26.0873	False	0	27.6148	False	0	27.923	False	0	27.7829	False	0	27.7958	False	0	13	13	13	26.4	26.4	26.4	73.98	0	47.944	1080000000	37	0.457125	-0.612238	-1.05967	P52825;A2A8E8;A2A8E7	P52825	Carnitine O-palmitoyltransferase 2, mitochondrial	Cpt2
Cr1l	Complement component receptor 1-like protein	27.6587	False	0	24.4746	False	0	27.4046	False	0	27.3601	False	0	27.334	False	0	27.5234	False	0	2	2	2	5.6	5.6	5.6	53.762	0	23.843	833450000	17	0.364472	-0.893168	-0.872782	Q64735;A0A0A6YY75	Q64735;A0A0A6YY75	Complement component receptor 1-like protein	Cr1l
Crat	Carnitine O-acetyltransferase	26.0943	False	0	24.8704	False	0	25.4829	False	0	26.0907	False	0	26.1181	False	0	25.4289	False	0	5	5	5	7.8	7.8	7.8	68.644	0	7.0881	282590000	7	0.400763	-0.396671	-0.946676	H7BX88;P47934;B7ZDD7;A2AWJ5;F7BF80	H7BX88;P47934	Carnitine O-acetyltransferase	Crat
Crb2	Protein crumbs homolog 2	26.2862	False	0	23.8	False	0	23.0835	True	0	22.984	True	0	22.941	True	0	26.0209	False	0	3	3	3	3	3	3	134.76	0	16.152	251330000	7	0.104372	0.407912	0.289799	Q80YA8;A0A0N4SUJ6	Q80YA8	Protein crumbs homolog 2	Crb2
Crbn	Protein cereblon	23.6067	False	0	23.5854	True	0	23.154	True	0	22.7858	True	0	23.1447	False	0	23.4133	False	0	2	2	2	7.2	7.2	7.2	50.88	0	5.2352	42949000	7	0.644703	0.334106	1.42747	Q8C7D2	Q8C7D2	Protein cereblon	Crbn
Crim1	Cysteine-rich motor neuron 1 protein	22.0949	True	0	24.9268	True	0	24.1588	False	0	24.1778	False	0	22.5026	True	0	24.4059	False	0	2	2	2	2.6	2.6	2.6	114.07	0	9.8834	77632000	6	0.00997767	0.0314051	0.0302892	Q9JLL0	Q9JLL0	Cysteine-rich motor neuron 1 protein	Crim1
Crip2	Cysteine-rich protein 2	29.8844	False	0	24.0511	True	0	29.1887	False	0	29.6116	False	0	29.7061	False	0	29.6101	False	0	8	8	8	54.3	54.3	54.3	22.727	0	61.551	3775600000	45	0.453016	-1.9345	-1.05149	Q9DCT8;A0A0G2JF37	Q9DCT8	Cysteine-rich protein 2	Crip2
Crk	Adapter molecule crk	29.533	False	0	26.0673	False	0	29.3174	False	0	29.9589	False	0	29.2182	False	0	29.3816	False	0	12	12	12	46.4	46.4	46.4	33.814	0	55.883	3453800000	53	0.45805	-1.21365	-1.06151	Q64010;Q8JZR2;Q5ND50;F7D232;Q3TQV3	Q64010;Q8JZR2;Q5ND50;F7D232	Adapter molecule crk	Crk
Crlf3	Cytokine receptor-like factor 3	25.7691	False	0	24.2811	True	0	25.8441	False	0	26.0918	False	0	26.0379	False	0	25.9375	False	0	5	5	5	15.4	15.4	15.4	49.558	0	24.398	274830000	12	0.639542	-0.724248	-1.41742	Q9Z2L7;J3QMV5;J3QP70;J3QPM4	Q9Z2L7;J3QMV5	Cytokine receptor-like factor 3	Crlf3
Crot	Peroxisomal carnitine O-octanoyltransferase	25.3535	False	0	24.3985	True	0	25.1146	False	0	26.4989	False	0	25.5745	False	0	25.3569	False	0	5	5	5	10.3	10.3	10.3	70.264	0	18.747	238760000	11	0.879173	-0.854575	-1.88786	Q9DC50	Q9DC50	Peroxisomal carnitine O-octanoyltransferase	Crot
Cryl1	Lambda-crystallin homolog	30.4076	False	0	24.448	False	0	30.0471	False	0	30.2197	False	0	30.0292	False	0	30.0989	False	0	13	13	13	56.4	56.4	56.4	35.208	0	95.297	5375900000	60	0.397658	-1.81504	-0.940394	Q99KP3	Q99KP3	Lambda-crystallin homolog	Cryl1
Cryz	Quinone oxidoreductase	27.827	False	0	23.7523	True	0	26.8926	False	0	27.5988	False	0	27.377	False	0	27.5186	False	0	9	9	9	36	36	36	35.268	0	44.155	837240000	28	0.470615	-1.34081	-1.08646	P47199;A0A0A6YXR4;A0A0A6YVS7;D3YWU6;D3Z4Q4;D3Z2X0;D3YUG9;V9GXY8;A0A0G2JFU5	P47199;A0A0A6YXR4;A0A0A6YVS7	Quinone oxidoreductase	Cryz
Cs	Citrate synthase, mitochondrial	29.9319	False	0	26.3182	False	0	29.9177	False	0	30.2185	False	0	30.3977	False	0	30.2928	False	0	12	12	12	27.2	27.2	27.2	51.736	0	51.959	5375800000	59	0.586152	-1.58039	-1.31337	Q9CZU6;Q80X68	Q9CZU6	Citrate synthase, mitochondrial	Cs
Csad	Cysteine sulfinic acid decarboxylase	25.7394	False	0	23.3467	True	0	26.0353	False	0	25.8528	False	0	25.9604	False	0	26.1808	False	0	3	3	3	6.7	6.7	6.7	55.144	0	8.316	289060000	9	0.486444	-0.957527	-1.1178	Q9DBE0	Q9DBE0	Cysteine sulfinic acid decarboxylase	Csad
Csde1	Cold shock domain-containing protein E1	27.9692	False	0	29.0189	False	0	27.5256	False	0	27.9723	False	0	27.6379	False	0	28.4398	False	0	14	14	14	26.8	26.8	26.8	74.482	0	91.133	1251200000	44	0.112008	0.15459	0.309114	A0A0G2JF72;Q8JZN2;Q91W50;A0A0G2JE62;A0A0G2JDJ7	A0A0G2JF72;Q8JZN2;Q91W50	Cold shock domain-containing protein E1	Csde1
Cse1l	Exportin-2	29.5674	False	0	31.8502	False	0	29.7382	False	0	29.4752	False	0	29.7251	False	0	29.749	False	0	28	28	28	40.2	40.2	40.2	110.45	0	167.13	4618600000	135	0.424672	0.73551	0.994842	Q9ERK4;E9Q1T9;F6ZEW4;E9QAX7;F7D1H9	Q9ERK4;E9Q1T9;F6ZEW4;E9QAX7	Exportin-2	Cse1l
Csk	Tyrosine-protein kinase CSK	25.001	False	0	24.4409	True	0	25.2422	False	0	24.721	False	0	25.1765	False	0	24.7993	False	0	2	2	2	5.8	5.8	5.8	50.716	0	7.1618	146180000	7	0.0050134	-0.0042216	-0.015304	P41241	P41241	Tyrosine-protein kinase CSK	Csk
Csnk1a1	Casein kinase I isoform alpha	26.9845	False	0	23.4451	True	0	26.8669	False	0	27.1792	False	0	27.2637	False	0	26.987	False	0	8	8	8	26	26	26	38.559	0	17.535	612430000	19	0.520104	-1.37782	-1.18412	H7BXB1;E9Q4G7;E9PWB2;Q8BK63;E9Q2U6;E9Q3W1;F6YBC9	H7BXB1;E9Q4G7;E9PWB2;Q8BK63;E9Q2U6;E9Q3W1	Casein kinase I isoform alpha	Csnk1a1
Csnk2a1	Casein kinase II subunit alpha	26.5496	False	0	23.8072	True	0	26.5546	False	0	26.4057	False	0	26.0017	False	0	26.9983	False	0	9	9	9	35.8	35.8	35.8	45.133	0	35.589	435350000	25	0.361383	-0.831455	-0.866441	Q60737;A2ANR6;Q6NSS6	Q60737	Casein kinase II subunit alpha	Csnk2a1
Csnk2a2	Casein kinase II subunit alpha	24.2313	False	0	24.1584	False	0	24.8394	False	0	24.4872	False	0	24.4389	False	0	25.024	False	0	5	5	5	29.8	29.8	29.8	27.878	0	14.247	140140000	9	0.34873	-0.240304	-0.840384	A0A1D5RM74;A0A1D5RLE4;O54833;A0A1D5RM55	A0A1D5RM74;A0A1D5RLE4;O54833;A0A1D5RM55	Casein kinase II subunit alpha	Csnk2a2
Csrp1	Cysteine and glycine-rich protein 1	25.7458	False	0	25.8366	False	0	27.3394	False	0	27.0539	False	0	27.0493	False	0	27.0259	False	0	5	5	5	38.3	38.3	38.3	20.583	0	31.743	602730000	14	0.642735	-0.735759	-1.42364	P97315	P97315	Cysteine and glycine-rich protein 1	Csrp1
Csrp2	Cysteine and glycine-rich protein 2	26.5387	False	0	21.9474	True	0	26.1229	False	0	26.6091	False	0	26.6865	False	0	26.6684	False	0	6	6	6	45.1	45.1	45.1	20.926	0	19.693	456720000	19	0.537064	-1.78501	-1.2174	P97314	P97314	Cysteine and glycine-rich protein 2	Csrp2
Cstb	Cystatin-B	28.0932	False	0	23.5293	True	0	28.0808	False	0	28.1778	False	0	28.341	False	0	27.2154	False	0	3	3	3	32.7	32.7	32.7	11.045	0	15.551	1123300000	15	0.359077	-1.34367	-0.861704	Q62426	Q62426	Cystatin-B	Cstb
Cstf3	Cleavage stimulation factor subunit 3	24.4505	False	0	24.012	True	0	23.7523	True	0	24.3331	False	0	24.447	False	0	24.3264	False	0	3	3	3	5.4	5.4	5.4	82.876	0	10.33	84798000	7	0.647456	-0.297272	-1.43283	Q99LI7	Q99LI7	Cleavage stimulation factor subunit 3	Cstf3
Ctage5;Mia2	cTAGE family member 5;Melanoma inhibitory activity protein 2	24.8002	False	0	23.6422	True	0	24.6422	False	0	24.856	False	0	24.8009	False	0	23.1557	True	0	3	3	3	7.4	7.4	7.4	58.792	0	10.17	100160000	5	0.0466364	0.0906671	0.136284	H3BJ71;H3BKL6;H3BL19;H3BJI6;H3BK44;E9PY90;H3BK48;E9Q3S2;H3BKH2;H3BJS0;Q8R311;Q91ZV0;H3BJY7;H3BJS5	H3BJ71;H3BKL6;H3BL19;H3BJI6;H3BK44;E9PY90;H3BK48;E9Q3S2;H3BKH2;H3BJS0;Q8R311;Q91ZV0;H3BJY7	cTAGE family member 5;Melanoma inhibitory activity protein 2	Ctage5;Mia2
Ctbp1	C-terminal-binding protein 1	27.3947	False	0	24.2652	True	0	27.2579	False	0	27.0005	False	0	27.1497	False	0	27.0399	False	0	6	6	4	17.5	17.5	13.5	46.527	0	18.667	687370000	16	0.301186	-0.757406	-0.741026	A0A0J9YU62;O88712;A0A0J9YUM4;A0A0J9YTW3;A0A0J9YU66;A0A0J9YVI3;A0A0J9YUR5;A0A0J9YVC3	A0A0J9YU62;O88712;A0A0J9YUM4;A0A0J9YTW3	C-terminal-binding protein 1	Ctbp1
Ctbp2	C-terminal-binding protein 2	24.4339	False	0	23.8227	True	0	24.6942	False	0	24.0889	False	0	24.6268	False	0	24.8839	False	0	5	3	3	14	10	10	45.971	0	9.4583	108960000	6	0.245134	-0.216248	-0.620258	Q91YZ2;P56546;E9PWQ9;E9Q0T4	Q91YZ2;P56546;E9PWQ9;E9Q0T4	C-terminal-binding protein 2	Ctbp2
Ctdsp1	Carboxy-terminal domain RNA polymerase II polypeptide A small phosphatase 1	25.0777	False	0	26.4621	False	0	23.7783	True	0	26.0338	False	0	25.4003	False	0	25.7765	False	0	4	4	3	16.1	16.1	12.3	29.266	0	9.4463	226370000	12	0.325505	-0.630871	-0.792155	P58466	P58466	Carboxy-terminal domain RNA polymerase II polypeptide A small phosphatase 1	Ctdsp1
Ctnna1	Catenin alpha-1	26.3022	False	0	26.337	False	0	25.7384	False	0	26.6294	False	0	26.811	False	0	26.6538	False	0	13	13	13	22.3	22.3	22.3	100.11	0	89.625	409810000	34	1.32502	-0.572209	-2.83067	P26231;E0CXB9;Q61301	P26231	Catenin alpha-1	Ctnna1
Ctnnal1	Alpha-catulin	29.2528	False	0	30.6954	False	0	29.4144	False	0	29.2588	False	0	29.4034	False	0	29.3995	False	0	27	27	27	46.5	46.5	46.5	81.462	0	91.602	3225400000	89	0.39997	0.433615	0.945072	O88327;B1AZA7	O88327	Alpha-catulin	Ctnnal1
Ctnnd1	Catenin delta-1	28.2885	False	0	25.5485	False	0	27.4672	False	0	28.0174	False	0	27.6007	False	0	28.0888	False	0	13	13	13	20.5	20.5	20.5	96.871	0	51.877	1151900000	40	0.412159	-0.800938	-0.96968	E9Q8Z4;E9Q8Z9;D3Z2H2;E9Q903;E9Q901;E9Q904;G3X9V2;E9Q8Z5;E9Q8Z6;E9Q8Z8;P30999;E9Q986;D3Z7H6;E9Q906;E9Q907;E9Q905;D3Z2H7	E9Q8Z4;E9Q8Z9;D3Z2H2;E9Q903;E9Q901;E9Q904;G3X9V2;E9Q8Z5;E9Q8Z6;E9Q8Z8;P30999;E9Q986;D3Z7H6;E9Q906;E9Q907;E9Q905;D3Z2H7	Catenin delta-1	Ctnnd1
Ctps1	CTP synthase 1	25.5465	False	0	26.1554	False	0	24.1881	False	0	25.0114	False	0	23.4382	False	0	24.213	False	0	6	6	6	17.8	17.8	17.8	66.682	0	25.311	140350000	15	0.660404	1.07581	1.45805	P70698	P70698	CTP synthase 1	Ctps1
Ctsa	Carboxypeptidase;Lysosomal protective protein;Lysosomal protective protein 32 kDa chain;Lysosomal protective protein 20 kDa chain	25.138	False	0	23.2448	True	0	25.2602	False	0	25.1432	False	0	25.0165	False	0	25.3948	False	0	3	3	3	8.5	8.5	8.5	55.726	0	14.781	165940000	11	0.408728	-0.637159	-0.962765	G3X8T3;P16675	G3X8T3;P16675	Carboxypeptidase;Lysosomal protective protein;Lysosomal protective protein 32 kDa chain;Lysosomal protective protein 20 kDa chain	Ctsa
Ctsb	Cathepsin B;Cathepsin B light chain;Cathepsin B heavy chain	26.6987	False	0	23.0018	True	0	26.7023	False	0	26.8497	False	0	26.6503	False	0	26.0756	False	0	5	5	5	19.8	19.8	19.8	37.279	0	22.086	455480000	16	0.350025	-1.05764	-0.843058	P10605	P10605	Cathepsin B;Cathepsin B light chain;Cathepsin B heavy chain	Ctsb
Ctsd	Cathepsin D	27.1173	False	0	27.4197	False	0	27.1759	False	0	27.0303	False	0	26.9697	False	0	27.5744	False	0	9	9	9	34.9	34.9	34.9	44.953	0	42.288	842600000	35	0.0760235	0.0461324	0.216194	P18242;F6Y6L6;F8WIR1;A0A1B0GT66	P18242;F6Y6L6;F8WIR1;A0A1B0GT66	Cathepsin D	Ctsd
Ctsz	Cathepsin Z	26.3052	False	0	23.8463	True	0	27.2591	False	0	26.9379	False	0	27.4758	False	0	25.9107	False	0	3	3	3	10.1	10.1	10.1	33.996	0	7.8029	481640000	9	0.363468	-0.971273	-0.870722	Q9WUU7	Q9WUU7	Cathepsin Z	Ctsz
Cttn	Src substrate cortactin	30.1605	False	0	25.6004	False	0	29.6867	False	0	30.2308	False	0	29.41	False	0	30.3907	False	0	16	16	16	36	36	36	57.086	0	95.405	4708600000	63	0.443758	-1.52794	-1.03304	Q921L6;Q60598	Q921L6;Q60598	Src substrate cortactin	Cttn
Cttnbp2	Cortactin-binding protein 2	26.3084	False	0	24.4115	True	0	23.1732	True	0	26.9677	False	0	27.3454	False	0	26.737	False	0	15	15	15	9.8	9.8	9.8	178.77	0	26.356	430610000	19	1.20717	-2.38571	-2.56873	B9EJA2;D3Z1E3;F6Q1W8;D3Z551;F6XSM7	B9EJA2	Cortactin-binding protein 2	Cttnbp2
Cul1	Cullin-1	27.8383	False	0	27.4218	False	0	27.9737	False	0	28.1455	False	0	27.7326	False	0	28.1637	False	0	17	17	17	29	29	29	89.69	0	117.42	1294800000	55	0.547154	-0.269327	-1.23717	Q9WTX6;Q3TPM3;D3Z2H3;A0A0N4SUW1	Q9WTX6;Q3TPM3	Cullin-1	Cul1
Cul2	Cullin-2	26.9434	False	0	24.5665	False	0	27.7161	False	0	27.3593	False	0	27.2645	False	0	26.8622	False	0	10	10	10	13.2	13.2	13.2	86.876	0	22.966	718420000	28	0.321993	-0.753327	-0.784812	Q9D4H8;E0CYT5;H7BX52	Q9D4H8;E0CYT5	Cullin-2	Cul2
Cul3	Cullin-3	28.6305	False	0	23.6633	True	0	28.6184	False	0	28.5828	False	0	28.8498	False	0	28.9307	False	0	20	20	20	30.1	30.1	30.1	88.947	0	88.307	1996400000	67	0.475679	-1.817	-1.0965	Q9JLV5;E9Q4T8;F6ZZK0;F6UY44;F6R0N8	Q9JLV5;E9Q4T8	Cullin-3	Cul3
Cul4a	Cullin-4A	25.7732	False	0	25.455	False	0	25.7401	False	0	26.1386	False	0	26.2256	False	0	26.1276	False	0	15	8	8	19.9	11.3	11.3	87.752	0	19.024	334580000	15	2.06543	-0.507826	-4.80742	Q3TCH7;E9PXT5;F6UV36	Q3TCH7	Cullin-4A	Cul4a
Cul4b	Cullin-4B	28.168	False	0	29.3594	False	0	28.1587	False	0	28.4712	False	0	28.443	False	0	28.2841	False	0	21	21	14	23.9	23.9	16.6	102.41	0	50.286	1673600000	54	0.150442	0.162579	0.403491	E9PXY1;A2A432;J3QJX0	E9PXY1;A2A432;J3QJX0	Cullin-4B	Cul4b
Cul5	Cullin-5	28.979	False	0	28.338	False	0	28.9232	False	0	28.8307	False	0	28.9406	False	0	28.9906	False	0	18	18	18	24	24	24	95.85	0	47.508	2350600000	53	0.342141	-0.173916	-0.826756	E9PV12;G3X914;Q9D5V5;E9Q6Z0;F8VQI6	E9PV12;G3X914;Q9D5V5;E9Q6Z0	Cullin-5	Cul5
Cutc	Copper homeostasis protein cutC homolog	24.536	False	0	23.7253	True	0	23.8052	True	0	24.5816	False	0	24.7471	False	0	24.4535	False	0	3	3	3	15.4	15.4	15.4	27.153	0	9.9712	94729000	7	0.987247	-0.571936	-2.10577	D3YY50;F8WHX2;Q9D8X1	D3YY50;F8WHX2;Q9D8X1	Copper homeostasis protein cutC homolog	Cutc
Cwc22;Gm13698;Gm13695;Gm13697	Pre-mRNA-splicing factor CWC22 homolog	23.2691	False	0	23.4185	True	0	23.0694	False	0	22.9768	False	0	22.8855	True	0	23.0848	False	0	3	3	3	3.5	3.5	3.5	82.752	0.00030656	3.4782	40240000	3	1.09042	0.269968	2.31924	B1AYU4;B1AYU7;Q8C5N3;J3QNR0;J3QM48;A2AK44;A2AK42	B1AYU4;B1AYU7;Q8C5N3;J3QNR0;J3QM48;A2AK44;A2AK42	Pre-mRNA-splicing factor CWC22 homolog	Cwc22;Gm13698;Gm13695;Gm13697
Cxadr	Coxsackievirus and adenovirus receptor homolog	27.5864	False	0	23.7376	True	0	26.7028	False	0	27.6699	False	0	27.6757	False	0	27.0438	False	0	6	6	6	18.4	18.4	18.4	39.947	0	18.129	762670000	25	0.543286	-1.45424	-1.22959	P97792	P97792	Coxsackievirus and adenovirus receptor homolog	Cxadr
Cyb5a	Cytochrome b5	29.2518	False	0	23.8931	True	0	28.4032	False	0	29.5434	False	0	29.2511	False	0	29.0048	False	0	4	4	4	56.1	56.1	56.1	11.142	0	28.09	2626300000	25	0.552485	-2.08372	-1.2476	G5E850;P56395;E0CY88	G5E850;P56395;E0CY88	Cytochrome b5	Cyb5a
Cyb5b	Cytochrome b5 type B	27.605	False	0	23.7082	True	0	27.2492	False	0	27.9532	False	0	27.546	False	0	27.4915	False	0	6	6	6	54.8	54.8	54.8	16.318	0	27.775	946290000	20	0.517302	-1.47609	-1.17861	Q9CQX2	Q9CQX2	Cytochrome b5 type B	Cyb5b
Cyb5r1	NADH-cytochrome b5 reductase 1	26.1537	False	0	24.5423	True	0	25.8783	False	0	26.0373	False	0	25.7506	False	0	26.0069	False	0	5	5	5	17.4	17.4	17.4	34.134	0	11.302	298010000	14	0.33132	-0.40684	-0.804282	Q9DB73;G3UZG6;G3UXV8;G3UZ57	Q9DB73;G3UZG6	NADH-cytochrome b5 reductase 1	Cyb5r1
Cyb5r3	NADH-cytochrome b5 reductase 3;NADH-cytochrome b5 reductase 3 membrane-bound form;NADH-cytochrome b5 reductase 3 soluble form;NADH-cytochrome b5 reductase	30.8588	False	0	29.7643	False	0	31.355	False	0	30.9717	False	0	31.1576	False	0	30.7829	False	0	10	10	10	37.2	37.2	37.2	34.127	0	53.315	9557000000	60	0.256772	-0.311354	-0.645713	Q9DCN2;F2Z456;A0A0A0MQM3	Q9DCN2;F2Z456;A0A0A0MQM3	NADH-cytochrome b5 reductase 3;NADH-cytochrome b5 reductase 3 membrane-bound form;NADH-cytochrome b5 reductase 3 soluble form;NADH-cytochrome b5 reductase	Cyb5r3
Cyc1	Cytochrome c1, heme protein, mitochondrial	28.0813	False	0	24.8207	False	0	27.8782	False	0	28.2337	False	0	28.357	False	0	28.4174	False	0	7	7	7	25.2	25.2	25.2	35.327	0	25.276	1420300000	23	0.596999	-1.40933	-1.33453	Q9D0M3	Q9D0M3	Cytochrome c1, heme protein, mitochondrial	Cyc1
Cycs	Cytochrome c, somatic	28.5078	False	0	26.5584	False	0	27.6309	False	0	28.6386	False	0	28.1621	False	0	28.5742	False	0	5	5	5	54.3	54.3	54.3	11.605	0	40.599	1609000000	29	0.697716	-0.892618	-1.53076	P62897;CON__P62894;P00015	P62897	Cytochrome c, somatic	Cycs
Cyfip1	Cytoplasmic FMR1-interacting protein 1	29.7802	False	0	32.1044	False	0	29.8927	False	0	29.7962	False	0	29.9519	False	0	30.1261	False	0	37	37	22	34.2	34.2	21.5	145.24	0	116.12	5660600000	131	0.344581	0.634371	0.831807	Q7TMB8;A0A0R4J119;A0A0U1RQ05;F6QD74;G3UZI5	Q7TMB8;A0A0R4J119;A0A0U1RQ05	Cytoplasmic FMR1-interacting protein 1	Cyfip1
Cyfip2	Cytoplasmic FMR1-interacting protein 2	23.7108	True	0	23.0989	True	0	26.0507	False	0	25.9224	False	0	25.6245	False	0	22.9985	True	0	16	1	1	13.8	1	1	145.66	0.00086906	2.8344	270560000	5	0.1634	-0.561646	-0.434353	Q5SQX6	Q5SQX6	Cytoplasmic FMR1-interacting protein 2	Cyfip2
Cyp20a1	Cytochrome P450 20A1	26.172	False	0	26.7958	False	0	26.7403	False	0	26.4564	False	0	27.1519	False	0	26.9479	False	0	10	10	10	30.5	30.5	30.5	52.149	0	48.495	506860000	23	0.419902	-0.282726	-0.985262	Q8BKE6	Q8BKE6	Cytochrome P450 20A1	Cyp20a1
Cyp27a1	Sterol 26-hydroxylase, mitochondrial	26.7586	False	0	26.055	False	0	26.2557	False	0	26.3501	False	0	26.2095	False	0	26.6449	False	0	6	6	6	16.5	16.5	16.5	60.719	0	19.674	443930000	19	0.0638549	-0.0450649	-0.183589	Q9DBG1	Q9DBG1	Sterol 26-hydroxylase, mitochondrial	Cyp27a1
Cyp2d22		25.8794	False	0	27.8781	False	0	25.5361	False	0	25.6435	False	0	25.6827	False	0	26.0744	False	0	7	7	7	20.6	20.6	20.6	56.467	0	23.045	292160000	29	0.353025	0.631015	0.849245	Q9JKY7;A0A0R4IZY2;Q8BVD2;Q8CIM7;P24457	Q9JKY7		Cyp2d22
Cyp2s1	Cytochrome P450 2S1	28.4583	False	0	31.3527	False	0	30.238	False	0	28.6093	False	0	28.6868	False	0	29.2818	False	0	16	16	16	33.9	33.9	33.9	55.631	0	144.71	3240700000	67	0.595266	1.15706	1.33115	Q9DBX6;D3Z7F1;D3Z762	Q9DBX6;D3Z7F1	Cytochrome P450 2S1	Cyp2s1
Cyp4b1	Cytochrome P450 4B1	27.7609	False	0	24.9812	False	0	23.8124	True	0	29.4291	False	0	29.1777	False	0	27.0884	False	0	11	11	11	23.1	23.1	23.1	58.9	0	30.64	1308800000	22	1.03217	-3.04695	-2.19799	Q64462;F6X6A4;A0A0A6YY50	Q64462;F6X6A4	Cytochrome P450 4B1	Cyp4b1
D10Jhu81e	ES1 protein homolog, mitochondrial	29.7781	False	0	26.1148	False	0	29.2186	False	0	29.4378	False	0	29.4964	False	0	29.7154	False	0	8	8	8	41	41	41	28.09	0	75.909	3557100000	48	0.443366	-1.17936	-1.03226	Q9D172	Q9D172	ES1 protein homolog, mitochondrial	D10Jhu81e
Daam1	Disheveled-associated activator of morphogenesis 1	24.7689	False	0	26.649	False	0	23.0201	True	0	24.5519	False	0	23.8237	False	0	24.8349	False	0	9	7	7	9.1	7.4	7.4	123.37	0	12.847	84446000	10	0.138764	0.409149	0.375286	Q8BPM0	Q8BPM0	Disheveled-associated activator of morphogenesis 1	Daam1
Daam2	Disheveled-associated activator of morphogenesis 2	29.6032	False	0	32.0149	False	0	29.9302	False	0	29.689	False	0	29.9289	False	0	30.2943	False	0	31	31	29	30.6	30.6	29	128.37	0	118.8	5572300000	144	0.28341	0.545371	0.703203	Q80U19	Q80U19	Disheveled-associated activator of morphogenesis 2	Daam2
Dab2	Disabled homolog 2	28.0663	False	0	24.8333	False	0	27.8862	False	0	28.1115	False	0	27.6593	False	0	28.2808	False	0	5	5	5	23	23	23	25.904	0	17.011	1239300000	22	0.438192	-1.08859	-1.02192	Q9DCE6;E0CXT5;E9PX84;Q3TRE6;E9QL31;A0A0R4J104;P98078;E0CZ53;F6TQN9;E0CYJ2	Q9DCE6;E0CXT5;E9PX84;Q3TRE6;E9QL31;A0A0R4J104;P98078	Disabled homolog 2	Dab2
Dach1	Dachshund homolog 1	25.3325	False	0	23.4635	True	0	25.0743	False	0	25.7574	False	0	25.6955	False	0	25.6332	False	0	3	3	3	5.2	5.2	5.2	77.971	0	10.356	212820000	11	0.849944	-1.07194	-1.82973	Q9QYB2	Q9QYB2	Dachshund homolog 1	Dach1
Dad1	Dolichyl-diphosphooligosaccharide--protein glycosyltransferase subunit DAD1	28.7973	False	0	29.0833	False	0	28.9018	False	0	28.464	False	0	28.3922	False	0	28.7218	False	0	4	4	4	35.4	35.4	35.4	12.497	0	12.086	2017200000	19	1.43247	0.401494	3.07968	P61804	P61804	Dolichyl-diphosphooligosaccharide--protein glycosyltransferase subunit DAD1	Dad1
Dag1	Dystroglycan;Alpha-dystroglycan;Beta-dystroglycan	29.458	False	0	29.148	False	0	29.4122	False	0	29.8108	False	0	30.0355	False	0	29.5105	False	0	9	9	9	9.4	9.4	9.4	96.904	0	67.211	4434700000	43	1.16467	-0.446225	-2.47682	Q62165	Q62165	Dystroglycan;Alpha-dystroglycan;Beta-dystroglycan	Dag1
Daglb	Sn1-specific diacylglycerol lipase beta	23.4391	False	0	24.2317	True	0	23.3648	True	0	24.2979	False	0	23.8049	True	0	23.4863	False	0	2	2	2	3.7	3.7	3.7	73.904	0	6.981	54873000	3	0.194371	-0.184483	-0.506438	Q91WC9	Q91WC9	Sn1-specific diacylglycerol lipase beta	Daglb
Dak	Bifunctional ATP-dependent dihydroxyacetone kinase/FAD-AMP lyase (cyclizing);ATP-dependent dihydroxyacetone kinase;FAD-AMP lyase (cyclizing)	30.5082	False	0	31.9575	False	0	30.6399	False	0	30.5129	False	0	30.5946	False	0	30.892	False	0	20	20	20	54	54	54	59.69	0	191.75	8086000000	117	0.316441	0.368701	0.773177	Q8VC30	Q8VC30	Bifunctional ATP-dependent dihydroxyacetone kinase/FAD-AMP lyase (cyclizing);ATP-dependent dihydroxyacetone kinase;FAD-AMP lyase (cyclizing)	Dak
Dars	Aspartate--tRNA ligase, cytoplasmic	28.1887	False	0	26.8726	False	0	29.5374	False	0	28.409	False	0	28.5534	False	0	28.8987	False	0	20	20	20	44.1	44.1	44.1	57.147	0	64.863	1982000000	54	0.208003	-0.420804	-0.53749	Q922B2;Q8BJY7	Q922B2	Aspartate--tRNA ligase, cytoplasmic	Dars
Dazap1	DAZ-associated protein 1	26.3359	False	0	27.0662	False	0	22.6764	True	0	22.9362	True	0	25.4229	False	0	25.8149	False	0	3	3	3	14.5	14.5	14.5	43.157	0	36.327	178370000	9	0.144634	0.634867	0.389511	Q3UGB5;Q9JII5;D3Z4J1	Q3UGB5;Q9JII5;D3Z4J1	DAZ-associated protein 1	Dazap1
Dbi	Acyl-CoA-binding protein	26.7503	False	0	23.4173	True	0	24.1865	True	0	26.602	False	0	26.5436	False	0	26.7398	False	0	3	3	3	47.1	47.1	47.1	10	0	12.678	536660000	9	0.848491	-1.84377	-1.82685	P31786;M0QWU8;Q4VWZ5;D3Z563	P31786;M0QWU8;Q4VWZ5	Acyl-CoA-binding protein	Dbi
Dbnl	Drebrin-like protein	28.6693	False	0	24.4037	True	0	28.5602	False	0	28.6753	False	0	28.4535	False	0	28.6652	False	0	11	11	11	33.7	33.7	33.7	48.699	0	247.17	1753900000	48	0.420532	-1.38694	-0.986527	Q62418	Q62418	Drebrin-like protein	Dbnl
Dbt	Lipoamide acyltransferase component of branched-chain alpha-keto acid dehydrogenase complex, mitochondrial	27.7383	False	0	25.8743	False	0	27.0409	False	0	27.7124	False	0	27.7988	False	0	27.7084	False	0	10	10	10	24.5	24.5	24.5	53.246	0	34.793	979440000	27	0.718241	-0.855345	-1.57081	P53395;A0A0G2JGU0	P53395	Lipoamide acyltransferase component of branched-chain alpha-keto acid dehydrogenase complex, mitochondrial	Dbt
Dcakd	Dephospho-CoA kinase domain-containing protein	25.6863	False	0	23.667	True	0	25.4592	False	0	25.5019	False	0	25.3339	False	0	24.9066	False	0	5	5	5	30.3	30.3	30.3	26.476	0	14.521	203240000	12	0.177621	-0.309996	-0.467733	Q8BHC4;B0QZX9	Q8BHC4;B0QZX9	Dephospho-CoA kinase domain-containing protein	Dcakd
Dcps	m7GpppX diphosphatase	26.2139	False	0	25.8925	False	0	26.1994	False	0	26.4789	False	0	26.0675	False	0	25.8647	False	0	8	8	8	36.7	36.7	36.7	38.988	0	35.451	353280000	27	0.058077	-0.0350685	-0.167874	Q9DAR7;Q3TBW9;D6RFQ0	Q9DAR7;Q3TBW9	m7GpppX diphosphatase	Dcps
Dctn1	Dynactin subunit 1	29.3739	False	0	30.4933	False	0	29.7053	False	0	29.5684	False	0	29.5745	False	0	29.567	False	0	29	29	29	30.2	30.2	30.2	136.85	0	127.93	3596200000	105	0.36116	0.287518	0.865983	E9Q586;E9Q3M3;O08788;D3YX34;D3Z2M9;D3YYG9	E9Q586;E9Q3M3;O08788;D3YX34	Dynactin subunit 1	Dctn1
Dctn2	Dynactin subunit 2	27.0969	False	0	24.447	True	0	27.3545	False	0	27.3758	False	0	27.0963	False	0	27.0001	False	0	9	9	9	29.1	29.1	29.1	44.116	0	36.79	671880000	46	0.385939	-0.857966	-0.916615	Q99KJ8	Q99KJ8	Dynactin subunit 2	Dctn2
Dctn3	Dynactin subunit 3	27.6725	False	0	26.8984	False	0	27.2468	False	0	27.2856	False	0	27.3589	False	0	27.5275	False	0	7	7	7	39.2	39.2	39.2	20.978	0	21.481	882730000	14	0.192698	-0.118119	-0.5026	Q9Z0Y1;E9Q919	Q9Z0Y1;E9Q919	Dynactin subunit 3	Dctn3
Dctn4	Dynactin subunit 4	26.8735	False	0	23.7083	True	0	26.8677	False	0	27.067	False	0	27.2087	False	0	27.3791	False	0	6	6	6	14.6	14.6	14.6	53.056	0	19.204	649420000	16	0.592107	-1.40177	-1.32499	Q8CBY8	Q8CBY8	Dynactin subunit 4	Dctn4
Ddb1	DNA damage-binding protein 1	29.9795	False	0	32.3815	False	0	30.3964	False	0	30.0844	False	0	30.1798	False	0	30.3025	False	0	39	39	39	36.9	36.9	36.9	126.85	0	238.03	7096700000	157	0.418237	0.730263	0.981914	Q3U1J4	Q3U1J4	DNA damage-binding protein 1	Ddb1
Ddi2	Protein DDI1 homolog 2	23.5861	True	0	23.9712	True	0	24.3333	False	0	24.4253	False	0	24.3161	False	0	23.2116	True	0	3	3	3	10.5	10.5	10.5	44.59	0	8.1944	56591000	7	0.0155075	-0.0207577	-0.0467912	A2ADY9	A2ADY9	Protein DDI1 homolog 2	Ddi2
Ddn	Dendrin	28.4998	False	0	27.677	False	0	28.754	False	0	28.2421	False	0	28.484	False	0	27.6625	False	0	14	14	14	26.2	26.2	26.2	76.406	0	72.369	1605600000	51	0.167843	0.180719	0.444834	Q80TS7	Q80TS7	Dendrin	Ddn
Ddost	Dolichyl-diphosphooligosaccharide--protein glycosyltransferase 48 kDa subunit	28.5338	False	0	28.319	False	0	29.1345	False	0	28.7199	False	0	28.8136	False	0	29.3813	False	0	13	13	13	44.4	44.4	44.4	49.027	0	114.57	2468200000	62	0.410778	-0.309175	-0.966898	O54734	O54734	Dolichyl-diphosphooligosaccharide--protein glycosyltransferase 48 kDa subunit	Ddost
Ddt	D-dopachrome decarboxylase	27.036	False	0	23.4381	True	0	25.8043	False	0	26.1136	False	0	25.9217	False	0	26.2613	False	0	5	2	2	45.8	19.5	19.5	13.077	0	7.3571	378930000	5	0.251637	-0.67275	-0.634509	O35215;G3UZN1	O35215;G3UZN1	D-dopachrome decarboxylase	Ddt
Ddx1	ATP-dependent RNA helicase DDX1	28.176	False	0	26.3249	False	0	28.8676	False	0	28.7493	False	0	28.7268	False	0	28.8817	False	0	16	16	16	26.2	26.2	26.2	82.499	0	68.486	1917800000	48	0.584486	-0.996442	-1.31012	Q91VR5	Q91VR5	ATP-dependent RNA helicase DDX1	Ddx1
Ddx17	Probable ATP-dependent RNA helicase DDX17	25.5054	False	0	23.8543	True	0	25.2448	False	0	25.6429	False	0	25.9628	False	0	25.2059	False	0	10	6	6	15.6	9.5	9.5	72.584	0	13.143	206400000	17	0.589357	-0.735659	-1.31963	Q3U741;Q501J6	Q3U741;Q501J6	Probable ATP-dependent RNA helicase DDX17	Ddx17
Ddx19b;Ddx19a	ATP-dependent RNA helicase DDX19A	27.257	False	0	24.8971	True	0	26.5663	False	0	27.2656	False	0	26.9925	False	0	27.1873	False	0	7	7	7	20.5	20.5	20.5	53.893	0	23.2	662190000	23	0.573199	-0.908354	-1.28809	Q8R3C7;Q8BZY3;Q61655	Q8R3C7;Q8BZY3;Q61655	ATP-dependent RNA helicase DDX19A	Ddx19b;Ddx19a
Ddx21	Nucleolar RNA helicase 2	24.9297	False	0	26.2177	False	0	24.5286	False	0	24.7424	False	0	25.0538	False	0	24.6267	False	0	6	6	6	10.5	10.5	10.5	93.55	0	32.708	173160000	17	0.326976	0.417693	0.795225	Q9JIK5	Q9JIK5	Nucleolar RNA helicase 2	Ddx21
Ddx39a	ATP-dependent RNA helicase DDX39A	26.6082	False	0	27.2149	False	0	26.0152	False	0	25.8451	False	0	26.846	False	0	26.0476	False	0	15	3	3	39.1	12.4	12.4	49.067	0	36.266	328880000	6	0.326208	0.366529	0.793622	Q8VDW0;D6RHT5	Q8VDW0	ATP-dependent RNA helicase DDX39A	Ddx39a
Ddx39b	Spliceosome RNA helicase Ddx39b	30.8971	False	0	29.2767	False	0	30.9312	False	0	31.1202	False	0	31.0084	False	0	31.0736	False	0	23	23	11	72.4	72.4	45.8	49.035	0	170.18	9850200000	119	0.568169	-0.699033	-1.27826	Q9Z1N5;G3UXI6	Q9Z1N5	Spliceosome RNA helicase Ddx39b	Ddx39b
Ddx3x;D1Pas1	ATP-dependent RNA helicase DDX3X;Putative ATP-dependent RNA helicase Pl10	28.7142	False	0	28.9776	False	0	28.8521	False	0	28.8483	False	0	28.7904	False	0	29.1401	False	0	20	20	5	45.5	45.5	19.3	73.101	0	125.98	2265800000	85	0.232233	-0.0782801	-0.591782	Q62167;P16381	Q62167;P16381	ATP-dependent RNA helicase DDX3X;Putative ATP-dependent RNA helicase Pl10	Ddx3x;D1Pas1
Ddx42	ATP-dependent RNA helicase DDX42	23.6047	False	0	24.1702	True	0	22.9061	True	0	23.8904	False	0	23.5629	False	0	23.9473	False	0	5	5	5	8	8	8	101.96	0	8.2041	58599000	6	0.246624	-0.239867	-0.623531	Q810A7	Q810A7	ATP-dependent RNA helicase DDX42	Ddx42
Ddx46	Probable ATP-dependent RNA helicase DDX46	26.371	False	0	24.3073	False	0	25.6729	False	0	26.7079	False	0	26.1056	False	0	26.0148	False	0	9	9	9	8.9	8.9	8.9	117.45	0	14.647	351550000	15	0.570304	-0.825724	-1.28244	Q569Z5;F8WHR6	Q569Z5;F8WHR6	Probable ATP-dependent RNA helicase DDX46	Ddx46
Ddx5	Probable ATP-dependent RNA helicase DDX5	28.7655	False	0	27.5164	False	0	28.5772	False	0	28.8045	False	0	28.9803	False	0	28.7873	False	0	20	19	16	37.1	35.3	30.6	69.265	0	59.898	1949200000	50	0.656463	-0.570985	-1.45037	Q8BTS0;Q61656;S4R1I6;B1ARC0;B1ARB9;S4R1E3	Q8BTS0;Q61656;S4R1I6	Probable ATP-dependent RNA helicase DDX5	Ddx5
Ddx58	Probable ATP-dependent RNA helicase DDX58	24.428	False	0	24.9724	False	0	25.4377	False	0	25.108	False	0	24.843	False	0	24.9428	False	0	5	5	5	6.3	6.3	6.3	105.97	0	13.883	156850000	16	0.0205028	-0.0185725	-0.0615316	Q6Q899;A2AP29	Q6Q899;A2AP29	Probable ATP-dependent RNA helicase DDX58	Ddx58
Ddx6	Probable ATP-dependent RNA helicase DDX6	28.1432	False	0	28.8732	False	0	27.974	False	0	27.8622	False	0	28.2099	False	0	28.3339	False	0	11	11	11	26.5	26.5	26.5	54.191	0	30.228	1401700000	48	0.248956	0.194819	0.628642	P54823	P54823	Probable ATP-dependent RNA helicase DDX6	Ddx6
Decr1	2,4-dienoyl-CoA reductase, mitochondrial	28.6581	False	0	25.7067	False	0	28.3611	False	0	28.3917	False	0	28.3799	False	0	28.8925	False	0	8	8	8	31	31	31	36.213	0	58.123	1875600000	34	0.440909	-0.979376	-1.02735	Q9CQ62	Q9CQ62	2,4-dienoyl-CoA reductase, mitochondrial	Decr1
Degs1	Sphingolipid delta(4)-desaturase DES1	26.6366	False	0	27.6348	False	0	26.281	False	0	26.364	False	0	26.1711	False	0	26.6517	False	0	4	4	4	15.8	15.8	15.8	38.241	0	19.192	461430000	20	0.458344	0.45521	1.0621	O09005	O09005	Sphingolipid delta(4)-desaturase DES1	Degs1
Dek	Protein DEK	25.2199	False	0	24.5029	True	0	25.3166	False	0	25.2264	False	0	25.6545	False	0	25.4558	False	0	5	5	5	13.9	13.9	13.9	43.158	0	10.485	188030000	12	0.691133	-0.43242	-1.51792	Q7TNV0;E9Q8Y1;D3YVJ6	Q7TNV0;E9Q8Y1;D3YVJ6	Protein DEK	Dek
Denr	Density-regulated protein	23.464	True	0	23.5625	True	0	24.6247	False	0	24.3514	False	0	24.1163	False	0	24.1934	False	0	4	4	4	27.8	27.8	27.8	22.166	0	18.233	92964000	8	0.373145	-0.336593	-0.890536	Q9CQJ6;E9Q0G1	Q9CQJ6;E9Q0G1	Density-regulated protein	Denr
Dera	Deoxyribose-phosphate aldolase	25.2374	False	0	25.6052	False	0	25.5482	False	0	25.424	False	0	25.4082	False	0	25.2446	False	0	6	6	6	26.4	26.4	26.4	34.975	0	14.545	219350000	13	0.338208	0.104675	0.8186	Q91YP3;A0A0N4SUT8;A0A0N4SVH5;A0A0N4SVW1;A0A0N4SUV7;A0A0N4SV34	Q91YP3;A0A0N4SUT8;A0A0N4SVH5;A0A0N4SVW1;A0A0N4SUV7;A0A0N4SV34	Deoxyribose-phosphate aldolase	Dera
Derl2	Derlin-2	26.7977	False	0	27.4375	False	0	26.74	False	0	26.7949	False	0	26.3671	False	0	26.8187	False	0	5	5	5	20.5	20.5	20.5	27.639	0	17.526	544800000	23	0.548523	0.33149	1.23985	Q8BNI4;Q3U957;J3QMQ7;J3QMF4;Q9D8K3	Q8BNI4;Q3U957	Derlin-2	Derl2
Des	Desmin	26.1648	False	0	24.5323	True	0	27.2877	False	0	25.8919	False	0	26.1913	False	0	26.7036	False	0	15	11	11	32.8	25.6	25.6	53.497	0	28.499	446670000	21	0.116503	-0.267311	-0.320392	P31001	P31001	Desmin	Des
Dgkh	Diacylglycerol kinase	23.8737	False	0	23.8736	True	0	23.7209	False	0	23.9675	False	0	23.0327	True	0	23.8101	True	0	3	3	3	3.1	3.1	3.1	127.36	0	4.3689	55685000	3	0.304201	0.219303	0.747403	D3YXJ0	D3YXJ0	Diacylglycerol kinase	Dgkh
Dhcr7	7-dehydrocholesterol reductase	26.6626	False	0	27.253	False	0	26.6065	False	0	26.2686	False	0	26.3152	False	0	26.8934	False	0	3	3	3	8.9	8.9	8.9	54.219	0	15.403	417880000	14	0.532253	0.348294	1.20797	A0A140LIT2;O88455;D3Z7G1	A0A140LIT2;O88455;D3Z7G1	7-dehydrocholesterol reductase	Dhcr7
Dhdh	Trans-1,2-dihydrobenzene-1,2-diol dehydrogenase	24.7241	False	0	23.8908	True	0	25.2022	False	0	25.0703	False	0	24.3156	False	0	25.5094	False	0	4	2	2	16.5	9.3	9.3	36.3	0	16.691	152210000	12	0.278998	-0.35939	-0.693751	Q9DBB8	Q9DBB8	Trans-1,2-dihydrobenzene-1,2-diol dehydrogenase	Dhdh
Dhrs1	Dehydrogenase/reductase SDR family member 1	26.4243	False	0	24.2619	True	0	26.2097	False	0	26.3858	False	0	26.7365	False	0	26.3104	False	0	4	4	4	12.8	12.8	12.8	34.005	0	10.046	409120000	14	0.532018	-0.845546	-1.2075	Q99L04	Q99L04	Dehydrogenase/reductase SDR family member 1	Dhrs1
Dhrs4	Dehydrogenase/reductase SDR family member 4	25.7333	False	0	23.2846	True	0	23.4152	True	0	26.8443	False	0	26.691	False	0	25.5352	False	0	5	5	5	17.6	17.6	17.6	29.884	0	7.1422	303760000	9	1.16076	-2.21245	-2.46844	Q99LB2	Q99LB2	Dehydrogenase/reductase SDR family member 4	Dhrs4
Dhrs7	Dehydrogenase/reductase SDR family member 7	27.796	False	0	28.0327	False	0	28.3733	False	0	28.1394	False	0	28.0276	False	0	28.1572	False	0	5	5	5	17.5	17.5	17.5	38.167	0	22.156	1343500000	25	0.0836468	-0.0407391	-0.236297	Q9CXR1	Q9CXR1	Dehydrogenase/reductase SDR family member 7	Dhrs7
Dhrs7b	Dehydrogenase/reductase SDR family member 7B	25.3607	False	0	23.7822	True	0	25.7143	False	0	26.0952	False	0	25.6979	False	0	25.7914	False	0	2	2	2	8.8	8.8	8.8	33.225	0	7.7302	248970000	10	0.682077	-0.909047	-1.50027	Z4YKT6;Q99J47	Z4YKT6;Q99J47	Dehydrogenase/reductase SDR family member 7B	Dhrs7b
Dhx15	Pre-mRNA-splicing factor ATP-dependent RNA helicase DHX15	26.4846	False	0	29.3081	False	0	26.529	False	0	26.7494	False	0	26.9536	False	0	26.993	False	0	12	12	12	29.3	29.3	29.3	79.97	0	79.698	649860000	29	0.226184	0.541839	0.578331	Q497W9;O35286;A0A0G2JG10;A0A0G2JGQ5	Q497W9;O35286;A0A0G2JG10	Pre-mRNA-splicing factor ATP-dependent RNA helicase DHX15	Dhx15
Dhx29	ATP-dependent RNA helicase Dhx29	25.8514	False	0	27.8948	False	0	26.5563	False	0	25.9109	False	0	26.3091	False	0	26.2547	False	0	11	11	11	11.1	11.1	11.1	153.97	0	29.979	464760000	24	0.424938	0.609253	0.995375	Q6PGC1	Q6PGC1	ATP-dependent RNA helicase Dhx29	Dhx29
Dhx30	Putative ATP-dependent RNA helicase DHX30	22.9377	True	0	28.0836	False	0	22.7693	False	0	23.0555	False	0	23.0423	False	0	22.9142	False	0	10	10	10	10.7	10.7	10.7	133.03	0	18.228	99706000	10	0.384155	1.59283	0.912986	A0A0G2JGL8;Q99PU8;A0A0G2JEY7;A0A0G2JGL1	A0A0G2JGL8;Q99PU8	Putative ATP-dependent RNA helicase DHX30	Dhx30
Dhx36	ATP-dependent RNA helicase DHX36	23.8148	False	0	27.2888	False	0	24.1635	False	0	24.1114	False	0	25.391	False	0	24.139	False	0	7	7	7	11.2	11.2	11.2	113.88	0	15.827	91684000	12	0.173584	0.541879	0.458306	Q8VHK9;Q6P5D3	Q8VHK9	ATP-dependent RNA helicase DHX36	Dhx36
Dhx9	ATP-dependent RNA helicase A	30.0067	False	0	32.6831	False	0	29.9822	False	0	30.0696	False	0	30.0565	False	0	30.1775	False	0	32	32	32	30.5	30.5	30.5	149.69	0	192.62	5380200000	146	0.36803	0.789481	0.880073	E9QNN1;A0A087WPL5;O70133;Q3UR42;A0A0R4J2C3;A0A087WRT3	E9QNN1;A0A087WPL5;O70133;Q3UR42	ATP-dependent RNA helicase A	Dhx9
Diap1;Diaph1	Protein diaphanous homolog 1	26.3913	False	0	29.2912	False	0	25.9699	False	0	26.6105	False	0	26.0768	False	0	26.5282	False	0	14	14	14	12.5	12.5	12.5	135.84	0	35.761	365670000	25	0.314187	0.812321	0.768445	F6XC54;D3Z074;E9PXV7;E9PV41;O08808	F6XC54;D3Z074;E9PXV7;E9PV41;O08808	Protein diaphanous homolog 1	Diap1;Diaph1
Diap2;Diaph2	Protein diaphanous homolog 2	26.7296	False	0	30.1012	False	0	26.991	False	0	27.1676	False	0	27.3248	False	0	27.4993	False	0	17	17	17	16.9	16.9	16.9	125.38	0	45.85	794480000	36	0.218501	0.610069	0.561149	Q6W4W7;E9Q4U7;O70566	Q6W4W7;E9Q4U7;O70566	Protein diaphanous homolog 2	Diap2;Diaph2
Dip2b	Disco-interacting protein 2 homolog B	26.8519	False	0	28.1365	False	0	26.7579	False	0	26.431	False	0	27.335	False	0	26.2525	False	0	10	10	10	8.8	8.8	8.8	171.12	0	30.178	526940000	17	0.444394	0.575927	1.03431	Q3UH60;B2RQC7;D3Z5G8	Q3UH60;B2RQC7;D3Z5G8	Disco-interacting protein 2 homolog B	Dip2b
Dip2c		25.3117	False	0	27.1589	False	0	25.6821	False	0	25.8972	False	0	25.8443	False	0	24.5342	True	0	7	7	5	4.9	4.9	3.5	167.24	0	12.146	193060000	12	0.36319	0.625671	0.87015	B7ZMZ7;B2RQ71;E9PWR4	B7ZMZ7;B2RQ71;E9PWR4		Dip2c
Dis3	Exosome complex exonuclease RRP44	25.053	False	0	24.2792	True	0	22.9111	True	0	24.8376	False	0	22.6245	True	0	25.6237	False	0	6	6	6	7.1	7.1	7.1	108.84	0	10.108	144170000	5	0.0914173	-0.280835	-0.256548	Q9CSH3	Q9CSH3	Exosome complex exonuclease RRP44	Dis3
Dis3l2	DIS3-like exonuclease 2	25.0349	False	0	23.1544	True	0	25.2397	False	0	24.77	False	0	25.1186	False	0	24.4822	False	0	2	2	2	1.8	1.8	1.8	97.774	0.000594	3.1466	137890000	8	0.172526	-0.313906	-0.45583	Q8CI75	Q8CI75	DIS3-like exonuclease 2	Dis3l2
Dkc1	H/ACA ribonucleoprotein complex subunit 4	24.5123	False	0	28.5452	False	0	24.1771	False	0	25.1995	False	0	24.6756	False	0	26.0642	False	0	5	5	5	14.5	14.5	14.5	57.401	0	36.825	311050000	17	0.10665	0.431768	0.295583	Q9ESX5;B7ZCL7;F6YUI5;F6S1S5;A2AN81	Q9ESX5;B7ZCL7	H/ACA ribonucleoprotein complex subunit 4	Dkc1
Dlat	Dihydrolipoyllysine-residue acetyltransferase component of pyruvate dehydrogenase complex, mitochondrial	28.4538	False	0	26.6806	False	0	28.2038	False	0	28.4983	False	0	28.3076	False	0	28.8486	False	0	12	12	12	23.2	23.2	23.2	67.941	0	39.989	1616300000	37	0.59961	-0.772085	-1.33962	Q8BMF4	Q8BMF4	Dihydrolipoyllysine-residue acetyltransferase component of pyruvate dehydrogenase complex, mitochondrial	Dlat
Dlc1	Rho GTPase-activating protein 7	24.8739	False	0	24.4991	True	0	22.3841	True	0	24.9411	False	0	21.5442	True	0	24.7911	False	0	3	3	3	4.2	4.2	4.2	123.33	0	11.847	120940000	4	0.0402975	0.160242	0.118497	E9QKB1;A0A0R4J171;E9PXD2;Q9R0Z9	E9QKB1;A0A0R4J171;E9PXD2;Q9R0Z9	Rho GTPase-activating protein 7	Dlc1
Dld	Dihydrolipoyl dehydrogenase, mitochondrial	29.2523	False	0	27.3435	False	0	29.2317	False	0	29.7719	False	0	29.8697	False	0	29.6539	False	0	13	13	13	42.2	42.2	42.2	54.272	0	80.743	3462300000	55	0.843907	-1.15597	-1.81776	O08749	O08749	Dihydrolipoyl dehydrogenase, mitochondrial	Dld
Dlg1	Disks large homolog 1	27.7505	False	0	26.9494	False	0	27.5749	False	0	28.0944	False	0	27.6226	False	0	27.8876	False	0	14	14	13	21.9	21.9	20.5	96.891	0	57.297	1033100000	36	0.727952	-0.44328	-1.58978	H7BWY4;E9Q9H0;Q811D0;D3Z3B8;F6UDT8;S4R2T8;D3YWU0;D3YUZ8;E9Q2L2;Q91XM9	H7BWY4;E9Q9H0;Q811D0;D3Z3B8;F6UDT8;S4R2T8	Disks large homolog 1	Dlg1
Dlst	Dihydrolipoyllysine-residue succinyltransferase component of 2-oxoglutarate dehydrogenase complex, mitochondrial	28.3752	False	0	24.967	True	0	28.0497	False	0	28.7392	False	0	28.4149	False	0	28.5528	False	0	8	8	8	22.5	22.5	22.5	48.994	0	48.1	1653500000	37	0.589371	-1.43834	-1.31965	Q9D2G2	Q9D2G2	Dihydrolipoyllysine-residue succinyltransferase component of 2-oxoglutarate dehydrogenase complex, mitochondrial	Dlst
Dmd	Dystrophin	22.3493	False	0	24.1133	True	0	22.6066	False	0	24.0852	True	0	23.8367	True	0	23.8554	False	0	5	2	2	1.5	0.8	0.8	425.83	0	10.156	30771000	2	0.745355	-0.902687	-1.62381	P11531;A2A9Z1;A2A9Z2	P11531;A2A9Z1;A2A9Z2	Dystrophin	Dmd
Dnaja1	DnaJ homolog subfamily A member 1	26.7009	False	0	28.2484	False	0	27.5853	False	0	27.0171	False	0	27.3127	False	0	27.3354	False	0	7	7	7	24.2	24.2	24.2	44.868	0	52.206	829840000	23	0.249698	0.289808	0.630268	P63037;B1AXY1;B1AXX9;B1AXY0	P63037;B1AXY1	DnaJ homolog subfamily A member 1	Dnaja1
Dnaja2	DnaJ homolog subfamily A member 2	26.406	False	0	27.8286	False	0	26.6439	False	0	26.6975	False	0	26.682	False	0	26.6831	False	0	11	11	11	39.3	39.3	39.3	45.745	0	95.917	554270000	26	0.244162	0.271961	0.618124	Q9QYJ0	Q9QYJ0	DnaJ homolog subfamily A member 2	Dnaja2
Dnaja4	DnaJ homolog subfamily A member 4	24.7933	False	0	24.4568	True	0	22.7035	True	0	24.5606	False	0	25.0207	True	0	24.2188	False	0	2	2	2	12.1	12.1	12.1	23.018	0	4.2345	131840000	3	0.374982	-0.615477	-0.89429	D3Z1U5;Q9JMC3	D3Z1U5;Q9JMC3	DnaJ homolog subfamily A member 4	Dnaja4
Dnajb11	DnaJ homolog subfamily B member 11	28.9538	False	0	24.2804	True	0	29.2008	False	0	29.0547	False	0	28.8974	False	0	28.918	False	0	9	9	9	32.7	32.7	32.7	40.555	0	55.428	2324400000	47	0.389189	-1.47835	-0.923219	Q99KV1	Q99KV1	DnaJ homolog subfamily B member 11	Dnajb11
Dnajb4	DnaJ homolog subfamily B member 4	25.7737	False	0	23.9905	True	0	26.3938	False	0	25.7985	False	0	26.2542	False	0	25.9613	False	0	6	6	6	22.8	22.8	22.8	37.781	0	10.616	307450000	9	0.350717	-0.618645	-0.844487	Q9D832	Q9D832	DnaJ homolog subfamily B member 4	Dnajb4
Dnajc11	DnaJ homolog subfamily C member 11	25.6996	False	0	23.0833	True	0	25.1016	False	0	24.826	False	0	25.7007	False	0	25.8055	False	0	5	5	5	12.5	12.5	12.5	63.232	0	11.812	239620000	8	0.407169	-0.815879	-0.959619	Q5U458;E9Q8B3;A2A8D1	Q5U458;E9Q8B3	DnaJ homolog subfamily C member 11	Dnajc11
Dnajc13		26.3684	False	0	29.2331	False	0	26.8206	False	0	26.9657	False	0	27.129	False	0	26.7783	False	0	20	20	20	11.2	11.2	11.2	254.44	0	57.386	569220000	43	0.225586	0.516362	0.576998	G3X922;D4AFX7;A0A087WS25;A0A087WRC9	G3X922;D4AFX7		Dnajc13
Dnajc3	DnaJ homolog subfamily C member 3	28.8394	False	0	26.0968	False	0	29.0559	False	0	28.8644	False	0	28.9919	False	0	28.9922	False	0	14	14	14	37.5	37.5	37.5	57.463	0	128.89	2281000000	58	0.426628	-0.952105	-0.998766	Q91YW3	Q91YW3	DnaJ homolog subfamily C member 3	Dnajc3
Dnajc5	DnaJ homolog subfamily C member 5	28.1984	False	0	27.5894	False	0	27.584	False	0	27.1273	False	0	27.3859	False	0	28.1055	False	0	4	4	4	41.9	41.9	41.9	22.101	0	146.93	1032700000	19	0.283726	0.251048	0.703879	P60904;G5E8T0;A2AUE1	P60904;G5E8T0;A2AUE1	DnaJ homolog subfamily C member 5	Dnajc5
Dnajc8	DnaJ homolog subfamily C member 8	27.5829	False	0	23.4921	True	0	26.8441	False	0	27.3487	False	0	27.7115	False	0	26.9526	False	0	7	7	7	39.5	39.5	39.5	29.812	0	24.648	731220000	19	0.461351	-1.36458	-1.06808	Q6NZB0;A2ALF3;A2ALF0;F6TQL3;F7CXJ2;D3Z4I5;E9PZT4;F6QIL6	Q6NZB0;A2ALF3;A2ALF0;F6TQL3	DnaJ homolog subfamily C member 8	Dnajc8
Dnm1l	Dynamin-1-like protein	27.1573	False	0	27.8697	False	0	27.4237	False	0	27.4282	False	0	27.196	False	0	28.127	False	0	15	15	15	27.5	27.5	27.5	79.532	0	64.588	900890000	47	0.103415	-0.100154	-0.287364	E9PUD2;Q8K1M6	E9PUD2;Q8K1M6	Dynamin-1-like protein	Dnm1l
Dnm2	Dynamin-2	30.3735	False	0	30.6765	False	0	30.6209	False	0	30.4685	False	0	30.4229	False	0	30.6937	False	0	28	28	0	34.8	34.8	0	97.194	0	140.95	7596300000	149	0.0805558	0.0285714	0.228175	Q3T9X3;P39054;F8WIV5;A0A0J9YUE9;A0A0J9YUN4;P39053;G3UY64;D6RH60	Q3T9X3;P39054;F8WIV5	Dynamin-2	Dnm2
Dnm3	Dynamin-3	25.2845	False	0	23.9811	True	0	22.0607	True	0	25.1501	False	0	23.4858	True	0	26.1186	False	0	8	1	1	9.4	1.3	1.3	97.272	0	4.1226	195000000	6	0.39908	-1.14277	-0.943273	E9QLL2;Q8BZ98;F2Z460;E0CXZ8	E9QLL2;Q8BZ98	Dynamin-3	Dnm3
Dnpep	Aspartyl aminopeptidase	28.1763	False	0	25.6094	False	0	28.6901	False	0	28.5827	False	0	28.6694	False	0	29.1367	False	0	14	14	14	41.1	41.1	41.1	52.466	0	92.979	1961400000	49	0.603443	-1.30436	-1.34709	Q3TVK3;Q9Z2W0;Q8BPW9;A0A087WS31;A0A087WSE6;A0A087WRC1;A0A087WNX3;A0A087WSD3;A0A087WSU0	Q3TVK3;Q9Z2W0;Q8BPW9;A0A087WS31;A0A087WSE6	Aspartyl aminopeptidase	Dnpep
Dock1	Dedicator of cytokinesis protein 1	26.2971	False	0	29.847	False	0	27.1525	False	0	26.4562	False	0	27.0872	False	0	27.1803	False	0	22	21	21	13.6	13	13	215.08	0	45.407	629860000	35	0.321741	0.85763	0.784284	Q8BUR4;A0A1B0GSI1;A0A1B0GS53	Q8BUR4;A0A1B0GSI1	Dedicator of cytokinesis protein 1	Dock1
Dock11	Dedicator of cytokinesis protein 11	26.2424	False	0	27.9973	False	0	25.6704	False	0	26.2224	False	0	26.4142	False	0	25.2815	False	0	13	13	13	6.9	6.9	6.9	237.77	0	22.822	332620000	23	0.352609	0.664008	0.848389	A2AF47;A2AF67;A2AF65	A2AF47;A2AF67;A2AF65	Dedicator of cytokinesis protein 11	Dock11
Dock4	Dedicator of cytokinesis protein 4	30.3974	False	0	32.7772	False	0	30.465	False	0	30.5075	False	0	30.5121	False	0	30.4384	False	0	45	45	45	28.2	28.2	28.2	226.55	0	241.23	7737300000	199	0.392155	0.727228	0.929241	P59764;F6YXW9;F8VPQ1;Q8CIQ7	P59764	Dedicator of cytokinesis protein 4	Dock4
Dock5	Dedicator of cytokinesis protein 5	30.6076	False	0	33.7565	False	0	30.889	False	0	30.7294	False	0	30.6996	False	0	31.1386	False	0	59	59	58	39.3	39.3	38.8	214.43	0	323.31	10202000000	243	0.368534	0.89516	0.881104	B2RY04	B2RY04	Dedicator of cytokinesis protein 5	Dock5
Dock6	Dedicator of cytokinesis protein 6	23.7193	False	0	27.0187	False	0	23.4669	False	0	23.911	False	0	23.7357	False	0	23.7083	False	0	8	6	6	4.4	3.5	3.5	236.56	0	6.6099	78444000	6	0.343201	0.949943	0.828952	E9QPN7;Q8VDR9	E9QPN7;Q8VDR9	Dedicator of cytokinesis protein 6	Dock6
Dock7	Dedicator of cytokinesis protein 7	28.4176	False	0	30.9933	False	0	28.6925	False	0	28.5424	False	0	28.5553	False	0	28.6585	False	0	32	32	30	18.2	18.2	17.2	238.09	0	82.863	1920500000	91	0.405935	0.782393	0.957128	A0A0U1RNK7;E9PX48;A2A9M5;A2A9M4;Q8R1A4;A0A0U1RNY4;A0A0U1RP53;A2AW79;F6ZJ55	A0A0U1RNK7;E9PX48;A2A9M5;A2A9M4;Q8R1A4	Dedicator of cytokinesis protein 7	Dock7
Dock8	Dedicator of cytokinesis protein 8	24.7817	True	0	23.0984	True	0	24.0876	True	0	22.6442	False	0	22.3362	False	0	22.958	False	0	4	3	3	2.8	2.2	2.2	238.98	0	12.621	22376000	6	1.21292	1.34312	2.58125	Q8C147	Q8C147	Dedicator of cytokinesis protein 8	Dock8
Dopey2	Protein dopey-2	24.5594	False	0	24.7307	True	0	25.4937	False	0	25.3909	False	0	25.1119	False	0	25.4727	False	0	6	6	6	2.6	2.6	2.6	257.48	0	9.162	135880000	13	0.575575	-0.397183	-1.29273	Q3UHQ6;A0A0B4J1N8;A0A087WQ48;H7BWZ9;Q8BL99	Q3UHQ6	Protein dopey-2	Dopey2
Dpm1	Dolichol-phosphate mannosyltransferase subunit 1	27.1418	False	0	24.4877	True	0	27.3276	False	0	27.2653	False	0	27.0123	False	0	27.6479	False	0	8	8	8	35.8	35.8	35.8	29.174	0	26.077	746760000	27	0.45604	-0.989475	-1.05751	O70152;A2BDX2;F8WII3	O70152;A2BDX2	Dolichol-phosphate mannosyltransferase subunit 1	Dpm1
Dpp3	Dipeptidyl peptidase 3	27.9334	False	0	27.3756	False	0	28.4212	False	0	28.0405	False	0	28.1127	False	0	28.2338	False	0	14	14	14	30.4	30.4	30.4	82.897	0	98.907	1351500000	50	0.287751	-0.218929	-0.712477	Q99KK7	Q99KK7	Dipeptidyl peptidase 3	Dpp3
Dpp4	Dipeptidyl peptidase 4;Dipeptidyl peptidase 4 membrane form;Dipeptidyl peptidase 4 soluble form	35.4386	False	0	31.2534	False	0	35.4308	False	0	35.3748	False	0	35.6738	False	0	35.5025	False	0	39	39	39	57.4	57.4	57.4	87.436	0	323.31	208010000000	393	0.455802	-1.47611	-1.05704	P28843	P28843	Dipeptidyl peptidase 4;Dipeptidyl peptidase 4 membrane form;Dipeptidyl peptidase 4 soluble form	Dpp4
Dpp8	Dipeptidyl peptidase 8	24.8422	False	0	23.3785	True	0	24.816	False	0	24.7886	False	0	25.1813	False	0	24.6584	False	0	4	4	4	5	5	5	102.18	0	5.9782	137950000	4	0.448928	-0.530543	-1.04335	Q80YA7	Q80YA7	Dipeptidyl peptidase 8	Dpp8
Dpp9	Dipeptidyl peptidase 9	25.3593	False	0	23.8329	True	0	25.3732	False	0	25.5846	False	0	25.7636	False	0	25.859	False	0	7	7	7	12.6	12.6	12.6	98	0	23.657	226500000	14	0.78512	-0.880551	-1.70177	Q8BVG4	Q8BVG4	Dipeptidyl peptidase 9	Dpp9
Dpysl2	Dihydropyrimidinase-related protein 2	33.3406	False	0	31.2187	False	0	33.1262	False	0	33.2752	False	0	33.284	False	0	33.8641	False	0	31	31	27	74.7	74.7	65.7	62.277	0	323.31	58263000000	322	0.579296	-0.912606	-1.29999	O08553;Q6P1J1;P97427;Q71H75	O08553	Dihydropyrimidinase-related protein 2	Dpysl2
Dpysl5	Dihydropyrimidinase-related protein 5	23.7445	False	0	24.649	True	0	23.5015	False	0	23.051	True	0	22.4076	True	0	23.3897	False	0	2	2	2	8.2	8.2	8.2	61.516	0	7.5394	36519000	3	1.05435	1.01558	2.24392	Q9EQF6	Q9EQF6	Dihydropyrimidinase-related protein 5	Dpysl5
Drg1	Developmentally-regulated GTP-binding protein 1	26.8343	False	0	24.3652	True	0	27.5192	False	0	26.7995	False	0	26.9604	False	0	27.2851	False	0	8	8	8	30.5	30.5	30.5	40.512	0	31.25	643360000	31	0.329622	-0.775427	-0.800744	P32233	P32233	Developmentally-regulated GTP-binding protein 1	Drg1
Drg2	Developmentally-regulated GTP-binding protein 2	26.2887	False	0	26.2465	False	0	24.8658	False	0	25.7596	False	0	25.3185	False	0	26.1223	False	0	6	6	6	25.8	25.8	25.8	40.718	0	35.393	286640000	16	0.0437177	0.0668774	0.12812	Q9QXB9	Q9QXB9	Developmentally-regulated GTP-binding protein 2	Drg2
Dscr3	Down syndrome critical region protein 3 homolog	26.0317	False	0	24.7239	True	0	26.5189	False	0	26.5961	False	0	26.3951	False	0	26.7353	False	0	7	7	7	35.7	35.7	35.7	32.97	0	33.157	408340000	18	0.681858	-0.81734	-1.49985	O35075	O35075	Down syndrome critical region protein 3 homolog	Dscr3
Dsp	Desmoplakin	25.1083	False	0	26.7428	False	0	22.69	True	0	25.1169	False	0	25.5607	False	0	23.8768	True	0	7	7	7	3.6	3.6	3.6	332.91	0	36.579	118050000	11	0.00114115	-0.00448036	-0.00349887	E9Q557;E9PZW0	E9Q557;E9PZW0	Desmoplakin	Dsp
Dst	Dystonin	29.0228	False	0	31.1292	False	0	29.0707	False	0	29.1087	False	0	29.1771	False	0	29.0311	False	0	80	74	56	12.6	11.9	9	870.52	0	215.65	2800500000	150	0.384322	0.635293	0.913328	S4R1P5;Q91ZU6;E9Q9X1;A0A087WSP0;S4R1Y6;A0A1D5RLZ3;A0A087WRB8;A0A0A6YX28;A0A0A6YXR1	S4R1P5;Q91ZU6;E9Q9X1;A0A087WSP0	Dystonin	Dst
Dstn	Destrin	31.0212	False	0	31.4661	False	0	30.9935	False	0	31.2279	False	0	30.7492	False	0	30.8582	False	0	10	9	9	69.1	64.8	64.8	18.521	0	46.428	13173000000	75	0.437695	0.215189	1.02093	Q9R0P5	Q9R0P5	Destrin	Dstn
Dtd2	Probable D-tyrosyl-tRNA(Tyr) deacylase 2	24.3986	False	0	23.5373	True	0	22.8452	True	0	24.5051	False	0	23.7423	False	0	24.5781	False	0	2	2	2	22.6	22.6	22.6	18.236	0	22.687	102930000	8	0.581141	-0.681506	-1.3036	Q8BHA3	Q8BHA3	Probable D-tyrosyl-tRNA(Tyr) deacylase 2	Dtd2
Dtna	Dystrobrevin;Dystrobrevin alpha	26.4781	False	0	28.3803	False	0	26.0122	False	0	25.5512	False	0	26.1676	False	0	26.2695	False	0	10	10	8	19.9	19.9	17.4	76.947	0	28.178	334800000	18	0.562446	0.960809	1.26708	Q8CFR5;Q9D2N4	Q8CFR5;Q9D2N4	Dystrobrevin;Dystrobrevin alpha	Dtna
Dusp3	Dual specificity protein phosphatase 3	29.7295	False	0	26.7796	False	0	29.8586	False	0	28.9559	False	0	29.0328	False	0	29.5478	False	0	5	5	5	30.5	30.5	30.5	23.223	0	44.826	3405200000	37	0.14112	-0.389596	-0.381007	B1AQF4;Q9D7X3;H3BKL8;Q3V2Y9;H3BKD1	B1AQF4;Q9D7X3;H3BKL8;Q3V2Y9	Dual specificity protein phosphatase 3	Dusp3
Dym	Dymeclin	27.3992	False	0	28.0762	False	0	27.2381	False	0	27.1969	False	0	27.3944	False	0	27.6056	False	0	8	8	8	13.3	13.3	13.3	75.847	0	21.198	844970000	22	0.240156	0.172191	0.609305	Q8CHY3	Q8CHY3	Dymeclin	Dym
Dync1h1	Cytoplasmic dynein 1 heavy chain 1	33.6459	False	0	35.8702	False	0	33.8831	False	0	33.6795	False	0	33.7452	False	0	33.9288	False	0	206	206	206	52.7	52.7	52.7	532.04	0	323.31	74305000000	1083	0.408133	0.68189	0.961564	Q9JHU4;F6ZX84	Q9JHU4	Cytoplasmic dynein 1 heavy chain 1	Dync1h1
Dync1i1	Cytoplasmic dynein 1 intermediate chain 1	26.3623	False	0	25.7758	False	0	27.3959	False	0	26.9681	False	0	26.5841	False	0	27.1454	False	0	12	12	11	29	29	25.7	72.889	0	42.471	555150000	30	0.316369	-0.387847	-0.773026	D3Z0M6;O88485;Q3TYJ3;A0A0N4SVS1	D3Z0M6;O88485;Q3TYJ3	Cytoplasmic dynein 1 intermediate chain 1	Dync1i1
Dync1i2	Cytoplasmic dynein 1 intermediate chain 2	27.5316	False	0	25.6798	False	0	27.5771	False	0	27.6878	False	0	28.0627	False	0	27.6862	False	0	10	9	9	30.5	27.2	27.2	70.612	0	60.869	844810000	32	0.622818	-0.882739	-1.38485	Q3TPJ8;A2BFF9;O88487;A2BFF8;A2BFF5	Q3TPJ8;A2BFF9;O88487;A2BFF8;A2BFF5	Cytoplasmic dynein 1 intermediate chain 2	Dync1i2
Dync1li1	Cytoplasmic dynein 1 light intermediate chain 1	28.432	False	0	26.1576	False	0	28.2531	False	0	28.4503	False	0	28.6289	False	0	28.6992	False	0	13	13	12	26.8	26.8	24.3	56.614	0	38.376	1677000000	37	0.596405	-0.978559	-1.33337	Q8R1Q8	Q8R1Q8	Cytoplasmic dynein 1 light intermediate chain 1	Dync1li1
Dync1li2	Cytoplasmic dynein 1 light intermediate chain 2	25.7309	False	0	26.2764	False	0	25.6013	False	0	25.5277	False	0	25.936	False	0	25.9736	False	0	7	6	6	25.5	22.8	22.8	51.565	0	23.48	281690000	13	0.0801879	0.0571073	0.227206	A0A1D5RM94;Q6PDL0;A0A1D5RMC1	A0A1D5RM94;Q6PDL0;A0A1D5RMC1	Cytoplasmic dynein 1 light intermediate chain 2	Dync1li2
Dynll2	Dynein light chain 2, cytoplasmic	30.4944	False	0	23.2794	True	0	29.9925	False	0	30.4544	False	0	30.2671	False	0	30.1893	False	0	3	3	1	55.1	55.1	24.7	10.35	0	27.694	5682200000	19	0.438892	-2.38148	-1.02332	Q9D0M5;D6RIN4	Q9D0M5	Dynein light chain 2, cytoplasmic	Dynll2
Ebp	3-beta-hydroxysteroid-Delta(8),Delta(7)-isomerase	28.9951	False	0	29.3783	False	0	28.2231	False	0	28.5944	False	0	27.7801	False	0	28.6377	False	0	3	3	3	15.2	15.2	15.2	26.215	0	26.628	1914200000	16	0.528959	0.528101	1.2015	P70245;A2AC29	P70245;A2AC29	3-beta-hydroxysteroid-Delta(8),Delta(7)-isomerase	Ebp
Ech1	Delta(3,5)-Delta(2,4)-dienoyl-CoA isomerase, mitochondrial	28.3976	False	0	26.166	False	0	28.2387	False	0	27.8894	False	0	28.0346	False	0	28.3043	False	0	11	11	11	38.2	38.2	38.2	36.118	0	50.962	1382300000	47	0.259672	-0.475361	-0.652022	O35459;F7B227	O35459;F7B227	Delta(3,5)-Delta(2,4)-dienoyl-CoA isomerase, mitochondrial	Ech1
Echs1	Enoyl-CoA hydratase, mitochondrial	29.5972	False	0	30.968	False	0	28.3149	False	0	29.2789	False	0	29.5885	False	0	29.0707	False	0	13	13	13	52.4	52.4	52.4	31.474	0	50.552	3366000000	53	0.149905	0.313981	0.402203	Q8BH95	Q8BH95	Enoyl-CoA hydratase, mitochondrial	Echs1
Eci1	Enoyl-CoA delta isomerase 1, mitochondrial	27.9138	False	0	26.2916	False	0	27.1594	False	0	27.6445	False	0	28.2059	False	0	27.7813	False	0	9	9	9	40.5	40.5	40.5	32.25	0	37.13	1100500000	34	0.690463	-0.755614	-1.51662	P42125	P42125	Enoyl-CoA delta isomerase 1, mitochondrial	Eci1
Eci2	Enoyl-CoA delta isomerase 2, mitochondrial	27.3895	False	0	24.1284	True	0	27.5726	False	0	27.6257	False	0	27.3904	False	0	27.7966	False	0	7	7	4	19.8	19.8	12.2	41.779	0	16.52	897810000	23	0.478906	-1.24073	-1.10289	Q3TCD4;Q9WUR2;E9PUY9;E9PYA9;E9PVM6;E9PYC6;E9Q858;E9Q7A8	Q3TCD4;Q9WUR2;E9PUY9;E9PYA9;E9PVM6;E9PYC6;E9Q858;E9Q7A8	Enoyl-CoA delta isomerase 2, mitochondrial	Eci2
Eci3		23.2323	False	0	24.4688	True	0	23.4016	True	0	24.2449	False	0	23.671	False	0	22.997	False	0	4	1	1	18.1	6.9	6.9	28.515	0	6.9088	46289000	6	0.040692	0.0632757	0.11961	E9PY42;Q78JN3	E9PY42;Q78JN3		Eci3
Ecm29;AI314180	Proteasome-associated protein ECM29 homolog	28.3987	False	0	30.7594	False	0	28.8614	False	0	28.6421	False	0	28.5159	False	0	28.9335	False	0	39	39	39	28.5	28.5	28.5	203.7	0	153.94	2165400000	127	0.366555	0.642662	0.877052	Q6PDI5;A2ALV7;A2ALV6;A2ALV8;A2ALW1;A2ALV9	Q6PDI5;A2ALV7	Proteasome-associated protein ECM29 homolog	Ecm29;AI314180
Edc4	Enhancer of mRNA-decapping protein 4	23.3779	True	0	26.5043	False	0	22.0455	True	0	23.3632	True	0	24.7823	False	0	25.0223	False	0	7	7	7	7.2	7.2	7.2	150.65	0	6.7704	172810000	6	0.104949	-0.413374	-0.291265	A0A0R4J1Q0;G5E896;Q3UJB9;D6RE33;F6V5I7;F6ZJ27	A0A0R4J1Q0;G5E896;Q3UJB9;D6RE33	Enhancer of mRNA-decapping protein 4	Edc4
Edf1	Endothelial differentiation-related factor 1	25.0604	False	0	23.7452	True	0	24.9163	False	0	25.6881	False	0	22.973	True	0	24.795	False	0	4	4	4	25	25	25	16.369	0	4.9378	148090000	3	0.0332066	0.088604	0.0983458	Q9JMG1	Q9JMG1	Endothelial differentiation-related factor 1	Edf1
Eea1	Early endosome antigen 1	28.3651	False	0	25.6435	False	0	29.2847	False	0	28.4231	False	0	29.0492	False	0	28.5116	False	0	34	34	34	27.9	27.9	27.9	160.91	0	120.44	2058000000	88	0.33289	-0.896835	-0.80755	Q8BL66	Q8BL66	Early endosome antigen 1	Eea1
Eef1a1	Elongation factor 1-alpha 1	34.4003	False	0	33.5207	False	0	34.9205	False	0	34.5981	False	0	34.7769	False	0	34.7359	False	0	25	25	25	64.1	64.1	64.1	50.113	0	323.31	115380000000	534	0.440671	-0.423116	-1.02687	P10126;D3YZ68;D3Z3I8;P62631	P10126;D3YZ68	Elongation factor 1-alpha 1	Eef1a1
Eef1b;Eef1b2	Elongation factor 1-beta	27.6697	False	0	28.9802	False	0	26.7145	False	0	27.0052	False	0	26.5803	False	0	26.6134	False	0	9	7	7	60	51.6	51.6	24.693	0	112.33	969440000	41	0.719426	1.05515	1.57312	O70251;A0A087WS46;G3UX43;G3UZ47;M0QWK5;M0QWH8	O70251;A0A087WS46	Elongation factor 1-beta	Eef1b;Eef1b2
Eef1d	Elongation factor 1-delta	30.7753	False	0	27.88	False	0	31.0366	False	0	30.6658	False	0	30.9202	False	0	31.0506	False	0	16	16	1	60.1	60.1	8.5	31.292	0	193.61	8572100000	74	0.409543	-0.981546	-0.964407	Q80T06;Q91VK2;A0A0R4J1E2;P57776;D3YY68;E9QN08;D3YUQ9;D3YZT9	Q80T06;Q91VK2;A0A0R4J1E2;P57776;D3YY68;E9QN08	Elongation factor 1-delta	Eef1d
Eef1e1	Eukaryotic translation elongation factor 1 epsilon-1	25.1772	False	0	24.0961	True	0	22.8901	True	0	24.7361	False	0	24.9552	False	0	25.0392	False	0	4	4	4	29.3	29.3	29.3	19.859	0	9.6021	139580000	8	0.5708	-0.855672	-1.2834	Q9D1M4	Q9D1M4	Eukaryotic translation elongation factor 1 epsilon-1	Eef1e1
Eef1g	Elongation factor 1-gamma	30.968	False	0	31.4087	False	0	30.6554	False	0	31.0984	False	0	30.6488	False	0	31.1571	False	0	23	23	23	77.3	77.3	77.3	50.06	0	197.02	9456100000	104	0.0541143	0.0425701	0.157005	Q9D8N0	Q9D8N0	Elongation factor 1-gamma	Eef1g
Eef2	Elongation factor 2	33.0322	False	0	34.0278	False	0	32.9555	False	0	33.2023	False	0	33.094	False	0	32.7489	False	0	43	43	42	63.9	63.9	62.7	95.313	0	323.31	40385000000	490	0.363457	0.32341	0.870699	P58252	P58252	Elongation factor 2	Eef2
Eefsec	Selenocysteine-specific elongation factor	24.3627	False	0	23.2634	True	0	24.7635	False	0	24.4579	False	0	24.4157	False	0	24.3633	False	0	3	3	3	10.1	10.1	10.1	63.538	0	23.89	106030000	7	0.24894	-0.282393	-0.628608	Q9JHW4;A0A0N4SWD9;A0A0N4SUV6;A0A0N4SVA4;A0A0N4SUU3	Q9JHW4;A0A0N4SWD9;A0A0N4SUV6	Selenocysteine-specific elongation factor	Eefsec
Efhd2	EF-hand domain-containing protein D2	30.1823	False	0	27.869	False	0	30.1295	False	0	29.8265	False	0	29.6734	False	0	30.2942	False	0	9	9	9	38.3	38.3	38.3	26.8	0	64.465	5205200000	55	0.274946	-0.537761	-0.685047	Q8C845;Q9D8Y0;Q9D4J1	Q8C845;Q9D8Y0	EF-hand domain-containing protein D2	Efhd2
Efnb1	Ephrin-B1	28.5026	False	0	25.878	False	0	28.8655	False	0	28.3669	False	0	28.8863	False	0	28.5576	False	0	4	4	4	22.3	22.3	22.3	37.859	0	33.641	1827800000	20	0.376175	-0.854877	-0.896725	P52795;P52800	P52795	Ephrin-B1	Efnb1
Efr3a	Protein EFR3 homolog A	24.9508	False	0	27.873	False	0	23.8686	True	0	25.0684	False	0	25.253	False	0	25.1251	False	0	5	5	5	8.2	8.2	8.2	95.684	0	18.965	177500000	11	0.127186	0.415335	0.346928	A0A1D5RLL3;Q8BG67;Q8BWC5;Q6ZQ18	A0A1D5RLL3;Q8BG67	Protein EFR3 homolog A	Efr3a
Eftud1	Elongation factor Tu GTP-binding domain-containing protein 1	24.3813	False	0	26.3827	False	0	25.1757	False	0	25.3389	False	0	24.6405	False	0	25.1012	False	0	4	4	4	5.5	5.5	5.5	125.78	0	5.1943	135030000	6	0.176097	0.28635	0.464179	Q8C0D5;D3Z1V3	Q8C0D5	Elongation factor Tu GTP-binding domain-containing protein 1	Eftud1
Eftud2	116 kDa U5 small nuclear ribonucleoprotein component	28.6181	False	0	30.6586	False	0	28.6782	False	0	28.5335	False	0	28.2975	False	0	28.6728	False	0	23	22	22	31.1	30	30	109.49	0	80.377	2116000000	66	0.529655	0.817041	1.20287	A2AH85;O08810;G3UZ34;G3UXK8	A2AH85;O08810;G3UZ34	116 kDa U5 small nuclear ribonucleoprotein component	Eftud2
Ehd1	EH domain-containing protein 1	29.5796	False	0	28.6305	False	0	29.6621	False	0	29.9982	False	0	29.8853	False	0	29.9369	False	0	22	21	13	50.6	50.6	33.7	60.602	0	112.25	4512200000	85	0.911503	-0.649391	-1.95252	Q9WVK4	Q9WVK4	EH domain-containing protein 1	Ehd1
Ehd2	EH domain-containing protein 2	28.1772	False	0	26.3327	False	0	27.9346	False	0	28.727	False	0	28.4417	False	0	28.1603	False	0	15	14	14	40	38.3	38.3	61.174	0	54.239	1526900000	47	0.732676	-0.961544	-1.59901	Q8BH64;D3Z7U7	Q8BH64	EH domain-containing protein 2	Ehd2
Ehd3	EH domain-containing protein 3	27.6344	False	0	25.5476	False	0	27.1038	False	0	28.5839	False	0	28.7224	False	0	28.1705	False	0	22	12	12	53.3	34.6	34.6	60.82	0	47.709	1315200000	37	1.25388	-1.73036	-2.67124	Q9QXY6	Q9QXY6	EH domain-containing protein 3	Ehd3
Ehd4	EH domain-containing protein 4	31.9629	False	0	28.7364	False	0	31.9847	False	0	32.0463	False	0	32.2473	False	0	32.4241	False	0	23	23	20	56.4	56.4	51.2	61.48	0	196.38	23681000000	161	0.548403	-1.34457	-1.23961	Q9EQP2	Q9EQP2	EH domain-containing protein 4	Ehd4
Ehhadh	Peroxisomal bifunctional enzyme;Enoyl-CoA hydratase/3,2-trans-enoyl-CoA isomerase;3-hydroxyacyl-CoA dehydrogenase	25.2574	False	0	26.1706	False	0	24.6625	False	0	26.3315	False	0	25.5817	False	0	25.3605	False	0	7	7	7	11.3	11.3	11.3	78.301	0	12.408	188750000	14	0.304083	-0.3944	-0.747154	Q9DBM2	Q9DBM2	Peroxisomal bifunctional enzyme;Enoyl-CoA hydratase/3,2-trans-enoyl-CoA isomerase;3-hydroxyacyl-CoA dehydrogenase	Ehhadh
Eif1;Eif1b	Eukaryotic translation initiation factor 1;Eukaryotic translation initiation factor 1b	23.107	True	0	24.4229	True	0	26.1708	False	0	25.6361	False	0	25.8083	False	0	26.102	False	0	3	3	3	41.6	41.6	41.6	12.746	0	26.441	232090000	9	0.644958	-1.2819	-1.42797	P48024;J3QPZ8;Q9CXU9;J3QN87	P48024;J3QPZ8;Q9CXU9	Eukaryotic translation initiation factor 1;Eukaryotic translation initiation factor 1b	Eif1;Eif1b
Eif2a	Eukaryotic translation initiation factor 2A;Eukaryotic translation initiation factor 2A, N-terminally processed	25.856	False	0	24.3486	True	0	25.7849	False	0	25.8051	False	0	25.9326	False	0	25.9974	False	0	5	5	5	11.7	11.7	11.7	64.403	0	11.765	286990000	14	0.516559	-0.581859	-1.17715	Q8BJW6;D3YZZ6	Q8BJW6;D3YZZ6	Eukaryotic translation initiation factor 2A;Eukaryotic translation initiation factor 2A, N-terminally processed	Eif2a
Eif2ak2	Interferon-induced, double-stranded RNA-activated protein kinase	23.1357	False	0	24.7995	True	0	24.8187	True	0	23.3619	False	0	23.0605	False	0	22.5179	False	0	2	2	2	6.8	6.8	6.8	58.279	0	6.5285	42952000	4	0.976482	1.27121	2.08383	Q03963	Q03963	Interferon-induced, double-stranded RNA-activated protein kinase	Eif2ak2
Eif2b1	Translation initiation factor eIF-2B subunit alpha	26.5568	False	0	22.5099	True	0	26.5958	False	0	26.363	False	0	26.5956	False	0	26.9063	False	0	6	6	6	22.6	22.6	22.6	33.816	0	14.115	423710000	8	0.44051	-1.40084	-1.02655	Q99LC8;D3Z151;D3YZ05;A0A0G2JEF1	Q99LC8;D3Z151	Translation initiation factor eIF-2B subunit alpha	Eif2b1
Eif2b2	Translation initiation factor eIF-2B subunit beta	26.2872	False	0	26.0789	False	0	26.5771	False	0	26.5886	False	0	26.395	False	0	26.3924	False	0	4	4	4	20.2	20.2	20.2	33.816	0	21.7	389480000	16	0.38299	-0.144257	-0.910616	D3Z487;Q99LD9;D3Z7J6	D3Z487;Q99LD9;D3Z7J6	Translation initiation factor eIF-2B subunit beta	Eif2b2
Eif2b3		26.6316	False	0	23.9883	True	0	26.4978	False	0	26.752	False	0	25.8787	False	0	27.1259	False	0	4	4	4	17	17	17	45.065	0	31.015	589940000	11	0.397478	-0.879622	-0.94003	B1AUN3;Q3UKV0;B1AUN2	B1AUN3;Q3UKV0;B1AUN2		Eif2b3
Eif2b5	Translation initiation factor eIF-2B subunit epsilon	24.602	False	0	25.0086	True	0	24.9366	False	0	24.6198	False	0	22.8149	True	0	24.3345	False	0	3	3	3	6.8	6.8	6.8	80.085	0	17.654	103860000	7	0.739918	0.925987	1.61317	Q8CHW4;F6T9C3	Q8CHW4;F6T9C3	Translation initiation factor eIF-2B subunit epsilon	Eif2b5
Eif2s1	Eukaryotic translation initiation factor 2 subunit 1	28.9707	False	0	27.6365	False	0	28.8926	False	0	28.8305	False	0	29.166	False	0	28.9244	False	0	16	16	16	54	54	54	36.108	0	96.939	2419600000	62	0.46112	-0.473698	-1.06762	Q6ZWX6	Q6ZWX6	Eukaryotic translation initiation factor 2 subunit 1	Eif2s1
Eif2s2	Eukaryotic translation initiation factor 2 subunit 2	24.6383	False	0	29.8144	False	0	24.7	False	0	25.4985	False	0	25.6473	False	0	25.1908	False	0	6	6	6	22.1	22.1	22.1	38.092	0	30.044	432700000	22	0.211599	0.938695	0.545619	Q99L45;E0CXJ3	Q99L45	Eukaryotic translation initiation factor 2 subunit 2	Eif2s2
Eif2s3x	Eukaryotic translation initiation factor 2 subunit 3, X-linked	28.296	False	0	28.7464	False	0	28.4924	False	0	28.3013	False	0	28.3598	False	0	28.3159	False	0	14	14	4	40.5	40.5	12.3	51.065	0	79.182	1738900000	53	0.637438	0.185941	1.41332	Q9Z0N1;A2AAW9	Q9Z0N1;A2AAW9	Eukaryotic translation initiation factor 2 subunit 3, X-linked	Eif2s3x
Eif3a	Eukaryotic translation initiation factor 3 subunit A	28.5795	False	0	28.4381	False	0	28.7415	False	0	28.603	False	0	28.5494	False	0	28.6765	False	0	24	24	24	20.5	20.5	20.5	161.93	0	75.333	1914000000	74	0.0869977	-0.0233008	-0.24506	P23116	P23116	Eukaryotic translation initiation factor 3 subunit A	Eif3a
Eif3b	Eukaryotic translation initiation factor 3 subunit B	29.0042	False	0	26.4222	False	0	29.1927	False	0	28.8384	False	0	29.2717	False	0	29.1732	False	0	20	20	20	34.6	34.6	34.6	91.369	0	147.23	2565200000	64	0.418878	-0.888122	-0.983203	Q8JZQ9;A0A0G2JG48	Q8JZQ9	Eukaryotic translation initiation factor 3 subunit B	Eif3b
Eif3c	Eukaryotic translation initiation factor 3 subunit C	27.9834	False	0	25.9663	False	0	28.046	False	0	27.9259	False	0	28.0215	False	0	27.9502	False	0	15	15	15	18.8	18.8	18.8	105.53	0	44.56	1112100000	52	0.3912	-0.633954	-0.927303	Q8R1B4;M0QWV3	Q8R1B4	Eukaryotic translation initiation factor 3 subunit C	Eif3c
Eif3d	Eukaryotic translation initiation factor 3 subunit D	28.3317	False	0	28.2358	False	0	27.9547	False	0	28.1859	False	0	27.8113	False	0	28.2579	False	0	10	10	10	25.2	25.2	25.2	63.988	0	57.114	1519000000	34	0.190751	0.089056	0.498125	O70194	O70194	Eukaryotic translation initiation factor 3 subunit D	Eif3d
Eif3e	Eukaryotic translation initiation factor 3 subunit E	29.7562	False	0	27.8943	False	0	29.9084	False	0	29.9034	False	0	29.8546	False	0	29.7744	False	0	19	19	19	52.1	52.1	52.1	52.22	0	98.371	4416600000	81	0.434379	-0.657836	-1.0143	P60229	P60229	Eukaryotic translation initiation factor 3 subunit E	Eif3e
Eif3f	Eukaryotic translation initiation factor 3 subunit F	24.45	False	0	27.0098	False	0	23.4219	True	0	22.738	True	0	23.9018	False	0	22.5042	True	0	4	4	4	16.6	16.6	16.6	37.984	0	19.197	101630000	6	0.764733	1.91258	1.66176	Q9DCH4	Q9DCH4	Eukaryotic translation initiation factor 3 subunit F	Eif3f
Eif3g	Eukaryotic translation initiation factor 3 subunit G	27.1738	False	0	28.9569	False	0	27.6498	False	0	27.3365	False	0	27.033	False	0	27.0808	False	0	8	8	8	42.2	42.2	42.2	35.638	0	41.128	871090000	27	0.648505	0.776724	1.43488	Q9Z1D1	Q9Z1D1	Eukaryotic translation initiation factor 3 subunit G	Eif3g
Eif3h	Eukaryotic translation initiation factor 3 subunit H	26.0842	False	0	24.6963	True	0	26.4785	False	0	26.3094	False	0	26.7883	False	0	26.1232	False	0	7	7	7	31.8	31.8	31.8	39.832	0	20.062	376010000	15	0.495665	-0.653936	-1.136	Q91WK2	Q91WK2	Eukaryotic translation initiation factor 3 subunit H	Eif3h
Eif3i	Eukaryotic translation initiation factor 3 subunit I	27.7584	False	0	27.5067	False	0	27.9411	False	0	27.8074	False	0	28.0148	False	0	27.8022	False	0	12	12	12	57.2	57.2	57.2	36.46	0	47.241	1179100000	29	0.411153	-0.139403	-0.967654	Q9QZD9;A2AE03	Q9QZD9	Eukaryotic translation initiation factor 3 subunit I	Eif3i
Eif3j2;Eif3j1	Eukaryotic translation initiation factor 3 subunit J-B;Eukaryotic translation initiation factor 3 subunit J-A	27.1402	False	0	26.1002	False	0	26.9419	False	0	26.8737	False	0	26.798	False	0	26.8365	False	0	7	7	7	41.4	41.4	41.4	29.485	0	19.71	598820000	12	0.124368	-0.108638	-0.339962	Q66JS6;Q3UGC7	Q66JS6;Q3UGC7	Eukaryotic translation initiation factor 3 subunit J-B;Eukaryotic translation initiation factor 3 subunit J-A	Eif3j2;Eif3j1
Eif3k	Eukaryotic translation initiation factor 3 subunit K	26.3849	False	0	25.2562	True	0	25.6229	False	0	25.7259	False	0	25.3448	False	0	25.1366	False	0	4	4	4	27.1	27.1	27.1	25.086	0	21.163	250510000	13	0.397637	0.352183	0.94035	Q9DBZ5;A0A140LJ59;Q3TY56	Q9DBZ5;A0A140LJ59	Eukaryotic translation initiation factor 3 subunit K	Eif3k
Eif3l	Eukaryotic translation initiation factor 3 subunit L	30.2492	False	0	28.3487	False	0	30.6296	False	0	30.1638	False	0	30.5388	False	0	30.4611	False	0	24	24	24	51.2	51.2	51.2	66.612	0	168.98	6353100000	104	0.379266	-0.645388	-0.90303	Q8QZY1	Q8QZY1	Eukaryotic translation initiation factor 3 subunit L	Eif3l
Eif3m	Eukaryotic translation initiation factor 3 subunit M	28.9692	False	0	28.6472	False	0	29.6099	False	0	29.0545	False	0	28.9455	False	0	29.6369	False	0	14	14	14	63.9	63.9	63.9	42.516	0	207.29	3163200000	77	0.14297	-0.136896	-0.385489	Q99JX4;A2A702;A2A701	Q99JX4;A2A702	Eukaryotic translation initiation factor 3 subunit M	Eif3m
Eif4a1	Eukaryotic initiation factor 4A-I	30.8542	False	0	32.0236	False	0	31.046	False	0	30.7376	False	0	31.1129	False	0	31.0287	False	0	25	25	13	69.5	69.5	42.4	46.153	0	172.01	11558000000	205	0.386267	0.348131	0.917284	P60843	P60843	Eukaryotic initiation factor 4A-I	Eif4a1
Eif4a2	Eukaryotic initiation factor 4A-II;Eukaryotic initiation factor 4A-II, N-terminally processed	29.912	False	0	29.8809	False	0	30.2058	False	0	30.155	False	0	30.1944	False	0	30.4549	False	0	20	8	8	50.1	23.1	23.1	46.402	0	101.53	5150600000	46	0.894904	-0.268501	-1.91927	P10630;Q8BTU6;E9Q561	P10630;Q8BTU6;E9Q561	Eukaryotic initiation factor 4A-II;Eukaryotic initiation factor 4A-II, N-terminally processed	Eif4a2
Eif4a3;Gm8994	Eukaryotic initiation factor 4A-III;Eukaryotic initiation factor 4A-III, N-terminally processed	27.9768	False	0	25.8597	False	0	26.852	False	0	27.3743	False	0	27.6442	False	0	27.623	False	0	15	11	11	43.1	37.2	37.2	46.839	0	65.399	777400000	33	0.454253	-0.651004	-1.05396	Q91VC3;A0A0N4SVP8;A2AFK7;E9PV04;A0A0N4SVM5;D6RJ60;D6RJ11	Q91VC3;A0A0N4SVP8;A2AFK7;E9PV04	Eukaryotic initiation factor 4A-III;Eukaryotic initiation factor 4A-III, N-terminally processed	Eif4a3;Gm8994
Eif4b	Eukaryotic translation initiation factor 4B	24.3393	False	0	24.7699	False	0	24.2998	False	0	24.7453	False	0	24.1416	False	0	22.5468	True	0	3	3	3	6.7	6.7	6.7	68.839	0	37.768	73994000	6	0.416524	0.65838	0.978469	Q8BGD9	Q8BGD9	Eukaryotic translation initiation factor 4B	Eif4b
Eif4e	Eukaryotic translation initiation factor 4E	27.2651	False	0	27.5716	False	0	25.9205	False	0	26.5283	False	0	26.4932	False	0	26.5498	False	0	5	5	5	35.5	35.5	35.5	25.053	0	33.741	589800000	14	0.319273	0.395277	0.779115	P63073;A0A0G2JGT5;A0A0G2JH04;A0A0G2JFB4;A0A0G2JG98	P63073;A0A0G2JGT5;A0A0G2JH04;A0A0G2JFB4	Eukaryotic translation initiation factor 4E	Eif4e
Eif4e2	Eukaryotic translation initiation factor 4E type 2	23.6248	False	0	23.992	True	0	23.982	False	0	23.7572	False	0	22.1989	True	0	23.6723	False	0	2	2	2	11	11	11	25.919	0.00088522	3.0758	55229000	4	0.560239	0.656774	1.26277	D3Z730;Q3UUT0;G3X9H1;D3Z729;Q0P688;D3YUV9;Q8BMB3;M0QWD1	D3Z730;Q3UUT0;G3X9H1;D3Z729;Q0P688;D3YUV9;Q8BMB3;M0QWD1	Eukaryotic translation initiation factor 4E type 2	Eif4e2
Eif4g1	Eukaryotic translation initiation factor 4 gamma 1	27.7871	False	0	29.8412	False	0	27.7991	False	0	27.9552	False	0	27.7622	False	0	27.8247	False	0	20	20	18	21	21	19.6	145.31	0	81.042	1016800000	50	0.386298	0.628434	0.917345	A0A0J9YUS5;E9PVC6;E9Q9E1;E9PVC5;Q6NZJ6;A0A0J9YVC1;A0A0J9YUC1;E9Q770	A0A0J9YUS5;E9PVC6;E9Q9E1;E9PVC5;Q6NZJ6	Eukaryotic translation initiation factor 4 gamma 1	Eif4g1
Eif4g2	Eukaryotic translation initiation factor 4 gamma 2	26.2606	False	0	26.3624	False	0	26.5574	False	0	26.205	False	0	26.322	False	0	26.8377	False	0	12	12	12	17.9	17.9	17.9	97.888	0	26.876	429840000	27	0.103879	-0.061456	-0.288545	F7CBP1;G3XA17;Q62448;F6UU81;F6TW20	F7CBP1;G3XA17;Q62448	Eukaryotic translation initiation factor 4 gamma 2	Eif4g2
Eif4g3	Eukaryotic translation initiation factor 4 gamma 3	25.724	False	0	25.4387	False	0	25.0301	False	0	25.342	False	0	25.5243	False	0	24.962	False	0	7	5	5	7.4	5.7	5.7	113.16	0	9.4852	215770000	11	0.176905	0.12151	0.466064	A2AMI7;Z4YKC4;A0A0R4J112;A2AMI2;A0A0N4SVL0;Q80XI3	A2AMI7;Z4YKC4;A0A0R4J112;A2AMI2;A0A0N4SVL0;Q80XI3	Eukaryotic translation initiation factor 4 gamma 3	Eif4g3
Eif5	Eukaryotic translation initiation factor 5	26.4918	False	0	23.8114	True	0	26.6812	False	0	26.276	False	0	26.3187	False	0	26.8909	False	0	6	6	6	17	17	17	48.968	0	22.597	460150000	21	0.367901	-0.833719	-0.879807	P59325	P59325	Eukaryotic translation initiation factor 5	Eif5
Eif5a	Eukaryotic translation initiation factor 5A-1;Eukaryotic translation initiation factor 5A	31.8737	False	0	33.5555	False	0	30.6622	False	0	31.6583	False	0	30.764	False	0	30.4068	False	0	10	10	10	63	63	63	16.832	0	180.54	13942000000	89	0.520504	1.08743	1.1849	P63242;A0A0A0MQM0;J3QPS8;Q8BGY2	P63242;A0A0A0MQM0;J3QPS8	Eukaryotic translation initiation factor 5A-1;Eukaryotic translation initiation factor 5A	Eif5a
Eif5b	Eukaryotic translation initiation factor 5B	26.2133	False	0	27.5505	False	0	26.5833	False	0	25.9162	False	0	26.3679	False	0	26.7572	False	0	11	11	11	14.5	14.5	14.5	137.61	0	64.361	490920000	39	0.393662	0.435275	0.932298	Q05D44	Q05D44	Eukaryotic translation initiation factor 5B	Eif5b
Eif6	Eukaryotic translation initiation factor 6	28.2772	False	0	30.79	False	0	26.9376	False	0	28.244	False	0	27.8539	False	0	25.322	False	0	5	5	5	61.2	61.2	61.2	26.511	0	141.66	1085500000	33	0.452861	1.52835	1.05119	O55135;A6PWZ2;D6RJJ3;B1AZQ4	O55135	Eukaryotic translation initiation factor 6	Eif6
Elavl1	ELAV-like protein 1	28.7978	False	0	26.2098	False	0	28.4956	False	0	28.8925	False	0	29.2439	False	0	29.1275	False	0	9	9	9	34.4	34.4	34.4	36.169	0	51.336	2222100000	45	0.693367	-1.25358	-1.52228	P70372	P70372	ELAV-like protein 1	Elavl1
Elmo1	Engulfment and cell motility protein 1	29.8416	False	0	31.732	False	0	30.2928	False	0	29.9618	False	0	29.828	False	0	30.2202	False	0	25	25	21	37.8	37.8	33.3	83.935	0	98.209	5123200000	100	0.459354	0.61879	1.06411	Q8BPU7	Q8BPU7	Engulfment and cell motility protein 1	Elmo1
Elmo2	Engulfment and cell motility protein 2	28.9534	False	0	31.1458	False	0	28.9662	False	0	28.9932	False	0	28.7417	False	0	29.2292	False	0	22	18	18	35.8	31.3	31.3	83.886	0	84.169	2420400000	84	0.399324	0.700403	0.943766	Q8BHL5;F6YXR3;Q5GMG0;A2A5A7;D6RHT3;F6XD63	Q8BHL5;F6YXR3	Engulfment and cell motility protein 2	Elmo2
Elmo3	Engulfment and cell motility protein 3	22.4341	True	0	27.0167	False	0	23.2075	True	0	23.7947	False	0	23.3502	False	0	23.8833	False	0	4	4	4	7.8	7.8	7.8	79.946	0	4.4349	62996000	5	0.14114	0.543351	0.381055	A0A1D5RMK9;Q8BYZ7	A0A1D5RMK9;Q8BYZ7	Engulfment and cell motility protein 3	Elmo3
Elp2	Elongator complex protein 2	22.5212	True	0	23.5926	True	0	25.3943	False	0	24.948	False	0	25.3516	False	0	24.8798	False	0	3	3	3	6.1	6.1	6.1	93.092	0	45.84	140680000	6	0.65003	-1.22377	-1.43785	Q91WG4	Q91WG4	Elongator complex protein 2	Elp2
Emc1	ER membrane protein complex subunit 1	28.056	False	0	27.6308	False	0	28.3535	False	0	28.0358	False	0	28.5637	False	0	28.5475	False	0	16	16	16	21.6	21.6	21.6	111.56	0	74.823	1600200000	39	0.608012	-0.3689	-1.356	Z4YJW0;Q8C7X2	Z4YJW0;Q8C7X2	ER membrane protein complex subunit 1	Emc1
Emc2	ER membrane protein complex subunit 2	27.7694	False	0	24.1926	True	0	28.1046	False	0	28.1695	False	0	27.9323	False	0	28.098	False	0	8	8	8	32.3	32.3	32.3	34.934	0	41.305	1132000000	27	0.476827	-1.37771	-1.09877	Q9CRD2	Q9CRD2	ER membrane protein complex subunit 2	Emc2
Emc3	ER membrane protein complex subunit 3	26.4924	False	0	25.8234	False	0	26.9094	False	0	26.5526	False	0	26.8272	False	0	27.0314	False	0	5	5	5	23	23	23	29.98	0	30.683	526040000	25	0.500005	-0.395321	-1.14456	Q99KI3	Q99KI3	ER membrane protein complex subunit 3	Emc3
Eml1	Echinoderm microtubule-associated protein-like 1	25.5139	False	0	24.321	True	0	25.9997	False	0	25.3391	False	0	25.0982	False	0	25.5674	False	0	3	3	3	6.6	6.6	6.6	76.762	0	17.922	201400000	9	0.0372064	-0.0567163	-0.109746	D6RII3;D3Z4J9;Q05BC3	D6RII3;D3Z4J9;Q05BC3	Echinoderm microtubule-associated protein-like 1	Eml1
Eml2	Echinoderm microtubule-associated protein-like 2	31.4643	False	0	29.6169	False	0	31.7052	False	0	31.4018	False	0	31.4241	False	0	31.1011	False	0	22	22	22	43.6	43.6	43.6	70.733	0	154.45	12213000000	93	0.222112	-0.380136	-0.569238	Q7TNG5;E9QK48;D6RGM3;A0A0U1RQ42;A0A0U1RPM7	Q7TNG5;E9QK48;D6RGM3	Echinoderm microtubule-associated protein-like 2	Eml2
Eml3	Echinoderm microtubule-associated protein-like 3	24.3922	False	0	23.3437	True	0	24.271	False	0	24.2434	False	0	24.5468	True	0	24.3519	False	0	3	3	3	5.5	5.5	5.5	95.694	0	13.811	88420000	9	0.47938	-0.378434	-1.10383	Q8VC03	Q8VC03	Echinoderm microtubule-associated protein-like 3	Eml3
Eml4	Echinoderm microtubule-associated protein-like 4	26.215	False	0	23.631	True	0	26.0701	False	0	26.1267	False	0	26.2316	False	0	26.6096	False	0	7	7	7	9	9	9	97.507	0	19.51	366690000	12	0.525882	-1.01728	-1.19546	A0A0R4J0H0;A0A0R4J1G7;F8WJ93;Q3UMY5	A0A0R4J0H0;A0A0R4J1G7;F8WJ93;Q3UMY5	Echinoderm microtubule-associated protein-like 4	Eml4
Endod1	Endonuclease domain-containing 1 protein	28.0654	False	0	28.9151	False	0	28.2014	False	0	28.04	False	0	28.0782	False	0	28.3945	False	0	11	11	11	31.7	31.7	31.7	55.262	0	56.068	1538000000	43	0.319037	0.223041	0.778621	Q8C522	Q8C522	Endonuclease domain-containing 1 protein	Endod1
Eno1	Alpha-enolase	33.5042	False	0	31.2495	False	0	33.153	False	0	33.4769	False	0	33.5652	False	0	32.4295	False	0	20	20	20	68.7	68.7	68.7	47.14	0	323.31	44032000000	210	0.263638	-0.521686	-0.660631	P17182;Q6PHC1;B0QZL1;B1ARR7;A0A0N4SUX5;P17183;D3Z2S4;D3Z6E4;P21550;A0A0N4SUI6;B1ARR6;D3YVD3;Q5SX59;A0A0N4SUW8;Q5SX61;Q5SX60;J3QPZ9	P17182;Q6PHC1	Alpha-enolase	Eno1
Enoph1	Enolase-phosphatase E1	26.553	False	0	27.1293	False	0	27.0038	False	0	26.7648	False	0	26.1727	False	0	26.4254	False	0	3	3	3	17.5	17.5	17.5	28.6	0	20.232	485280000	15	0.834954	0.441041	1.80003	Q8BGB7	Q8BGB7	Enolase-phosphatase E1	Enoph1
Enpep	Glutamyl aminopeptidase	34.8888	False	0	32.0871	False	0	34.7508	False	0	35.1041	False	0	35.1595	False	0	34.8503	False	0	42	42	42	48	48	48	107.96	0	323.31	151960000000	401	0.544354	-1.1291	-1.23168	P16406;F7B9G4;F6YHW2	P16406;F7B9G4	Glutamyl aminopeptidase	Enpep
Enpp4	Bis(5-adenosyl)-triphosphatase enpp4	29.3809	False	0	28.1795	False	0	28.9959	False	0	29.3923	False	0	29.5772	False	0	29.2524	False	0	5	5	5	12.3	12.3	12.3	51.611	0	12.293	3979900000	20	0.689632	-0.555215	-1.515	Q8BTJ4	Q8BTJ4	Bis(5-adenosyl)-triphosphatase enpp4	Enpp4
Epb41l2	Band 4.1-like protein 2	28.0146	False	0	26.1922	False	0	27.977	False	0	27.7328	False	0	27.59	False	0	28.4026	False	0	18	18	18	29.3	29.3	29.3	109.94	0	77.597	1216500000	53	0.323926	-0.513841	-0.788854	O70318;Q9WV92	O70318	Band 4.1-like protein 2	Epb41l2
Epb41l5	Band 4.1-like protein 5	30.1232	False	0	28.028	False	0	30.4097	False	0	30.474	False	0	30.1816	False	0	30.5236	False	0	18	18	18	35	35	35	81.635	0	143.24	6235900000	102	0.50325	-0.872754	-1.15096	Q8BGS1;A0A087WP93;A2ALK6;Q9JMC8	Q8BGS1	Band 4.1-like protein 5	Epb41l5
Epha2	Ephrin type-A receptor 2	23.9312	False	0	23.5319	True	0	24.0063	False	0	24.1954	False	0	24.2757	False	0	24.1419	False	0	2	2	2	3.4	3.4	3.4	108.85	0	7.8754	79259000	6	1.17693	-0.381146	-2.5032	Q03145	Q03145	Ephrin type-A receptor 2	Epha2
Ephx1	Epoxide hydrolase 1	32.1638	False	0	30.2194	False	0	32.4511	False	0	32.0139	False	0	32.0814	False	0	32.6407	False	0	27	27	27	71.9	71.9	71.9	50.969	0	155.15	24541000000	168	0.363179	-0.633928	-0.870128	E9PWK1;Q9D379;F6YTS6;D3Z4M3	E9PWK1;Q9D379	Epoxide hydrolase 1	Ephx1
Ephx2	Bifunctional epoxide hydrolase 2;Cytosolic epoxide hydrolase 2;Lipid-phosphate phosphatase	27.859	False	0	26.673	False	0	28.1251	False	0	28.2681	False	0	28.1768	False	0	28.3317	False	0	14	14	14	36.5	36.5	36.5	62.515	0	71.361	1284200000	44	0.720364	-0.706505	-1.57496	P34914	P34914	Bifunctional epoxide hydrolase 2;Cytosolic epoxide hydrolase 2;Lipid-phosphate phosphatase	Ephx2
Epm2aip1	EPM2A-interacting protein 1	24.9353	False	0	27.3652	False	0	24.73	False	0	24.6422	False	0	24.814	False	0	25.6685	False	0	8	8	8	18.3	18.3	18.3	70.095	0	24.112	196010000	12	0.283264	0.635275	0.70289	Q8VEH5	Q8VEH5	EPM2A-interacting protein 1	Epm2aip1
Epn1	Epsin-1	22.7264	True	0	24.2827	True	0	24.7075	False	0	25.1365	False	0	25.5831	False	0	24.8729	False	0	4	2	2	6.6	3.3	3.3	60.211	0.0014128	2.4781	155390000	2	0.949317	-1.29198	-2.0287	Q80VP1;D3Z550;D3Z4V3	Q80VP1	Epsin-1	Epn1
Epn2	Epsin-2	26.7604	False	0	22.9816	False	0	25.6765	False	0	26.9447	False	0	27.0512	False	0	26.9121	False	0	4	3	3	6.8	5.5	5.5	61.648	0	6.5841	506810000	10	0.74734	-1.82983	-1.62769	Q5NCM6;Q5NCM5;J3QNT7;Q8CHU3;A8Y5D4	Q5NCM6;Q5NCM5;J3QNT7;Q8CHU3	Epsin-2	Epn2
Epn3	Epsin-3	28.9564	False	0	25.9234	False	0	28.9984	False	0	29.3069	False	0	29.0119	False	0	29.2315	False	0	8	8	5	14.2	14.2	10.1	68.24	0	32.051	2690700000	41	0.527087	-1.22406	-1.19783	Q91W69	Q91W69	Epsin-3	Epn3
Eprs	Bifunctional glutamate/proline--tRNA ligase;Glutamate--tRNA ligase;Proline--tRNA ligase	28.4205	False	0	27.8056	False	0	28.7012	False	0	28.3889	False	0	28.7424	False	0	28.6497	False	0	28	28	27	22.2	22.2	21.7	170.08	0	66.889	1829300000	71	0.426736	-0.284553	-0.998982	Q8CGC7;A0A0A6YWH3;A0A0A6YWA4	Q8CGC7	Bifunctional glutamate/proline--tRNA ligase;Glutamate--tRNA ligase;Proline--tRNA ligase	Eprs
Eps15	Epidermal growth factor receptor substrate 15	24.8945	False	0	23.0467	True	0	25.8838	False	0	25.1102	False	0	24.4898	False	0	25.2825	False	0	5	5	5	7.8	7.8	7.8	86.677	0	7.2714	152800000	6	0.151998	-0.352465	-0.407221	Q5JC28;H3BK65;P42567;F6W2Q5;A0A0R4J0A0;H3BLE4	Q5JC28;H3BK65;P42567;F6W2Q5;A0A0R4J0A0	Epidermal growth factor receptor substrate 15	Eps15
Eps15l1	Epidermal growth factor receptor substrate 15-like 1	24.3294	False	0	23.5082	True	0	23.9127	False	0	24.1544	False	0	22.839	True	0	24.4884	False	0	3	3	3	7.3	7.3	7.3	66.204	0	10.603	83786000	5	0.0555199	0.0895182	0.160868	A0A1D5RLS1;Q60902	A0A1D5RLS1;Q60902	Epidermal growth factor receptor substrate 15-like 1	Eps15l1
Erap1	Endoplasmic reticulum aminopeptidase 1	28.3741	False	0	26.9402	False	0	28.9565	False	0	28.4457	False	0	28.3799	False	0	28.6505	False	0	19	19	19	23.7	23.7	23.7	106.6	0	51.724	1823100000	58	0.265399	-0.401738	-0.664445	Q9EQH2	Q9EQH2	Endoplasmic reticulum aminopeptidase 1	Erap1
Erbb2ip	Protein LAP2	25.0708	False	0	25.9954	False	0	25.2606	False	0	25.051	False	0	25.1404	False	0	25.3032	False	0	6	6	5	5.8	5.8	4.5	145.09	0	19.999	188820000	19	0.40334	0.277416	0.951886	B2RUJ2;B7ZNX6;Q80TH2	B2RUJ2;B7ZNX6;Q80TH2	Protein LAP2	Erbb2ip
Erc1	ELKS/Rab6-interacting/CAST family member 1	28.0228	False	0	22.7983	True	0	27.8245	False	0	27.7849	False	0	27.8914	False	0	27.6881	False	0	18	18	18	19.7	19.7	19.7	127.94	0	75.611	1049000000	42	0.387429	-1.57298	-0.919644	V9GXP8;F8VPM7;Q99MI1;V9GXF0;V9GXH3;V9GWT6;V9GX53;V9GXL1;Q3UHT7;Q6PH08;A0A1B0GS69	V9GXP8;F8VPM7;Q99MI1;V9GXF0;V9GXH3;V9GWT6;V9GX53	ELKS/Rab6-interacting/CAST family member 1	Erc1
Ergic1	Endoplasmic reticulum-Golgi intermediate compartment protein 1	26.7872	False	0	25.9798	False	0	26.8621	False	0	26.7032	False	0	27.2334	False	0	27.4466	False	0	5	5	5	22.4	22.4	22.4	32.562	0	15.863	596240000	15	0.748734	-0.584741	-1.63042	Q9DC16;F6SLP4;F6Z6A5	Q9DC16	Endoplasmic reticulum-Golgi intermediate compartment protein 1	Ergic1
Ergic3	Endoplasmic reticulum-Golgi intermediate compartment protein 3	26.5457	False	0	26.0357	False	0	26.7589	False	0	26.6622	False	0	26.6101	False	0	26.7732	False	0	5	5	5	25.1	25.1	25.1	26.586	0	15.141	464600000	16	0.461883	-0.235074	-1.06913	F6RK81;F6UIS1;Q9CQE7	F6RK81;F6UIS1;Q9CQE7	Endoplasmic reticulum-Golgi intermediate compartment protein 3	Ergic3
Erh	Enhancer of rudimentary homolog	26.0533	False	0	23.7056	True	0	26.2092	False	0	25.9622	False	0	25.9149	False	0	23.2032	True	0	3	3	3	56.7	56.7	56.7	12.259	0	85.022	308390000	7	0.0860655	0.295893	0.242627	P84089;G3UW85	P84089;G3UW85	Enhancer of rudimentary homolog	Erh
Erlec1	Endoplasmic reticulum lectin 1	24.4294	True	0	23.6967	True	0	24.3322	False	0	24.0997	False	0	24.2792	False	0	24.4313	False	0	2	2	2	3.7	3.7	3.7	54.906	0	3.889	71861000	3	0.179162	-0.117336	-0.47132	Q8VEH8;F6Z458	Q8VEH8;F6Z458	Endoplasmic reticulum lectin 1	Erlec1
Erlin1	Erlin-1	25.8209	False	0	24.1287	True	0	25.7647	False	0	26.3145	False	0	25.9085	False	0	25.9835	False	0	6	3	3	18.7	9.8	9.8	39.182	0	6.0865	284560000	11	0.66167	-0.830721	-1.46052	A0A0R4J1G5;Q91X78;A0A1B0GRG7;E9PUH5	A0A0R4J1G5;Q91X78	Erlin-1	Erlin1
Erlin2	Erlin-2	29.184	False	0	25.3202	False	0	29.8115	False	0	30.1534	False	0	30.3162	False	0	29.0847	False	0	12	12	9	39.1	39.1	30	37.872	0	41.097	4072100000	50	0.527675	-1.74619	-1.19898	Q8BFZ9;A0A1B0GT70;A0A1B0GSD8;A0A1B0GQZ0;A0A1B0GT43;A0A1B0GRQ1	Q8BFZ9;A0A1B0GT70;A0A1B0GSD8	Erlin-2	Erlin2
Ermp1	Endoplasmic reticulum metallopeptidase 1	28.2479	False	0	30.1069	False	0	28.7308	False	0	28.2814	False	0	28.5792	False	0	28.556	False	0	11	11	11	15.6	15.6	15.6	100.15	0	66.587	1579900000	37	0.419525	0.556303	0.984504	Q3UVK0;F6TQS9;G8JL46	Q3UVK0	Endoplasmic reticulum metallopeptidase 1	Ermp1
Ero1l	ERO1-like protein alpha	28.1487	False	0	23.7376	True	0	28.4535	False	0	28.107	False	0	28.1307	False	0	28.7387	False	0	9	9	9	25.4	25.4	25.4	54.084	0	57.703	1565300000	28	0.429785	-1.54552	-1.0051	Q8R180	Q8R180	ERO1-like protein alpha	Ero1l
Erp29	Endoplasmic reticulum resident protein 29	23.3024	False	0	23.7661	True	0	22.6381	True	0	23.3956	False	0	23.3094	False	0	24.5413	False	0	3	3	3	17.6	17.6	17.6	28.823	0	5.7515	66047000	7	0.425918	-0.513233	-0.997342	P57759;F8WJI4;F8WIM7;D6RG87	P57759	Endoplasmic reticulum resident protein 29	Erp29
Erp44	Endoplasmic reticulum resident protein 44	27.3214	False	0	26.4071	False	0	27.6287	False	0	27.4359	False	0	27.3371	False	0	27.5507	False	0	10	10	10	34.5	34.5	34.5	46.852	0	49.157	884130000	28	0.36114	-0.322155	-0.865942	Q9D1Q6	Q9D1Q6	Endoplasmic reticulum resident protein 44	Erp44
Esd	S-formylglutathione hydrolase	29.2947	False	0	30.7746	False	0	28.7008	False	0	28.8394	False	0	28.6602	False	0	29.0198	False	0	10	10	10	57.3	57.3	57.3	32.829	0	127.37	3657100000	67	0.528111	0.750236	1.19984	H3BKH6;Q9R0P3;H3BJP2;H3BK43;H3BLJ9;H3BJL6;H3BJC6;H3BL99	H3BKH6;Q9R0P3;H3BJP2;H3BK43;H3BLJ9;H3BJL6;H3BJC6	S-formylglutathione hydrolase	Esd
Esyt1	Extended synaptotagmin-1	28.9822	False	0	30.7968	False	0	29.0854	False	0	28.8516	False	0	28.8843	False	0	29.4466	False	0	24	24	24	30.6	30.6	30.6	121.55	0	122.1	3032500000	93	0.380356	0.560644	0.905252	Q3U7R1	Q3U7R1	Extended synaptotagmin-1	Esyt1
Esyt2	Extended synaptotagmin-2	28.8853	False	0	29.7661	False	0	28.8942	False	0	28.9289	False	0	29.0982	False	0	29.3075	False	0	16	16	16	24.1	24.1	24.1	94.138	0	79.229	2655400000	53	0.0794671	0.0702871	0.225305	Q3TZZ7	Q3TZZ7	Extended synaptotagmin-2	Esyt2
Etf1	Eukaryotic peptide chain release factor subunit 1	28.7198	False	0	30.5301	False	0	29.2398	False	0	28.9912	False	0	28.9453	False	0	29.8813	False	0	17	17	17	52.4	52.4	52.4	49.03	0	125.74	3284300000	77	0.133384	0.223951	0.362158	Q8BWY3	Q8BWY3	Eukaryotic peptide chain release factor subunit 1	Etf1
Etfa	Electron transfer flavoprotein subunit alpha, mitochondrial	30.9175	False	0	29.1422	False	0	30.5244	False	0	31.1414	False	0	30.8082	False	0	31.1007	False	0	15	15	15	61.9	61.9	61.9	35.009	0	133.77	9832500000	91	0.68134	-0.822079	-1.49884	Q99LC5	Q99LC5	Electron transfer flavoprotein subunit alpha, mitochondrial	Etfa
Etfb	Electron transfer flavoprotein subunit beta	30.0466	False	0	28.7684	False	0	29.6024	False	0	30.5641	False	0	30.4648	False	0	30.3948	False	0	11	11	11	51.4	51.4	51.4	27.623	0	80.77	5955900000	54	1.24521	-1.0021	-2.65208	Q9DCW4;A0A0U1RNP5;A0A0N4SVE0;A0A0U1RNR3;A0A0N4SWE9;A0A0U1RNK9;A0A0U1RQB4	Q9DCW4;A0A0U1RNP5;A0A0N4SVE0;A0A0U1RNR3;A0A0N4SWE9	Electron transfer flavoprotein subunit beta	Etfb
Etfdh	Electron transfer flavoprotein-ubiquinone oxidoreductase, mitochondrial	28.0021	False	0	26.2507	False	0	27.9289	False	0	28.4933	False	0	28.6147	False	0	27.91	False	0	10	10	10	20.1	20.1	20.1	61.16	0	30.729	1444300000	32	0.704986	-0.945419	-1.54494	Q6PF96;Q921G7	Q6PF96;Q921G7	Electron transfer flavoprotein-ubiquinone oxidoreductase, mitochondrial	Etfdh
Ethe1	Persulfide dioxygenase ETHE1, mitochondrial	25.4811	False	0	24.779	True	0	23.2757	True	0	25.6117	False	0	25.4259	False	0	24.3572	False	0	3	3	3	15.7	15.7	15.7	27.738	0	8.2456	152730000	7	0.337193	-0.619647	-0.816494	Q9DCM0	Q9DCM0	Persulfide dioxygenase ETHE1, mitochondrial	Ethe1
Etl4;Skt	Sickle tail protein	25.6003	False	0	23.3125	True	0	25.7596	False	0	25.6368	False	0	26.2798	False	0	26.0016	False	0	5	5	5	2.4	2.4	2.4	218.44	0	4.8126	261970000	7	0.59583	-1.08194	-1.33225	E9QAU4;A2AQ25;D3Z781;Q8BHR1	E9QAU4;A2AQ25;D3Z781	Sickle tail protein	Etl4;Skt
Eva1b	Protein eva-1 homolog B	28.1642	False	0	27.4029	False	0	27.7935	False	0	28.1104	False	0	28.0321	False	0	28.014	False	0	3	3	3	45.7	45.7	45.7	18.291	0	121.4	1310300000	22	0.526344	-0.265329	-1.19637	Q8K2Y3	Q8K2Y3	Protein eva-1 homolog B	Eva1b
Exoc2	Exocyst complex component 2	27.347	False	0	29.3755	False	0	27.5511	False	0	26.8219	False	0	27.906	False	0	26.7705	False	0	12	12	12	15.5	15.5	15.5	103.96	0	35.614	780930000	27	0.550671	0.925044	1.24405	Q9D4H1	Q9D4H1	Exocyst complex component 2	Exoc2
Exoc3	Exocyst complex component 3	26.3377	False	0	27.2409	False	0	26.3912	False	0	26.642	False	0	26.8667	False	0	26.8841	False	0	11	11	11	18.7	18.7	18.7	86.454	0	26.118	512020000	30	0.176725	-0.140984	-0.465643	Q6KAR6	Q6KAR6	Exocyst complex component 3	Exoc3
Exoc4	Exocyst complex component 4	26.4205	False	0	29.4801	False	0	26.843	False	0	26.9248	False	0	26.8502	False	0	27.05	False	0	18	18	18	21.8	21.8	21.8	110.54	0	50.86	652140000	39	0.266521	0.639552	0.666872	O35382;Q8C391;Q9CXE1	O35382;Q8C391	Exocyst complex component 4	Exoc4
Exoc5	Exocyst complex component 5	28.4673	False	0	25.6598	False	0	28.0513	False	0	27.745	False	0	28.3978	False	0	28.3896	False	0	17	17	17	25.6	25.6	25.6	81.737	0	50.5	1378000000	44	0.36348	-0.784648	-0.870746	Q3TPX4;E9PZ92;E0CYX2	Q3TPX4;E9PZ92	Exocyst complex component 5	Exoc5
Exoc6	Exocyst complex component 6	25.0156	False	0	26.6655	False	0	25.1379	False	0	25.2651	False	0	25.2231	False	0	25.2154	False	0	4	3	3	5.6	4.6	4.6	93.286	0	7.5607	165140000	10	0.282	0.37178	0.700186	Q3U9D6;Q8R313	Q3U9D6;Q8R313	Exocyst complex component 6	Exoc6
Exoc6b	Exocyst complex component 6B	25.5225	False	0	26.5982	False	0	25.3441	False	0	25.5051	False	0	25.165	False	0	25.739	False	0	10	10	9	16.7	16.7	15.7	94.128	0	15.907	241550000	18	0.342096	0.351892	0.826663	A6H5Z3	A6H5Z3	Exocyst complex component 6B	Exoc6b
Exoc7	Exocyst complex component 7	26.7142	False	0	26.1354	False	0	26.8833	False	0	26.6535	False	0	27.0302	False	0	26.8546	False	0	12	12	12	21.6	21.6	21.6	78.505	0	37.703	558340000	21	0.461557	-0.268468	-1.06848	A2AAN0;O35250;A2AAN3;A2AAN4	A2AAN0;O35250	Exocyst complex component 7	Exoc7
Exoc8	Exocyst complex component 8	26.6744	False	0	27.2928	False	0	26.856	False	0	26.4313	False	0	26.693	False	0	26.9197	False	0	11	11	11	16.5	16.5	16.5	81.034	0	16.999	500780000	17	0.488599	0.259753	1.12206	Q6PGF7	Q6PGF7	Exocyst complex component 8	Exoc8
Exosc7	Exosome complex exonuclease RRP42	24.9744	False	0	29.4652	False	0	24.9862	False	0	25.8658	False	0	25.379	False	0	23.868	False	0	5	5	5	25.4	25.4	25.4	31.825	0	39.377	347150000	15	0.373953	1.43768	0.892187	Q9D0M0	Q9D0M0	Exosome complex exonuclease RRP42	Exosc7
Exosc9	Exosome complex component RRP45	24.0773	False	0	23.6741	True	0	23.0748	False	0	23.5804	False	0	23.3551	False	0	23.1615	True	0	2	2	2	7.8	7.8	7.8	48.936	0	4.9517	50708000	5	0.315255	0.243074	0.770687	Q9JHI7;A0A0G2JFV9;D6RGB5	Q9JHI7;A0A0G2JFV9;D6RGB5	Exosome complex component RRP45	Exosc9
Ezr	Ezrin	33.0245	False	0	31.0668	False	0	33.3096	False	0	33.1778	False	0	33.0708	False	0	33.6523	False	0	28	28	19	48.6	48.6	36.3	69.406	0	204.18	48948000000	226	0.500734	-0.833383	-1.146	P26040	P26040	Ezrin	Ezr
F11r	Junctional adhesion molecule A	26.5932	False	0	24.4455	True	0	26.4689	False	0	27.4054	False	0	26.8439	False	0	26.3625	False	0	4	4	4	20.7	20.7	20.7	32.423	0	30.166	481190000	11	0.612147	-1.03473	-1.36406	O88792	O88792	Junctional adhesion molecule A	F11r
Fabp5	Fatty acid-binding protein, epidermal	28.1202	False	0	26.6274	False	0	28.1217	False	0	27.3577	False	0	27.6108	False	0	28.5025	False	0	5	5	5	48.9	48.9	48.9	15.137	0	30.154	1361200000	24	0.120513	-0.200534	-0.330394	Q05816	Q05816	Fatty acid-binding protein, epidermal	Fabp5
Fadd	FAS-associated death domain protein	23.7659	True	0	25.5711	False	0	23.19	True	0	26.0105	False	0	23.3285	True	0	25.5356	False	0	3	3	3	22	22	22	22.96	0	11.962	188820000	6	0.289017	-0.782513	-0.715179	Q61160	Q61160	FAS-associated death domain protein	Fadd
Faf2	FAS-associated factor 2	26.0034	False	0	23.2217	True	0	25.9274	False	0	25.925	False	0	25.6911	False	0	26.5644	False	0	5	5	5	17.5	17.5	17.5	52.471	0	32.75	334050000	16	0.457803	-1.00938	-1.06102	Q3TDN2;D3YUP4;D6RE51;D3Z2H4	Q3TDN2	FAS-associated factor 2	Faf2
Fahd1	Acylpyruvase FAHD1, mitochondrial	24.0377	False	0	22.9568	True	0	23.9761	False	0	25.3777	False	0	24.6085	False	0	22.7942	True	0	3	3	3	15.9	15.9	15.9	25.172	0	9.6015	101590000	8	0.289525	-0.60327	-0.716261	Q8R0F8	Q8R0F8	Acylpyruvase FAHD1, mitochondrial	Fahd1
Fahd2	Fumarylacetoacetate hydrolase domain-containing protein 2A	25.5742	False	0	24.0938	True	0	25.065	False	0	25.5363	False	0	24.8966	False	0	25.4933	False	0	6	6	6	34.8	34.8	34.8	34.676	0	20.877	207700000	13	0.342338	-0.397727	-0.827165	A0A0R4J094;Q3TC72	A0A0R4J094;Q3TC72	Fumarylacetoacetate hydrolase domain-containing protein 2A	Fahd2
Faim;Gm6432	Fas apoptotic inhibitory molecule 1	26.8922	False	0	23.7509	True	0	27.1645	False	0	26.8946	False	0	26.8778	False	0	26.8497	False	0	6	6	6	36.2	36.2	36.2	19.632	0	16.989	566120000	14	0.356544	-0.938189	-0.856494	A0A087WRH2;Q9WUD8;D3Z3C1;J3QPY3	A0A087WRH2;Q9WUD8;D3Z3C1;J3QPY3	Fas apoptotic inhibitory molecule 1	Faim;Gm6432
Fam114a1	Protein Noxp20	25.3932	False	0	23.6977	True	0	25.3739	False	0	25.2251	False	0	25.4481	False	0	24.863	False	0	7	7	7	16	16	16	61.012	0	12.983	169930000	11	0.239618	-0.357119	-0.608118	Q9D281;D3Z2J2	Q9D281	Protein Noxp20	Fam114a1
FAM120A	Constitutive coactivator of PPAR-gamma-like protein 1	27.254	False	0	25.8026	False	0	26.2995	False	0	26.6068	False	0	26.6542	False	0	26.6389	False	0	10	10	10	10.8	10.8	10.8	121.64	0	29.465	529450000	18	0.159633	-0.181283	-0.425425	Q6A0A9	Q6A0A9	Constitutive coactivator of PPAR-gamma-like protein 1	FAM120A
Fam129b	Niban-like protein 1	31.7435	False	0	29.2534	False	0	31.6981	False	0	31.8368	False	0	32.1054	False	0	31.9883	False	0	29	29	29	45	45	45	84.818	0	307.54	17780000000	160	0.58205	-1.07852	-1.30537	Q8R1F1;A2ARS6	Q8R1F1	Niban-like protein 1	Fam129b
Fam160b1	Protein FAM160B1	25.328	False	0	26.3742	False	0	25.9005	False	0	25.6081	False	0	25.5709	False	0	25.5055	False	0	5	5	5	7.9	7.9	7.9	86.016	0	11.023	238470000	13	0.430757	0.306094	1.00704	Q8CDM8;Q80YR2	Q8CDM8	Protein FAM160B1	Fam160b1
Fam162a	Protein FAM162A	26.2918	False	0	23.4393	True	0	26.6181	False	0	26.7746	False	0	26.6976	False	0	27.4627	False	0	4	4	4	23.9	23.9	23.9	17.725	0	18.183	562950000	16	0.667515	-1.52855	-1.4719	Q9D6U8	Q9D6U8	Protein FAM162A	Fam162a
Fam175b	BRISC complex subunit Abro1	24.0359	False	0	23.6215	True	0	22.9133	True	0	23.503	False	0	23.8802	False	0	23.4291	False	0	3	3	3	14.2	14.2	14.2	33.527	0	6.3524	54181000	5	0.0797016	-0.0804901	-0.225923	D3Z4D8;Z4YJY0;Q3TCJ1	D3Z4D8;Z4YJY0;Q3TCJ1	BRISC complex subunit Abro1	Fam175b
Fam20b	Glycosaminoglycan xylosylkinase	25.8616	False	0	22.5014	True	0	26.0413	False	0	25.6804	False	0	25.4738	False	0	26.4433	False	0	5	5	5	19.1	19.1	19.1	46.58	0	25.781	305450000	9	0.375673	-1.06439	-0.895699	Q8VCS3	Q8VCS3	Glycosaminoglycan xylosylkinase	Fam20b
Fam213a	Redox-regulatory protein FAM213A	26.0891	False	0	24.9233	False	0	27.1752	False	0	26.8937	False	0	26.6341	False	0	26.8891	False	0	6	6	6	27.1	27.1	27.1	25.682	0	15.313	525700000	17	0.494162	-0.743096	-1.13304	Q3U125;Q9CYH2;D3Z252;D3YYG8;D3Z398;D3Z0A8;D3Z143;D3YWL4	Q3U125;Q9CYH2;D3Z252;D3YYG8;D3Z398	Redox-regulatory protein FAM213A	Fam213a
Fam45a	Protein FAM45A	26.3392	False	0	24.792	True	0	26.3241	False	0	26.2949	False	0	26.2213	False	0	26.7696	False	0	6	6	6	35.2	35.2	35.2	26.595	0	24.543	430040000	17	0.491265	-0.610145	-1.12732	Q3TH34;Q9D8N2;D3YUG1	Q3TH34;Q9D8N2	Protein FAM45A	Fam45a
Fam49b	Protein FAM49B	28.6065	False	0	27.2365	False	0	28.7745	False	0	28.934	False	0	28.602	False	0	28.8507	False	0	11	11	11	47.5	47.5	47.5	36.776	0	84.549	2100700000	52	0.521089	-0.589692	-1.18605	Q921M7;Q8BHZ0	Q921M7	Protein FAM49B	Fam49b
Fam50a	Protein FAM50A	24.5533	False	0	24.2174	True	0	23.6603	True	0	24.8152	False	0	24.9723	False	0	22.4683	True	0	2	2	2	6.8	6.8	6.8	40.251	0.00031008	3.6657	126320000	3	0.0229451	0.0584215	0.0686828	Q9WV03	Q9WV03	Protein FAM50A	Fam50a
Fam65a	Protein FAM65A	26.9101	False	0	26.5146	False	0	27.2598	False	0	27.4246	False	0	27.4455	False	0	27.4014	False	0	14	14	14	14.5	14.5	14.5	132.35	0	43.764	763930000	41	1.15366	-0.528976	-2.45323	Q68FE6;A6PW28;Q80U16	Q68FE6	Protein FAM65A	Fam65a
Fam98b	Protein FAM98B	24.7784	False	0	26.5435	False	0	24.666	False	0	24.4099	False	0	23.8137	False	0	25.4005	False	0	5	5	5	18.4	18.4	18.4	45.349	0	23.586	187920000	17	0.442842	0.787907	1.03121	Q80VD1	Q80VD1	Protein FAM98B	Fam98b
Farp1	FERM, RhoGEF and pleckstrin domain-containing protein 1	27.8757	False	0	23.685	False	0	27.3777	False	0	28.6285	False	0	28.6155	False	0	28.749	False	0	13	13	13	15.9	15.9	15.9	118.87	0	117.77	1499000000	49	0.823905	-2.35154	-1.77819	F8VPU2;E9Q805	F8VPU2	FERM, RhoGEF and pleckstrin domain-containing protein 1	Farp1
Farp2	FERM, RhoGEF and pleckstrin domain-containing protein 2	25.4467	False	0	24.3713	True	0	25.8571	False	0	25.6345	False	0	25.423	False	0	25.4598	False	0	8	8	8	10	10	10	121.28	0	29.658	212920000	17	0.2482	-0.280753	-0.626986	Q91VS8;D3Z4C0	Q91VS8;D3Z4C0	FERM, RhoGEF and pleckstrin domain-containing protein 2	Farp2
Farsa	Phenylalanine--tRNA ligase alpha subunit	26.3336	False	0	25.6417	False	0	27.0742	False	0	26.8546	False	0	26.8714	False	0	26.4604	False	0	7	7	7	18.5	18.5	18.5	57.47	0	34.845	498390000	23	0.363844	-0.378984	-0.871493	E9PWY9;Q8C0C7;D6RIJ2	E9PWY9;Q8C0C7	Phenylalanine--tRNA ligase alpha subunit	Farsa
Farsb	Phenylalanine--tRNA ligase beta subunit	27.6141	False	0	28.4166	False	0	28.1821	False	0	27.279	False	0	27.3453	False	0	27.6116	False	0	15	15	15	33.1	33.1	33.1	65.696	0	63.226	894760000	41	1.1958	0.658982	2.54402	Q9WUA2;A0A087WS80;A0A087WPV4;A0A087WQ15	Q9WUA2	Phenylalanine--tRNA ligase beta subunit	Farsb
Fasn	Fatty acid synthase;[Acyl-carrier-protein] S-acetyltransferase;[Acyl-carrier-protein] S-malonyltransferase;3-oxoacyl-[acyl-carrier-protein] synthase;3-oxoacyl-[acyl-carrier-protein] reductase;3-hydroxyacyl-[acyl-carrier-protein] dehydratase;Enoyl-[acyl-carrier-protein] reductase;Oleoyl-[acyl-carrier-protein] hydrolase	28.7927	False	0	31.0545	False	0	27.3536	False	0	28.0775	False	0	27.9855	False	0	26.0567	False	0	18	18	18	16.4	16.4	16.4	272.43	0	274.58	1167100000	62	0.600513	1.69364	1.34138	P19096;A0A0U1RNJ1	P19096;A0A0U1RNJ1	Fatty acid synthase;[Acyl-carrier-protein] S-acetyltransferase;[Acyl-carrier-protein] S-malonyltransferase;3-oxoacyl-[acyl-carrier-protein] synthase;3-oxoacyl-[acyl-carrier-protein] reductase;3-hydroxyacyl-[acyl-carrier-protein] dehydratase;Enoyl-[acyl-carrier-protein] reductase;Oleoyl-[acyl-carrier-protein] hydrolase	Fasn
Fbl	rRNA 2-O-methyltransferase fibrillarin	26.212	False	0	27.2167	False	0	25.0129	False	0	22.779	True	0	26.1922	False	0	25.0394	False	0	3	3	2	19.9	19.9	16.2	34.306	0	24.302	175490000	12	0.550407	1.47699	1.24353	P35550	P35550	rRNA 2-O-methyltransferase fibrillarin	Fbl
Fbp1	Fructose-1,6-bisphosphatase 1	23.2305	True	0	24.6425	True	0	23.4764	True	0	24.4147	False	0	23.7111	False	0	23.8457	False	0	1	1	1	9.8	9.8	9.8	14.473	0.00030807	3.5538	57923000	5	0.160186	-0.20738	-0.426739	F6YS63;Q9QXD6	F6YS63;Q9QXD6	Fructose-1,6-bisphosphatase 1	Fbp1
Fbxl20	F-box/LRR-repeat protein 20	25.7941	False	0	26.9663	False	0	25.3759	False	0	25.5369	False	0	25.6066	False	0	25.2902	False	0	5	5	5	12.6	12.6	12.6	48.396	0	12.002	205600000	15	0.51231	0.567546	1.16879	Q9CZV8;A2A536;A2A533;A2A550;Q8BH16	Q9CZV8	F-box/LRR-repeat protein 20	Fbxl20
Fbxo22	F-box only protein 22	26.6698	False	0	23.3316	True	0	25.9957	False	0	26.2635	False	0	26.6154	False	0	22.2536	True	0	7	7	7	23.4	23.4	23.4	44.202	0	21.185	324410000	11	0.0575782	0.2882	0.16651	Q78JE5;D6REV6;Q3V492	Q78JE5;D6REV6	F-box only protein 22	Fbxo22
Fbxo3	F-box only protein 3	25.77	False	0	23.4996	True	0	25.7708	False	0	25.7434	False	0	25.6632	False	0	25.96	False	0	5	5	5	14.2	14.2	14.2	55.227	0	20.773	252430000	13	0.43595	-0.77537	-1.01744	Q9DC63;A2BHN6	Q9DC63;A2BHN6	F-box only protein 3	Fbxo3
Fbxo4	F-box only protein 4	25.4616	False	0	23.1906	True	0	25.9147	False	0	25.8107	False	0	25.6499	False	0	25.6727	False	0	4	4	4	10.4	10.4	10.4	43.776	0	6.4031	238140000	7	0.433893	-0.85547	-1.01332	Q8CHQ0	Q8CHQ0	F-box only protein 4	Fbxo4
Fbxo6	F-box only protein 6	26.5402	False	0	22.857	True	0	27.1472	False	0	26.8132	False	0	26.7553	False	0	26.9451	False	0	6	6	6	26.8	26.8	26.8	34.492	0	17.06	524630000	16	0.420371	-1.3231	-0.986205	Q9QZN4;Z4YN00;A2A7G9;A2A7H1;A2A7H3	Q9QZN4;Z4YN00;A2A7G9;A2A7H1	F-box only protein 6	Fbxo6
Fbxo9	F-box only protein 9	32.6062	False	0	24.2447	True	0	32.275	False	0	29.7108	False	0	23.4462	True	0	31.2925	False	0	1	1	1	3.2	3.2	3.2	50.759	0.0046246	2.1191	20584000000	14	0.161077	1.55882	0.428854	Q8BK06	Q8BK06	F-box only protein 9	Fbxo9
Fcho2	F-BAR domain only protein 2	25.7212	False	0	24.0802	True	0	26.04	False	0	25.6948	False	0	25.7976	False	0	26.1681	False	0	4	4	4	7.7	7.7	7.7	88.257	0	19.894	284230000	11	0.413233	-0.606354	-0.971845	F6RG68;Q3UQN2;J3QPQ1	F6RG68;Q3UQN2;J3QPQ1	F-BAR domain only protein 2	Fcho2
Fdps	Farnesyl pyrophosphate synthase	26.2722	False	0	29.1959	False	0	25.8178	False	0	26.2024	False	0	25.8106	False	0	25.6399	False	0	6	6	6	26.6	26.6	26.6	40.581	0	44.424	642910000	26	0.492746	1.21101	1.13024	Q920E5;A0A0G2JE82;A0A0G2JEB3;A0A0G2JEA5;A0A0G2JDJ5	Q920E5;A0A0G2JE82;A0A0G2JEB3;A0A0G2JEA5	Farnesyl pyrophosphate synthase	Fdps
Fen1	Flap endonuclease 1	22.7849	False	0	27.2312	False	0	22.9776	False	0	21.2831	True	0	23.5687	False	0	23.6929	True	0	2	2	2	11.8	11.8	11.8	42.623	0	22.966	52041000	5	0.377449	1.483	0.899324	Q91Z50;P39749	Q91Z50;P39749	Flap endonuclease 1	Fen1
Fer	Tyrosine-protein kinase Fer	24.5774	False	0	22.8777	True	0	24.1519	True	0	22.5917	True	0	24.384	False	0	25.1757	False	0	3	3	3	5.6	5.6	5.6	94.578	0	12.362	128000000	4	0.0689595	-0.181407	-0.197346	P70451	P70451	Tyrosine-protein kinase Fer	Fer
Fermt2	Fermitin family homolog 2	33.4147	False	0	30.1346	False	0	33.5582	False	0	33.4657	False	0	33.4032	False	0	33.6337	False	0	36	36	36	63.7	63.7	63.7	77.8	0	323.31	56959000000	298	0.432392	-1.13175	-1.01032	Q8CIB5;A6X940;A6X941;P59113	Q8CIB5	Fermitin family homolog 2	Fermt2
Fggy	FGGY carbohydrate kinase domain-containing protein	21.966	True	0	26.2355	False	0	22.7632	True	0	24.0503	False	0	25.098	False	0	23.582	True	0	6	6	6	19.8	19.8	19.8	50.315	0	9.6474	64937000	6	0.159396	-0.588505	-0.424863	A2AJL4;A2AJL3;B7ZCH9;F7ANG8;H3BJ80;B1AY71;D6RHR3;D6RG41;F6V664	A2AJL4;A2AJL3	FGGY carbohydrate kinase domain-containing protein	Fggy
Fh	Fumarate hydratase, mitochondrial	29.4106	False	0	29.1825	False	0	29.136	False	0	29.6199	False	0	29.4995	False	0	29.6261	False	0	15	15	15	41.6	41.6	41.6	54.356	0	67.125	3660600000	67	1.63963	-0.33881	-3.59164	P97807;H3BKG7	P97807	Fumarate hydratase, mitochondrial	Fh
Fis1	Mitochondrial fission 1 protein	28.8488	False	0	23.7415	True	0	29.0274	False	0	29.0984	False	0	29.039	False	0	29.0028	False	0	4	4	4	25.5	25.5	25.5	16.265	0	12.53	2326900000	17	0.458363	-1.84089	-1.06213	G3X9U9;Q9CQ92;D3YZ32	G3X9U9;Q9CQ92	Mitochondrial fission 1 protein	Fis1
Fkbp1a	Peptidyl-prolyl cis-trans isomerase FKBP1A;Peptidyl-prolyl cis-trans isomerase	27.7901	False	0	23.7643	False	0	27.4851	False	0	27.6254	False	0	27.7475	False	0	27.828	False	0	3	3	3	54.6	54.6	54.6	11.922	0	14.919	903630000	14	0.462719	-1.38715	-1.07079	P26883;F6X9I3	P26883;F6X9I3	Peptidyl-prolyl cis-trans isomerase FKBP1A;Peptidyl-prolyl cis-trans isomerase	Fkbp1a
Fkbp3	Peptidyl-prolyl cis-trans isomerase FKBP3	28.6392	False	0	23.7927	True	0	28.4504	False	0	28.846	False	0	28.9635	False	0	28.5451	False	0	5	5	5	27.7	27.7	27.7	25.147	0	20.982	1902000000	27	0.501405	-1.82407	-1.14732	Q62446	Q62446	Peptidyl-prolyl cis-trans isomerase FKBP3	Fkbp3
Fkbp4	Peptidyl-prolyl cis-trans isomerase FKBP4;Peptidyl-prolyl cis-trans isomerase FKBP4, N-terminally processed;Peptidyl-prolyl cis-trans isomerase	28.6431	False	0	25.2122	False	0	29.1088	False	0	28.5818	False	0	28.7644	False	0	28.6707	False	0	17	17	17	40.4	40.4	40.4	51.572	0	48.02	1989800000	59	0.342482	-1.01757	-0.827463	P30416;F6S2D5;F7CAT1	P30416;F6S2D5	Peptidyl-prolyl cis-trans isomerase FKBP4;Peptidyl-prolyl cis-trans isomerase FKBP4, N-terminally processed;Peptidyl-prolyl cis-trans isomerase	Fkbp4
Fkbp5	Peptidyl-prolyl cis-trans isomerase FKBP5;Peptidyl-prolyl cis-trans isomerase FKBP5, N-terminally processed	26.3893	False	0	24.04	True	0	25.5814	False	0	26.2536	False	0	26.5395	False	0	25.662	False	0	5	5	5	14	14	14	50.966	0	15.464	319350000	11	0.481037	-0.814809	-1.10711	Q64378;B8JJC2	Q64378	Peptidyl-prolyl cis-trans isomerase FKBP5;Peptidyl-prolyl cis-trans isomerase FKBP5, N-terminally processed	Fkbp5
Fkbp8	Peptidyl-prolyl cis-trans isomerase FKBP8	27.338	False	0	26.2069	False	0	27.1428	False	0	27.4775	False	0	27.2049	False	0	27.3837	False	0	8	8	8	30.1	30.1	30.1	43.528	0	24.586	806970000	27	0.570636	-0.459471	-1.28308	O35465;F6WP10	O35465	Peptidyl-prolyl cis-trans isomerase FKBP8	Fkbp8
Fkbp9	Peptidyl-prolyl cis-trans isomerase FKBP9	28.0586	False	0	23.5639	True	0	28.4702	False	0	28.0458	False	0	28.0199	False	0	28.0482	False	0	10	10	10	20.7	20.7	20.7	62.995	0	26.961	1247300000	27	0.354846	-1.34037	-0.852999	Q9Z247	Q9Z247	Peptidyl-prolyl cis-trans isomerase FKBP9	Fkbp9
Flad1	FAD synthase;Molybdenum cofactor biosynthesis protein-like region;FAD synthase region	23.6556	True	0	23.6319	True	0	23.7661	False	0	23.7602	False	0	23.403	False	0	24.1777	False	0	4	4	4	10.8	10.8	10.8	54.766	0	8.4635	69417000	7	0.157683	-0.0957966	-0.420791	Q8R123;F8WGX4	Q8R123	FAD synthase;Molybdenum cofactor biosynthesis protein-like region;FAD synthase region	Flad1
Flii	Protein flightless-1 homolog	27.835	False	0	27.8745	False	0	28.151	False	0	28.1195	False	0	27.9064	False	0	28.2657	False	0	13	13	13	15.5	15.5	15.5	144.8	0	107.03	1548500000	42	0.425873	-0.143691	-0.997252	Q9JJ28	Q9JJ28	Protein flightless-1 homolog	Flii
Flna	Filamin-A	30.1919	False	0	31.2904	False	0	29.9403	False	0	30.3012	False	0	30.304	False	0	30.0099	False	0	47	47	43	26.8	26.8	25.4	280.5	0	235.77	4820500000	152	0.250541	0.269181	0.632113	B7FAU9;Q8BTM8;B7FAV1;F6XC15;J3JS91;F6Z2C0;Q8VHX6;F7AVL7	B7FAU9;Q8BTM8;B7FAV1	Filamin-A	Flna
Flnb	Filamin-B	27.4768	False	0	30.6344	False	0	26.4748	False	0	27.4079	False	0	27.51	False	0	24.9787	False	0	11	7	7	9.2	7.9	7.9	277.82	0	88.226	773690000	31	0.447669	1.56309	1.04084	Q80X90	Q80X90	Filamin-B	Flnb
Flot1	Flotillin-1	29.303	False	0	30.2054	False	0	29.5761	False	0	29.2313	False	0	29.1855	False	0	30.0553	False	0	17	17	17	49.8	49.8	49.8	47.513	0	142.2	3988100000	84	0.202436	0.204124	0.524856	O08917;G3UYU4;G3UZZ5;G3UWW8;G3XA73	O08917;G3UYU4	Flotillin-1	Flot1
Flot2	Flotillin-2	30.2936	False	0	33.1095	False	0	30.6619	False	0	30.1587	False	0	30.3676	False	0	31.0291	False	0	26	26	26	62.1	62.1	62.1	47.037	0	162.73	8150800000	135	0.381478	0.836571	0.907537	Q60634;Q5SS83	Q60634;Q5SS83	Flotillin-2	Flot2
Fmnl1	Formin-like protein 1	22.8479	True	0	26.3701	False	0	23.1426	False	0	23.4322	False	0	24.0004	False	0	23.1091	True	0	2	2	2	3.4	3.4	3.4	122.06	0	24.414	42881000	9	0.201894	0.606287	0.523623	Q9JL26;A2AB60	Q9JL26;A2AB60	Formin-like protein 1	Fmnl1
Fmnl2	Formin-like protein 2	27.6193	False	0	29.6996	False	0	27.6407	False	0	27.7125	False	0	28.081	False	0	27.6533	False	0	19	19	19	20.1	20.1	20.1	122.91	0	44.976	1028800000	61	0.29014	0.504285	0.717572	F8VPR2;A2APV2;E9PXE6;F6XR20;A2AQW2;D3Z7A7;Q6ZPF4;A2AQW3	F8VPR2;A2APV2;E9PXE6;F6XR20	Formin-like protein 2	Fmnl2
Fmo5	Dimethylaniline monooxygenase [N-oxide-forming] 5	27.486	False	0	29.0445	False	0	27.4355	False	0	27.6604	False	0	27.4249	False	0	27.6715	False	0	6	6	6	14.1	14.1	14.1	60	0	10.532	1025300000	14	0.307563	0.403063	0.754501	P97872	P97872	Dimethylaniline monooxygenase [N-oxide-forming] 5	Fmo5
Fmr1	Fragile X mental retardation protein 1 homolog	25.088	False	0	22.71	True	0	24.9927	False	0	24.9141	False	0	25.2057	False	0	25.3612	False	0	4	3	2	7.4	6	2.7	65.918	0	8.9784	162400000	8	0.496563	-0.896834	-1.13778	E9QAS9;E9QAT0;D3Z6U8;E9QNF5;Q6AXB7;E9QAS8;P35922	E9QAS9;E9QAT0;D3Z6U8;E9QNF5;Q6AXB7;E9QAS8;P35922	Fragile X mental retardation protein 1 homolog	Fmr1
Fn3krp	Ketosamine-3-kinase	26.8417	False	0	23.4013	True	0	26.3844	False	0	26.9175	False	0	26.9655	False	0	27.2696	False	0	2	2	2	10.7	10.7	10.7	34.468	0	8.1204	577930000	9	0.626051	-1.50845	-1.39114	Q8K274	Q8K274	Ketosamine-3-kinase	Fn3krp
Fnbp1	Formin-binding protein 1	25.8576	False	0	24.3918	True	0	25.9824	False	0	25.5556	False	0	25.8198	False	0	25.7492	False	0	5	5	5	11.4	11.4	11.4	64.628	0	12.35	244000000	12	0.225133	-0.297632	-0.575988	A2AQ43;A2AQ44;A2AQ42;A2AQ45;A2AQ41;Q80TY0;A2AQ47;F6VVN1;A2AQ39;A0A0A6YWT1	A2AQ43;A2AQ44;A2AQ42;A2AQ45;A2AQ41;Q80TY0;A2AQ47;F6VVN1	Formin-binding protein 1	Fnbp1
Fnbp1l	Formin-binding protein 1-like	30.2102	False	0	24.3869	False	0	30.0149	False	0	30.1276	False	0	30.1887	False	0	30.4073	False	0	27	27	27	56.1	56.1	56.1	63.974	0	122.17	5957900000	110	0.46024	-2.03716	-1.06587	E9PUK3;E9PUI5;Q8K012;A0A0G2JFM9	E9PUK3;E9PUI5;Q8K012;A0A0G2JFM9	Formin-binding protein 1-like	Fnbp1l
Fnta	Protein farnesyltransferase/geranylgeranyltransferase type-1 subunit alpha	27.4702	False	0	24.4437	True	0	28.0143	False	0	27.8941	False	0	26.9857	False	0	28.1352	False	0	11	11	11	39.3	39.3	39.3	44.013	0	49.882	991190000	32	0.369743	-1.02892	-0.88358	Q61239	Q61239	Protein farnesyltransferase/geranylgeranyltransferase type-1 subunit alpha	Fnta
Frmd8	FERM domain-containing protein 8	24.6267	False	0	24.1897	True	0	23.4703	True	0	24.3511	False	0	24.1523	False	0	23.873	False	0	4	4	4	11.8	11.8	11.8	51.827	0	8.7725	80529000	7	0.027558	-0.0299244	-0.0820928	Q3UFK8;D3Z5B2	Q3UFK8	FERM domain-containing protein 8	Frmd8
Fry	Protein furry homolog	24.7215	False	0	27.8736	False	0	25.0459	False	0	24.7816	False	0	25.46	False	0	24.9419	False	0	12	7	7	3.7	2.4	2.4	339.09	0	10.858	142800000	12	0.330087	0.81914	0.801712	E9Q8I9;A0A0J9YVI5;A0A0J9YUP4;A0A0J9YUS4	E9Q8I9	Protein furry homolog	Fry
Fryl		30.54	False	0	32.5624	False	0	30.9348	False	0	30.4747	False	0	30.6131	False	0	30.7577	False	0	58	58	53	23.1	23.1	21.7	337.82	0	215.48	8100500000	232	0.513056	0.730569	1.17026	F8VQ05;A0A0J9YTS1;A0A0J9YUH4;A0A0J9YU33;F6Q1V8;A0A0J9YUJ6;F6SDM9;H3BLH9;A0A0J9YVH0	F8VQ05		Fryl
Fscn1	Fascin	28.1484	False	0	29.9078	False	0	25.2561	False	0	27.6864	False	0	26.3904	False	0	24.1805	False	0	7	7	7	23.9	23.9	23.9	54.507	0	106.85	671640000	29	0.423164	1.68502	0.991815	Q61553;A0A0G2JDU7;F7BDR1	Q61553;A0A0G2JDU7	Fascin	Fscn1
Ftl1;Ftl2	Ferritin;Ferritin light chain 1;Ferritin light chain 2	23.8667	False	0	23.8726	True	0	24.1466	False	0	23.1471	False	0	23.2894	False	0	24.2194	False	0	2	2	2	24.4	24.4	24.4	17.999	0	5.2574	65563000	5	0.515944	0.410026	1.17594	A0A1B0GR60;Q9CPX4;P29391;P49945	A0A1B0GR60;Q9CPX4;P29391;P49945	Ferritin;Ferritin light chain 1;Ferritin light chain 2	Ftl1;Ftl2
Fubp1	Far upstream element-binding protein 1	25.2285	False	0	22.7868	True	0	25.5336	False	0	26.0021	False	0	25.6956	False	0	25.5424	False	0	9	7	7	14.3	12	12	67.443	0	13.559	237180000	15	0.629952	-1.23043	-1.39874	Q3TUE1;A0A0G2JGW9;A0A0G2JFY5;Q3UUU2;Q91WJ8;A0A0G2JG00;A0A0G2JFK2;A0A0G2JE55;A0A0G2JG96;A0A0G2JGT1	Q3TUE1;A0A0G2JGW9;A0A0G2JFY5;Q3UUU2;Q91WJ8;A0A0G2JG00;A0A0G2JFK2	Far upstream element-binding protein 1	Fubp1
Fubp3		23.4128	True	0	24.2594	True	0	25.0794	False	0	24.9511	False	0	25.1748	False	0	23.6388	True	0	6	5	5	12.1	10.7	10.7	61.447	0	8.1394	142440000	5	0.190419	-0.337688	-0.497362	A2AJ72;Q3TIX6;A0A0A6YVV5;F7AM43;A0A0A6YY39	A2AJ72;Q3TIX6;A0A0A6YVV5;F7AM43		Fubp3
Fuca2	Plasma alpha-L-fucosidase	24.3979	False	0	24.2742	True	0	24.2001	False	0	24.2508	False	0	24.3189	False	0	22.2493	True	0	2	2	2	5	5	5	53.645	0	6.027	82864000	4	0.429579	0.684429	1.00468	Q99KR8;D3YVV4	Q99KR8;D3YVV4	Plasma alpha-L-fucosidase	Fuca2
Fuk		25.672	False	0	28.4577	False	0	24.9968	False	0	25.1825	False	0	25.2125	False	0	24.9272	False	0	10	10	10	12.7	12.7	12.7	119.27	0	17.141	198120000	18	0.524578	1.2681	1.1929	Q7TMC8;A0A1D5RMI1	Q7TMC8		Fuk
Fundc2	FUN14 domain-containing protein 2	26.8762	False	0	24.7076	True	0	27.0825	False	0	27.2808	False	0	27.5995	False	0	26.7822	False	0	4	4	4	28.5	28.5	28.5	16.564	0	9.4264	628850000	12	0.556145	-0.998756	-1.25476	Q9D6K8	Q9D6K8	FUN14 domain-containing protein 2	Fundc2
Fus;Taf15	RNA-binding protein FUS	27.3509	False	0	28.9115	False	0	24.0145	True	0	27.3264	False	0	26.1456	False	0	26.036	False	0	3	3	3	10.6	10.6	10.6	52.601	0	89.444	495370000	11	0.0590817	0.256305	0.170617	Q8CFQ9;P56959;G3UXT7;F6QCI0;Q8BQ46	Q8CFQ9;P56959;G3UXT7;F6QCI0;Q8BQ46	RNA-binding protein FUS	Fus;Taf15
Fut8	Alpha-(1,6)-fucosyltransferase	26.9206	False	0	23.9321	True	0	26.3385	False	0	26.2706	False	0	26.8559	False	0	26.0479	False	0	5	5	5	9.2	9.2	9.2	66.556	0	7.1059	353920000	8	0.281388	-0.661071	-0.698874	Q9WTS2	Q9WTS2	Alpha-(1,6)-fucosyltransferase	Fut8
Fxr1	Fragile X mental retardation syndrome-related protein 1	27.7098	False	0	23.3956	True	0	27.4356	False	0	27.4719	False	0	27.5437	False	0	27.2735	False	0	10	10	8	20.8	20.8	18	63.915	0	33.865	840450000	28	0.375006	-1.24936	-0.894338	A0A0G2JEP0;Q61584;A0A0H2UH27;A0A0G2JGL6	A0A0G2JEP0;Q61584;A0A0H2UH27	Fragile X mental retardation syndrome-related protein 1	Fxr1
Fxyd6	FXYD domain-containing ion transport regulator 6	26.4188	False	0	24.4471	True	0	24.8748	False	0	24.7542	False	0	24.6681	False	0	25.4232	False	0	1	1	1	23.4	23.4	23.4	10.374	0	35.799	213290000	6	0.175561	0.29841	0.462928	Q9D164	Q9D164	FXYD domain-containing ion transport regulator 6	Fxyd6
Fyn	Tyrosine-protein kinase Fyn;Non-specific protein-tyrosine kinase	28.4004	False	0	27.6624	False	0	28.7888	False	0	28.6578	False	0	28.4937	False	0	29.1607	False	0	13	13	8	25.9	25.9	16.9	60.674	0	69.912	1921500000	38	0.558679	-0.48687	-1.25972	P39688;D3YZ57;D3YZA2;D3YVZ0	P39688;D3YZ57	Tyrosine-protein kinase Fyn;Non-specific protein-tyrosine kinase	Fyn
G3bp1	Ras GTPase-activating protein-binding protein 1	25.8319	False	0	28.5521	False	0	26.3633	False	0	26.2299	False	0	26.1522	False	0	26.8257	False	0	5	5	4	14.4	14.4	12.7	51.828	0	41.733	335880000	10	0.234716	0.513168	0.597286	P97855	P97855	Ras GTPase-activating protein-binding protein 1	G3bp1
G6pdx	Glucose-6-phosphate 1-dehydrogenase X;Glucose-6-phosphate 1-dehydrogenase	28.3456	False	0	28.6219	False	0	28.7487	False	0	28.1862	False	0	27.8694	False	0	28.1028	False	0	18	18	18	41.2	41.2	41.2	59.262	0	44.353	1690400000	42	1.56918	0.519258	3.41247	Q00612;A3KG36;G3UWD6;P97324;REV__P46662	Q00612;A3KG36	Glucose-6-phosphate 1-dehydrogenase X;Glucose-6-phosphate 1-dehydrogenase	G6pdx
Gaa	Lysosomal alpha-glucosidase	24.5216	False	0	23.9071	True	0	25.0688	False	0	25.1557	False	0	24.041	False	0	22.7332	True	0	3	3	3	5.1	5.1	5.1	106.25	0	18.514	100020000	6	0.269393	0.522519	0.673079	P70699;F6VEG4;F6R5R5;A2AFL5	P70699	Lysosomal alpha-glucosidase	Gaa
Gabpa	GA-binding protein alpha chain	24.9127	False	0	23.9054	True	0	23.9032	True	0	24.8379	False	0	24.8852	False	0	24.718	False	0	2	2	2	4	4	4	51.344	0	3.9585	113020000	5	0.777634	-0.573245	-1.68707	Q00422	Q00422	GA-binding protein alpha chain	Gabpa
Gak	Cyclin-G-associated kinase	23.3086	False	0	24.9994	True	0	23.4514	False	0	23.7251	False	0	23.206	False	0	23.9429	False	0	2	2	2	2.5	2.5	2.5	143.67	0	9.8256	58160000	8	0.193936	0.295102	0.505441	A0A0R4J0F6;Q99KY4;A0A0G2JGP6;A0A0G2JEW6;D6RHK5	A0A0R4J0F6;Q99KY4;A0A0G2JGP6;A0A0G2JEW6;D6RHK5	Cyclin-G-associated kinase	Gak
Galc	Galactocerebrosidase	29.4344	False	0	26.1103	False	0	29.4277	False	0	29.5026	False	0	29.3589	False	0	29.4861	False	0	12	12	12	27.6	27.6	27.6	77.256	0	95.576	3255700000	50	0.435017	-1.12508	-1.01557	P54818	P54818	Galactocerebrosidase	Galc
Galk1	Galactokinase	25.7728	False	0	24.8217	True	0	25.9833	False	0	26.1486	False	0	25.7492	False	0	26.0302	False	0	4	4	4	19.6	19.6	19.6	42.295	0	11.748	287370000	12	0.525889	-0.450023	-1.19548	Q9R0N0	Q9R0N0	Galactokinase	Galk1
Galk2	N-acetylgalactosamine kinase	27.8807	False	0	23.8587	True	0	27.7	False	0	27.3542	False	0	27.433	False	0	27.8126	False	0	10	10	10	27.7	27.7	27.7	50.503	0	48.462	950210000	29	0.328587	-1.0535	-0.798585	Q68FH4;Q8BUU7;B7ZCT4;B7ZCT3;B7ZCT5	Q68FH4;Q8BUU7	N-acetylgalactosamine kinase	Galk2
Galnt1	Polypeptide N-acetylgalactosaminyltransferase 1;Polypeptide N-acetylgalactosaminyltransferase 1 soluble form	27.1484	False	0	24.7915	False	0	27.4135	False	0	26.7694	False	0	26.9153	False	0	27.0769	False	0	10	10	10	19	19	19	64.254	0	20.802	657980000	21	0.218041	-0.469409	-0.560118	O08912;E9Q0U0;Q8CF93	O08912	Polypeptide N-acetylgalactosaminyltransferase 1;Polypeptide N-acetylgalactosaminyltransferase 1 soluble form	Galnt1
Galnt10	Polypeptide N-acetylgalactosaminyltransferase 10	27.6382	False	0	25.7731	False	0	28.5794	False	0	28.3155	False	0	28.3669	False	0	28.4896	False	0	15	15	15	32.8	32.8	32.8	69.115	0	59.176	1495400000	40	0.57082	-1.06044	-1.28344	Q6P9S7;Q5ST18;F6RYQ3;E5D8G1	Q6P9S7	Polypeptide N-acetylgalactosaminyltransferase 10	Galnt10
Ganab	Neutral alpha-glucosidase AB	28.6177	False	0	28.0272	False	0	29.1542	False	0	28.6933	False	0	28.8629	False	0	29.0137	False	0	23	23	23	32.1	32.1	32.1	106.91	0	119.62	2368100000	68	0.309861	-0.256935	-0.759344	Q8BHN3	Q8BHN3	Neutral alpha-glucosidase AB	Ganab
Ganc	Neutral alpha-glucosidase C	26.1751	False	0	24.0647	True	0	26.3737	False	0	26.4576	False	0	26.2618	False	0	26.4166	False	0	5	5	5	6.2	6.2	6.2	103.71	0	13.68	377790000	14	0.494872	-0.840844	-1.13444	A2AQJ8;Q8BVW0	A2AQJ8;Q8BVW0	Neutral alpha-glucosidase C	Ganc
Gapdh;Gm3839;Gm7293	Glyceraldehyde-3-phosphate dehydrogenase	33.0035	False	0	32.9142	False	0	33.031	False	0	33.1245	False	0	33.0036	False	0	33.0904	False	0	19	19	19	73.5	73.5	73.5	38.653	0	295.85	48430000000	259	0.827307	-0.0899073	-1.78491	A0A0A0MQF6;P16858;S4R1W1;A0A1D5RLD8;S4R257;D3YYI5;S4R1N5;V9GX06;S4R1W8;V9GXA7;A0A0R4J0X7;S4R2G5;Q64467;V9GXK0	A0A0A0MQF6;P16858;S4R1W1;A0A1D5RLD8;S4R257;D3YYI5	Glyceraldehyde-3-phosphate dehydrogenase	Gapdh;Gm3839;Gm7293
Gapvd1	GTPase-activating protein and VPS9 domain-containing protein 1	25.3022	False	0	24.3426	True	0	25.0772	False	0	24.6223	False	0	24.7305	False	0	24.9161	False	0	3	3	3	2.4	2.4	2.4	162.4	0	8.706	158120000	7	0.191582	0.151095	0.500037	Q6PAR5;F6UFP6;E9Q0D1;F7ADT6;F7ADS7;F6X819;F7ADQ2	Q6PAR5	GTPase-activating protein and VPS9 domain-containing protein 1	Gapvd1
Gars	Glycine--tRNA ligase	29.1544	False	0	30.5525	False	0	29.2157	False	0	29.2834	False	0	29.3778	False	0	29.8101	False	0	22	22	22	44	44	44	81.877	0	130.81	4167200000	101	0.112663	0.150447	0.310763	Q9CZD3	Q9CZD3	Glycine--tRNA ligase	Gars
Gart	Trifunctional purine biosynthetic protein adenosine-3;Phosphoribosylamine--glycine ligase;Phosphoribosylformylglycinamidine cyclo-ligase;Phosphoribosylglycinamide formyltransferase	29.1243	False	0	29.5128	False	0	28.6237	False	0	28.7026	False	0	28.6291	False	0	28.5615	False	0	19	19	19	31.9	31.9	31.9	107.5	0	159.43	1969400000	59	0.809437	0.455836	1.74963	Q64737;D6RCG1	Q64737	Trifunctional purine biosynthetic protein adenosine-3;Phosphoribosylamine--glycine ligase;Phosphoribosylformylglycinamidine cyclo-ligase;Phosphoribosylglycinamide formyltransferase	Gart
Gatm	Glycine amidinotransferase, mitochondrial	25.7278	False	0	23.2592	True	0	24.7239	True	0	25.5431	False	0	26.8696	False	0	24.7476	False	0	3	3	3	6.9	6.9	6.9	48.297	0	5.2688	316650000	6	0.535394	-1.14979	-1.21413	Q9D964	Q9D964	Glycine amidinotransferase, mitochondrial	Gatm
Gbas	Protein NipSnap homolog 2	27.8494	False	0	23.7832	True	0	27.7751	False	0	27.8005	False	0	28.213	False	0	27.8089	False	0	9	9	9	34.9	34.9	34.9	32.898	0	24.444	1128100000	31	0.47238	-1.47154	-1.08996	Q7TMG8;O55126;A0A0G2JEV1	Q7TMG8;O55126	Protein NipSnap homolog 2	Gbas
Gbe1	1,4-alpha-glucan-branching enzyme	28.1619	False	0	25.5709	False	0	29.2404	False	0	28.4416	False	0	29.3575	False	0	28.3208	False	0	19	19	19	29.8	29.8	29.8	80.336	0	53.079	2065800000	46	0.388857	-1.04893	-0.922546	F6ZHD8;Q9D6Y9;G3UW30	F6ZHD8;Q9D6Y9;G3UW30	1,4-alpha-glucan-branching enzyme	Gbe1
Gbf1		25.3519	False	0	28.0634	False	0	25.6362	False	0	25.6081	False	0	25.7442	False	0	25.7045	False	0	12	12	12	8.4	8.4	8.4	200.18	0	19.405	242580000	16	0.315853	0.664902	0.771944	Q6A099;Q6DFZ1;H3BLN1	Q6A099;Q6DFZ1		Gbf1
Gbp1;Gbp2b	Interferon-induced guanylate-binding protein 1	25.8379	False	0	22.0916	True	0	26.0444	False	0	23.6442	True	0	23.7892	True	0	26.0615	False	0	5	4	4	10.9	7.8	7.8	67.711	0	13.606	197080000	8	0.0359361	0.159652	0.106135	Q01514;A4UUI2;E9Q2N7	Q01514;A4UUI2	Interferon-induced guanylate-binding protein 1	Gbp1;Gbp2b
Gbp2	Interferon-induced guanylate-binding protein 2	27.6052	False	0	25.9825	False	0	28.9184	False	0	27.7641	False	0	27.7887	False	0	28.1227	False	0	5	5	4	13.4	13.4	10.4	66.739	0	63.92	1342700000	22	0.172133	-0.389819	-0.45491	Q9Z0E6	Q9Z0E6	Interferon-induced guanylate-binding protein 2	Gbp2
Gcdh	Glutaryl-CoA dehydrogenase, mitochondrial	24.6625	False	0	23.233	True	0	23.8334	False	0	24.2338	False	0	24.2662	False	0	24.8104	False	0	2	2	2	5.1	5.1	5.1	49.57	0	5.6984	104570000	8	0.507572	-0.527171	-1.15947	A0A0A0MQ68;Q60759;D3Z4I2	A0A0A0MQ68;Q60759;D3Z4I2	Glutaryl-CoA dehydrogenase, mitochondrial	Gcdh
Gclc	Glutamate--cysteine ligase catalytic subunit	25.3445	False	0	23.9828	True	0	25.0666	False	0	24.8153	False	0	25.24	False	0	24.9249	False	0	7	7	7	15.5	15.5	15.5	72.571	0	13.126	162840000	14	0.169972	-0.195431	-0.449839	P97494	P97494	Glutamate--cysteine ligase catalytic subunit	Gclc
Gclm	Glutamate--cysteine ligase regulatory subunit	25.127	False	0	23.3473	True	0	25.3811	False	0	25.6013	False	0	25.3506	False	0	25.3362	False	0	3	3	3	19.6	19.6	19.6	21.95	0	6.3678	184400000	8	0.556852	-0.810928	-1.25614	H3BJA3;O09172;A0A0G2JDI4;F6VNW5	H3BJA3;O09172	Glutamate--cysteine ligase regulatory subunit	Gclm
Gcn1l1		28.8987	False	0	31.473	False	0	29.0239	False	0	29.0623	False	0	29.0637	False	0	28.763	False	0	59	59	59	26.7	26.7	26.7	293.02	0	202.07	2705900000	148	0.422263	0.835513	0.990005	E9PVA8	E9PVA8		Gcn1l1
Gcsh	Glycine cleavage system H protein, mitochondrial	26.0894	False	0	27.4313	False	0	22.5708	True	0	25.5638	False	0	24.3335	False	0	23.3457	True	0	1	1	1	21.8	21.8	21.8	18.637	0	76.667	148490000	7	0.235524	0.949472	0.599073	Q91WK5	Q91WK5	Glycine cleavage system H protein, mitochondrial	Gcsh
Gde1	Glycerophosphodiester phosphodiesterase 1	26.1036	False	0	25.4231	False	0	26.4894	False	0	26.121	False	0	26.0847	False	0	26.341	False	0	5	5	5	18.1	18.1	18.1	37.629	0	17.321	354130000	13	0.213333	-0.176848	-0.54953	Q9JL56;D3Z3E2;A0A140LJJ4;A0A140LJK8	Q9JL56;D3Z3E2	Glycerophosphodiester phosphodiesterase 1	Gde1
Gdi1	Rab GDP dissociation inhibitor alpha	30.5201	False	0	28.9982	False	0	30.7745	False	0	30.9753	False	0	30.635	False	0	31.0805	False	0	24	18	18	72.9	57.3	57.3	50.521	0	244.19	9644700000	116	0.631027	-0.799372	-1.40084	P50396;B7FAU8;D6RI86	P50396	Rab GDP dissociation inhibitor alpha	Gdi1
Gdi2	Rab GDP dissociation inhibitor beta	30.6926	False	0	29.199	False	0	30.8845	False	0	31.2185	False	0	31.0405	False	0	31.0374	False	0	27	27	21	75.1	75.1	59.3	50.537	0	323.31	10096000000	138	0.716358	-0.840132	-1.56713	Q61598	Q61598	Rab GDP dissociation inhibitor beta	Gdi2
Get4	Golgi to ER traffic protein 4 homolog	25.134	True	0	25.3737	True	0	26.9966	False	0	26.6118	False	0	26.5157	False	0	26.1632	False	0	2	2	2	13.7	13.7	13.7	21.972	0	21.049	354110000	10	0.422879	-0.595439	-0.991242	D3Z7S0;D3Z4J5;Q9D1H7	D3Z7S0;D3Z4J5;Q9D1H7	Golgi to ER traffic protein 4 homolog	Get4
Gfpt1	Glutamine--fructose-6-phosphate aminotransferase [isomerizing] 1	26.2679	False	0	24.7701	False	0	25.9819	False	0	26.3207	False	0	26.6523	False	0	26.1042	False	0	8	8	8	14.6	14.6	14.6	78.538	0	21.19	352460000	22	0.636323	-0.685766	-1.41115	P47856;D3YYD9;Q9Z2Z9;D3YYE0	P47856	Glutamine--fructose-6-phosphate aminotransferase [isomerizing] 1	Gfpt1
Ggct	Gamma-glutamylcyclotransferase	25.9527	False	0	23.5599	True	0	26.0934	False	0	25.9212	False	0	26.7049	False	0	25.6613	False	0	3	3	3	14.4	14.4	14.4	21.166	0	6.0727	284000000	7	0.435143	-0.893777	-1.01582	Q9D7X8;A0A0N4SVX8;A0A0N4SWE8	Q9D7X8	Gamma-glutamylcyclotransferase	Ggct
Ggt1	Gamma-glutamyltranspeptidase 1;Gamma-glutamyltranspeptidase 1 heavy chain;Gamma-glutamyltranspeptidase 1 light chain	27.9625	False	0	27.1594	False	0	25.8382	False	0	28.9169	False	0	29.0471	False	0	27.1659	False	0	11	11	11	21.5	21.5	21.5	61.562	0	33.038	1344600000	31	0.734947	-1.3899	-1.60345	Q60928;F6WUX1;D3Z4Q6;D3YVY4;D3Z266;D3YY79;D3YWW2;D3YWW4;D3YYH6;D3YXV6;F6V328	Q60928;F6WUX1;D3Z4Q6;D3YVY4;D3Z266;D3YY79	Gamma-glutamyltranspeptidase 1;Gamma-glutamyltranspeptidase 1 heavy chain;Gamma-glutamyltranspeptidase 1 light chain	Ggt1
Gimap4	GTPase IMAP family member 4	22.4852	True	0	24.3392	True	0	23.0109	True	0	25.4608	False	0	25.4943	False	0	24.6936	False	0	3	3	3	15.2	15.2	15.2	38.044	0	17.236	103460000	8	1.47203	-1.93777	-3.17407	D3YTN4;Q99JY3;D3Z3F3;D6RGS2;D3Z7Q4;D3YWB5	D3YTN4;Q99JY3	GTPase IMAP family member 4	Gimap4
Git1	ARF GTPase-activating protein GIT1	24.838	False	0	23.7982	True	0	23.5622	False	0	24.0133	False	0	24.438	False	0	23.3343	False	0	4	4	4	7	7	7	84.194	0	8.6166	79386000	6	0.0971799	0.137568	0.271416	Q5F258;Q68FF6	Q5F258;Q68FF6	ARF GTPase-activating protein GIT1	Git1
Glb1	Beta-galactosidase	24.3341	False	0	23.9796	True	0	25.2805	False	0	24.1855	False	0	24.3096	False	0	25.6453	False	0	4	4	4	8.7	8.7	8.7	73.12	0	11.731	145760000	12	0.108258	-0.182056	-0.299654	P23780	P23780	Beta-galactosidase	Glb1
Glg1	Golgi apparatus protein 1	29.4783	False	0	25.2706	False	0	30.3863	False	0	30.2901	False	0	30.2445	False	0	29.9477	False	0	27	27	27	27.3	27.3	27.3	133.73	0	87.142	5086300000	95	0.491822	-1.78236	-1.12842	Q61543;F8WHM5;F6RSH1;E9PWD8	Q61543;F8WHM5;F6RSH1	Golgi apparatus protein 1	Glg1
Glmn	Glomulin	23.9807	True	0	24.3016	True	0	23.7713	True	0	23.3022	False	0	23.7328	False	0	23.9492	False	0	5	5	5	10.9	10.9	10.9	60.637	0	9.333	55410000	7	0.659266	0.356445	1.45583	Q3T9A5;Q8BZM1;D6RGR3;D3Z0L3	Q3T9A5;Q8BZM1	Glomulin	Glmn
Glo1	Lactoylglutathione lyase	31.6748	False	0	29.2894	False	0	31.9251	False	0	32.2831	False	0	31.4566	False	0	31.8584	False	0	11	11	11	81.5	81.5	81.5	20.809	0	43.722	18376000000	58	0.444265	-0.902932	-1.03405	Q9CPU0	Q9CPU0	Lactoylglutathione lyase	Glo1
Glod4	Glyoxalase domain-containing protein 4	29.0848	False	0	25.1927	False	0	28.9263	False	0	28.9327	False	0	28.9027	False	0	28.9295	False	0	14	14	14	50.3	50.3	50.3	33.316	0	59.092	2436700000	66	0.394186	-1.18706	-0.93336	Q9CPV4;E9Q197;F6ZTG3;E9Q055;E9Q2R6;F7BB55	Q9CPV4;E9Q197;F6ZTG3	Glyoxalase domain-containing protein 4	Glod4
Glrx	Glutaredoxin-1	21.6691	True	0	23.4151	True	0	25.9264	False	0	23.6971	True	0	25.9443	False	0	25.6382	False	0	2	2	2	37.4	37.4	37.4	11.871	0	4.2952	244770000	6	0.427635	-1.42298	-1.00079	Q9QUH0	Q9QUH0	Glutaredoxin-1	Glrx
Glrx3	Glutaredoxin-3	29.3284	False	0	31.9779	False	0	27.7213	False	0	29.3128	False	0	28.5676	False	0	27.1229	False	0	12	12	12	52.8	52.8	52.8	37.778	0	218.23	2698700000	63	0.407275	1.34148	0.959833	Q9CQM9;A0A1B0GS58;A0A1B0GT04;A0A1B0GSD3	Q9CQM9;A0A1B0GS58	Glutaredoxin-3	Glrx3
Gls	Glutaminase kidney isoform, mitochondrial	25.7	False	0	25.1425	False	0	25.1799	False	0	25.7753	False	0	26.5048	False	0	25.9056	False	0	6	6	6	11.4	11.4	11.4	73.963	0	15.928	275920000	13	1.17809	-0.721132	-2.50571	D3Z7P3;D3Z7P4;F6U529	D3Z7P3;D3Z7P4	Glutaminase kidney isoform, mitochondrial	Gls
Gltp	Glycolipid transfer protein	22.7414	False	0	26.4902	False	0	23.9204	True	0	24.7972	False	0	23.515	False	0	23.4733	False	0	3	3	3	22.3	22.3	22.3	20.275	0	7.1689	97358000	7	0.141974	0.455468	0.383077	D3Z1H8;D3Z1H9;Q9JL62	D3Z1H8;D3Z1H9;Q9JL62	Glycolipid transfer protein	Gltp
Glud1	Glutamate dehydrogenase 1, mitochondrial	29.4292	False	0	28.2041	False	0	29.0747	False	0	29.504	False	0	29.3567	False	0	29.2727	False	0	18	18	18	44.4	44.4	44.4	61.336	0	73.984	3184800000	69	0.570866	-0.475139	-1.28353	P26443;F7CFA5	P26443	Glutamate dehydrogenase 1, mitochondrial	Glud1
Glyat	Glycine N-acyltransferase	27.0326	False	0	24.8754	False	0	24.8963	False	0	27.2783	False	0	26.2965	False	0	26.3832	False	0	7	7	7	31.8	31.8	31.8	34.098	0	60.867	488770000	22	0.602563	-1.05122	-1.34538	Q91XE0	Q91XE0	Glycine N-acyltransferase	Glyat
Gm10020;Rpl15	Ribosomal protein L15;60S ribosomal protein L15	26.9272	False	0	28.121	False	0	26.2646	False	0	26.5402	False	0	25.9998	False	0	26.1331	False	0	5	5	5	24	24	24	24.077	0	13.112	566700000	20	0.708607	0.87991	1.55201	E9QAZ2;Q9CZM2;B8JKK2	E9QAZ2;Q9CZM2	Ribosomal protein L15;60S ribosomal protein L15	Gm10020;Rpl15
Gm10250;Atp5h	ATP synthase subunit d, mitochondrial	29.5571	False	0	27.1342	False	0	28.6572	False	0	29.9098	False	0	28.8322	False	0	29.7439	False	0	10	10	10	70.6	70.6	70.6	18.621	0	44.824	3377000000	49	0.598088	-1.04584	-1.33665	G3X9L6;Q9DCX2;B1ASE2	G3X9L6;Q9DCX2;B1ASE2	ATP synthase subunit d, mitochondrial	Gm10250;Atp5h
Gm10260;Rps18	40S ribosomal protein S18	26.446	False	0	23.6793	True	0	26.4045	False	0	26.5161	False	0	27.184	False	0	26.8101	False	0	4	4	4	21.7	21.7	21.7	17.671	0	9.1619	478130000	5	0.639919	-1.32678	-1.41815	F6YVP7;P62270;S4R1N6	F6YVP7;P62270;S4R1N6	40S ribosomal protein S18	Gm10260;Rps18
Gm17541;Rpl18a	60S ribosomal protein L18a	25.5037	False	0	24.1914	False	0	24.9901	False	0	25.2019	False	0	25.2375	False	0	25.3541	False	0	1	1	1	14.3	14.3	14.3	8.0947	0.0011537	2.7901	186500000	5	0.407668	-0.369404	-0.960625	A0A1D5RMC7;A0A1D5RM79;A0A1D5RLW5;F6YJW4;A0A1D5RM85;P62717	A0A1D5RMC7;A0A1D5RM79;A0A1D5RLW5;F6YJW4;A0A1D5RM85;P62717	60S ribosomal protein L18a	Gm17541;Rpl18a
Gm20390;Nme2	Nucleoside diphosphate kinase;Nucleoside diphosphate kinase B	32.2141	False	0	27.2602	False	0	32.2277	False	0	32.0683	False	0	32.0482	False	0	32.0114	False	0	16	16	8	75.7	75.7	27.7	30.2	0	81.854	21597000000	88	0.373923	-1.47525	-0.892127	E9PZF0;Q01768	E9PZF0;Q01768	Nucleoside diphosphate kinase;Nucleoside diphosphate kinase B	Gm20390;Nme2
Gm20425;Srprb	Signal recognition particle receptor subunit beta	28.2057	False	0	26.741	False	0	28.2742	False	0	27.9555	False	0	28.3559	False	0	28.2377	False	0	9	9	9	10.9	10.9	10.9	107.8	0	37.591	1406700000	39	0.358928	-0.442725	-0.861397	E9Q035;P47758	E9Q035;P47758	Signal recognition particle receptor subunit beta	Gm20425;Srprb
Gm20441		27.7301	False	0	24.595	False	0	27.1181	False	0	27.5739	False	0	27.0701	False	0	27.9929	False	0	5	5	0	23.4	23.4	0	28.523	0	31.297	854300000	17	0.461805	-1.06454	-1.06898	G3UYJ7;G3UX05;G3UYL6	G3UYJ7		Gm20441
Gm28046;Rdh9;Rdh7;Rdh19	Retinol dehydrogenase 7	30.5941	False	0	27.9489	False	0	31.0599	False	0	30.4234	False	0	30.698	False	0	31.2344	False	0	13	13	2	49.5	49.5	6.9	35.776	0	96.445	8603300000	69	0.387549	-0.917665	-0.919888	E9Q9P8;Q8K5C8;O88451;G5E8H9;Q9R092;D6RFQ4;Q6PHA1	E9Q9P8;Q8K5C8;O88451;G5E8H9	Retinol dehydrogenase 7	Gm28046;Rdh9;Rdh7;Rdh19
Gm28062;Hnrnpu	Heterogeneous nuclear ribonucleoprotein U	30.6141	False	0	30.3259	False	0	30.1907	False	0	30.5762	False	0	30.2193	False	0	29.9225	False	0	17	17	17	30.3	30.3	30.3	86.805	0	213.72	5493500000	134	0.239296	0.137577	0.607408	G3XA10;Q8VEK3	G3XA10;Q8VEK3	Heterogeneous nuclear ribonucleoprotein U	Gm28062;Hnrnpu
Gm4450;Hsd3b4	3 beta-hydroxysteroid dehydrogenase type 4	22.3538	True	0	24.0512	False	0	22.5547	True	0	23.9346	False	0	22.9735	True	0	24.8146	False	0	3	3	3	13.4	13.4	13.4	41.708	0	24.895	98292000	6	0.538679	-0.921007	-1.22056	E9Q007;Q61767;A0A087WPY5;E9PXG7;P26150;P26149;O35469;Q61694	E9Q007;Q61767	3 beta-hydroxysteroid dehydrogenase type 4	Gm4450;Hsd3b4
Gm45808		24.3206	False	0	23.1901	True	0	25.2611	False	0	23.2871	True	0	24.7652	False	0	25.0022	False	0	4	2	0	21.7	9.1	0	28.687	0	5.9517	115430000	8	0.0398373	-0.0942224	-0.117197	A0A1B0GSH8	A0A1B0GSH8			Gm45808
Gm5093;Gm10036;Rpl11	60S ribosomal protein L11	28.6834	False	0	27.5723	False	0	29.4619	False	0	28.1675	False	0	28.3875	False	0	28.0263	False	0	5	5	5	34.5	34.5	34.5	19.876	0	25.483	1835200000	39	0.271876	0.378764	0.678435	E9PZB3;E9PYL9;Q9CXW4;A2BH06	E9PZB3;E9PYL9;Q9CXW4;A2BH06	60S ribosomal protein L11	Gm5093;Gm10036;Rpl11
Gm8797;Uba52;Ubc;Ubb;Rps27a;Kxd1	Ubiquitin-60S ribosomal protein L40;Ubiquitin;60S ribosomal protein L40;Ubiquitin-40S ribosomal protein S27a;Ubiquitin;40S ribosomal protein S27a;Polyubiquitin-B;Ubiquitin;Polyubiquitin-C;Ubiquitin;Ubiquitin-related 1;Ubiquitin-related 2	33.0967	False	0	33.7375	False	0	33.2199	False	0	33.1986	False	0	33.6658	False	0	33.1041	False	0	5	5	3	70.1	70.1	46.8	8.7279	0	46.852	46799000000	108	0.036922	0.0285505	0.108938	A0A0A6YW67;E9Q9J0;E9Q5F6;Q5SX22;P62984;P62983;P0CG49;P0CG50;E9Q4P0;E9QNP0	A0A0A6YW67;E9Q9J0;E9Q5F6;Q5SX22;P62984;P62983;P0CG49;P0CG50;E9Q4P0;E9QNP0	Ubiquitin-60S ribosomal protein L40;Ubiquitin;60S ribosomal protein L40;Ubiquitin-40S ribosomal protein S27a;Ubiquitin;40S ribosomal protein S27a;Polyubiquitin-B;Ubiquitin;Polyubiquitin-C;Ubiquitin;Ubiquitin-related 1;Ubiquitin-related 2	Gm8797;Uba52;Ubc;Ubb;Rps27a;Kxd1
Gm9493;Rps7	40S ribosomal protein S7	27.3715	False	0	29.437	False	0	27.4087	False	0	27.4915	False	0	27.0942	False	0	26.9941	False	0	5	5	5	43.8	43.8	43.8	21.882	0	32.5	904730000	19	0.557573	0.879155	1.25755	F6SVV1;P62082	F6SVV1;P62082	40S ribosomal protein S7	Gm9493;Rps7
Gm9774;Adrm1	Proteasomal ubiquitin receptor ADRM1	23.8028	False	0	23.2446	True	0	22.8612	True	0	24.54	False	0	23.7129	False	0	23.9324	False	0	3	3	3	16.8	16.8	16.8	32.939	0	24.149	95773000	9	0.963982	-0.75893	-2.05842	D3YUD8;A0A0A6YVU8;Q9JKV1	D3YUD8;A0A0A6YVU8;Q9JKV1	Proteasomal ubiquitin receptor ADRM1	Gm9774;Adrm1
Gmds	GDP-mannose 4,6 dehydratase	29.7302	False	0	26.4689	False	0	29.7511	False	0	29.5194	False	0	29.9573	False	0	29.5578	False	0	15	15	15	47.3	47.3	47.3	41.984	0	74.428	3691800000	71	0.395002	-1.02809	-0.935013	Q8K0C9;J3QMC6	Q8K0C9	GDP-mannose 4,6 dehydratase	Gmds
Gmfb	Glia maturation factor beta	29.3243	False	0	27.8785	False	0	29.6473	False	0	29.7595	False	0	29.1907	False	0	29.0569	False	0	6	6	6	52.1	52.1	52.1	16.723	0	58.706	3307500000	38	0.263013	-0.385636	-0.659274	Q9CQI3;D3YY93;D3Z2F6;D3YY16;Q9ERL7	Q9CQI3	Glia maturation factor beta	Gmfb
Gmppa	Mannose-1-phosphate guanyltransferase alpha	24.3164	False	0	27.2474	False	0	23.2376	True	0	25.6596	False	0	26.3807	False	0	24.8093	False	0	3	3	3	17.6	17.6	17.6	46.244	0	25.196	116390000	8	0.205972	-0.682734	-0.532888	Q922H4;D3Z2T0;A0A087WPV7;D3Z2L8;D3YVK2;D3Z5Z5;D3Z0T7	Q922H4;D3Z2T0	Mannose-1-phosphate guanyltransferase alpha	Gmppa
Gmpr	GMP reductase 1	23.3613	False	0	23.2268	True	0	23.3388	True	0	23.9397	False	0	23.1882	False	0	24.7693	False	0	2	2	2	7	7	7	37.482	0	6.0391	75170000	7	0.647211	-0.656727	-1.43236	Q9DCZ1;F6VY18	Q9DCZ1;F6VY18	GMP reductase 1	Gmpr
Gmps	GMP synthase [glutamine-hydrolyzing]	27.6321	False	0	27.5311	False	0	28.1646	False	0	28.1041	False	0	27.3259	False	0	27.9422	False	0	15	15	15	30	30	30	76.723	0	71.303	1179900000	50	0.0159198	-0.0147839	-0.0480138	Q3THK7	Q3THK7	GMP synthase [glutamine-hydrolyzing]	Gmps
Gna11	Guanine nucleotide-binding protein subunit alpha-11	29.4186	False	0	27.4741	False	0	29.4425	False	0	29.4862	False	0	29.6745	False	0	29.891	False	0	14	9	9	47.4	32	32	42.024	0	40.769	3617200000	42	0.613458	-0.905483	-1.36661	P21278;P30677	P21278	Guanine nucleotide-binding protein subunit alpha-11	Gna11
Gna12	Guanine nucleotide-binding protein subunit alpha-12	23.8076	False	0	23.905	True	0	23.3458	True	0	24.8229	False	0	24.2824	False	0	24.0321	False	0	4	3	3	11.4	8.9	8.9	36.957	0	5.0071	76243000	5	1.12305	-0.69298	-2.38805	A0A0G2JG40;P27600	A0A0G2JG40;P27600	Guanine nucleotide-binding protein subunit alpha-12	Gna12
Gna13	Guanine nucleotide-binding protein subunit alpha-13	28.8628	False	0	26.2535	False	0	28.8599	False	0	29.6035	False	0	29.3444	False	0	29.1028	False	0	14	13	13	39.3	37.1	37.1	44.054	0	36.1	2758600000	41	0.703064	-1.35814	-1.54119	P27601;Q9D034	P27601	Guanine nucleotide-binding protein subunit alpha-13	Gna13
Gnai2	Guanine nucleotide-binding protein G(i) subunit alpha-2	32.4002	False	0	29.6955	False	0	32.1566	False	0	32.283	False	0	32.445	False	0	32.4725	False	0	13	13	7	50.7	50.7	31.5	40.489	0	173.22	26808000000	138	0.495168	-0.982753	-1.13502	P08752;A0A0A6YWA9	P08752;A0A0A6YWA9	Guanine nucleotide-binding protein G(i) subunit alpha-2	Gnai2
Gnai3	Guanine nucleotide-binding protein G(k) subunit alpha	29.264	False	0	25.7479	False	0	29.132	False	0	29.2429	False	0	29.2163	False	0	29.2252	False	0	11	6	6	38.7	23.2	23.2	40.538	0	40.156	2787700000	32	0.440041	-1.18015	-1.02562	Q9DC51;A2AE32;P20612;Q3V3I2;P50149;A2A610;A2AE31;F6QPU5	Q9DC51	Guanine nucleotide-binding protein G(k) subunit alpha	Gnai3
Gnao1	Guanine nucleotide-binding protein G(o) subunit alpha	26.5883	False	0	22.9829	True	0	26.1883	False	0	27.0052	False	0	27.3717	False	0	25.5945	False	0	6	4	4	20.3	13.8	13.8	40.084	0	18.726	429190000	14	0.48327	-1.40395	-1.11152	P18872;D3Z2M7;F7BLT7	P18872;D3Z2M7	Guanine nucleotide-binding protein G(o) subunit alpha	Gnao1
Gnaq	Guanine nucleotide-binding protein G(q) subunit alpha	30.4386	False	0	27.8533	False	0	30.4657	False	0	30.3624	False	0	30.5701	False	0	30.6848	False	0	15	15	10	47.6	47.6	32.3	42.158	0	65.415	6731300000	82	0.474367	-0.953241	-1.0939	P21279;O70443	P21279	Guanine nucleotide-binding protein G(q) subunit alpha	Gnaq
Gnas	Guanine nucleotide-binding protein G(s) subunit alpha isoforms short;Guanine nucleotide-binding protein G(s) subunit alpha isoforms XLas	30.163	False	0	26.5544	False	0	29.9041	False	0	29.8695	False	0	30.1495	False	0	29.9897	False	0	11	10	10	37.5	34.6	34.6	44.178	0	56.114	4823300000	41	0.41191	-1.12904	-0.969179	Z4YKV1;P63094;Q6R0H7;Q66L47;Q8CGK7	Z4YKV1;P63094;Q6R0H7	Guanine nucleotide-binding protein G(s) subunit alpha isoforms short;Guanine nucleotide-binding protein G(s) subunit alpha isoforms XLas	Gnas
Gnb1	Guanine nucleotide-binding protein G(I)/G(S)/G(T) subunit beta-1	28.104	False	0	27.2294	False	0	28.4926	False	0	28.7261	False	0	28.459	False	0	27.7307	False	0	10	5	5	39.1	20	20	37.377	0	16.97	1540300000	14	0.310546	-0.36327	-0.760786	P62874;H3BKR2;H3BLF7;Q61011	P62874;H3BKR2;H3BLF7	Guanine nucleotide-binding protein G(I)/G(S)/G(T) subunit beta-1	Gnb1
Gnb2	Guanine nucleotide-binding protein G(I)/G(S)/G(T) subunit beta-2	31.1594	False	0	26.8573	False	0	31.5883	False	0	31.2066	False	0	31.4598	False	0	31.0428	False	0	11	11	6	44.7	44.7	25.6	37.331	0	107.19	11519000000	65	0.379126	-1.36807	-0.902744	P62880;E9QKR0;D3YZX3;D3Z1M1;D3Z1T4;E9PWM7;P29387;A0A0A6YVN9;V9GWY1	P62880;E9QKR0;D3YZX3;D3Z1M1;D3Z1T4	Guanine nucleotide-binding protein G(I)/G(S)/G(T) subunit beta-2	Gnb2
Gnb2l1	Guanine nucleotide-binding protein subunit beta-2-like 1;Guanine nucleotide-binding protein subunit beta-2-like 1, N-terminally processed	29.8224	False	0	31.0104	False	0	29.6945	False	0	29.6536	False	0	29.602	False	0	29.8882	False	0	15	15	15	64.7	64.7	64.7	35.076	0	137.63	6176100000	159	0.465941	0.461145	1.07719	P68040	P68040	Guanine nucleotide-binding protein subunit beta-2-like 1;Guanine nucleotide-binding protein subunit beta-2-like 1, N-terminally processed	Gnb2l1
Gng12	Guanine nucleotide-binding protein G(I)/G(S)/G(O) subunit gamma-12	26.5951	False	0	23.8453	True	0	26.5229	False	0	26.9327	False	0	26.6558	False	0	26.7256	False	0	3	3	3	63.1	63.1	63.1	7.1971	0	12.505	679780000	23	0.543139	-1.11697	-1.2293	A0A0N4SVT3;A0A0N4SW28;Q9DAS9	A0A0N4SVT3;A0A0N4SW28;Q9DAS9	Guanine nucleotide-binding protein G(I)/G(S)/G(O) subunit gamma-12	Gng12
Gnpda1	Glucosamine-6-phosphate isomerase 1	28.1412	False	0	28.5668	False	0	28.5964	False	0	27.9606	False	0	28.4349	False	0	28.7905	False	0	12	12	10	54.3	54.3	46.4	32.549	0	85.022	1874600000	45	0.0479574	0.0394433	0.139965	O88958;D3Z0R5	O88958;D3Z0R5	Glucosamine-6-phosphate isomerase 1	Gnpda1
Gnpda2	Glucosamine-6-phosphate isomerase 2;Glucosamine-6-phosphate isomerase	25.8317	False	0	26.46	False	0	26.0352	False	0	25.8874	False	0	25.8186	False	0	26.0448	False	0	8	6	6	48.2	39.9	39.9	31.083	0	57.471	333020000	22	0.415118	0.19203	0.97564	Q9CRC9;D3YWR1;D6RCJ1	Q9CRC9;D3YWR1	Glucosamine-6-phosphate isomerase 2;Glucosamine-6-phosphate isomerase	Gnpda2
Gnpnat1	Glucosamine 6-phosphate N-acetyltransferase	25.4806	False	0	23.4741	True	0	25.3198	False	0	25.2904	False	0	25.2436	False	0	25.4362	False	0	3	3	3	23.4	23.4	23.4	20.791	0	14.143	188860000	16	0.36534	-0.565252	-0.87456	Q9JK38	Q9JK38	Glucosamine 6-phosphate N-acetyltransferase	Gnpnat1
Gns	N-acetylglucosamine-6-sulfatase	26.3563	False	0	24.1805	True	0	26.5238	False	0	26.542	False	0	26.3053	False	0	26.0205	False	0	6	6	6	11.4	11.4	11.4	61.174	0	12.449	368090000	11	0.320976	-0.602401	-0.782684	Q8BFR4	Q8BFR4	N-acetylglucosamine-6-sulfatase	Gns
Golga2	Golgin subfamily A member 2	25.2526	False	0	24.0455	True	0	25.7808	False	0	25.2829	False	0	25.3518	False	0	25.3775	False	0	7	7	7	11.4	11.4	11.4	108.69	0	20.762	200540000	17	0.238125	-0.311093	-0.604823	Z4YJU8;E9PUQ5;Q921M4;A2AN45;A2AN48;A2AN46	Z4YJU8;E9PUQ5;Q921M4	Golgin subfamily A member 2	Golga2
Golga3	Golgin subfamily A member 3	26.1772	False	0	25.7228	False	0	26.0525	False	0	25.5491	False	0	26.1713	False	0	25.7891	False	0	9	9	9	8.2	8.2	8.2	162.89	0	24.517	246570000	12	0.260017	0.147706	0.652771	A0A0R4J1H6;E9QP99;P55937	A0A0R4J1H6;E9QP99;P55937	Golgin subfamily A member 3	Golga3
Golga5	Golgin subfamily A member 5	26.0593	False	0	23.9446	True	0	25.5699	False	0	25.7189	False	0	25.8249	False	0	25.3595	False	0	5	5	5	7.7	7.7	7.7	82.367	0	11.531	253910000	12	0.271286	-0.443177	-0.677164	Q9QYE6	Q9QYE6	Golgin subfamily A member 5	Golga5
Golga7	Golgin subfamily A member 7	26.0737	False	0	23.8111	True	0	25.7592	False	0	26.1708	False	0	26.2893	False	0	25.8391	False	0	4	4	4	32.1	32.1	32.1	15.792	0	9.6853	283110000	16	0.542809	-0.885054	-1.22866	Q91W53	Q91W53	Golgin subfamily A member 7	Golga7
Golgb1		27.3693	False	0	24.056	True	0	27.0023	False	0	27.2368	False	0	27.0468	False	0	27.0219	False	0	11	11	11	4.5	4.5	4.5	365.29	0	20.387	1072000000	14	0.384116	-0.959289	-0.912908	E9QAH1;E9PVZ8	E9QAH1;E9PVZ8		Golgb1
Golim4	Golgi integral membrane protein 4	29.0216	False	0	26.8007	False	0	30.5605	False	0	29.7785	False	0	30.0746	False	0	29.6485	False	0	10	10	10	17.4	17.4	17.4	79.904	0	77.418	4216800000	50	0.400586	-1.03958	-0.946318	D3YVW2;Q8BXA1;F6RUD1	D3YVW2;Q8BXA1	Golgi integral membrane protein 4	Golim4
Golph3	Golgi phosphoprotein 3	24.6676	False	0	25.2133	True	0	25.4073	False	0	24.941	False	0	24.5681	False	0	24.493	False	0	4	4	4	20.1	20.1	20.1	33.752	0	8.4591	138830000	10	0.754306	0.428719	1.64133	Q9CRA5;H3BJN5;H3BJ12;K3W4Q3;H3BJ82;H3BJ07;Q8R088	Q9CRA5	Golgi phosphoprotein 3	Golph3
Gorasp2	Golgi reassembly-stacking protein 2	25.5921	False	0	24.961	False	0	22.983	True	0	24.718	False	0	21.4353	True	0	23.899	True	0	2	2	2	8.5	8.5	8.5	33.903	0	5.1324	150370000	4	0.387939	1.16123	0.92068	A2ATI8;A2ATI6;A2ATI9;Q99JX3	A2ATI8;A2ATI6;A2ATI9;Q99JX3	Golgi reassembly-stacking protein 2	Gorasp2
Gosr1	Golgi SNAP receptor complex member 1	23.215	True	0	23.6105	True	0	25.6439	False	0	25.3876	False	0	25.3811	False	0	23.2711	True	0	2	2	2	8.4	8.4	8.4	28.489	0	4.9825	160770000	5	0.194989	-0.523448	-0.507853	O88630	O88630	Golgi SNAP receptor complex member 1	Gosr1
Got1	Aspartate aminotransferase, cytoplasmic	29.1299	False	0	28.5956	False	0	28.3944	False	0	29.1542	False	0	29.3707	False	0	29.1351	False	0	15	15	15	49.9	49.9	49.9	46.247	0	64.803	2652900000	57	1.03901	-0.513395	-2.21212	P05201;F7ALS6	P05201	Aspartate aminotransferase, cytoplasmic	Got1
Got2	Aspartate aminotransferase, mitochondrial	29.67	False	0	28.3409	False	0	29.152	False	0	30.0028	False	0	29.9621	False	0	29.7945	False	0	15	15	15	38.8	38.8	38.8	47.411	0	71.578	4254600000	88	1.03693	-0.865451	-2.20782	P05202	P05202	Aspartate aminotransferase, mitochondrial	Got2
Gpaa1	Glycosylphosphatidylinositol anchor attachment 1 protein	25.416	False	0	23.9959	True	0	23.3011	True	0	25.3295	False	0	25.8892	False	0	25.3252	False	0	4	4	4	6.1	6.1	6.1	67.948	0	6.0992	199410000	8	0.917631	-1.27701	-1.96483	Q9WTK3;E9PW03;E9QA52;F6T7Y8	Q9WTK3;E9PW03;E9QA52;F6T7Y8	Glycosylphosphatidylinositol anchor attachment 1 protein	Gpaa1
Gpd1	Glycerol-3-phosphate dehydrogenase [NAD(+)];Glycerol-3-phosphate dehydrogenase [NAD(+)], cytoplasmic	30.3094	False	0	25.1839	False	0	29.8455	False	0	28.6767	False	0	28.7598	False	0	28.9081	False	0	13	13	11	42	42	36.5	35.231	0	54.644	3167000000	46	0.0716967	-0.335272	-0.204674	E0CXN5;P13707	E0CXN5;P13707	Glycerol-3-phosphate dehydrogenase [NAD(+)];Glycerol-3-phosphate dehydrogenase [NAD(+)], cytoplasmic	Gpd1
Gpd1l	Glycerol-3-phosphate dehydrogenase 1-like protein	28.8067	False	0	25.4273	False	0	28.5237	False	0	28.6437	False	0	29.1771	False	0	28.6469	False	0	12	10	10	37.6	32.5	32.5	38.225	0	28.773	1984100000	40	0.491351	-1.23664	-1.12749	Q3ULJ0;D3Z0L6	Q3ULJ0	Glycerol-3-phosphate dehydrogenase 1-like protein	Gpd1l
Gpd2	Glycerol-3-phosphate dehydrogenase, mitochondrial;Glycerol-3-phosphate dehydrogenase	28.4952	False	0	27.5159	False	0	28.8568	False	0	28.6406	False	0	28.5024	False	0	28.9723	False	0	19	19	19	32.9	32.9	32.9	80.953	0	63.766	2090600000	73	0.417459	-0.415798	-0.98035	Q64521;A2AQR0	Q64521;A2AQR0	Glycerol-3-phosphate dehydrogenase, mitochondrial;Glycerol-3-phosphate dehydrogenase	Gpd2
Gphn	Gephyrin;Molybdopterin adenylyltransferase;Molybdopterin molybdenumtransferase	23.8985	False	0	23.3469	True	0	23.9181	False	0	23.9029	False	0	23.8541	True	0	24.0676	True	0	4	4	4	6	6	6	83.665	0	4.5588	70363000	3	0.483906	-0.220374	-1.11278	A0JNY3;Q8BUV3	A0JNY3;Q8BUV3	Gephyrin;Molybdopterin adenylyltransferase;Molybdopterin molybdenumtransferase	Gphn
Gpi	Glucose-6-phosphate isomerase	31.5982	False	0	30.3972	False	0	30.8946	False	0	31.586	False	0	31.9082	False	0	30.9696	False	0	21	21	21	57	57	57	62.766	0	212.05	13795000000	141	0.518659	-0.524569	-1.18128	P06745;CON__Q3ZBD7;A0A0U1RQ18;A0A0U1RP97;A0A0U1RQ72	P06745	Glucose-6-phosphate isomerase	Gpi
Gpr39	G-protein coupled receptor 39	26.6998	False	0	22.4128	True	0	23.6978	True	0	26.5291	False	0	26.9715	False	0	25.1767	False	0	3	3	3	9.2	9.2	9.2	51.589	0	13.681	336390000	10	0.639316	-1.95567	-1.41698	Q5U431;A0A0B4J1E4	Q5U431;A0A0B4J1E4	G-protein coupled receptor 39	Gpr39
Gpr89a	Golgi pH regulator	24.8732	False	0	26.768	False	0	25.2523	False	0	25.2559	False	0	24.3687	False	0	24.8289	False	0	5	5	5	16.5	16.5	16.5	52.734	0	19.07	141460000	13	0.571509	0.813298	1.28479	Q8BS95	Q8BS95	Golgi pH regulator	Gpr89a
Gps1	COP9 signalosome complex subunit 1	29.1157	False	0	25.6151	False	0	29.7425	False	0	28.8039	False	0	28.8475	False	0	29.1048	False	0	11	11	11	29	29	29	55.163	0	37.16	2667100000	37	0.231882	-0.760958	-0.591004	Q3MIA8;G3UXW9;Q99LD4;A0A140LJB7;B1ATU4	Q3MIA8;G3UXW9;Q99LD4;A0A140LJB7;B1ATU4	COP9 signalosome complex subunit 1	Gps1
Gpsm3	G-protein-signaling modulator 3	24.4059	False	0	23.2802	True	0	24.606	False	0	24.5535	False	0	24.7544	False	0	24.4668	False	0	3	3	3	36.5	36.5	36.5	17.618	0	19.408	107350000	9	0.514389	-0.494216	-1.17288	Q3U1Z5;G3UYL4	Q3U1Z5	G-protein-signaling modulator 3	Gpsm3
Gpx1	Glutathione peroxidase 1;Glutathione peroxidase	27.1399	False	0	25.8382	False	0	27.2445	False	0	27.3969	False	0	26.769	False	0	27.139	False	0	8	8	8	47.8	47.8	47.8	22.329	0	29.99	700180000	26	0.300551	-0.360728	-0.739683	P11352;A0A0A6YY34;A0A0A6YVV2	P11352;A0A0A6YY34;A0A0A6YVV2	Glutathione peroxidase 1;Glutathione peroxidase	Gpx1
Gpx4	Phospholipid hydroperoxide glutathione peroxidase, mitochondrial;Glutathione peroxidase;Phospholipid hydroperoxide glutathione peroxidase, nuclear	30.2618	False	0	27.6054	False	0	30.1534	False	0	30.2173	False	0	30.4335	False	0	30.2307	False	0	10	10	10	35.2	35.2	35.2	29.146	0	63.865	6451500000	62	0.474993	-0.953623	-1.09514	F7A8H6;O70325;S4R1E5;Q91XR9	F7A8H6;O70325;S4R1E5;Q91XR9	Phospholipid hydroperoxide glutathione peroxidase, mitochondrial;Glutathione peroxidase;Phospholipid hydroperoxide glutathione peroxidase, nuclear	Gpx4
Gpx8	Probable glutathione peroxidase 8	26.1223	False	0	25.9997	False	0	23.1578	True	0	26.3231	False	0	27.4777	False	0	26.0197	False	0	3	3	3	13.9	13.9	13.9	24.148	0	7.4804	301270000	6	0.641217	-1.51357	-1.42068	Q9D7B7	Q9D7B7	Probable glutathione peroxidase 8	Gpx8
Gramd4	GRAM domain-containing protein 4	22.6715	True	0	23.9934	True	0	23.8173	False	0	23.4855	False	0	23.6553	False	0	24.1596	False	0	3	3	3	5.4	5.4	5.4	72.133	0	5.1054	56848000	4	0.232071	-0.272767	-0.591422	D3YUE7;Q8CB44;D6RET7	D3YUE7;Q8CB44;D6RET7	GRAM domain-containing protein 4	Gramd4
Grb2	Growth factor receptor-bound protein 2	28.0353	False	0	23.726	True	0	27.9641	False	0	28.0868	False	0	28.2478	False	0	28.0105	False	0	9	9	9	47.3	47.3	47.3	23.587	0	31.465	1216600000	28	0.467133	-1.5399	-1.07956	B1AT92;Q60631;B1AT95	B1AT92;Q60631	Growth factor receptor-bound protein 2	Grb2
Grhpr	Glyoxylate reductase/hydroxypyruvate reductase	25.6657	False	0	22.794	True	0	25.4264	False	0	25.5501	False	0	25.5987	False	0	24.987	False	0	5	5	5	44.2	44.2	44.2	21.262	0	22.02	202220000	14	0.327935	-0.749921	-0.797225	D6REG4;Q91Z53;B1AXQ0	D6REG4;Q91Z53;B1AXQ0	Glyoxylate reductase/hydroxypyruvate reductase	Grhpr
Gripap1	GRIP1-associated protein 1	24.2463	False	0	23.4081	True	0	24.8645	False	0	24.7118	False	0	24.6948	False	0	24.2105	False	0	5	5	5	7.8	7.8	7.8	92.714	0	9.3909	110340000	11	0.333244	-0.366051	-0.808287	Q8VD04;A2AEW9;A2AEW8;A2AEW6;A2AEW5	Q8VD04;A2AEW9;A2AEW8;A2AEW6;A2AEW5	GRIP1-associated protein 1	Gripap1
Grpel1	GrpE protein homolog 1, mitochondrial	25.2375	False	0	23.321	True	0	23.412	True	0	25.534	False	0	25.7849	False	0	25.6622	False	0	3	3	3	17.1	17.1	17.1	24.307	0	7.4098	185950000	8	1.24783	-1.67019	-2.65786	Q99LP6	Q99LP6	GrpE protein homolog 1, mitochondrial	Grpel1
Gsdmdc1	Gasdermin-D	25.4066	False	0	25.8034	False	0	25.995	False	0	26.0735	False	0	26.0098	False	0	25.4711	False	0	7	7	7	16.8	16.8	16.8	53.237	0	10.98	264120000	15	0.170656	-0.11645	-0.451445	Q9D8T2	Q9D8T2	Gasdermin-D	Gsdmdc1
Gsk3a	Glycogen synthase kinase-3 alpha	25.4844	False	0	24.3339	True	0	25.0747	False	0	25.2559	False	0	25.2673	False	0	25.2941	False	0	5	5	3	11.3	11.3	7.8	51.245	0	12.04	180320000	12	0.384958	-0.308116	-0.914622	D3Z7E5;Q2NL51	D3Z7E5;Q2NL51	Glycogen synthase kinase-3 alpha	Gsk3a
Gsn		29.7883	False	0	24.6574	True	0	30.698	False	0	30.0656	False	0	31.0077	False	0	29.8777	False	0	10	1	1	72.5	3.6	3.6	28.059	0.00088028	3.014	5445600000	14	0.433296	-1.93576	-1.01213	A6PWS5	A6PWS5		Gsn
Gsn	Gelsolin	33.709	False	0	31.9226	False	0	34.1277	False	0	34.0026	False	0	33.8248	False	0	33.9652	False	0	31	31	8	60.9	60.9	9.5	85.941	0	323.31	72374000000	248	0.426844	-0.677768	-0.999198	P13020;CON__Q3SX14	P13020	Gelsolin	Gsn
Gspt1;Gspt2	Eukaryotic peptide chain release factor GTP-binding subunit ERF3A;Eukaryotic peptide chain release factor GTP-binding subunit ERF3B	27.9394	False	0	29.3948	False	0	27.5449	False	0	27.3271	False	0	27.0531	False	0	27.4209	False	0	10	10	10	21.9	21.9	21.9	68.625	0	42.621	1315700000	26	0.829784	1.026	1.7898	Q8R050;Q149F3;F7CE88	Q8R050;Q149F3	Eukaryotic peptide chain release factor GTP-binding subunit ERF3A;Eukaryotic peptide chain release factor GTP-binding subunit ERF3B	Gspt1;Gspt2
Gsr	Glutathione reductase, mitochondrial	28.7105	False	0	27.2701	False	0	27.9079	False	0	27.9265	False	0	27.6644	False	0	27.7545	False	0	12	12	12	40.8	40.8	40.8	53.662	0	95.17	1196900000	27	0.160379	0.181022	0.427198	P47791	P47791	Glutathione reductase, mitochondrial	Gsr
Gss	Glutathione synthetase	26.3899	False	0	24.1073	True	0	26.1458	False	0	25.8874	False	0	25.7798	False	0	26.152	False	0	5	5	5	13.5	13.5	13.5	52.246	0	9.0219	321190000	9	0.20714	-0.392024	-0.535537	P51855;Q3UEE2;A2AQN9;A2AQN7;H3BKH4	P51855;Q3UEE2	Glutathione synthetase	Gss
Gsta3	Glutathione S-transferase A3	25.6245	False	0	25.2258	False	0	24.3421	False	0	24.2296	False	0	23.8748	False	0	25.6851	False	0	4	3	3	23.5	19.9	19.9	25.36	0	17.635	170920000	5	0.280457	0.467643	0.69688	P30115;F6SC55;A0A087WQI6	P30115	Glutathione S-transferase A3	Gsta3
Gsta4	Glutathione S-transferase A4	32.6401	False	0	34.7575	False	0	32.1379	False	0	32.3146	False	0	32.2331	False	0	32.5685	False	0	11	11	10	56.8	56.8	53.2	25.564	0	92.977	50251000000	96	0.425622	0.806399	0.996749	P24472	P24472	Glutathione S-transferase A4	Gsta4
Gstk1	Glutathione S-transferase kappa 1	24.9131	False	0	23.9392	True	0	24.9606	False	0	25.7919	False	0	25.415	False	0	26.2674	False	0	4	4	4	23.5	23.5	23.5	25.704	0	12.256	228680000	14	1.37546	-1.22047	-2.94629	Q9DCM2	Q9DCM2	Glutathione S-transferase kappa 1	Gstk1
Gstm1	Glutathione S-transferase Mu 1	28.8221	False	0	25.3981	False	0	29.147	False	0	29.2335	False	0	29.247	False	0	29.638	False	0	13	13	10	53.3	53.3	39.3	28.556	0	45.762	2980900000	50	0.585832	-1.58376	-1.31275	A2AE89;P10649;F6WHQ7;E9QAC8;D3YVP5;P19639;F6Y363;D3YZ29;A2AE91;D3YVP8;D3YVP9;G5E8M7;O35660	A2AE89;P10649;F6WHQ7	Glutathione S-transferase Mu 1	Gstm1
Gstm2	Glutathione S-transferase Mu 2	27.2616	False	0	23.4245	True	0	27.7615	False	0	27.7302	False	0	27.7482	False	0	28.2784	False	0	9	6	6	49.1	33.5	33.5	25.716	0	26.901	1082800000	26	0.569486	-1.76975	-1.28084	P15626;D3YX76;D3YVP6;Q8R5I6;Q80W21	P15626;D3YX76	Glutathione S-transferase Mu 2	Gstm2
Gsto1	Glutathione S-transferase omega-1	28.6039	False	0	29.408	False	0	24.6384	False	0	27.3278	False	0	25.1341	False	0	23.8727	False	0	3	3	3	30.4	30.4	30.4	27.497	0	73.17	706580000	11	0.517132	2.10525	1.17828	O09131	O09131	Glutathione S-transferase omega-1	Gsto1
Gstp1;Gstp2	Glutathione S-transferase P 1;Glutathione S-transferase P 2	29.2312	False	0	28.7845	False	0	29.4027	False	0	29.0341	False	0	28.9219	False	0	29.6888	False	0	9	9	9	43.8	43.8	43.8	23.609	0	161.79	3852900000	55	0.0889439	-0.0755119	-0.250128	P19157;P46425;Q8VC73;F6RWR5	P19157;P46425	Glutathione S-transferase P 1;Glutathione S-transferase P 2	Gstp1;Gstp2
Gstt1	Glutathione S-transferase theta-1	27.538	False	0	24.0714	True	0	28.5006	False	0	27.7079	False	0	27.7657	False	0	27.4109	False	0	6	6	6	33.3	33.3	33.3	27.374	0	40.14	1047800000	27	0.275084	-0.924847	-0.685343	Q64471;D3Z3X5;D3Z5W7	Q64471;D3Z3X5	Glutathione S-transferase theta-1	Gstt1
Gstt2	Glutathione S-transferase theta-2	26.389	False	0	23.6445	True	0	25.5915	False	0	25.6942	False	0	26.03	False	0	26.6621	False	0	4	4	4	22.5	22.5	22.5	27.634	0	11.73	372130000	16	0.460533	-0.920417	-1.06645	Q61133	Q61133	Glutathione S-transferase theta-2	Gstt2
Gstz1	Maleylacetoacetate isomerase	27.7137	False	0	26.2945	True	0	27.3935	False	0	27.6743	False	0	27.7373	False	0	27.2973	False	0	8	8	8	51.4	51.4	51.4	24.275	0	32.281	867450000	31	0.410201	-0.435708	-0.965735	Q9WVL0	Q9WVL0	Maleylacetoacetate isomerase	Gstz1
Gtf2b	Transcription initiation factor IIB	22.7679	True	0	24.7771	True	0	24.2007	False	0	24.2102	False	0	24.4129	False	0	24.1793	False	0	2	2	2	6.3	6.3	6.3	34.819	0	3.988	81373000	4	0.229303	-0.352207	-0.585275	P62915	P62915	Transcription initiation factor IIB	Gtf2b
Gtf2f2	General transcription factor IIF subunit 2	25.8484	False	0	24.6031	True	0	26.0046	False	0	25.6833	False	0	25.7438	False	0	25.4106	False	0	4	4	4	20.5	20.5	20.5	28.381	0	13.026	239080000	11	0.100307	-0.127171	-0.279433	Q8R0A0	Q8R0A0	General transcription factor IIF subunit 2	Gtf2f2
Gtf2i	General transcription factor II-I	25.8381	False	0	23.2514	True	0	26.0933	False	0	26.3008	False	0	26.5316	False	0	25.9704	False	0	9	9	9	12.6	12.6	12.6	103.08	0	35.715	312960000	16	0.58362	-1.20669	-1.30843	G3UYD0;Q3UHU8;Q9ESZ8;G3UYJ6;G3UWV2;G3UYD7;G3UZU4	G3UYD0;Q3UHU8;Q9ESZ8;G3UYJ6	General transcription factor II-I	Gtf2i
Gtf3c3		23.7573	False	0	24.6625	True	0	23.8306	False	0	24.0127	False	0	24.1209	False	0	23.9631	False	0	4	4	4	5.6	5.6	5.6	100.62	0	7.0421	74157000	10	0.0604302	0.0512403	0.174293	Q3TMP1	Q3TMP1		Gtf3c3
Gtf3c4	General transcription factor 3C polypeptide 4	25.0065	False	0	24.2188	True	0	25.1174	False	0	24.8035	False	0	24.6403	False	0	25.002	False	0	6	6	6	10.3	10.3	10.3	91.612	0	26.791	138100000	9	0.0386919	-0.0343679	-0.113958	Q8BMQ2;E9Q2B0	Q8BMQ2;E9Q2B0	General transcription factor 3C polypeptide 4	Gtf3c4
Gtpbp1	GTP-binding protein 1	22.9426	True	0	24.0913	True	0	24.5874	False	0	24.3274	False	0	24.1017	False	0	24.1711	False	0	3	3	3	7	7	7	72.3	0	10.65	78896000	7	0.265065	-0.326319	-0.663722	O08582	O08582	GTP-binding protein 1	Gtpbp1
Gtpbp4	Nucleolar GTP-binding protein 1	22.7182	True	0	23.7868	True	0	23.2014	True	0	24.9826	False	0	24.533	False	0	23.968	False	0	3	3	3	8.5	8.5	8.5	74.112	0	32.335	117770000	7	1.37899	-1.25907	-2.95446	Q99ME9	Q99ME9	Nucleolar GTP-binding protein 1	Gtpbp4
Guk1	Guanylate kinase	26.1101	False	0	26.2673	False	0	26.2083	False	0	26.1464	False	0	25.8702	False	0	25.6897	False	0	5	5	5	33.3	33.3	33.3	22.843	0	14.449	333720000	13	0.977839	0.293132	2.08659	E9Q7K1;Q564G0;Q64520;G3UYV3	E9Q7K1;Q564G0;Q64520	Guanylate kinase	Guk1
Gyg1;Gyg	Glycogenin-1	24.4723	False	0	25.1254	True	0	22.7624	True	0	24.6028	False	0	23.7007	True	0	25.3643	False	0	2	2	2	9	9	9	37.402	0	9.2841	115710000	3	0.196393	-0.435907	-0.511067	Q9R062;V9GX26;K3W4S6	Q9R062;V9GX26;K3W4S6	Glycogenin-1	Gyg1;Gyg
H1f0	Histone H1.0;Histone H1.0, N-terminally processed	27.955	False	0	25.5292	False	0	27.0006	False	0	27.821	False	0	28.4785	False	0	27.8484	False	0	3	3	3	16.5	16.5	16.5	20.861	0	9.4061	1171100000	15	0.761629	-1.22105	-1.65568	P10922	P10922	Histone H1.0;Histone H1.0, N-terminally processed	H1f0
H2afv;H2afz	Histone H2A.V;Histone H2A.Z;Histone H2A	31.0574	False	0	31.1324	False	0	30.0097	False	0	29.266	False	0	30.0238	False	0	30.0789	False	0	6	4	4	53.9	46.9	46.9	13.509	0	119.22	2906300000	19	0.98905	0.943621	2.10946	Q3THW5;P0C0S6;Q8R029;Q3UA95;G3UWL7	Q3THW5;P0C0S6;Q8R029;Q3UA95	Histone H2A.V;Histone H2A.Z;Histone H2A	H2afv;H2afz
H2afy	Core histone macro-H2A.1	28.5614	False	0	27.8865	False	0	28.3736	False	0	28.2959	False	0	28.6261	False	0	28.8783	False	0	14	14	12	51.3	51.3	44.4	39.735	0	97.542	1887200000	45	0.550252	-0.326289	-1.24323	Q9QZQ8	Q9QZQ8	Core histone macro-H2A.1	H2afy
H2afy2	Core histone macro-H2A.2	26.3172	False	0	24.3821	True	0	25.4617	False	0	25.6334	False	0	26.0976	False	0	25.7983	False	0	6	4	4	22.8	15.9	15.9	40.092	0	16.332	267120000	11	0.325282	-0.456096	-0.791687	Q8CCK0	Q8CCK0	Core histone macro-H2A.2	H2afy2
H2-D1;H2-L	H-2 class I histocompatibility antigen, D-B alpha chain;H-2 class I histocompatibility antigen, L-D alpha chain	25.4427	False	0	23.4371	True	0	26.6108	False	0	25.3959	False	0	25.7484	False	0	25.8304	False	0	9	4	3	26.2	13	9.4	40.836	0	9.3368	238930000	12	0.204001	-0.494741	-0.528413	P01899;P01897;P01900;P01896;P01895;P14427	P01899;P01897	H-2 class I histocompatibility antigen, D-B alpha chain;H-2 class I histocompatibility antigen, L-D alpha chain	H2-D1;H2-L
H2-K1;H2-D1	H-2 class I histocompatibility antigen, K-B alpha chain;H-2 class I histocompatibility antigen, D-K alpha chain;H-2 class I histocompatibility antigen, K-K alpha chain;H-2 class I histocompatibility antigen, K-Q alpha chain;H-2 class I histocompatibility antigen, K-W28 alpha chain	24.4526	False	0	23.2054	True	0	25.6279	False	0	24.4495	False	0	24.1409	False	0	24.8929	False	0	8	4	4	27.2	16.1	16.1	40.285	0	10.453	127850000	12	0.0302455	-0.0658302	-0.0898482	Q3TH01;P01901;G3UXW2;P14426;P04223;P14428;P03991	Q3TH01;P01901;G3UXW2;P14426;P04223;P14428;P03991	H-2 class I histocompatibility antigen, K-B alpha chain;H-2 class I histocompatibility antigen, D-K alpha chain;H-2 class I histocompatibility antigen, K-K alpha chain;H-2 class I histocompatibility antigen, K-Q alpha chain;H-2 class I histocompatibility antigen, K-W28 alpha chain	H2-K1;H2-D1
H2-Q6		31.1161	False	0	32.1919	False	0	32.1497	False	0	30.2965	False	0	30.2905	False	0	31.5888	False	0	14	14	1	44.8	44.8	3.1	37.406	0	57.512	11932000000	94	0.917414	1.09399	1.96439	P79568;A0A0B4J1G3;E9PX63;O19441;A7VMS6;Q05A75;E9Q0G4;G3UXE9;P01902;F6VXI7;G3UZL7;Q0WXH6;G3UWS8;Q6W9J6;H3BJA9;H3BK58;Q85ZW9;Q85ZW7;Q85ZW6;Q85ZW5;Q85ZW8;O19443;F6TIX5;Q6W9L1;Q9BCZ1;A7VMS3;A7VMS2;Q31615;F6T1I5;P14432	P79568		H2-Q6
H3f3a;H3f3c	Histone H3;Histone H3.3;Histone H3.3C	28.1967	False	0	31.0847	False	0	27.7252	False	0	28.3345	False	0	28.1917	False	0	26.214	False	0	5	1	1	46.2	26.9	26.9	13.322	0	49.535	1252300000	16	0.494978	1.42215	1.13465	E0CZ27;P84244;P02301;F8WI35;E0CYN1;E0CYR7	E0CZ27;P84244;P02301;F8WI35	Histone H3;Histone H3.3;Histone H3.3C	H3f3a;H3f3c
H6pd	GDH/6PGL endoplasmic bifunctional protein;Glucose 1-dehydrogenase;6-phosphogluconolactonase	27.7527	False	0	27.4079	False	0	27.9386	False	0	27.3344	False	0	27.5016	False	0	28.2314	False	0	12	12	12	19.2	19.2	19.2	89.909	0	80.739	1197200000	35	0.011043	0.0105896	0.0334838	A2A7A7;Q8CFX1;A2A7A8	A2A7A7;Q8CFX1	GDH/6PGL endoplasmic bifunctional protein;Glucose 1-dehydrogenase;6-phosphogluconolactonase	H6pd
Hacd3	Very-long-chain (3R)-3-hydroxyacyl-CoA dehydratase 3	27.5412	False	0	28.842	False	0	27.7547	False	0	27.2906	False	0	27.3871	False	0	27.9165	False	0	6	6	6	21.3	21.3	21.3	43.131	0	26.765	1173800000	30	0.502966	0.514576	1.1504	Q8K2C9	Q8K2C9	Very-long-chain (3R)-3-hydroxyacyl-CoA dehydratase 3	Hacd3
Hadh	Hydroxyacyl-coenzyme A dehydrogenase, mitochondrial	28.7124	False	0	28.2378	False	0	28.3818	False	0	28.6246	False	0	27.922	False	0	29.0206	False	0	9	9	9	51.3	51.3	51.3	34.463	0	69.723	1882200000	22	0.0787937	-0.0783761	-0.223527	Q61425	Q61425	Hydroxyacyl-coenzyme A dehydrogenase, mitochondrial	Hadh
Hadha	Trifunctional enzyme subunit alpha, mitochondrial;Long-chain enoyl-CoA hydratase;Long chain 3-hydroxyacyl-CoA dehydrogenase	30.2507	False	0	30.1056	False	0	30.4454	False	0	30.6597	False	0	30.4101	False	0	30.74	False	0	26	26	26	49.4	49.4	49.4	82.669	0	189.87	7350100000	141	1.13025	-0.336053	-2.40332	Q8BMS1	Q8BMS1	Trifunctional enzyme subunit alpha, mitochondrial;Long-chain enoyl-CoA hydratase;Long chain 3-hydroxyacyl-CoA dehydrogenase	Hadha
Hadhb	Trifunctional enzyme subunit beta, mitochondrial;3-ketoacyl-CoA thiolase	28.2388	False	0	28.2254	False	0	28.3841	False	0	28.6561	False	0	28.7641	False	0	28.6938	False	0	13	13	13	39.4	39.4	39.4	51.386	0	68.384	1750000000	43	2.67016	-0.421862	-7.04758	Q99JY0;D3YXU1	Q99JY0	Trifunctional enzyme subunit beta, mitochondrial;3-ketoacyl-CoA thiolase	Hadhb
haemaglobin alpha 2;Hba	Hemoglobin subunit alpha	23.1653	True	0	23.144	True	0	26.6088	False	0	24.1126	False	0	24.086	False	0	24.7208	False	0	3	3	3	37.3	37.3	37.3	15.112	0	9.1236	132680000	5	0.000123925	-0.000445048	-0.00038041	Q91VB8;P01942	Q91VB8;P01942	Hemoglobin subunit alpha	haemaglobin alpha 2;Hba
Hagh	Hydroxyacylglutathione hydrolase, mitochondrial	26.8002	False	0	24.6646	False	0	26.6599	False	0	26.4529	False	0	26.7914	False	0	27.1149	False	0	6	6	6	31.6	31.6	31.6	26	0	16.635	529750000	16	0.447627	-0.74483	-1.04076	E9PYA3;A0A0R4J052;G5E8T9;Q99KB8;E9Q2H8;D3YWI0;D3YUX8	E9PYA3;A0A0R4J052;G5E8T9;Q99KB8;E9Q2H8;D3YWI0	Hydroxyacylglutathione hydrolase, mitochondrial	Hagh
Hao2	Hydroxyacid oxidase 2	24.9178	False	0	24.3756	False	0	22.6743	True	0	25.5288	False	0	24.7948	False	0	25.5833	False	0	5	5	5	15.3	15.3	15.3	38.699	0	10.789	154350000	8	0.844262	-1.31308	-1.81846	Q9NYQ2	Q9NYQ2	Hydroxyacid oxidase 2	Hao2
Hars	Histidine--tRNA ligase, cytoplasmic	28.3399	False	0	28.476	False	0	28.1255	False	0	28.4455	False	0	28.6157	False	0	28.32	False	0	18	18	18	45.2	45.2	45.2	57.432	0	123.97	1703300000	50	0.477686	-0.146617	-1.10047	Q61035;G5E823;Q99KK9	Q61035	Histidine--tRNA ligase, cytoplasmic	Hars
Hbb-b1	Hemoglobin subunit beta-1	25.8668	False	0	28.2688	False	0	27.7336	False	0	25.3724	False	0	26.2053	False	0	26.115	False	0	7	7	1	58.5	58.5	8.8	15.84	0	24.296	566800000	20	0.833786	1.39216	1.79772	P02088;CON__Q3SX09	P02088	Hemoglobin subunit beta-1	Hbb-b1
Hcfc1	Host cell factor 1;HCF N-terminal chain 1;HCF N-terminal chain 2;HCF N-terminal chain 3;HCF N-terminal chain 4;HCF N-terminal chain 5;HCF N-terminal chain 6;HCF C-terminal chain 1;HCF C-terminal chain 2;HCF C-terminal chain 3;HCF C-terminal chain 4;HCF C-terminal chain 5;HCF C-terminal chain 6	24.7309	False	0	24.1696	True	0	22.1508	True	0	24.7192	False	0	24.5319	False	0	23.0064	True	0	4	4	4	2.7	2.7	2.7	215.05	0	28.356	98741000	9	0.158175	-0.402074	-0.42196	B1AUX2;Q61191;F6SJS2	B1AUX2;Q61191;F6SJS2	Host cell factor 1;HCF N-terminal chain 1;HCF N-terminal chain 2;HCF N-terminal chain 3;HCF N-terminal chain 4;HCF N-terminal chain 5;HCF N-terminal chain 6;HCF C-terminal chain 1;HCF C-terminal chain 2;HCF C-terminal chain 3;HCF C-terminal chain 4;HCF C-terminal chain 5;HCF C-terminal chain 6	Hcfc1
Hdac1;Gm10093	Histone deacetylase 1;Histone deacetylase	27.4931	False	0	26.5885	False	0	26.6724	False	0	26.7971	False	0	27.3399	False	0	26.8344	False	0	7	7	4	22.2	22.2	12.4	55.074	0	23.758	605560000	19	0.0754806	-0.072478	-0.214753	O09106;D3YYI8	O09106;D3YYI8	Histone deacetylase 1;Histone deacetylase	Hdac1;Gm10093
Hdac6	Histone deacetylase 6	23.6388	False	0	26.6043	False	0	23.6603	True	0	24.0532	False	0	22.8871	True	0	23.2179	True	0	2	2	2	5.4	5.4	5.4	110.18	0.0064017	1.906	52271000	2	0.525872	1.24836	1.19545	A0A1B0GX25;Q9Z2V5;B1AUA8	A0A1B0GX25;Q9Z2V5;B1AUA8	Histone deacetylase 6	Hdac6
Hdgf	Hepatoma-derived growth factor	28.3195	False	0	26.0995	False	0	27.8764	False	0	27.7246	False	0	28.5175	False	0	28.2358	False	0	9	9	9	55.3	55.3	55.3	26.268	0	71.175	1317900000	27	0.434641	-0.727534	-1.01482	P51859;E0CXA0;E0CYW7	P51859;E0CXA0	Hepatoma-derived growth factor	Hdgf
Hdhd2	Haloacid dehalogenase-like hydrolase domain-containing protein 2	27.0639	False	0	25.8443	False	0	26.9672	False	0	27.5438	False	0	26.8062	False	0	27.309	False	0	8	8	8	52.1	52.1	52.1	28.73	0	44.476	700420000	30	0.593474	-0.594552	-1.32766	Q3UGR5;D3YZI3;D3YUN7	Q3UGR5;D3YZI3	Haloacid dehalogenase-like hydrolase domain-containing protein 2	Hdhd2
Hdhd2;Ier3ip1	Immediate early response 3-interacting protein 1	24.5694	False	0	24.0789	True	0	24.988	False	0	24.9552	False	0	24.5642	False	0	24.6478	False	0	1	1	1	13.2	13.2	13.2	16.254	0	13.807	124880000	8	0.242136	-0.176947	-0.613666	D6RI20;Q9CR20	D6RI20;Q9CR20	Immediate early response 3-interacting protein 1	Hdhd2;Ier3ip1
Hdlbp	Vigilin	28.9022	False	0	27.1964	False	0	28.87	False	0	28.903	False	0	29.1636	False	0	28.9831	False	0	30	30	30	30.7	30.7	30.7	141.74	0	117.09	2413800000	90	0.53846	-0.693717	-1.22013	Q8VDJ3;A0A087WP83;A0A087WS92;A0A087WQY9;A0A087WPC5;A0A087WPH2	Q8VDJ3;A0A087WP83	Vigilin	Hdlbp
Heatr1		25.1317	False	0	27.7121	False	0	23.5057	True	0	24.6646	False	0	26.697	False	0	25.1608	False	0	8	8	8	4.3	4.3	4.3	242.07	0	18.48	207090000	11	0.013924	-0.0576127	-0.0420858	G3X9B1	G3X9B1		Heatr1
Heatr5a	HEAT repeat-containing protein 5A	25.5114	False	0	26.853	False	0	26.2718	False	0	26.0206	False	0	25.1202	False	0	26.2231	False	0	11	11	11	6.9	6.9	6.9	219.89	0	31.321	201260000	19	0.340129	0.424081	0.822586	Q5PRF0	Q5PRF0	HEAT repeat-containing protein 5A	Heatr5a
Heatr5b	HEAT repeat-containing protein 5B	24.3875	False	0	27.5343	False	0	25.4642	False	0	24.8547	False	0	25.2408	False	0	25.4723	False	0	8	8	8	5.8	5.8	5.8	224.32	0	16.131	153620000	15	0.256084	0.606057	0.644214	Q8C547	Q8C547	HEAT repeat-containing protein 5B	Heatr5b
Hectd1	E3 ubiquitin-protein ligase HECTD1	26.0296	False	0	27.7127	False	0	26.3915	False	0	25.9261	False	0	26.0999	False	0	26.0597	False	0	13	13	13	5.7	5.7	5.7	289.23	0	22.727	342370000	24	0.593554	0.682756	1.32781	F8WIE5;Q69ZR2	F8WIE5;Q69ZR2	E3 ubiquitin-protein ligase HECTD1	Hectd1
Herc4	Probable E3 ubiquitin-protein ligase HERC4	26.6287	False	0	28.2413	False	0	26.5373	False	0	26.7205	False	0	26.6581	False	0	27.2035	False	0	11	11	11	15.7	15.7	15.7	118.41	0	48.723	466870000	26	0.180533	0.275036	0.474507	Q6PAV2	Q6PAV2	Probable E3 ubiquitin-protein ligase HERC4	Herc4
Hexb	Beta-hexosaminidase subunit beta	23.6916	False	0	23.392	True	0	23.6722	False	0	23.8392	False	0	23.4297	False	0	24.2283	False	0	3	3	3	6.3	6.3	6.3	61.115	0	5.7971	62286000	6	0.421483	-0.247172	-0.988439	P20060	P20060	Beta-hexosaminidase subunit beta	Hexb
Hgs	Hepatocyte growth factor-regulated tyrosine kinase substrate	27.2674	False	0	27.7163	False	0	27.1995	False	0	27.8765	False	0	28.1876	False	0	27.3496	False	0	10	10	10	15.1	15.1	15.1	85.778	0	28.778	1032700000	32	0.629525	-0.410191	-1.39791	B1ATZ0;B1ATZ1;Q3UMA3;Q99LI8;B1ATY9;F6VV02	B1ATZ0;B1ATZ1;Q3UMA3;Q99LI8;B1ATY9	Hepatocyte growth factor-regulated tyrosine kinase substrate	Hgs
Hgsnat	Heparan-alpha-glucosaminide N-acetyltransferase	27.8849	False	0	29.4521	False	0	27.8311	False	0	27.4466	False	0	27.664	False	0	27.9142	False	0	4	4	4	6.6	6.6	6.6	72.503	0	12.77	1137300000	21	0.580558	0.714409	1.30246	Q3UDW8	Q3UDW8	Heparan-alpha-glucosaminide N-acetyltransferase	Hgsnat
Hhat	Protein-cysteine N-palmitoyltransferase HHAT	25.0935	False	0	23.8005	True	0	24.371	False	0	24.8875	False	0	24.7356	False	0	24.1266	False	0	2	2	2	3.7	3.7	3.7	58.826	0.001136	2.5204	113020000	6	0.135327	-0.161612	-0.366908	A0A0A6YWJ4;Q8BMT9	A0A0A6YWJ4;Q8BMT9	Protein-cysteine N-palmitoyltransferase HHAT	Hhat
Hibadh	3-hydroxyisobutyrate dehydrogenase, mitochondrial	26.0618	False	0	23.7471	True	0	25.163	False	0	25.9998	False	0	25.7869	False	0	25.4828	False	0	4	4	4	16.4	16.4	16.4	35.44	0	14.1	227690000	12	0.482292	-0.765893	-1.10959	Q99L13	Q99L13	3-hydroxyisobutyrate dehydrogenase, mitochondrial	Hibadh
Hibch	3-hydroxyisobutyryl-CoA hydrolase, mitochondrial	28.0703	False	0	26.1235	False	0	27.5111	False	0	27.8379	False	0	28.5376	False	0	27.7509	False	0	10	10	10	30.9	30.9	30.9	43.037	0	38.561	1249400000	26	0.569662	-0.807155	-1.28118	Q8QZS1;E0CX19	Q8QZS1;E0CX19	3-hydroxyisobutyryl-CoA hydrolase, mitochondrial	Hibch
Hid1	Protein HID1	23.7173	True	0	26.4124	False	0	24.4875	False	0	24.0083	False	0	23.8611	False	0	22.8103	True	0	3	3	3	3.8	3.8	3.8	88.778	0.00031017	3.6657	58296000	4	0.672581	1.31252	1.48177	Q8R1F6;F6RGN1	Q8R1F6	Protein HID1	Hid1
Hint1	Histidine triad nucleotide-binding protein 1	27.0448	False	0	28.333	False	0	27.2625	False	0	27.424	False	0	27.5648	False	0	26.6903	False	0	4	4	4	52.4	52.4	52.4	13.777	0	10.75	908830000	18	0.265727	0.320372	0.665154	P70349;B0R1E3	P70349;B0R1E3	Histidine triad nucleotide-binding protein 1	Hint1
Hint2	Histidine triad nucleotide-binding protein 2, mitochondrial	25.4903	False	0	24.991	True	0	25.4895	False	0	25.7601	False	0	25.5862	False	0	25.8012	False	0	3	3	3	26.4	26.4	26.4	17.32	0	13.661	239020000	12	1.02976	-0.39229	-2.19301	Q9D0S9	Q9D0S9	Histidine triad nucleotide-binding protein 2, mitochondrial	Hint2
Hint3	Histidine triad nucleotide-binding protein 3	23.6017	False	0	24.4419	True	0	23.5777	False	0	23.1235	False	0	23.2195	False	0	23.9493	False	0	3	3	3	22.4	22.4	22.4	18.787	0	8.4402	56273000	7	0.502124	0.443017	1.14874	Q9CPS6;F8WH96;E9Q7F8	Q9CPS6;F8WH96	Histidine triad nucleotide-binding protein 3	Hint3
Hip1	Huntingtin-interacting protein 1	28.7285	False	0	29.6864	False	0	28.7061	False	0	28.841	False	0	29.0465	False	0	28.63	False	0	32	30	30	41.1	38.8	38.8	115.2	0	78.36	2247200000	69	0.22855	0.201191	0.583599	Q8VD75;A0A0J9YUA3;A0A1D5RMM7;A0A0J9YUX9;A0A0J9YV08	Q8VD75;A0A0J9YUA3	Huntingtin-interacting protein 1	Hip1
Hip1r	Huntingtin-interacting protein 1-related protein	30.6562	False	0	31.833	False	0	30.7938	False	0	30.7575	False	0	30.9034	False	0	30.7299	False	0	45	45	43	46.1	46.1	43.8	119.43	0	192.28	8811400000	200	0.325607	0.297422	0.792366	Q9JKY5;A0A0G2JFU3;F7DCR9;E9Q3C5	Q9JKY5	Huntingtin-interacting protein 1-related protein	Hip1r
Hist1h1b	Histone H1.5	27.2466	False	0	25.5948	True	0	25.8043	False	0	26.9705	False	0	27.0369	False	0	26.0046	False	0	4	3	3	21.5	17.5	17.5	22.576	0	10.066	464060000	11	0.299723	-0.4554	-0.737929	P43276	P43276	Histone H1.5	Hist1h1b
Hist1h1d	Histone H1.3	29.0813	False	0	22.3232	True	0	28.4787	False	0	28.9761	False	0	29.294	False	0	28.6694	False	0	5	2	1	25.8	12.7	7.2	22.099	0	8.7006	2188800000	11	0.470141	-2.3521	-1.08552	P43277;I7HFT9;Q07133;P43275	P43277	Histone H1.3	Hist1h1d
Hist1h1e	Histone H1.4	31.0643	False	0	28.0436	False	0	30.719	False	0	30.8801	False	0	31.7693	False	0	30.8881	False	0	5	5	2	26	26	12.8	21.977	0	16.146	9842900000	31	0.547546	-1.23688	-1.23793	P43274	P43274	Histone H1.4	Hist1h1e
Hist1h2ah;H2afj;Hist1h2ak;Hist1h2af;Hist3h2a;Hist1h2ab	Histone H2A type 1-H;Histone H2A.J;Histone H2A type 1-K;Histone H2A type 1-F;Histone H2A type 3;Histone H2A type 1	31.1785	False	0	32.6235	False	0	31.4545	False	0	30.6566	False	0	31.3045	False	0	31.1975	False	0	6	6	0	56.3	56.3	0	13.66	0	148.02	13130000000	41	0.650256	0.699273	1.43828	A0A0N4SV66;Q8CGP6;Q8R1M2;Q8CGP7;Q8CGP5;Q8BFU2;P22752	A0A0N4SV66;Q8CGP6;Q8R1M2;Q8CGP7;Q8CGP5;Q8BFU2;P22752	Histone H2A type 1-H;Histone H2A.J;Histone H2A type 1-K;Histone H2A type 1-F;Histone H2A type 3;Histone H2A type 1	Hist1h2ah;H2afj;Hist1h2ak;Hist1h2af;Hist3h2a;Hist1h2ab
Hist1h2br;Hist1h2bp;Hist1h2bk;Hist1h2bb;Hist1h2bf;Hist1h2bc;Hist2h2bb;Hist1h2bh;Hist1h2bm;Hist3h2ba;Hist3h2bb;Hist1h2ba;Hist2h2be	Histone H2B;Histone H2B type 1-P;Histone H2B type 1-K;Histone H2B type 1-B;Histone H2B type 1-F/J/L;Histone H2B type 1-C/E/G;Histone H2B type 2-B;Histone H2B type 1-H;Histone H2B type 1-M;Histone H2B type 3-A;Histone H2B type 3-B;Histone H2B type 1-A;Histone H2B type 2-E	33.1954	False	0	31.2765	False	0	32.6628	False	0	32.9144	False	0	33.2706	False	0	33.1291	False	0	8	8	8	50	50	50	14.888	0	46.567	39986000000	77	0.553642	-0.726456	-1.24986	Q8CBB6;Q8CGP2;Q8CGP1;Q64475;P10853;Q6ZWY9;Q64525;Q64478;P10854;Q9D2U9;Q8CGP0;P70696;Q64524	Q8CBB6;Q8CGP2;Q8CGP1;Q64475;P10853;Q6ZWY9;Q64525;Q64478;P10854;Q9D2U9;Q8CGP0;P70696;Q64524	Histone H2B;Histone H2B type 1-P;Histone H2B type 1-K;Histone H2B type 1-B;Histone H2B type 1-F/J/L;Histone H2B type 1-C/E/G;Histone H2B type 2-B;Histone H2B type 1-H;Histone H2B type 1-M;Histone H2B type 3-A;Histone H2B type 3-B;Histone H2B type 1-A;Histone H2B type 2-E	Hist1h2br;Hist1h2bp;Hist1h2bk;Hist1h2bb;Hist1h2bf;Hist1h2bc;Hist2h2bb;Hist1h2bh;Hist1h2bm;Hist3h2ba;Hist3h2bb;Hist1h2ba;Hist2h2be
Hist1h3a	Histone H3.1	27.7567	False	0	31.1331	False	0	27.5771	False	0	28.1844	False	0	27.9686	False	0	26.0454	False	0	5	1	1	40.4	23.5	23.5	15.404	0	54.292	1830500000	33	0.457577	1.42287	1.06057	P68433	P68433	Histone H3.1	Hist1h3a
Hist1h3b	Histone H3.2	31.5962	False	0	33.9139	False	0	30.0932	False	0	31.1481	False	0	31.9004	False	0	28.9424	False	0	5	5	1	40.4	40.4	23.5	15.388	0	168.33	17246000000	77	0.351769	1.20415	0.846657	P84228	P84228	Histone H3.2	Hist1h3b
Hist1h4a	Histone H4	32.96	False	0	31.5027	False	0	32.9049	False	0	32.6891	False	0	33.14	False	0	33.319	False	0	9	9	9	55.3	55.3	55.3	11.367	0	46.603	41042000000	78	0.507028	-0.593512	-1.1584	P62806	P62806	Histone H4	Hist1h4a
Hk1	Hexokinase;Hexokinase-1	29.705	False	0	30.3323	False	0	29.7781	False	0	30.2076	False	0	30.1765	False	0	30.1248	False	0	30	30	29	37.6	37.6	36.3	101.87	0	99.882	5056300000	110	0.507166	-0.231192	-1.15867	G3UVV4;P17710;D3YYR4;D3Z365;E9Q5B5;O08528;Q91W97;E9Q9M6;B4YB29;D3Z105	G3UVV4;P17710	Hexokinase;Hexokinase-1	Hk1
Hm13;H13	Minor histocompatibility antigen H13	26.6125	False	0	27.894	False	0	26.4948	False	0	26.6316	False	0	26.5379	False	0	26.4195	False	0	5	5	5	16.4	16.4	16.4	41.747	0	13.553	483930000	22	0.447701	0.470762	1.04091	Q9D8V0;A3KGR9;Q6PGJ8	Q9D8V0;A3KGR9	Minor histocompatibility antigen H13	Hm13;H13
Hmbs	Porphobilinogen deaminase	23.5699	False	0	24.2386	False	0	23.0164	False	0	23.4846	False	0	22.8485	False	0	22.4374	True	0	2	2	2	10.8	10.8	10.8	39.344	0	11.711	36162000	8	0.665508	0.68484	1.46799	P22907	P22907	Porphobilinogen deaminase	Hmbs
Hmgb1	High mobility group protein B1	32.2834	False	0	28.094	False	0	32.0769	False	0	32.2516	False	0	32.9538	False	0	31.9234	False	0	4	4	4	23.4	23.4	23.4	19.774	0	76.218	25865000000	69	0.485283	-1.55817	-1.1155	A0A0J9YUD8;A0A0J9YUZ4;P63158;D3YVC6;D3YZ18	A0A0J9YUD8;A0A0J9YUZ4;P63158;D3YVC6;D3YZ18	High mobility group protein B1	Hmgb1
Hmgb2	High mobility group protein B2	26.2374	False	0	24.5498	True	0	25.722	False	0	25.8891	False	0	26.4589	False	0	25.9081	False	0	2	2	2	11.4	11.4	11.4	24.162	0	5.8694	285950000	9	0.47355	-0.582307	-1.09228	P30681	P30681	High mobility group protein B2	Hmgb2
Hmgb3	High mobility group protein B3	26.6029	False	0	23.8993	True	0	22.6885	True	0	26.4198	False	0	22.9309	True	0	26.9556	False	0	3	3	3	24.5	24.5	24.5	18.311	0	44.215	433980000	10	0.238958	-1.03859	-0.606662	A2AP78;O54879	A2AP78;O54879	High mobility group protein B3	Hmgb3
Hmox2	Heme oxygenase 2	24.5493	False	0	26.1804	False	0	24.63	False	0	24.9293	False	0	24.8944	False	0	25.4922	False	0	7	7	7	36.5	36.5	36.5	35.738	0	35.797	192240000	20	0.00848578	0.0145791	0.025803	O70252;D3YX62;D3Z4A2;D3YXN4	O70252;D3YX62	Heme oxygenase 2	Hmox2
Hnmt	Histamine N-methyltransferase	29.0404	False	0	23.0375	True	0	28.6777	False	0	29.0877	False	0	29.1817	False	0	28.8848	False	0	8	8	8	34.6	34.6	34.6	33.664	0	38.251	2283100000	33	0.475628	-2.13286	-1.0964	Q91VF2	Q91VF2	Histamine N-methyltransferase	Hnmt
Hnrnpa0	Heterogeneous nuclear ribonucleoprotein A0	27.2467	False	0	28.0865	False	0	26.9899	False	0	27.1404	False	0	26.5438	False	0	26.9419	False	0	5	5	5	25.9	25.9	25.9	30.53	0	13.49	945600000	10	0.686804	0.565672	1.50949	Q9CX86	Q9CX86	Heterogeneous nuclear ribonucleoprotein A0	Hnrnpa0
Hnrnpa1	Heterogeneous nuclear ribonucleoprotein A1;Heterogeneous nuclear ribonucleoprotein A1, N-terminally processed	28.8288	False	0	30.2201	False	0	28.5468	False	0	29.1512	False	0	29.2027	False	0	29.2827	False	0	13	11	11	38.3	35.9	35.9	38.833	0	97.713	2930900000	56	0.00865706	-0.0136496	-0.0263188	Q5EBP8;P49312;V9GX38	Q5EBP8;P49312	Heterogeneous nuclear ribonucleoprotein A1;Heterogeneous nuclear ribonucleoprotein A1, N-terminally processed	Hnrnpa1
Hnrnpa2b1	Heterogeneous nuclear ribonucleoproteins A2/B1	32.056	False	0	29.0738	False	0	31.5976	False	0	31.8752	False	0	31.9745	False	0	32.0258	False	0	16	16	15	52.7	52.7	50.1	37.402	0	124.08	18293000000	99	0.492861	-1.04935	-1.13047	O88569;A0A0N4SUM2	O88569	Heterogeneous nuclear ribonucleoproteins A2/B1	Hnrnpa2b1
Hnrnpa3;Gm9242;Gm6793	Heterogeneous nuclear ribonucleoprotein A3	29.8854	False	0	30.9748	False	0	29.9344	False	0	30.2248	False	0	29.7774	False	0	30.2994	False	0	13	13	12	46.5	46.5	44	34.476	0	93.715	6506000000	80	0.157506	0.164308	0.42037	A2AL12;Q8BG05;J3QNY1;B2RXM2;A2AL13	A2AL12;Q8BG05;J3QNY1;B2RXM2	Heterogeneous nuclear ribonucleoprotein A3	Hnrnpa3;Gm9242;Gm6793
Hnrnpab	Heterogeneous nuclear ribonucleoprotein A/B	28.0031	False	0	29.1097	False	0	27.9136	False	0	28.3587	False	0	27.7276	False	0	28.1253	False	0	6	6	6	21.9	21.9	21.9	33.816	0	36.293	1436000000	36	0.252705	0.27161	0.636842	Q80XR6;Q20BD0;Q99020	Q80XR6;Q20BD0;Q99020	Heterogeneous nuclear ribonucleoprotein A/B	Hnrnpab
Hnrnpc	Heterogeneous nuclear ribonucleoproteins C1/C2	28.5945	False	0	27.5397	False	0	28.796	False	0	28.6889	False	0	28.9254	False	0	28.9719	False	0	8	8	8	28.8	28.8	28.8	34.384	0	24.561	2217800000	42	0.621592	-0.551995	-1.38246	Q9Z204	Q9Z204	Heterogeneous nuclear ribonucleoproteins C1/C2	Hnrnpc
Hnrnpd	Heterogeneous nuclear ribonucleoprotein D0	29.5884	False	0	26.8688	False	0	29.3103	False	0	29.2581	False	0	28.6515	False	0	29.3361	False	0	8	8	8	25.6	25.6	25.6	38.354	0	76.61	2974800000	34	0.21499	-0.492737	-0.55326	Q60668;F6ZV59;G5E8G0;G3X9W0;E9Q5B6;F6SHF3;A0A0G2JFL4;F7A465	Q60668;F6ZV59;G5E8G0;G3X9W0;E9Q5B6;F6SHF3	Heterogeneous nuclear ribonucleoprotein D0	Hnrnpd
Hnrnpdl	Heterogeneous nuclear ribonucleoprotein D-like	26.3572	False	0	25.1191	False	0	23.5878	True	0	26.0547	False	0	25.9682	False	0	25.8316	False	0	2	2	2	5.7	5.7	5.7	46.27	0	6.3979	346720000	6	0.506586	-0.930141	-1.15753	D3YTQ3;F6VQH5;Q9Z130	D3YTQ3;F6VQH5;Q9Z130	Heterogeneous nuclear ribonucleoprotein D-like	Hnrnpdl
Hnrnpf	Heterogeneous nuclear ribonucleoprotein F;Heterogeneous nuclear ribonucleoprotein F, N-terminally processed	29.875	False	0	30.4046	False	0	29.5505	False	0	29.5963	False	0	29.2268	False	0	29.421	False	0	12	12	10	52.5	52.5	46	45.729	0	241.76	3601000000	66	0.911293	0.52866	1.9521	Q9Z2X1;J3QM80;J3QMT0;J3QP45;J3QNH2;J3QMV8	Q9Z2X1;J3QM80;J3QMT0	Heterogeneous nuclear ribonucleoprotein F;Heterogeneous nuclear ribonucleoprotein F, N-terminally processed	Hnrnpf
Hnrnph1	Heterogeneous nuclear ribonucleoprotein H;Heterogeneous nuclear ribonucleoprotein H, N-terminally processed	29.0748	False	0	29.4805	False	0	29.2144	False	0	29.1667	False	0	29.2875	False	0	29.3188	False	0	11	9	4	32	26.3	12.5	51.217	0	110.79	3057700000	50	0.00284231	-0.00111071	-0.00869787	Q8C2Q7;O35737	Q8C2Q7;O35737	Heterogeneous nuclear ribonucleoprotein H;Heterogeneous nuclear ribonucleoprotein H, N-terminally processed	Hnrnph1
Hnrnph2	Heterogeneous nuclear ribonucleoprotein H2	26.4588	False	0	23.2804	True	0	26.0226	False	0	26.1311	False	0	25.585	False	0	26.069	False	0	10	4	4	33.4	16.7	16.7	49.279	0	25.139	355270000	8	0.267054	-0.674468	-0.668026	P70333	P70333	Heterogeneous nuclear ribonucleoprotein H2	Hnrnph2
Hnrnph3		25.352	False	0	23.2253	True	0	24.8712	False	0	25.5785	False	0	25.4689	False	0	25.3824	False	0	3	3	3	11.8	11.8	11.8	35.181	0	11.371	213650000	6	0.701119	-0.99377	-1.5374	D3YWT1;D3Z3N4	D3YWT1;D3Z3N4		Hnrnph3
Hnrnpk		30.9893	False	0	29.1444	False	0	30.8594	False	0	30.8705	False	0	30.8793	False	0	30.8065	False	0	19	19	1	54.1	54.1	2.7	48.562	0	101.59	8215200000	120	0.365957	-0.521081	-0.875826	B2M1R6;H3BKD0;H3BKI8;H3BJS9;H3BLP7;Q8BT23;H3BJ43	B2M1R6;H3BKD0;H3BKI8		Hnrnpk
Hnrnpl	Heterogeneous nuclear ribonucleoprotein L	29.3387	False	0	30.9113	False	0	28.5344	False	0	30.059	False	0	29.2958	False	0	29.6957	False	0	12	12	12	35.4	35.4	35.4	66.821	0	170.03	2211000000	54	0.0412354	-0.0886733	-0.121142	G5E924;Q8R081;G3UY38;G3UYY3;G3UY56	G5E924;Q8R081;G3UY38	Heterogeneous nuclear ribonucleoprotein L	Hnrnpl
Hnrnpll	Heterogeneous nuclear ribonucleoprotein L-like	27.3387	False	0	25.6388	False	0	27.8094	False	0	27.7701	False	0	27.4876	False	0	27.7232	False	0	11	11	11	26.4	26.4	26.4	64.124	0	56.253	978260000	40	0.477347	-0.731371	-1.0998	Q921F4;V9GXB6	Q921F4	Heterogeneous nuclear ribonucleoprotein L-like	Hnrnpll
Hnrnpm	Heterogeneous nuclear ribonucleoprotein M	29.3443	False	0	28.7559	False	0	29.4961	False	0	29.4392	False	0	29.4007	False	0	29.3627	False	0	19	19	19	32.8	32.8	32.8	77.648	0	102.21	3440900000	86	0.373354	-0.202087	-0.890964	Q9D0E1;B8JK33;B8JK32;F6W322;F7C9U3	Q9D0E1;B8JK33;B8JK32	Heterogeneous nuclear ribonucleoprotein M	Hnrnpm
Hnrnpr		28.2283	False	0	26.7356	False	0	28.0123	False	0	28.3037	False	0	28.1753	False	0	28.2114	False	0	13	13	10	24.8	24.8	19.9	70.887	0	44.708	1405900000	36	0.53977	-0.571407	-1.2227	Q8VHM5;F7B5B5;A2AW41;S4R1E9;V9GWW3	Q8VHM5;F7B5B5		Hnrnpr
Hnrnpul2	Heterogeneous nuclear ribonucleoprotein U-like protein 2	29.5718	False	0	27.6815	False	0	29.5517	False	0	29.3721	False	0	29.4904	False	0	29.745	False	0	20	20	20	40	40	40	84.939	0	92.686	3664700000	74	0.399538	-0.600847	-0.944199	Q00PI9	Q00PI9	Heterogeneous nuclear ribonucleoprotein U-like protein 2	Hnrnpul2
Homer1	Homer protein homolog 1	24.2506	False	0	22.6657	True	0	25.1335	False	0	24.3975	False	0	24.3135	False	0	24.1575	False	0	4	4	4	12.3	12.3	12.3	41.412	0	6.0207	96101000	8	0.139144	-0.272884	-0.376209	Q9Z2Y3;D3Z6A7;E9Q0I8;D3Z6A8;E9Q0I7;Q3UVL6;D3Z6A9	Q9Z2Y3;D3Z6A7;E9Q0I8;D3Z6A8;E9Q0I7;Q3UVL6;D3Z6A9	Homer protein homolog 1	Homer1
Hook3	Protein Hook homolog 3	27.4397	False	0	23.8009	True	0	27.7063	False	0	27.5628	False	0	27.5716	False	0	27.2556	False	0	13	13	13	24	24	24	83.217	0	117.31	807090000	47	0.381705	-1.14772	-0.908	Q8BUK6;F6W1A2	Q8BUK6	Protein Hook homolog 3	Hook3
Hp1bp3	Heterochromatin protein 1-binding protein 3	25.8838	False	0	24.7224	True	0	25.4924	False	0	25.9261	False	0	25.8771	False	0	25.9731	False	0	5	5	5	9.5	9.5	9.5	56.824	0	7.0603	272740000	11	0.750496	-0.559229	-1.63387	Z4YKA3;Z4YKB8;Q3TEA8;A2AM65;A2AM62;A2AM63	Z4YKA3;Z4YKB8;Q3TEA8;A2AM65	Heterochromatin protein 1-binding protein 3	Hp1bp3
Hpcal1	Hippocalcin-like protein 1	27.2278	False	0	25.3831	False	0	27.1769	False	0	26.4652	False	0	26.4369	False	0	26.1146	False	0	6	6	4	33.7	33.7	23.3	22.338	0	15.112	508950000	18	0.155938	0.257034	0.416635	P62748	P62748	Hippocalcin-like protein 1	Hpcal1
Hprt1	Hypoxanthine-guanine phosphoribosyltransferase	27.1676	False	0	26.5999	False	0	27.3562	False	0	27.4122	False	0	27.1743	False	0	27.2	False	0	7	7	7	39.9	39.9	39.9	24.57	0	21.903	745040000	28	0.388897	-0.220945	-0.922626	P00493	P00493	Hypoxanthine-guanine phosphoribosyltransferase	Hprt1
Hras	GTPase HRas;GTPase HRas, N-terminally processed	28.4865	False	0	27.2758	False	0	28.1419	False	0	28.8342	False	0	28.0691	False	0	28.6044	False	0	6	6	2	43.4	43.4	11.1	21.298	0	41.512	1874500000	19	0.556811	-0.534505	-1.25606	Q61411	Q61411	GTPase HRas;GTPase HRas, N-terminally processed	Hras
Hrsp12	Ribonuclease UK114	25.7113	False	0	24.3787	True	0	25.3524	False	0	26.0923	False	0	23.456	True	0	25.7903	False	0	4	4	4	43.7	43.7	43.7	14.255	0	14.687	256370000	10	0.0123789	0.0346025	0.0374791	P52760	P52760	Ribonuclease UK114	Hrsp12
Hsd17b10	3-hydroxyacyl-CoA dehydrogenase type-2	29.8153	False	0	26.413	False	0	28.6829	False	0	29.2642	False	0	29.2372	False	0	29.7765	False	0	10	10	10	54.4	54.4	54.4	27.273	0	99.453	3387500000	56	0.480008	-1.12226	-1.10507	Q99N15;A2AFQ2;O08756	Q99N15;A2AFQ2;O08756	3-hydroxyacyl-CoA dehydrogenase type-2	Hsd17b10
Hsd17b11	Estradiol 17-beta-dehydrogenase 11	28.6662	False	0	27.7973	False	0	29.0047	False	0	28.6288	False	0	29.0016	False	0	28.9995	False	0	8	8	8	34.6	34.6	34.6	32.88	0	53.784	2220200000	42	0.436259	-0.387213	-1.01806	Q9EQ06;A8Y5N4;Q8VCR2	Q9EQ06	Estradiol 17-beta-dehydrogenase 11	Hsd17b11
Hsd17b12	Very-long-chain 3-oxoacyl-CoA reductase	28.978	False	0	30.5921	False	0	30.1019	False	0	29.3445	False	0	29.6381	False	0	29.5249	False	0	10	10	10	33.3	33.3	33.3	34.741	0	27.091	3834300000	46	0.329142	0.388163	0.799744	O70503	O70503	Very-long-chain 3-oxoacyl-CoA reductase	Hsd17b12
Hsd17b4	Peroxisomal multifunctional enzyme type 2;(3R)-hydroxyacyl-CoA dehydrogenase;Enoyl-CoA hydratase 2	28.9366	False	0	27.931	False	0	28.8872	False	0	29.2129	False	0	29.1211	False	0	29.0845	False	0	16	16	16	29.1	29.1	29.1	79.481	0	89.205	2625400000	52	0.775557	-0.554557	-1.68299	P51660	P51660	Peroxisomal multifunctional enzyme type 2;(3R)-hydroxyacyl-CoA dehydrogenase;Enoyl-CoA hydratase 2	Hsd17b4
Hsd17b8;H2-Ke6	Estradiol 17-beta-dehydrogenase 8	25.7965	False	0	24.0057	True	0	25.3115	False	0	26.0414	False	0	25.1094	False	0	25.453	False	0	7	7	7	40.5	40.5	40.5	26.588	0	19.071	230520000	14	0.3427	-0.49674	-0.827915	P50171;G3UX44	P50171;G3UX44	Estradiol 17-beta-dehydrogenase 8	Hsd17b8;H2-Ke6
Hsdl1	Inactive hydroxysteroid dehydrogenase-like protein 1	25.9514	False	0	24.8948	False	0	25.5235	False	0	26.0892	False	0	26.0147	False	0	25.95	False	0	6	6	6	20.9	20.9	20.9	36.867	0	20.15	304560000	11	0.842055	-0.561412	-1.81409	Q8BTX9;A0A1D5RLG0;A0A1D5RM62	Q8BTX9;A0A1D5RLG0;A0A1D5RM62	Inactive hydroxysteroid dehydrogenase-like protein 1	Hsdl1
Hsdl2	Hydroxysteroid dehydrogenase-like protein 2	27.5565	False	0	25.8432	False	0	27.535	False	0	27.745	False	0	28.0284	False	0	27.6048	False	0	12	12	12	27.3	27.3	27.3	54.208	0	50.64	943450000	38	0.631526	-0.814547	-1.40181	Q2TPA8;B1AX78;B1AX77	Q2TPA8;B1AX78	Hydroxysteroid dehydrogenase-like protein 2	Hsdl2
Hsp90aa1	Heat shock protein HSP 90-alpha	31.8903	False	0	29.2595	False	0	32.2209	False	0	31.7699	False	0	32.087	False	0	32.242	False	0	32	21	21	57.2	38.5	38.5	84.787	0	259.21	20193000000	163	0.407439	-0.909428	-0.960163	P07901;B7ZC50;A2A6A2;B7ZC49	P07901	Heat shock protein HSP 90-alpha	Hsp90aa1
Hsp90ab1	Heat shock protein HSP 90-beta	34.1114	False	0	32.788	False	0	34.7409	False	0	34.5175	False	0	34.6344	False	0	34.7141	False	0	41	41	28	72	72	50.7	83.28	0	323.31	114380000000	410	0.570495	-0.741868	-1.28281	P11499;E9Q3D6;E9Q0C3;E9PX27;D3Z1R1;REV__Q8BL66	P11499	Heat shock protein HSP 90-beta	Hsp90ab1
Hsp90b1	Endoplasmin	33.3376	False	0	29.5141	False	0	33.8164	False	0	33.3378	False	0	33.446	False	0	33.7084	False	0	34	32	32	48.6	46.5	46.5	92.475	0	323.31	57652000000	321	0.39416	-1.27471	-0.933307	P08113;F7C312	P08113;F7C312	Endoplasmin	Hsp90b1
Hspa12a	Heat shock 70 kDa protein 12A	32.1569	False	0	29.9773	False	0	32.6292	False	0	32.2035	False	0	32.2488	False	0	32.5991	False	0	31	31	29	51.7	51.7	48.7	74.87	0	216.88	25796000000	189	0.389089	-0.76262	-0.923017	Q8K0U4	Q8K0U4	Heat shock 70 kDa protein 12A	Hspa12a
Hspa13	Heat shock 70 kDa protein 13	23.3527	False	0	25.3566	True	0	23.4589	False	0	23.1437	False	0	23.1481	False	0	24.119	False	0	4	4	4	9.3	9.3	9.3	51.709	0	8.4228	54855000	8	0.331869	0.585819	0.805424	Q8BM72;D3Z0Y0	Q8BM72	Heat shock 70 kDa protein 13	Hspa13
Hspa1a;Hspa1b	Heat shock 70 kDa protein 1A;Heat shock 70 kDa protein 1B	27.8424	False	0	28.4819	False	0	27.6284	False	0	28.4886	False	0	28.0537	False	0	26.7859	False	0	18	14	9	39.6	31	20.3	70.078	0	59.856	1136200000	47	0.134223	0.208138	0.36421	Q61696;P17879	Q61696;P17879	Heat shock 70 kDa protein 1A;Heat shock 70 kDa protein 1B	Hspa1a;Hspa1b
Hspa4	Heat shock 70 kDa protein 4	30.4758	False	0	29.4392	False	0	30.7759	False	0	30.7081	False	0	30.8341	False	0	31.1859	False	0	34	34	34	59.9	59.9	59.9	94.208	0	263.96	9058900000	155	0.723659	-0.679113	-1.58139	Q3U2G2;Q61316	Q3U2G2;Q61316	Heat shock 70 kDa protein 4	Hspa4
Hspa4l	Heat shock 70 kDa protein 4L	27.0327	False	0	23.8001	True	0	26.9666	False	0	27.1356	False	0	27.1745	False	0	27.4159	False	0	15	15	15	26.8	26.8	26.8	94.381	0	63.511	665810000	35	0.539903	-1.30893	-1.22296	P48722;E0CY23;A0A0N4SVU2;A0A0N4SW76	P48722;E0CY23	Heat shock 70 kDa protein 4L	Hspa4l
Hspa5	78 kDa glucose-regulated protein	32.5196	False	0	30.2502	False	0	33.2052	False	0	32.5556	False	0	32.8333	False	0	33.1097	False	0	28	26	26	60	55.9	55.9	72.421	0	291.24	35942000000	253	0.391189	-0.841176	-0.92728	P20029	P20029	78 kDa glucose-regulated protein	Hspa5
Hspa8	Heat shock cognate 71 kDa protein	33.2883	False	0	30.9613	False	0	33.4748	False	0	33.5389	False	0	33.5486	False	0	33.3536	False	0	34	34	23	73.4	73.4	51.2	70.87	0	323.31	54090000000	534	0.485809	-0.905567	-1.11654	P63017;Q504P4;D3Z5E2;D3YW43	P63017;Q504P4	Heat shock cognate 71 kDa protein	Hspa8
Hspa9	Stress-70 protein, mitochondrial	29.7852	False	0	28.5415	False	0	29.4215	False	0	29.8917	False	0	29.8399	False	0	29.7754	False	0	21	21	21	40.8	40.8	40.8	73.46	0	104.55	4049900000	180	0.723665	-0.586249	-1.5814	P38647	P38647	Stress-70 protein, mitochondrial	Hspa9
Hspb1	Heat shock protein beta-1	27.9788	False	0	28.8624	False	0	26.3121	False	0	26.9987	False	0	25.9667	False	0	23.7001	False	0	5	5	5	57.4	57.4	57.4	23.014	0	90.29	506790000	14	0.815192	2.16262	1.76098	P14602;D3YZ06	P14602;D3YZ06	Heat shock protein beta-1	Hspb1
Hspbp1	Hsp70-binding protein 1	25.0128	False	0	26.3456	False	0	23.5406	True	0	23.5406	False	0	22.7099	True	0	21.9211	True	0	2	2	2	15.6	15.6	15.6	29.582	0	42.962	65367000	6	1.12752	2.24244	2.39754	A0A0U1RPF2;Q99P31;A0A0U1RPE7;A0A0U1RQ49	A0A0U1RPF2;Q99P31;A0A0U1RPE7;A0A0U1RQ49	Hsp70-binding protein 1	Hspbp1
Hspd1	60 kDa heat shock protein, mitochondrial	31.3878	False	0	31.8254	False	0	31.4227	False	0	31.9849	False	0	31.8123	False	0	31.8156	False	0	29	29	29	67.2	67.2	67.2	60.955	0	323.31	13361000000	209	1.00852	-0.325658	-2.14931	P63038;D3Z2F2;D3Z7J9	P63038	60 kDa heat shock protein, mitochondrial	Hspd1
Hspe1	10 kDa heat shock protein, mitochondrial	26.3604	False	0	23.2531	True	0	26.0431	False	0	26.0608	False	0	25.947	False	0	26.4314	False	0	3	3	3	30.4	30.4	30.4	10.963	0	6.8118	342500000	8	0.392245	-0.92749	-0.929422	Q64433	Q64433	10 kDa heat shock protein, mitochondrial	Hspe1
Hsph1	Heat shock protein 105 kDa	26.656	False	0	24.0402	True	0	26.7573	False	0	26.8637	False	0	26.7192	False	0	26.7828	False	0	11	11	11	18.2	18.2	18.2	91.677	0	27.902	497410000	26	0.472594	-0.970739	-1.09039	E9Q0U7;Q61699;D3Z027	E9Q0U7;Q61699	Heat shock protein 105 kDa	Hsph1
Htatip2	Oxidoreductase HTATIP2	22.4926	True	0	25.0468	True	0	22.9734	True	0	24.4572	False	0	24.7327	False	0	24.9983	False	0	3	3	3	11.6	11.6	11.6	29.965	0	5.8266	89196000	7	0.698924	-1.22509	-1.53312	Q3U816;Q9Z2G9	Q3U816;Q9Z2G9	Oxidoreductase HTATIP2	Htatip2
Htatsf1	HIV Tat-specific factor 1 homolog	25.8091	False	0	24.2981	True	0	26.5516	False	0	26.0413	False	0	26.2788	False	0	25.8584	False	0	4	4	4	5.9	5.9	5.9	86.239	0	15.948	307870000	11	0.306121	-0.506549	-0.751457	Q8BGC0	Q8BGC0	HIV Tat-specific factor 1 homolog	Htatsf1
Htra1	Serine protease HTRA1	26.5225	False	0	28.0045	False	0	23.7777	True	0	25.5688	False	0	21.4302	True	0	23.3102	True	0	7	7	7	40	40	40	51.213	0	85.285	153050000	11	0.706526	2.66517	1.54795	Q9R118	Q9R118	Serine protease HTRA1	Htra1
Htt	Huntingtin	25.7793	False	0	28.7961	False	0	27.0401	False	0	26.6775	False	0	26.4629	False	0	26.6553	False	0	18	18	18	7.7	7.7	7.7	344.78	0	39.732	432370000	28	0.277875	0.6066	0.69134	G3X9H5;P42859	G3X9H5;P42859	Huntingtin	Htt
Huwe1	E3 ubiquitin-protein ligase HUWE1	27.1254	False	0	29.5707	False	0	27.1033	False	0	26.9283	False	0	27.1465	False	0	27.4459	False	0	28	28	28	7.6	7.6	7.6	482.69	0	56.38	729010000	38	0.383904	0.759565	0.912477	A2AFQ0;Q7TMY8;F6XP90	A2AFQ0;Q7TMY8	E3 ubiquitin-protein ligase HUWE1	Huwe1
Hyou1	Hypoxia up-regulated protein 1	30.1527	False	0	28.7261	False	0	30.9232	False	0	30.2762	False	0	30.1377	False	0	30.7844	False	0	33	33	33	40.4	40.4	40.4	111.18	0	205.92	7013500000	171	0.278008	-0.465439	-0.691627	Q9JKR6;F6TRP3;E0CYZ2	Q9JKR6	Hypoxia up-regulated protein 1	Hyou1
Iars	Isoleucine--tRNA ligase, cytoplasmic	28.172	False	0	30.4118	False	0	28.8496	False	0	28.413	False	0	28.393	False	0	28.5976	False	0	27	27	27	26.9	26.9	26.9	144.27	0	88.241	1823000000	76	0.434888	0.676556	1.01531	Q8BU30;E9Q866	Q8BU30	Isoleucine--tRNA ligase, cytoplasmic	Iars
Iars2	Isoleucine--tRNA ligase, mitochondrial	26.8465	False	0	27.8561	False	0	26.6636	False	0	26.6317	False	0	26.568	False	0	26.8681	False	0	9	9	9	13.1	13.1	13.1	112.8	0	38.305	574880000	26	0.494278	0.432777	1.13327	Q8BIJ6;E9PWN2;E9PWN3	Q8BIJ6	Isoleucine--tRNA ligase, mitochondrial	Iars2
Ide	Insulin-degrading enzyme	26.9532	False	0	27.9808	False	0	26.8306	False	0	26.7977	False	0	26.8991	False	0	27.0079	False	0	11	11	11	12.8	12.8	12.8	114.15	0	25.432	604160000	29	0.405203	0.353293	0.955649	F6RPJ9;Q9JHR7	F6RPJ9;Q9JHR7	Insulin-degrading enzyme	Ide
Idh1	Isocitrate dehydrogenase [NADP] cytoplasmic	29.562	False	0	26.9556	False	0	29.2321	False	0	30.051	False	0	29.7146	False	0	29.5504	False	0	15	14	14	45.7	43.5	43.5	46.674	0	71.14	3783600000	64	0.644973	-1.18881	-1.428	O88844;D3YVY3;A0A087WPT4;A0A087WRS9;A0A087WRM4	O88844	Isocitrate dehydrogenase [NADP] cytoplasmic	Idh1
Idh2	Isocitrate dehydrogenase [NADP], mitochondrial	31.0139	False	0	29.0196	False	0	30.6338	False	0	31.2848	False	0	31.1804	False	0	31.0442	False	0	17	17	16	46	46	44	50.906	0	231.95	10072000000	120	0.702287	-0.94738	-1.53968	P54071;D6RIL6;A0A0U1RP68;A0A0U1RPR1	P54071	Isocitrate dehydrogenase [NADP], mitochondrial	Idh2
Idh3a	Isocitrate dehydrogenase [NAD] subunit alpha, mitochondrial	27.7015	False	0	26.7847	False	0	27.5161	False	0	28.0329	False	0	28.0786	False	0	27.7859	False	0	8	8	8	24.9	24.9	24.9	39.638	0	36.316	1086500000	24	1.00726	-0.631687	-2.14673	Q9D6R2	Q9D6R2	Isocitrate dehydrogenase [NAD] subunit alpha, mitochondrial	Idh3a
Idh3b	Isocitrate dehydrogenase [NAD] subunit, mitochondrial	29.0657	False	0	27.3335	False	0	28.8423	False	0	29.4704	False	0	29.4488	False	0	29.0186	False	0	13	13	13	43	43	43	42.194	0	55.507	2933200000	62	0.730539	-0.898778	-1.59483	Q91VA7;V9GXV0	Q91VA7	Isocitrate dehydrogenase [NAD] subunit, mitochondrial	Idh3b
Idh3g	Isocitrate dehydrogenase [NAD] subunit gamma 1, mitochondrial	25.4459	False	0	25.1985	False	0	25.3885	False	0	26.2209	False	0	26.1886	False	0	26.0955	False	0	3	3	3	13.7	13.7	13.7	42.785	0	25.443	299340000	11	3.22421	-0.824033	-9.84619	P70404	P70404	Isocitrate dehydrogenase [NAD] subunit gamma 1, mitochondrial	Idh3g
Ifitm2	Interferon-induced transmembrane protein 2	28.8325	False	0	30.4508	False	0	28.4238	False	0	29.023	False	0	29.2386	False	0	28.5505	False	0	3	3	3	29.2	29.2	29.2	15.743	0	36.096	2413500000	29	0.173475	0.298379	0.458052	Q99J93;A0A1B0GT68;Q9CQW9	Q99J93;A0A1B0GT68	Interferon-induced transmembrane protein 2	Ifitm2
Igf1r;Insr	Tyrosine-protein kinase receptor;Insulin-like growth factor 1 receptor;Insulin-like growth factor 1 receptor alpha chain;Insulin-like growth factor 1 receptor beta chain;Insulin receptor;Insulin receptor subunit alpha;Insulin receptor subunit beta	22.8056	True	0	24.0189	True	0	24.1192	True	0	24.0652	False	0	24.3151	False	0	24.9887	False	0	3	3	3	2.6	2.6	2.6	155.28	0.00030912	3.6217	101720000	3	0.734866	-0.808453	-1.60329	E9QNX9;Q60751;P15208	E9QNX9;Q60751;P15208	Tyrosine-protein kinase receptor;Insulin-like growth factor 1 receptor;Insulin-like growth factor 1 receptor alpha chain;Insulin-like growth factor 1 receptor beta chain;Insulin receptor;Insulin receptor subunit alpha;Insulin receptor subunit beta	Igf1r;Insr
Igf2r	Cation-independent mannose-6-phosphate receptor	26.7244	False	0	24.8781	True	0	27.0965	False	0	26.7898	False	0	26.6909	False	0	26.3235	False	0	7	7	7	3.5	3.5	3.5	273.81	0	12.87	493440000	15	0.202913	-0.36839	-0.525941	Q07113	Q07113	Cation-independent mannose-6-phosphate receptor	Igf2r
Igtp		24.319	False	0	23.7871	True	0	24.9279	False	0	24.8139	False	0	23.9244	True	0	24.3341	False	0	6	6	4	15.1	15.1	10.2	48.493	0	9.2822	105410000	6	0.010081	-0.0127888	-0.0305994	Q9DCE9	Q9DCE9		Igtp
Ikbkap	Elongator complex protein 1	25.1456	False	0	27.2981	False	0	25.3142	False	0	25.8165	False	0	25.6564	False	0	25.4056	False	0	5	5	5	4.3	4.3	4.3	149.58	0	9.9272	231500000	10	0.15648	0.293123	0.417927	Q7TT37	Q7TT37	Elongator complex protein 1	Ikbkap
Ikbkb	Inhibitor of nuclear factor kappa-B kinase subunit beta	26.8689	False	0	24.8566	True	0	27.4921	False	0	27.5454	False	0	27.6348	False	0	26.7684	False	0	10	10	10	16.4	16.4	16.4	84.387	0	40.264	744830000	19	0.468244	-0.910317	-1.08176	A0A0R4J0T4;Q5D0E0;O88351;Q3U141;F6XPL0	A0A0R4J0T4;Q5D0E0;O88351	Inhibitor of nuclear factor kappa-B kinase subunit beta	Ikbkb
Ikbkg	NF-kappa-B essential modulator	23.268	True	0	23.2391	True	0	24.2196	False	0	24.6641	False	0	24.6357	False	0	24.3918	False	0	2	2	2	14.7	14.7	14.7	21.964	0	6.3758	99705000	7	1.38285	-0.988296	-2.9634	A3KG44;Q8VC91;E9Q2Y3;Q7TSS3;O88522;A3KG40;A3KG41;A3KG38	A3KG44;Q8VC91;E9Q2Y3;Q7TSS3;O88522;A3KG40;A3KG41;A3KG38	NF-kappa-B essential modulator	Ikbkg
Ildr2	Immunoglobulin-like domain-containing receptor 2	28.1819	False	0	29.2456	False	0	27.6683	False	0	27.8327	False	0	27.8517	False	0	28.1665	False	0	9	9	9	20.7	20.7	20.7	71.252	0	76.196	1194500000	30	0.363184	0.414977	0.87014	A0A0A6YY76;B5TVM2;A0A0A6YWD2;A0A0A6YVY9;A0A0A6YXV2;A0A0A6YY19;A0A0A6YXF0	A0A0A6YY76;B5TVM2;A0A0A6YWD2;A0A0A6YVY9;A0A0A6YXV2;A0A0A6YY19	Immunoglobulin-like domain-containing receptor 2	Ildr2
Ilf2	Interleukin enhancer-binding factor 2	27.1726	False	0	29.2745	False	0	26.6947	False	0	26.9487	False	0	27.0456	False	0	27.1705	False	0	13	13	13	49.5	49.5	49.5	43.062	0	70.642	692560000	31	0.343174	0.65895	0.828895	Q9CXY6	Q9CXY6	Interleukin enhancer-binding factor 2	Ilf2
Ilf3	Interleukin enhancer-binding factor 3	27.4151	False	0	27.1938	False	0	27.7871	False	0	27.5395	False	0	27.7879	False	0	27.5702	False	0	14	14	14	21.2	21.2	21.2	76.347	0	60.211	805140000	37	0.368162	-0.167233	-0.880343	Q45VK5;Q9Z1X4;Q91WM1	Q45VK5;Q9Z1X4	Interleukin enhancer-binding factor 3	Ilf3
Ilk	Integrin-linked protein kinase	32.1185	False	0	28.517	False	0	32.0085	False	0	32.2972	False	0	32.1199	False	0	32.1861	False	0	22	22	22	59.1	59.1	59.1	51.373	0	105.08	24135000000	194	0.484988	-1.31975	-1.11492	O55222;D3YZA5;A0A1B0GRF6;A0A1B0GR42	O55222;D3YZA5	Integrin-linked protein kinase	Ilk		2.49622
Ilvbl	Acetolactate synthase-like protein	26.6591	False	0	27.5699	False	0	26.5524	False	0	25.8404	False	0	26.1403	False	0	26.7056	False	0	9	9	9	19.3	19.3	19.3	68.155	0	32.067	475340000	13	0.784717	0.698367	1.70098	Q8BU33	Q8BU33	Acetolactate synthase-like protein	Ilvbl
Immt	MICOS complex subunit Mic60	30.4368	False	0	28.3002	False	0	30.1867	False	0	30.5417	False	0	30.5453	False	0	30.7647	False	0	31	31	12	50.3	50.3	23.6	83.899	0	142.59	6915600000	121	0.650423	-0.975989	-1.43861	Q8CAQ8;E9Q800;E9QAY6;A0A0U1RQ14;A0A1B0GX08	Q8CAQ8;E9Q800;E9QAY6	MICOS complex subunit Mic60	Immt
Impa1	Inositol monophosphatase 1	30.1961	False	0	24.3106	False	0	30.1303	False	0	29.9854	False	0	30.1464	False	0	29.1706	False	0	9	9	9	36.5	36.5	36.5	30.429	0	55.76	4812900000	36	0.323385	-1.55511	-0.787723	Q924B0;O55023;Q80ZJ2;A0A0A6YW07;D3Z703	Q924B0;O55023;Q80ZJ2	Inositol monophosphatase 1	Impa1
Impdh2	Inosine-5-monophosphate dehydrogenase 2	27.5428	False	0	28.0143	False	0	26.6555	False	0	27.3719	False	0	26.9523	False	0	26.4586	False	0	6	6	6	26.7	26.7	26.7	55.814	0	73.328	651270000	38	0.426008	0.476629	0.997522	P24547;A0A0A6YY72;A0A0A6YXS4	P24547;A0A0A6YY72	Inosine-5-monophosphate dehydrogenase 2	Impdh2
Inadl	InaD-like protein	28.0109	False	0	28.2758	False	0	28.1665	False	0	28.2169	False	0	27.7876	False	0	28.2475	False	0	18	18	18	12.4	12.4	12.4	198.51	0	58.597	1338000000	48	0.149407	0.0670401	0.401008	Q63ZW7;A2ADS6;A2ADS8;A2ADT1	Q63ZW7;A2ADS6;A2ADS8	InaD-like protein	Inadl
Inf2	Inverted formin-2	27.1964	False	0	29.4938	False	0	27.4477	False	0	27.2354	False	0	27.0395	False	0	27.8329	False	0	20	20	20	23.4	23.4	23.4	138.36	0	83.582	802430000	53	0.36985	0.676698	0.883798	E9QLA5;Q0GNC1	E9QLA5;Q0GNC1	Inverted formin-2	Inf2
Inpp1	Inositol polyphosphate 1-phosphatase	26.4565	False	0	22.7907	True	0	27.3928	False	0	26.8697	False	0	26.6988	False	0	26.9682	False	0	3	3	3	9.3	9.3	9.3	43.346	0	10.535	686800000	12	0.389356	-1.29892	-0.923559	P49442;E0CYQ4;E0CX64;H3BK26	P49442	Inositol polyphosphate 1-phosphatase	Inpp1
Inpp4a	Type I inositol 3,4-bisphosphate 4-phosphatase	26.0776	False	0	26.7641	False	0	26.4961	False	0	26.1064	False	0	26.4622	False	0	26.6418	False	0	8	8	8	11.2	11.2	11.2	99.971	0	28.355	411920000	19	0.0577286	0.0424411	0.166921	Q3UEQ1;D3YUL8;F6R4N2;A0A0R4J0Q2;E9QAD0;E9Q9A0;F6V2U0;D3YUD3;D3Z230;A0A0A6YXS5;Q9EPW0	Q3UEQ1;D3YUL8;F6R4N2;A0A0R4J0Q2;E9QAD0;E9Q9A0;F6V2U0;D3YUD3;D3Z230;A0A0A6YXS5;Q9EPW0	Type I inositol 3,4-bisphosphate 4-phosphatase	Inpp4a
Inpp5a		24.3517	False	0	22.5333	True	0	24.5378	False	0	24.3967	False	0	24.7826	False	0	24.6233	False	0	3	3	3	6.6	6.6	6.6	47.622	0	4.777	110260000	8	0.539416	-0.793252	-1.22201	Q7TNC9;Q3TZT4;E9QAS7	Q7TNC9;Q3TZT4;E9QAS7		Inpp5a
Inppl1	Phosphatidylinositol 3,4,5-trisphosphate 5-phosphatase 2	23.6237	True	0	27.3105	False	0	25.6031	False	0	25.2133	False	0	24.8801	False	0	24.3731	False	0	7	6	6	5.7	5.1	5.1	128.93	0	7.4605	139960000	7	0.250316	0.690295	0.63162	A0A087WPT7;Q6P549;A0A1B0GST7;A0A1B0GR64	A0A087WPT7;Q6P549	Phosphatidylinositol 3,4,5-trisphosphate 5-phosphatase 2	Inppl1
Ints3	Integrator complex subunit 3	22.2801	False	0	25.6211	True	0	22.9728	True	0	22.4876	False	0	22.8665	True	0	22.2017	False	0	2	2	2	2.4	2.4	2.4	117.25	0.0086819	1.778	22363000	3	0.46108	1.10607	1.06754	A0A0G2JFJ6;Q7TPD0	A0A0G2JFJ6;Q7TPD0	Integrator complex subunit 3	Ints3
Ipo11	Importin-11	25.3177	False	0	27.7386	False	0	25.4889	False	0	25.8031	False	0	26.2734	False	0	25.8852	False	0	9	9	9	13.8	13.8	13.8	112.41	0	30.909	238090000	15	0.0870277	0.194487	0.245138	Q8K2V6	Q8K2V6	Importin-11	Ipo11
Ipo4	Importin-4	26.0175	False	0	29.4605	False	0	26.9295	False	0	26.4331	False	0	26.378	False	0	26.4262	False	0	13	13	13	17.2	17.2	17.2	119.27	0	109.14	396120000	21	0.440189	1.05672	1.02591	Q8VI75;Q5U4C5;D6RES6	Q8VI75;Q5U4C5	Importin-4	Ipo4
Ipo5	Importin-5	29.0925	False	0	30.5021	False	0	29.5404	False	0	29.4798	False	0	29.4435	False	0	29.6457	False	0	21	21	21	27.4	27.4	27.4	123.59	0	106.55	3390300000	86	0.169474	0.188648	0.448669	Q8BKC5;Q8BIV3	Q8BKC5	Importin-5	Ipo5
Ipo7	Importin-7	28.5126	False	0	29.6547	False	0	28.7867	False	0	28.4169	False	0	28.3231	False	0	28.9701	False	0	23	23	22	34.7	34.7	33.7	119.49	0	118.81	2158900000	74	0.446738	0.414612	1.03898	Q9EPL8;A0A140LHD0	Q9EPL8	Importin-7	Ipo7
Ipo8	Importin-8	22.7995	True	0	25.9308	False	0	24.992	False	0	24.8032	False	0	24.3482	False	0	24.3088	False	0	8	7	7	9.2	8.2	8.2	117.08	0	13.635	65373000	12	0.0312764	0.0873591	0.0928121	Q7TMY7;B2KGD7	Q7TMY7	Importin-8	Ipo8
Ipo9	Importin-9	27.846	False	0	29.5526	False	0	27.612	False	0	27.7355	False	0	27.7717	False	0	27.5032	False	0	18	18	18	24	24	24	115.95	0	111.98	1309900000	62	0.467327	0.666739	1.07994	E9QKZ2;Q91YE6;E0CXB2;F6TLX3;E0CY46;F6UT58	E9QKZ2;Q91YE6	Importin-9	Ipo9
Iqgap1	Ras GTPase-activating-like protein IQGAP1	31.8702	False	0	33.6042	False	0	32.2549	False	0	32.2212	False	0	32.1887	False	0	32.2907	False	0	68	65	64	58.2	56.6	55.9	188.74	0	323.31	25879000000	362	0.259251	0.342883	0.651106	Q9JKF1;A0A0U1RNG5;A0A0U1RPI2;A0A0U1RPU3	Q9JKF1	Ras GTPase-activating-like protein IQGAP1	Iqgap1
Iqgap2	Ras GTPase-activating-like protein IQGAP2	33.6181	False	0	35.2321	False	0	33.2969	False	0	33.6305	False	0	33.6856	False	0	33.584	False	0	69	69	66	51	51	49.3	180.53	0	323.31	63378000000	452	0.278835	0.415676	0.693401	Q3UQ44	Q3UQ44	Ras GTPase-activating-like protein IQGAP2	Iqgap2
Irgm1	Immunity-related GTPase family M protein 1	26.752	False	0	27.0929	False	0	27.9805	False	0	26.8706	False	0	26.9205	False	0	27.0506	False	0	6	6	6	14.9	14.9	14.9	46.551	0	14.276	610510000	13	0.371002	0.327931	0.886156	Q60766;Q5NCB5	Q60766;Q5NCB5	Immunity-related GTPase family M protein 1	Irgm1
Isoc1	Isochorismatase domain-containing protein 1	29.5232	False	0	30.5247	False	0	29.4673	False	0	29.3857	False	0	29.5634	False	0	30.0657	False	0	12	12	12	56.9	56.9	56.9	32.032	0	75.48	4769200000	67	0.156379	0.166796	0.417685	Q91V64	Q91V64	Isochorismatase domain-containing protein 1	Isoc1
Isoc2a	Isochorismatase domain-containing protein 2A, mitochondrial	25.2403	False	0	23.082	True	0	24.9162	False	0	25.7179	False	0	24.6017	False	0	25.1793	False	0	4	4	4	40.8	40.8	40.8	22.417	0	37.855	177290000	10	0.432743	-0.753448	-1.01102	P85094	P85094	Isochorismatase domain-containing protein 2A, mitochondrial	Isoc2a
Ispd	Isoprenoid synthase domain-containing protein	22.7386	False	0	22.8747	True	0	22.8905	False	0	23.1118	False	0	23.0047	False	0	23.2669	False	0	2	2	2	5.4	5.4	5.4	49.135	0.00088574	3.0853	39045000	5	1.50519	-0.293179	-3.25434	Q5RJG7	Q5RJG7	Isoprenoid synthase domain-containing protein	Ispd
Ist1	IST1 homolog	28.3322	False	0	26.3069	False	0	28.1443	False	0	28.2679	False	0	28.3906	False	0	28.1517	False	0	8	8	8	22.7	22.7	22.7	39.468	0	24.16	1361200000	29	0.44713	-0.675585	-1.03977	Q9CX00	Q9CX00	IST1 homolog	Ist1
Isyna1	Inositol-3-phosphate synthase 1	28.5227	False	0	27.3719	False	0	29.0351	False	0	28.4781	False	0	28.6759	False	0	28.4425	False	0	13	13	13	30.5	30.5	30.5	60.931	0	41.097	1914100000	35	0.168789	-0.222228	-0.44706	Q9JHU9;A0A1B0GS86	Q9JHU9	Inositol-3-phosphate synthase 1	Isyna1
Itch	E3 ubiquitin-protein ligase Itchy	25.4055	True	0	23.537	True	0	24.336	False	0	23.0352	False	0	23.2426	False	0	23.5781	False	0	3	3	2	3.8	3.8	2.7	98.992	0	4.947	51141000	5	0.946566	1.14086	2.02314	Q8C863	Q8C863	E3 ubiquitin-protein ligase Itchy	Itch
Itga1	Integrin alpha-1	22.4138	True	0	23.51	True	0	23.8312	True	0	26.3064	False	0	25.9168	False	0	25.0634	False	0	6	6	6	5.4	5.4	5.4	130.81	0	9.304	316880000	5	1.94771	-2.5105	-4.44622	Q3V3R4	Q3V3R4	Integrin alpha-1	Itga1
Itga2	Integrin alpha-2	28.1336	False	0	23.4494	True	0	27.581	False	0	28.0251	False	0	28.0595	False	0	28.0863	False	0	10	10	10	11.2	11.2	11.2	128.95	0	66.947	1201200000	34	0.492188	-1.66893	-1.12914	Q62469	Q62469	Integrin alpha-2	Itga2
Itga3	Integrin alpha-3;Integrin alpha-3 heavy chain;Integrin alpha-3 light chain	32.8674	False	0	30.5099	False	0	33.2375	False	0	33.0823	False	0	32.7418	False	0	32.7401	False	0	27	27	27	36.8	36.8	36.8	116.74	0	292.3	38230000000	213	0.307336	-0.649779	-0.75402	Q62470;F6UD16	Q62470	Integrin alpha-3;Integrin alpha-3 heavy chain;Integrin alpha-3 light chain	Itga3
Itgav	Integrin alpha-V;Integrin alpha-V heavy chain;Integrin alpha-V light chain	29.6915	False	0	25.487	False	0	29.6253	False	0	29.9359	False	0	29.7487	False	0	29.2058	False	0	20	20	20	25.1	25.1	25.1	115.36	0	115.58	3773900000	73	0.411154	-1.36221	-0.967657	P43406;A2AKI5;F6W6Q6;F6RWM8;B7ZCI9	P43406;A2AKI5	Integrin alpha-V;Integrin alpha-V heavy chain;Integrin alpha-V light chain	Itgav
Itgb1	Integrin beta-1	33.4989	False	0	29.711	False	0	33.4505	False	0	33.5969	False	0	33.883	False	0	33.5189	False	0	23	23	23	35.8	35.8	35.8	88.231	0	141.42	59311000000	154	0.501823	-1.44612	-1.14815	P09055;A0A0A0MQJ3	P09055	Integrin beta-1	Itgb1
Itgb5	Integrin beta;Integrin beta-5	28.5084	False	0	28.0309	False	0	28.4545	False	0	28.7052	False	0	28.5656	False	0	28.8812	False	0	13	13	13	18.6	18.6	18.6	88.051	0	53.153	2070500000	52	1.02722	-0.386079	-2.18779	Q6PE70;O70309;G5E8F8	Q6PE70;O70309;G5E8F8	Integrin beta;Integrin beta-5	Itgb5
Itm2b	Integral membrane protein 2B;BRI2, membrane form;BRI2 intracellular domain;BRI2C, soluble form;Bri23 peptide	28.8284	False	0	28.6004	False	0	28.4184	False	0	28.3612	False	0	28.6539	False	0	28.5419	False	0	6	6	6	28.9	28.9	28.9	30.26	0	50.895	1804000000	38	0.264467	0.0967528	0.662427	O89051	O89051	Integral membrane protein 2B;BRI2, membrane form;BRI2 intracellular domain;BRI2C, soluble form;Bri23 peptide	Itm2b
Itpa	Inosine triphosphate pyrophosphatase	26.7927	False	0	26.0374	False	0	26.1335	False	0	26.1424	False	0	26.0078	False	0	26.1902	False	0	6	6	6	40.4	40.4	40.4	21.897	0	37.439	392600000	19	0.354774	0.207717	0.85285	Q9D892	Q9D892	Inosine triphosphate pyrophosphatase	Itpa
Itpr1	Inositol 1,4,5-trisphosphate receptor type 1	28.6556	False	0	30.3017	False	0	28.5763	False	0	28.624	False	0	28.8394	False	0	28.9372	False	0	41	34	31	17.9	15.9	14.6	313.16	0	100.32	2084400000	93	0.264542	0.377639	0.662588	P11881;A0A0N4SWH7;A0A1D5RLA1;A0A0N4SW22;A0A0N4SVN2	P11881	Inositol 1,4,5-trisphosphate receptor type 1	Itpr1
Itpr3	Inositol 1,4,5-trisphosphate receptor type 3	31.2139	False	0	32.3835	False	0	30.9035	False	0	30.9181	False	0	30.9991	False	0	31.1926	False	0	73	73	64	33.7	33.7	30.9	304.27	0	323.31	11158000000	297	0.433618	0.46375	1.01277	P70227;A0A0N4SUL2	P70227	Inositol 1,4,5-trisphosphate receptor type 3	Itpr3
Itsn2	Intersectin-2	25.207	False	0	22.9342	False	0	24.7002	False	0	25.5971	False	0	24.8454	False	0	25.5751	False	0	8	8	5	6.5	6.5	4.4	188.78	0	20.821	187700000	13	0.654593	-1.05871	-1.44673	E9QNG1;Q9Z0R6;F6ZX53;F6TCC6;F6U8U1	E9QNG1;Q9Z0R6	Intersectin-2	Itsn2
Ivd	Isovaleryl-CoA dehydrogenase, mitochondrial	27.4518	False	0	24.5008	False	0	25.5089	False	0	27.5447	False	0	27.9261	False	0	26.8809	False	0	6	6	6	14.4	14.4	14.4	46.325	0	18.12	717870000	16	0.822349	-1.63006	-1.77511	Q9JHI5	Q9JHI5	Isovaleryl-CoA dehydrogenase, mitochondrial	Ivd
Jak1	Tyrosine-protein kinase;Tyrosine-protein kinase JAK1	26.1812	False	0	24.4667	True	0	25.4481	False	0	26.1649	False	0	26.2018	False	0	25.5203	False	0	7	7	7	6.7	6.7	6.7	133.35	0	9.6005	299880000	8	0.476391	-0.59696	-1.09791	B1ASP2;P52332	B1ASP2;P52332	Tyrosine-protein kinase;Tyrosine-protein kinase JAK1	Jak1
Jup	Junction plakoglobin	25.7917	False	0	27.2891	False	0	23.4013	True	0	24.812	False	0	24.1448	False	0	23.1177	True	0	7	7	7	15.7	15.7	15.7	81.8	0	78.005	107440000	10	0.523037	1.46921	1.18988	Q02257	Q02257	Junction plakoglobin	Jup
Kank1		28.0312	False	0	26.1942	False	0	27.8848	False	0	28.079	False	0	28.3136	False	0	27.9558	False	0	15	15	15	14.8	14.8	14.8	148.25	0	73.349	1218100000	40	0.551733	-0.746065	-1.24613	E9Q238;E9Q944	E9Q238;E9Q944		Kank1
Kank2	KN motif and ankyrin repeat domain-containing protein 2	27.0714	False	0	22.7522	True	0	26.5359	False	0	27.2847	False	0	27.3546	False	0	26.8107	False	0	12	12	12	18	18	18	90.244	0	34.671	594460000	27	0.547861	-1.69683	-1.23855	Q8BX02	Q8BX02	KN motif and ankyrin repeat domain-containing protein 2	Kank2
Kars	Lysine--tRNA ligase	27.3947	False	0	27.6945	False	0	27.8904	False	0	27.7928	False	0	28.1939	False	0	27.7595	False	0	18	18	18	44.1	44.1	44.1	71.29	0	115.3	1048900000	40	0.565727	-0.255541	-1.27349	Q8R2P8;Q99MN1	Q8R2P8;Q99MN1	Lysine--tRNA ligase	Kars
Katnal2;Spata5	Katanin p60 ATPase-containing subunit A-like 2;Spermatogenesis-associated protein 5	28.209	False	0	26.2715	False	0	28.0534	False	0	28.0242	False	0	28.0112	False	0	28.7592	False	0	2	2	2	5.4	5.4	5.4	42.041	0	3.9721	1455800000	7	0.490915	-0.753571	-1.12663	D6RGM7;D3Z4J2;Q9D3R6;D3Z0U5;A0A0G2JFY0;A0A0A0MQ80;Q3UMC0	D6RGM7;D3Z4J2;Q9D3R6;D3Z0U5;A0A0G2JFY0;A0A0A0MQ80;Q3UMC0	Katanin p60 ATPase-containing subunit A-like 2;Spermatogenesis-associated protein 5	Katnal2;Spata5
Kbp	KIF1-binding protein	23.6915	False	0	23.5148	True	0	24.2968	False	0	23.9801	False	0	24.2843	False	0	24.2179	False	0	3	3	3	8.8	8.8	8.8	71.051	0	15.276	75097000	10	0.571291	-0.326426	-1.28436	Q6ZPU9;H3BIY2	Q6ZPU9	KIF1-binding protein	Kbp
Kdelr1	ER lumen protein-retaining receptor 1	26.6875	False	0	23.4529	True	0	27.3438	False	0	26.8805	False	0	26.6171	False	0	26.7636	False	0	3	3	3	26.7	26.7	26.7	17.504	0	14.718	534720000	8	0.314048	-0.925654	-0.768152	A0A1B0GQW0;Q99JH8;A0A1B0GT97;Q9CQM2	A0A1B0GQW0;Q99JH8	ER lumen protein-retaining receptor 1	Kdelr1
Kdm1a	Lysine-specific histone demethylase 1A	26.5223	False	0	23.4542	True	0	25.0294	False	0	25.6681	False	0	22.285	True	0	24.5853	True	0	4	4	4	8.4	8.4	8.4	94.658	0	49.074	221610000	6	0.243472	0.822557	0.616606	A3KG93;Q6ZQ88;G8JL40;F6ZC60;F6Z4I3	A3KG93;Q6ZQ88;G8JL40;F6ZC60;F6Z4I3	Lysine-specific histone demethylase 1A	Kdm1a
Kdsr	3-ketodihydrosphingosine reductase	25.4248	False	0	24.321	True	0	26.5706	False	0	22.0869	True	0	24.2479	True	0	26.1302	False	0	3	3	3	12.3	12.3	12.3	35.955	0	14.652	325890000	6	0.407621	1.28376	0.960531	Q6GV12	Q6GV12	3-ketodihydrosphingosine reductase	Kdsr
Keg1	Glycine N-acyltransferase-like protein Keg1	28.6615	False	0	26.0015	False	0	25.3079	False	0	28.3374	False	0	28.2538	False	0	25.9093	False	0	6	6	6	24.1	24.1	24.1	33.723	0	18.782	1000300000	15	0.259186	-0.843226	-0.650967	Q9DCY0;D3Z1F5;D3Z4V9	Q9DCY0;D3Z1F5;D3Z4V9	Glycine N-acyltransferase-like protein Keg1	Keg1
Khdrbs1	KH domain-containing, RNA-binding, signal transduction-associated protein 1	24.04	False	0	22.9946	True	0	23.4618	True	0	22.905	True	0	23.8076	False	0	24.362	False	0	3	3	2	9.7	9.7	7.7	48.37	0	5.5511	61361000	4	0.136522	-0.19276	-0.369825	Q60749;A0A087WSL3;A0A087WR32;Q9WU01	Q60749	KH domain-containing, RNA-binding, signal transduction-associated protein 1	Khdrbs1
Khsrp	Far upstream element-binding protein 2	26.964	False	0	23.3311	True	0	26.6647	False	0	27.1083	False	0	27.031	False	0	26.432	False	0	9	9	7	14.7	14.7	11.8	76.775	0	21.535	552750000	17	0.435721	-1.20385	-1.01698	Q3U0V1	Q3U0V1	Far upstream element-binding protein 2	Khsrp
Kiaa0196	WASH complex subunit strumpellin	27.3575	False	0	29.7877	False	0	27.8889	False	0	27.6525	False	0	27.779	False	0	27.853	False	0	20	20	20	20.3	20.3	20.3	134.11	0	64.749	936720000	56	0.323593	0.5832	0.788158	Q8C2E7	Q8C2E7	WASH complex subunit strumpellin	Kiaa0196
Kiaa1033	WASH complex subunit 7	26.4447	False	0	29.3316	False	0	27.0822	False	0	26.9847	False	0	27.1488	False	0	27.0164	False	0	14	14	14	14.4	14.4	14.4	136.37	0	31.535	594010000	33	0.258472	0.56955	0.649412	Q3UMB9	Q3UMB9	WASH complex subunit 7	Kiaa1033
Kif13b	Kinesin-like protein	26.7623	False	0	25.1466	False	0	26.2838	False	0	26.8598	False	0	26.7748	False	0	26.8867	False	0	11	11	11	7.6	7.6	7.6	204.57	0	28	557480000	22	0.741337	-0.776234	-1.61594	E9Q4K7;F8VQ75;Q9EQW7;A2AKI2;Q3V3Y9;E9Q9B0;A0A1D5RMD4;O35071;B1AVY7;Q80TF6	E9Q4K7	Kinesin-like protein	Kif13b
Kif5b	Kinesin-1 heavy chain;Kinesin-like protein	30.25	False	0	27.9322	False	0	30.1021	False	0	30.3424	False	0	30.4591	False	0	30.2822	False	0	40	40	40	49.5	49.5	49.5	109.55	0	171.31	5948900000	140	0.549906	-0.93312	-1.24255	Q61768;E9QAK5;P28738;P33175;A2ARD4	Q61768;E9QAK5	Kinesin-1 heavy chain;Kinesin-like protein	Kif5b
Kifap3	Kinesin-associated protein 3	24.0572	False	0	27.1667	False	0	22.8382	True	0	24.2517	False	0	24.5772	False	0	23.1764	True	0	6	6	6	9.5	9.5	9.5	91.29	0	21.529	85010000	9	0.193947	0.685607	0.505465	P70188	P70188	Kinesin-associated protein 3	Kifap3
Kirrel	Kin of IRRE-like protein 1	30.6541	False	0	26.2082	False	0	30.1869	False	0	30.3913	False	0	30.3291	False	0	30.2372	False	0	13	13	13	24.1	24.1	24.1	87.175	0	140.96	6060800000	75	0.38914	-1.3028	-0.92312	Q80W68	Q80W68	Kin of IRRE-like protein 1	Kirrel
Klc1	Kinesin light chain 1	28.986	False	0	24.7881	False	0	28.4689	False	0	29.1116	False	0	28.1761	False	0	28.8308	False	0	22	22	17	44.3	44.3	34.1	61.629	0	107.62	2016700000	66	0.405717	-1.29185	-0.956687	Q5UE59;E9Q7C9;Q7TNF4;Q8CD76;O88447;F6UYN4	Q5UE59;E9Q7C9;Q7TNF4;Q8CD76;O88447	Kinesin light chain 1	Klc1
Klc2	Kinesin light chain 2	25.2845	False	0	27.8079	False	0	23.154	False	0	24.7423	False	0	24.4864	False	0	25.3859	False	0	11	7	6	25.1	17.3	15.4	68.176	0	44.267	313370000	15	0.147591	0.543959	0.396641	D3YXZ3;Q91YS4;O88448;D3Z5Y7	D3YXZ3;Q91YS4;O88448	Kinesin light chain 2	Klc2
Klc4	Kinesin light chain 4	24.7022	False	0	25.1344	True	0	24.4971	False	0	24.4714	False	0	24.7346	False	0	24.4125	False	0	8	5	5	14.7	10.2	10.2	68.612	0	15.746	100270000	11	0.488978	0.238387	1.1228	Q9DBS5	Q9DBS5	Kinesin light chain 4	Klc4
Kpna1	Importin subunit alpha-5;Importin subunit alpha-5, N-terminally processed	24.0648	False	0	24.5952	False	0	23.9984	True	0	23.2636	False	0	23.1818	False	0	24.1257	True	0	4	3	3	14.5	11.7	11.7	60.182	0	27.046	52197000	8	0.912153	0.69578	1.95383	Q60960;G3UXF0;G3UXT6;G3UZK5	Q60960;G3UXF0	Importin subunit alpha-5;Importin subunit alpha-5, N-terminally processed	Kpna1
Kpna2	Importin subunit alpha-1	27.7531	False	0	29.7825	False	0	26.3337	False	0	27.0422	False	0	26.3196	False	0	24.3118	False	0	4	4	4	21	21	21	57.927	0	70.974	459230000	21	0.732562	2.06523	1.59879	P52293	P52293	Importin subunit alpha-1	Kpna2
Kpna4	Importin subunit alpha-3	26.2594	False	0	28.2519	False	0	25.7228	False	0	26.152	False	0	26.0249	False	0	25.8968	False	0	5	5	4	16.5	16.5	15.1	68.03	0	10.534	324000000	17	0.393407	0.720153	0.93178	A0A0B4J1E7;O35343;D3YTN1	A0A0B4J1E7;O35343	Importin subunit alpha-3	Kpna4
Kpna6	Importin subunit alpha;Importin subunit alpha-7	26.6323	False	0	26.2556	False	0	25.2069	False	0	25.9076	False	0	25.3589	False	0	24.2961	False	0	5	5	4	19.5	19.5	16.7	59.602	0	51.349	246970000	14	0.592249	0.844023	1.32527	Q4FJZ2;O35345;A2ADZ6	Q4FJZ2;O35345	Importin subunit alpha;Importin subunit alpha-7	Kpna6
Kpnb1	Importin subunit beta-1	30.0383	False	0	31.9464	False	0	30.2391	False	0	30.1421	False	0	30.1591	False	0	30.2721	False	0	34	34	34	51	51	51	97.183	0	305.79	6062500000	191	0.381106	0.550165	0.906779	P70168	P70168	Importin subunit beta-1	Kpnb1
Kras	GTPase KRas;GTPase KRas, N-terminally processed	27.6955	False	0	23.6018	True	0	27.0002	False	0	27.3969	False	0	27.3966	False	0	27.4948	False	0	5	2	2	37	11.6	11.6	21.656	0	6.4442	829590000	14	0.453005	-1.33027	-1.05147	P32883;A0A0G2JGM2;C0H5X4;B2KGV5;E9Q8V2;E9PVD5;A0A0N4SVY1	P32883	GTPase KRas;GTPase KRas, N-terminally processed	Kras
Krt14	Keratin, type I cytoskeletal 14	31.1351	False	0	33.9362	False	0	31.0129	False	0	31.377	False	0	30.5508	False	0	29.8548	False	0	17	6	5	55	28.7	26.2	52.866	0	157.2	7535700000	161	0.612114	1.43387	1.36399	Q61781;CON__P35900;CON__Q9D312;Q9D312;CON__Q14525;CON__Q9UE12;CON__Q15323;CON__A2A5Y0;CON__Q92764;CON__Q14532;CON__A2AB72;B1ATJ5;CON__Q497I4;CON__O76015;CON__O76013;CON__O76014;CON__REFSEQ:XP_986630;Q61897;Q62168;Q61765;Q6IFX3;Q8VCW2;Q9Z320;Q497I4;A6BLY7;B1AQ75;A1L317	Q61781	Keratin, type I cytoskeletal 14	Krt14
Ktn1	Kinectin	27.2304	False	0	24.7441	True	0	27.1645	False	0	27.2781	False	0	27.4141	False	0	27.1189	False	0	15	15	15	15.5	15.5	15.5	140.92	0	44.497	672820000	34	0.468859	-0.890682	-1.08298	A0A087WS29;A0A087WQQ5;A0A087WP85;A0A087WP14;A0A087WPX0;F8VQC7;A0A087WQF8;A0A087WP48;A0A087WS04;A0A087WQG4;A0A087WQD0;A0A087WNW3;A0A087WQI3;A0A087WPW5;A0A087WS23;A0A087WQ25;A0A087WRS1;Q61595	A0A087WS29;A0A087WQQ5;A0A087WP85;A0A087WP14;A0A087WPX0;F8VQC7;A0A087WQF8;A0A087WP48;A0A087WS04;A0A087WQG4;A0A087WQD0;A0A087WNW3;A0A087WQI3;A0A087WPW5;A0A087WS23;A0A087WQ25;A0A087WRS1;Q61595	Kinectin	Ktn1
Lactb2	Beta-lactamase-like protein 2	27.6352	False	0	24.4089	False	0	27.3456	False	0	28.2779	False	0	28.3012	False	0	27.8361	False	0	7	7	7	23.3	23.3	23.3	32.754	0	15.639	1125000000	24	0.737385	-1.67513	-1.60822	Q99KR3	Q99KR3	Beta-lactamase-like protein 2	Lactb2
Lama5	Laminin subunit alpha-5	29.652	False	0	27.03	False	0	30.1678	False	0	30.1841	False	0	29.8436	False	0	29.6017	False	0	14	14	14	4.8	4.8	4.8	404.05	0	68.042	4659600000	62	0.397276	-0.926491	-0.939621	Q61001	Q61001	Laminin subunit alpha-5	Lama5
Lamb2	Laminin subunit beta-2	23.3432	True	0	24.2427	True	0	27.094	False	0	27.3889	False	0	27.6511	False	0	26.8666	False	0	3	3	3	1.9	1.9	1.9	196.58	0	9.1067	531080000	5	0.978389	-2.4089	-2.08771	Q61292	Q61292	Laminin subunit beta-2	Lamb2
Lamc1	Laminin subunit gamma-1	23.0082	True	0	24.557	True	0	24.2797	False	0	25.0307	False	0	24.322	False	0	23.4614	False	0	4	4	4	3.2	3.2	3.2	177.19	0	11.543	68883000	8	0.18756	-0.323025	-0.490776	F8VQJ3;P02468	F8VQJ3;P02468	Laminin subunit gamma-1	Lamc1
Lamp1	Lysosome-associated membrane glycoprotein 1	30.5349	False	0	24.203	True	0	30.6193	False	0	30.4512	False	0	30.035	False	0	29.923	False	0	5	5	5	13.8	13.8	13.8	43.865	0	73.86	5957400000	30	0.324599	-1.68397	-0.790261	P11438	P11438	Lysosome-associated membrane glycoprotein 1	Lamp1
Lamp2	Lysosome-associated membrane glycoprotein 2	29.3795	False	0	28.3045	False	0	30.2751	False	0	29.928	False	0	29.937	False	0	29.6536	False	0	6	6	6	12.5	12.5	12.5	45.681	0	12.477	4375800000	24	0.378138	-0.519883	-0.900729	P17047	P17047	Lysosome-associated membrane glycoprotein 2	Lamp2
Lamtor1	Ragulator complex protein LAMTOR1	25.8381	False	0	23.4787	True	0	26.293	False	0	26.3187	False	0	26.4428	False	0	26.5795	False	0	3	3	3	33.5	33.5	33.5	17.749	0	45.778	367260000	13	0.641172	-1.24371	-1.4206	Q9CQ22;A0A0A6YX02	Q9CQ22;A0A0A6YX02	Ragulator complex protein LAMTOR1	Lamtor1
Lancl1	LanC-like protein 1	28.4667	False	0	23.874	True	0	28.5327	False	0	28.5817	False	0	29.1015	False	0	28.9966	False	0	10	10	10	29.1	29.1	29.1	45.341	0	33.899	2001500000	37	0.552992	-1.9355	-1.24859	O89112;B2KGR2	O89112;B2KGR2	LanC-like protein 1	Lancl1
Lancl2	LanC-like protein 2	26.892	False	0	24.4814	True	0	26.6426	False	0	27.0691	False	0	26.8318	False	0	26.4425	False	0	7	7	7	19.5	19.5	19.5	49.742	0	22.07	484380000	21	0.420229	-0.775768	-0.985918	F6RJV6;Q9JJK2	F6RJV6;Q9JJK2	LanC-like protein 2	Lancl2
Lap3	Cytosol aminopeptidase	25.7439	False	0	28.7372	False	0	25.0008	False	0	25.6937	False	0	25.7035	False	0	26.1333	False	0	8	8	8	24.3	24.3	24.3	56.141	0	40.345	477110000	25	0.220248	0.650456	0.565065	Q9CPY7;A0A0G2JEM7	Q9CPY7	Cytosol aminopeptidase	Lap3
Larp7	La-related protein 7	26.8482	False	0	27.831	False	0	23.2263	True	0	26.1448	False	0	26.6389	False	0	21.6188	True	0	2	2	2	6	6	6	64.802	0.00059259	3.1156	285470000	6	0.213403	1.16762	0.549688	Q05CL8	Q05CL8	La-related protein 7	Larp7
Lars	Leucine--tRNA ligase, cytoplasmic	26.8837	False	0	27.3805	False	0	27.3395	False	0	26.9234	False	0	27.0769	False	0	27.1773	False	0	12	12	12	15	15	15	134.19	0	103.05	672050000	31	0.333627	0.141991	0.809082	Q8BMJ2	Q8BMJ2	Leucine--tRNA ligase, cytoplasmic	Lars
Las1l	Ribosomal biogenesis protein LAS1L	26.741	False	0	23.5097	True	0	27.4534	False	0	26.9941	False	0	26.3632	False	0	26.3041	False	0	4	4	4	6.6	6.6	6.6	89.413	0	15.332	493230000	7	0.204263	-0.652431	-0.52901	A2BE28	A2BE28	Ribosomal biogenesis protein LAS1L	Las1l
Lasp1	LIM and SH3 domain protein 1	30.6348	False	0	23.8158	False	0	30.4887	False	0	31.0811	False	0	30.9969	False	0	30.2917	False	0	13	12	10	47.9	44.5	35.7	29.994	0	44.193	8140200000	53	0.474671	-2.4768	-1.0945	Q61792;A2A6H0;A2A6G9;A2A6G7;A2A6G8;A2A6G6;A2A6G5;E9Q0N6;A2A6G4;A2A6G0	Q61792;A2A6H0;A2A6G9	LIM and SH3 domain protein 1	Lasp1
Lbr	Lamin-B receptor	22.1577	True	0	28.2957	False	0	24.7116	False	0	25.9614	False	0	24.9581	False	0	24.8367	False	0	5	5	5	10.4	10.4	10.4	71.439	0	15.416	115390000	7	0.0367854	-0.197074	-0.10855	Q3U9G9;A0A0A6YY12	Q3U9G9	Lamin-B receptor	Lbr
Lclat1	Lysocardiolipin acyltransferase 1	26.7961	False	0	27.822	False	0	26.4952	False	0	26.5426	False	0	26.7416	False	0	26.5195	False	0	6	6	6	18.9	18.9	18.9	44.399	0	16.772	471510000	22	0.462579	0.436524	1.07051	Q3UN02;B0V2Q9	Q3UN02	Lysocardiolipin acyltransferase 1	Lclat1
Lcp1	Plastin-2	25.6971	False	0	28.2331	False	0	25.3982	False	0	25.611	False	0	25.3494	False	0	24.2727	False	0	10	5	5	24.4	16.3	16.3	70.148	0	65.802	208720000	15	0.621062	1.36508	1.38143	Q61233	Q61233	Plastin-2	Lcp1
Ldah	Lipid droplet-associated hydrolase	26.864	False	0	23.101	True	0	26.8813	False	0	26.9837	False	0	26.8745	False	0	26.6744	False	0	4	4	4	14.1	14.1	14.1	37.357	0	11.13	516390000	10	0.414724	-1.22877	-0.974847	A0A0F6AIX5;Q8BVA5;A0A0F6AIX6	A0A0F6AIX5;Q8BVA5;A0A0F6AIX6	Lipid droplet-associated hydrolase	UPF0554 protein C2orf43 homolog	Ldah
Ldha	L-lactate dehydrogenase;L-lactate dehydrogenase A chain	31.4444	False	0	31.1826	False	0	31.4612	False	0	31.494	False	0	31.3261	False	0	31.333	False	0	16	16	15	71.7	71.7	68.1	36.498	0	128.64	14247000000	167	0.0715971	-0.0215772	-0.204408	Q564E2;A0A1B0GSX0;P06151;A0A1B0GSR9;D3YZQ9;A0A1B0GT41;A0A1B0GQX5;A0A1B0GSL7;A0A1B0GRW9;A0A1B0GS79;A0A1B0GRC1;A0A1B0GRS2;D3YVR7;D3YZE4;P00342;A0A1B0GSR2;A0A1B0GRE9	Q564E2;A0A1B0GSX0;P06151;A0A1B0GSR9;D3YZQ9;A0A1B0GT41;A0A1B0GQX5	L-lactate dehydrogenase;L-lactate dehydrogenase A chain	Ldha
Ldhb	L-lactate dehydrogenase B chain;L-lactate dehydrogenase	29.4796	False	0	28.5757	False	0	29.4148	False	0	30.7146	False	0	30.6066	False	0	30.274	False	0	13	12	12	50	46.4	46.4	36.572	0	86.443	5590300000	54	1.89762	-1.37503	-4.29872	P16125;D3Z7F0;A0A0N4SVV8	P16125;D3Z7F0	L-lactate dehydrogenase B chain;L-lactate dehydrogenase	Ldhb
Ldlrap1	Low density lipoprotein receptor adapter protein 1	25.7675	False	0	27.7939	False	0	26.9515	False	0	26.2357	False	0	26.2807	False	0	25.9522	False	0	5	5	5	21.8	21.8	21.8	33.975	0	23.276	475310000	20	0.498745	0.681426	1.14208	Q8C142	Q8C142	Low density lipoprotein receptor adapter protein 1	Ldlrap1
Lemd2	LEM domain-containing protein 2	26.3515	False	0	25.4767	False	0	26.5878	False	0	26.3208	False	0	26.6151	False	0	26.0755	False	0	8	8	8	18.4	18.4	18.4	57.506	0	19.638	395550000	16	0.206145	-0.19849	-0.533281	Q6DVA0	Q6DVA0	LEM domain-containing protein 2	Lemd2
Lemd3	Inner nuclear membrane protein Man1	24.7488	False	0	23.6383	True	0	24.6282	False	0	24.9852	False	0	24.9066	False	0	24.9096	False	0	3	3	3	3.3	3.3	3.3	100.16	0	5.3597	139090000	9	0.778029	-0.595347	-1.68784	E9QP59;D3YU56;Q9WU40	E9QP59;D3YU56;Q9WU40	Inner nuclear membrane protein Man1	Lemd3
Leprel1	Prolyl 3-hydroxylase 2	25.3809	False	0	23.0224	True	0	26.0579	False	0	25.5923	False	0	25.5837	False	0	25.995	False	0	5	5	5	8.7	8.7	8.7	80.153	0	11.568	254910000	16	0.412976	-0.903271	-0.971326	Q8CG71	Q8CG71	Prolyl 3-hydroxylase 2	Leprel1
Letm1	LETM1 and EF-hand domain-containing protein 1, mitochondrial	27.8727	False	0	26.7584	False	0	27.711	False	0	27.8032	False	0	27.9716	False	0	28.2832	False	0	14	14	14	26.2	26.2	26.2	82.988	0	43.757	1164400000	40	0.694994	-0.572025	-1.52545	Q9Z2I0	Q9Z2I0	LETM1 and EF-hand domain-containing protein 1, mitochondrial	Letm1
Letmd1	LETM1 domain-containing protein 1	24.3961	False	0	24.0385	True	0	24.1467	False	0	24.1207	False	0	24.5739	False	0	24.3393	False	0	2	2	2	8.1	8.1	8.1	41.7	0	3.9062	92200000	7	0.37591	-0.150865	-0.896184	Q924L1	Q924L1	LETM1 domain-containing protein 1	Letmd1
Lgals1	Galectin-1	25.7119	False	0	28.3552	False	0	23.4808	True	0	25.6604	False	0	25.1732	False	0	24.184	True	0	3	3	3	38.5	38.5	38.5	14.866	0	31.672	182640000	8	0.223389	0.843394	0.572092	P16045	P16045	Galectin-1	Lgals1
Lgals7	Galectin;Galectin-7	28.0944	False	0	29.8624	False	0	26.0978	False	0	27.3535	False	0	26.5396	False	0	24.6664	False	0	3	3	3	38.2	38.2	38.2	15.202	0	22.388	674080000	16	0.609806	1.83168	1.3595	Q9CRB1;O54974;D3Z141	Q9CRB1;O54974	Galectin;Galectin-7	Lgals7
Lgalsl	Galectin-related protein	27.173	False	0	23.7841	True	0	26.9463	False	0	27.0522	False	0	26.5321	False	0	27.495	False	0	5	5	5	45.3	45.3	45.3	18.955	0	34.615	673740000	12	0.396459	-1.05864	-0.937966	Q8VED9;E9QAC6	Q8VED9	Galectin-related protein	Lgalsl
Lima1	LIM domain and actin-binding protein 1	23.5857	False	0	24.2813	True	0	23.2852	False	0	23.5459	False	0	23.4564	False	0	24.4977	False	0	2	2	2	3.2	3.2	3.2	84.059	0.00030111	3.296	65980000	3	0.0929757	-0.115964	-0.260581	Q9ERG0	Q9ERG0	LIM domain and actin-binding protein 1	Lima1
Lims1	LIM and senescent cell antigen-like-containing domain protein 1	30.188	False	0	25.9029	False	0	30.5742	False	0	30.8967	False	0	30.7804	False	0	30.87	False	0	10	10	8	27.6	27.6	23	44.34	0	30.042	8551900000	61	0.584143	-1.96068	-1.30945	E9QP62;A0A0R4J005;Q99JW4;Q9D7B2	E9QP62;A0A0R4J005;Q99JW4;Q9D7B2	LIM and senescent cell antigen-like-containing domain protein 1	Lims1
Lims2	LIM and senescent cell antigen-like-containing domain protein 2	28.6718	False	0	24.3995	True	0	28.7325	False	0	28.6163	False	0	28.6772	False	0	28.5565	False	0	7	5	5	21.4	16.1	16.1	39.031	0	14.549	1823000000	27	0.397499	-1.34876	-0.940072	Q91XD2	Q91XD2	LIM and senescent cell antigen-like-containing domain protein 2	Lims2
Lin7c	Protein lin-7 homolog C	29.7268	False	0	25.7769	False	0	29.1961	False	0	29.6081	False	0	29.5206	False	0	29.386	False	0	9	9	9	57.9	57.9	57.9	21.834	0	42.362	3434800000	30	0.440242	-1.27162	-1.02602	O88952;Q8JZS0;Q3TUM0;O88951	O88952	Protein lin-7 homolog C	Lin7c
Llgl2	Lethal(2) giant larvae protein homolog 2	26.7186	False	0	26.7052	False	0	27.3425	False	0	26.732	False	0	27.1764	False	0	27.3154	False	0	13	13	13	19.8	19.8	19.8	117	0	50.359	688390000	31	0.216341	-0.152515	-0.556298	J3QJU5;Q3TJ91;B1ATA7;B1ATA8;G3UXR0;B1ATA9;G3UXS2;F6X6X1	J3QJU5;Q3TJ91	Lethal(2) giant larvae protein homolog 2	Llgl2
Lman1	Protein ERGIC-53	29.5555	False	0	30.9201	False	0	29.8536	False	0	29.1433	False	0	29.4392	False	0	29.9157	False	0	14	14	14	33.8	33.8	33.8	57.788	0	80.992	3884000000	61	0.576626	0.610345	1.29478	Q9D0F3;D3Z5B9	Q9D0F3	Protein ERGIC-53	Lman1
Lman2	Vesicular integral-membrane protein VIP36	28.3272	False	0	25.389	False	0	28.7128	False	0	28.7124	False	0	28.8676	False	0	29.1104	False	0	9	9	9	33.5	33.5	33.5	40.429	0	47.583	2038900000	35	0.602479	-1.42049	-1.34521	Q9DBH5	Q9DBH5	Vesicular integral-membrane protein VIP36	Lman2
Lman2l	VIP36-like protein	26.6529	False	0	24.2157	True	0	27.0756	False	0	27.0975	False	0	27.2564	False	0	27.0255	False	0	6	6	6	38.5	38.5	38.5	23.214	0	14.533	595140000	14	0.569568	-1.14504	-1.281	A0A0A6YX25;D3Z4P2;P59481;F6QN75;J3QNZ7	A0A0A6YX25;D3Z4P2;P59481;F6QN75	VIP36-like protein	Lman2l
Lmbrd2	LMBR1 domain-containing protein 2	24.5579	False	0	25.3992	False	0	24.1923	False	0	24.1345	False	0	24.1501	False	0	24.0866	False	0	3	3	3	5	5	5	81.1	0	6.6333	86519000	5	0.761998	0.592709	1.6564	Q8C561	Q8C561	LMBR1 domain-containing protein 2	Lmbrd2
Lmf1	Lipase maturation factor;Lipase maturation factor 1	25.2736	False	0	26.7019	False	0	22.5678	True	0	21.8204	True	0	24.1492	True	0	25.9888	False	0	6	6	6	12.2	12.2	12.2	65.734	0	10.425	161120000	8	0.193236	0.861577	0.503835	Z4YJR1;Q3U3R4;D6RDS1;F6RND1	Z4YJR1;Q3U3R4	Lipase maturation factor;Lipase maturation factor 1	Lmf1
Lmf2	Lipase maturation factor 2	25.9174	False	0	27.1099	False	0	26.4935	False	0	23.9649	True	0	25.3639	False	0	26.0652	False	0	3	3	3	4.8	4.8	4.8	79.996	0	9.0902	208290000	10	0.908247	1.37559	1.94599	Q8C3X8	Q8C3X8	Lipase maturation factor 2	Lmf2
Lmna	Prelamin-A/C;Lamin-A/C	33.0011	False	0	31.1052	False	0	32.8997	False	0	32.9975	False	0	33.264	False	0	33.1319	False	0	34	34	33	52.8	52.8	51.6	74.237	0	197.83	40985000000	183	0.570284	-0.795802	-1.2824	P48678;D3YUF7	P48678	Prelamin-A/C;Lamin-A/C	Lmna
Lmnb1	Lamin-B1	30.6535	False	0	29.5765	False	0	29.905	False	0	30.4563	False	0	30.7136	False	0	30.1328	False	0	27	25	25	50.7	47.4	47.4	66.785	0	136.63	6585800000	134	0.467564	-0.389233	-1.08041	P14733	P14733	Lamin-B1	Lmnb1
Lmnb2	Lamin-B2	31.227	False	0	28.2473	False	0	30.8797	False	0	31.1079	False	0	31.2366	False	0	31.1521	False	0	28	27	26	51.3	50	48.2	67.317	0	134.18	10642000000	134	0.483817	-1.04751	-1.1126	P21619;A0A0R4J0Q5	P21619;A0A0R4J0Q5	Lamin-B2	Lmnb2
Lnp	Protein lunapark	25.7154	False	0	24.4725	False	0	25.424	False	0	25.4426	False	0	25.2548	False	0	26.0921	False	0	4	4	4	11.3	11.3	11.3	47.499	0	24.806	241360000	11	0.361483	-0.392553	-0.866647	Q7TQ95;A2ASM1;A2ASM0;A2ASL8;A2ASM2	Q7TQ95;A2ASM1;A2ASM0;A2ASL8	Protein lunapark	Lnp
Lnpep	Leucyl-cystinyl aminopeptidase	28.2093	False	0	27.0877	False	0	28.7044	False	0	28.4905	False	0	28.3576	False	0	28.7434	False	0	16	16	16	21.2	21.2	21.2	117.3	0	62.653	1790900000	48	0.466651	-0.530057	-1.0786	Q8C129	Q8C129	Leucyl-cystinyl aminopeptidase	Lnpep
Lonp1	Lon protease homolog, mitochondrial	28.6455	False	0	29.1457	False	0	28.6701	False	0	28.9107	False	0	28.7985	False	0	28.8941	False	0	20	20	20	27.7	27.7	27.7	105.84	0	96.695	2264900000	82	0.102097	-0.047287	-0.284005	Q8CGK3	Q8CGK3	Lon protease homolog, mitochondrial	Lonp1
Lpcat3	Lysophospholipid acyltransferase 5	27.2539	False	0	28.3118	False	0	27.418	False	0	26.9672	False	0	27.3161	False	0	27.4402	False	0	7	7	7	17	17	17	56.146	0	15.072	801270000	24	0.514859	0.420106	1.17381	Q91V01;A0A0N4SUM3	Q91V01	Lysophospholipid acyltransferase 5	Lpcat3
Lpin2	Phosphatidate phosphatase LPIN2	23.9648	False	0	23.0161	True	0	25.1164	False	0	24.1807	False	0	23.7608	False	0	23.5606	True	0	2	2	2	2.7	2.7	2.7	103.74	0	6.5546	74994000	6	0.113511	0.198414	0.312892	E9PWN0;Q99PI5	E9PWN0;Q99PI5	Phosphatidate phosphatase LPIN2	Lpin2
Lpp	Lipoma-preferred partner homolog	27.1039	False	0	24.7461	True	0	26.1857	False	0	26.8443	False	0	26.8708	False	0	26.3602	False	0	6	6	6	16.2	16.2	16.2	65.89	0	14.927	530650000	14	0.408878	-0.679881	-0.963067	Q8BFW7	Q8BFW7	Lipoma-preferred partner homolog	Lpp
Lrba	Lipopolysaccharide-responsive and beige-like anchor protein	29.4873	False	0	31.4041	False	0	29.6297	False	0	29.6247	False	0	29.7169	False	0	29.7276	False	0	46	46	46	19.9	19.9	19.9	316.81	0	114.41	4008000000	141	0.321539	0.483966	0.783862	E9Q3Y4;A0A0A6YXL6;Q9ESE1;A0A0A6YXX3;A0A1D5RM41;Q8BSM6;Q9EPN1	E9Q3Y4;A0A0A6YXL6;Q9ESE1;A0A0A6YXX3;A0A1D5RM41	Lipopolysaccharide-responsive and beige-like anchor protein	Lrba
Lrp2	Low-density lipoprotein receptor-related protein 2	26.8608	False	0	25.7771	False	0	25.4867	False	0	27.5469	False	0	27.6941	False	0	27.1919	False	0	21	21	21	5.2	5.2	5.2	519.2	0	36.569	708150000	35	1.49735	-1.43609	-3.23526	A2ARV4;A2ARV5	A2ARV4	Low-density lipoprotein receptor-related protein 2	Lrp2
Lrpap1	Alpha-2-macroglobulin receptor-associated protein	26.5442	False	0	24.5484	True	0	26.3461	False	0	26.1833	False	0	26.2392	False	0	26.2628	False	0	4	4	4	13.9	13.9	13.9	42.215	0	12.779	367170000	13	0.260608	-0.415494	-0.654056	P55302;F6WMD1	P55302;F6WMD1	Alpha-2-macroglobulin receptor-associated protein	Lrpap1
Lrpprc	Leucine-rich PPR motif-containing protein, mitochondrial	28.7813	False	0	30.9735	False	0	29.024	False	0	29.2399	False	0	29.166	False	0	29.1821	False	0	38	38	38	27.9	27.9	27.9	156.61	0	90.049	2578800000	93	0.223277	0.396964	0.571844	Q6PB66;F6V2A3	Q6PB66	Leucine-rich PPR motif-containing protein, mitochondrial	Lrpprc
Lrrc1	Leucine-rich repeat-containing protein 1	28.8598	False	0	29.8498	False	0	29.2122	False	0	28.9825	False	0	28.6754	False	0	29.4992	False	0	18	18	16	46.8	46.8	42.4	59.411	0	216.88	2508800000	72	0.271261	0.254893	0.67711	Q80VQ1;G3X9W3;V9GX13	Q80VQ1;G3X9W3	Leucine-rich repeat-containing protein 1	Lrrc1
Lrrc47	Leucine-rich repeat-containing protein 47	23.4958	False	0	23.6212	True	0	22.9646	False	0	23.2914	False	0	23.1167	False	0	23.2345	False	0	2	2	2	3.2	3.2	3.2	65.903	0	3.8258	44779000	3	0.284022	0.146346	0.704513	E9PV22;Q505F5;F6Z4L9	E9PV22;Q505F5;F6Z4L9	Leucine-rich repeat-containing protein 47	Lrrc47
Lrrc57	Leucine-rich repeat-containing protein 57	27.0303	False	0	24.4297	True	0	27.073	False	0	26.8827	False	0	26.7813	False	0	26.9131	False	0	6	6	6	31.2	31.2	31.2	24.132	0	15.574	542640000	14	0.319092	-0.681372	-0.778736	A2AKH7;Q8JZX5;Q9D1G5;B0R031	A2AKH7;Q8JZX5;Q9D1G5	Leucine-rich repeat-containing protein 57	Lrrc57
Lrrc7	Leucine-rich repeat-containing protein 7	26.9455	False	0	23.9069	True	0	25.0449	False	0	26.325	False	0	26.6237	False	0	27.4022	False	0	3	2	2	2.6	1.4	1.4	156.67	0.0043644	2.1493	538560000	6	0.720271	-1.48451	-1.57477	B9EHV0;A0A0G2JDT9;A0A0G2JFZ5;E9Q6L9;Q80TE7	B9EHV0;A0A0G2JDT9;A0A0G2JFZ5;E9Q6L9;Q80TE7	Leucine-rich repeat-containing protein 7	Lrrc7
Lrrfip1	Leucine-rich repeat flightless-interacting protein 1	27.5169	False	0	24.3563	True	0	28.0548	False	0	27.3387	False	0	27.2877	False	0	27.4315	False	0	12	12	11	24.8	24.8	23.2	79.248	0	59.782	890020000	35	0.242727	-0.709947	-0.614967	Q3UZ39;E9Q9T1;A0A087WPK3;A0A087WSF5;G5E8E1;A0A087WNU6;A0A087WPT0;A0A0G2JGZ1;A0A0G2JDR6	Q3UZ39	Leucine-rich repeat flightless-interacting protein 1	Lrrfip1
Lrrk2	Leucine-rich repeat serine/threonine-protein kinase 2	24.7173	False	0	27.7791	False	0	24.704	True	0	25.3678	False	0	24.824	False	0	24.3858	True	0	6	6	6	2.4	2.4	2.4	284.73	0	7.0508	377400000	6	0.340619	0.874264	0.823602	Q5S006	Q5S006	Leucine-rich repeat serine/threonine-protein kinase 2	Lrrk2
Lsm12	Protein LSM12 homolog	26.179	False	0	24.5277	True	0	25.9803	False	0	25.5703	False	0	25.4355	False	0	25.9593	False	0	3	3	3	23.6	23.6	23.6	21.701	0	12.975	285020000	7	0.0590406	-0.0926927	-0.170505	Q9D0R8;A0A0A0MQC9	Q9D0R8;A0A0A0MQC9	Protein LSM12 homolog	Lsm12
Lsm2	U6 snRNA-associated Sm-like protein LSm2	26.5343	False	0	24.0351	True	0	25.9268	False	0	26.1719	False	0	25.9386	False	0	26.4106	False	0	3	3	3	37.4	37.4	37.4	14.857	0	16.335	317770000	10	0.369291	-0.675028	-0.882654	O35901;O35900	O35901;O35900	U6 snRNA-associated Sm-like protein LSm2	Lsm2
Lsm6	U6 snRNA-associated Sm-like protein LSm6	26.3049	False	0	23.0037	True	0	26.1592	False	0	25.8643	False	0	26.2645	False	0	25.8686	False	0	3	3	3	51.2	51.2	51.2	9.1275	0	31.422	335730000	9	0.318311	-0.843217	-0.777099	P62313	P62313	U6 snRNA-associated Sm-like protein LSm6	Lsm6
Lsm8	U6 snRNA-associated Sm-like protein LSm8	25.2761	False	0	27.7729	False	0	23.3105	True	0	25.3101	False	0	23.2915	True	0	21.6275	True	0	3	3	3	59	59	59	11.039	0	34.759	125110000	6	0.538916	2.04347	1.22103	A0A0N4SUZ3;Q6ZWM4	A0A0N4SUZ3;Q6ZWM4	U6 snRNA-associated Sm-like protein LSm8	Lsm8
Lta4h	Leukotriene A-4 hydrolase	30.719	False	0	28.055	False	0	31.1493	False	0	31.1956	False	0	31.1544	False	0	31.3934	False	0	26	26	26	52.4	52.4	52.4	69.05	0	247.34	10886000000	141	0.585479	-1.2734	-1.31206	P24527	P24527	Leukotriene A-4 hydrolase	Lta4h
Ltn1	E3 ubiquitin-protein ligase listerin	23.2131	False	0	26.5486	False	0	22.5561	True	0	23.2254	False	0	22.6151	True	0	23.1903	False	0	4	4	4	4.7	4.7	4.7	198.92	0	9.4849	48117000	4	0.365727	1.09568	0.875355	Q6A009	Q6A009	E3 ubiquitin-protein ligase listerin	Ltn1
Luc7l3	Luc7-like protein 3	24.9592	False	0	23.6674	True	0	24.5517	False	0	24.7854	False	0	22.9956	True	0	24.8604	False	0	3	3	3	10.4	10.4	10.4	51.45	0	16.555	137740000	11	0.0884748	0.178946	0.248908	Q5SUF2	Q5SUF2	Luc7-like protein 3	Luc7l3
Luzp1	Leucine zipper protein 1	26.2615	False	0	23.701	True	0	26.3066	False	0	25.9917	False	0	25.9946	False	0	25.9484	False	0	5	5	5	4.8	4.8	4.8	119.31	0	12.463	340500000	9	0.256267	-0.55517	-0.644612	Q8R4U7;E9Q9L3	Q8R4U7	Leucine zipper protein 1	Luzp1
Lxn	Latexin	25.799	False	0	24.3355	True	0	25.5297	False	0	24.9781	False	0	22.5283	True	0	25.7806	False	0	2	2	2	13.1	13.1	13.1	25.492	0	6.219	216190000	5	0.298796	0.792352	0.735964	P70202	P70202	Latexin	Lxn
Lzic	Protein LZIC	25.7645	False	0	23.1186	True	0	25.4067	False	0	26.014	False	0	25.8033	False	0	25.1396	False	0	5	5	5	31.6	31.6	31.6	21.536	0	22.706	221790000	10	0.438374	-0.889037	-1.02229	Q8K3C3;B1AS03;B1AS04	Q8K3C3	Protein LZIC	Lzic
Lztfl1	Leucine zipper transcription factor-like protein 1	27.4978	False	0	23.4076	True	0	27.1924	False	0	27.3235	False	0	27.0762	False	0	27.3276	False	0	10	10	10	42.8	42.8	42.8	34.773	0	44.71	722190000	31	0.386536	-1.20979	-0.917831	Q9JHQ5;F6VG18;F6VTH5;E9Q9P1	Q9JHQ5;F6VG18;F6VTH5	Leucine zipper transcription factor-like protein 1	Lztfl1
M6pr	Cation-dependent mannose-6-phosphate receptor	30.0755	False	0	27.7204	False	0	29.9471	False	0	29.9916	False	0	30.0493	False	0	29.6738	False	0	6	6	6	24.8	24.8	24.8	31.172	0	28.27	4580100000	36	0.353295	-0.657218	-0.849802	P24668	P24668	Cation-dependent mannose-6-phosphate receptor	M6pr
Macf1	Microtubule-actin cross-linking factor 1	31.5685	False	0	33.9128	False	0	31.5795	False	0	31.6761	False	0	31.7695	False	0	31.6337	False	0	183	183	0	30.1	30.1	0	831.64	0	323.31	15858000000	558	0.351497	0.660485	0.846096	B1ARU4;E9PVY8;E9QA63;Q9QXZ0;A0A0A0MQA6;E9QNP1;F6YKN8	B1ARU4;E9PVY8;E9QA63;Q9QXZ0;A0A0A0MQA6;E9QNP1	Microtubule-actin cross-linking factor 1	Macf1
Macf1		27.6077	False	0	29.5045	False	0	26.8252	False	0	27.1242	False	0	27.2869	False	0	26.7623	False	0	173	7	1	39.3	1.7	0.2	608.23	0	26.739	717800000	23	0.496098	0.921311	1.13686	F7ACR9;F6Q750;F6RL59;S4R2C6;S4R2A8	F7ACR9;F6Q750		Macf1
Mad1l1	Mitotic spindle assembly checkpoint protein MAD1	24.8148	False	0	24.2518	True	0	24.8847	False	0	25.0958	False	0	24.8127	False	0	24.8366	False	0	5	5	5	7.3	7.3	7.3	83.54	0	8.9691	134350000	6	0.529952	-0.264612	-1.20345	Q9WTX8	Q9WTX8	Mitotic spindle assembly checkpoint protein MAD1	Mad1l1
Mad2l1	Mitotic spindle assembly checkpoint protein MAD2A	25.4873	False	0	24.3631	True	0	25.3888	False	0	25.2588	False	0	25.5273	False	0	25.2415	False	0	3	3	3	18.5	18.5	18.5	23.598	0	9.852	197100000	7	0.285694	-0.262821	-0.708087	Q9Z1B5	Q9Z1B5	Mitotic spindle assembly checkpoint protein MAD2A	Mad2l1
Magi2	Membrane-associated guanylate kinase, WW and PDZ domain-containing protein 2	30.7994	False	0	28.6322	False	0	30.4985	False	0	30.51	False	0	30.632	False	0	30.6171	False	0	32	32	32	30.9	30.9	30.9	153.45	0	185.57	7382300000	131	0.376818	-0.609701	-0.898036	A0A0G2JEG6;A0A0G2JE00;Q9WVQ1;A0A140LHL1;A0A140LHB5;A0A0G2JGI5;A0A0G2JE05	A0A0G2JEG6;A0A0G2JE00;Q9WVQ1;A0A140LHL1	Membrane-associated guanylate kinase, WW and PDZ domain-containing protein 2	Magi2
Magohb;Magoh	Protein mago nashi homolog 2;Protein mago nashi homolog	29.6008	False	0	28.0547	False	0	29.5281	False	0	29.1931	False	0	29.0692	False	0	28.7787	False	0	7	7	7	43.2	43.2	43.2	17.31	0	29.399	2956500000	30	0.030862	0.0475006	0.0916216	A0A023T778;Q9CQL1;P61327;G3UZW7	A0A023T778;Q9CQL1;P61327;G3UZW7	Protein mago nashi homolog 2;Protein mago nashi homolog	Magohb;Magoh
Magt1	Magnesium transporter protein 1	27.6807	False	0	26.1787	False	0	26.7083	False	0	27.2314	False	0	27.4398	False	0	28.0996	False	0	5	5	5	12.2	12.2	12.2	35.154	0	12.825	1063500000	24	0.648516	-0.734362	-1.4349	F6TBV1;F6WHL0;A2ADH1;Q9CQY5	F6TBV1;F6WHL0;A2ADH1;Q9CQY5	Magnesium transporter protein 1	Magt1
Man1a2	Mannosyl-oligosaccharide 1,2-alpha-mannosidase IB	26.7179	False	0	26.3264	False	0	28.14	False	0	27.4245	False	0	27.6947	False	0	27.8297	False	0	12	12	12	21.2	21.2	21.2	72.871	0	51.738	876870000	34	0.448954	-0.5882	-1.0434	P39098;A2A723;A0A0G2JGT9	P39098	Mannosyl-oligosaccharide 1,2-alpha-mannosidase IB	Man1a2
Man2a1	Alpha-mannosidase 2	25.3088	False	0	24.4846	False	0	25.7157	False	0	25.6371	False	0	25.6566	False	0	25.8665	False	0	6	6	6	7	7	7	131.63	0	17.935	257910000	17	0.676574	-0.550385	-1.48955	P27046	P27046	Alpha-mannosidase 2	Man2a1
Man2a2	Alpha-mannosidase 2x	24.971	False	0	24.5312	False	0	25.0306	False	0	25.1546	False	0	25.51	False	0	25.165	False	0	5	5	5	5.6	5.6	5.6	130.65	0	14.775	175630000	6	1.03554	-0.432297	-2.20494	Q8BRK9;Q3TSU5	Q8BRK9;Q3TSU5	Alpha-mannosidase 2x	Man2a2
Man2c1	Alpha-mannosidase;Alpha-mannosidase 2C1	25.6417	False	0	27.988	False	0	25.3573	False	0	25.8432	False	0	25.7482	False	0	26.2531	False	0	8	8	8	11.5	11.5	11.5	104.68	0	29.862	302050000	13	0.169692	0.380834	0.449182	E9PZ88;F8WIE1;Q91W89;E9PYM7;E0CYW2;F6TFL1	E9PZ88;F8WIE1;Q91W89;E9PYM7	Alpha-mannosidase;Alpha-mannosidase 2C1	Man2c1
Manba	Beta-mannosidase	26.874	False	0	22.4692	True	0	26.5328	False	0	26.7365	False	0	26.501	False	0	26.9854	False	0	4	4	4	5.1	5.1	5.1	100.85	0	19.536	518810000	10	0.436825	-1.449	-1.01919	A0A0R4J092;Q8K2I4	A0A0R4J092;Q8K2I4	Beta-mannosidase	Manba
Manf	Mesencephalic astrocyte-derived neurotrophic factor	29.0714	False	0	26.4209	False	0	29.6635	False	0	28.9815	False	0	28.9501	False	0	29.3306	False	0	8	8	8	45.5	45.5	45.5	19.012	0	28.734	2658000000	30	0.281498	-0.702169	-0.699109	Q80ZP8;Q3TMX5;Q9CXI5;F6USD5;F6T4L3;F7C1S6	Q80ZP8;Q3TMX5;Q9CXI5;F6USD5;F6T4L3	Mesencephalic astrocyte-derived neurotrophic factor	Manf
Maoa	Amine oxidase [flavin-containing] A	27.2106	False	0	22.3557	True	0	27.5963	False	0	27.333	False	0	27.3399	False	0	27.8073	False	0	8	8	8	21.1	21.1	21.1	59.601	0	23.502	848710000	30	0.450576	-1.77254	-1.04663	Q64133	Q64133	Amine oxidase [flavin-containing] A	Maoa
Maob	Amine oxidase [flavin-containing] B	25.5286	False	0	23.9717	True	0	23.1369	True	0	26.3759	False	0	25.7808	False	0	26.8535	False	0	5	5	5	12.1	12.1	12.1	58.557	0	11.56	353410000	8	1.29889	-2.12435	-2.77164	Q8BW75;E9Q3X6;E9PVL9	Q8BW75;E9Q3X6	Amine oxidase [flavin-containing] B	Maob
Map1b	Microtubule-associated protein 1B;MAP1B heavy chain;MAP1 light chain LC1	25.2641	False	0	23.5833	True	0	25.5512	False	0	25.0505	False	0	25.4187	False	0	25.3653	False	0	7	7	6	4.3	4.3	3.9	270.25	0	16.878	213400000	17	0.313298	-0.478633	-0.766575	P14873	P14873	Microtubule-associated protein 1B;MAP1B heavy chain;MAP1 light chain LC1	Map1b
Map1lc3b;Gm5612	Microtubule-associated proteins 1A/1B light chain 3B	24.3314	False	0	24.6646	True	0	24.3281	False	0	22.6181	True	0	24.294	False	0	24.1961	False	0	2	2	1	16.8	16.8	11.2	14.617	0	3.8185	83918000	4	0.595855	0.738628	1.3323	Q9CQV6;J3QN16;M0QWC2	Q9CQV6;J3QN16;M0QWC2	Microtubule-associated proteins 1A/1B light chain 3B	Map1lc3b;Gm5612
Map1s	Microtubule-associated protein 1S;MAP1S heavy chain;MAP1S light chain	23.5592	False	0	24.3809	True	0	23.2036	False	0	23.3542	False	0	22.9297	True	0	23.2715	True	0	3	3	3	5.7	5.7	5.7	102.94	0	7.1652	49603000	8	0.64246	0.529431	1.4231	Q8C052;A0A1D5RLY6;A0A1D5RMG7	Q8C052;A0A1D5RLY6	Microtubule-associated protein 1S;MAP1S heavy chain;MAP1S light chain	Map1s
Map2k1	Dual specificity mitogen-activated protein kinase kinase 1	27.1706	False	0	24.9906	False	0	27.2292	False	0	26.8485	False	0	26.9863	False	0	27.3946	False	0	7	7	5	29.8	29.8	25.2	43.474	0	18.14	615350000	16	0.33516	-0.612998	-0.812271	P31938	P31938	Dual specificity mitogen-activated protein kinase kinase 1	Map2k1
Map2k3	Dual specificity mitogen-activated protein kinase kinase 3	25.4553	False	0	26.3906	False	0	25.8894	False	0	25.8405	False	0	25.8217	False	0	25.349	False	0	7	7	7	22.2	22.2	22.2	39.296	0	22.054	292840000	21	0.313785	0.241385	0.767599	O09110;A0A0R4J1Q6;A2AGS2;P70236	O09110;A0A0R4J1Q6	Dual specificity mitogen-activated protein kinase kinase 3	Map2k3
Map2k4	Dual specificity mitogen-activated protein kinase kinase 4	25.1133	False	0	24.5958	True	0	25.2725	False	0	25.4434	False	0	25.1443	False	0	25.5038	False	0	3	3	3	12.3	12.3	12.3	44.113	0	18.5	192720000	9	0.728561	-0.37	-1.59097	P47809;B1ATL6	P47809;B1ATL6	Dual specificity mitogen-activated protein kinase kinase 4	Map2k4
Map3k4	Mitogen-activated protein kinase kinase kinase 4	24.7838	False	0	24.1869	True	0	24.1834	False	0	24.2639	False	0	24.3769	False	0	24.7324	False	0	5	5	5	3.9	3.9	3.9	179.83	0	12.88	109810000	15	0.10795	-0.0730578	-0.298875	O08648	O08648	Mitogen-activated protein kinase kinase kinase 4	Map3k4
Map3k5	Mitogen-activated protein kinase kinase kinase 5	23.2344	True	0	26.5949	False	0	24.3363	False	0	24.6496	False	0	24.6288	False	0	24.6144	False	0	6	6	6	5	5	5	153.58	0	8.7313	99198000	5	0.0309794	0.0909576	0.091959	E9PWG9;O35099	E9PWG9;O35099	Mitogen-activated protein kinase kinase kinase 5	Map3k5
Map4	Microtubule-associated protein 4;Microtubule-associated protein	27.5523	False	0	28.2746	False	0	27.3944	False	0	26.8968	False	0	27.4615	False	0	27.0055	False	0	9	9	9	12.9	12.9	12.9	117.43	0	31.233	962440000	32	0.898248	0.619139	1.92596	P27546;A0A0G2JDN7;E9PZ43;A0A0G2JFH2;A0A0G2JFK3;A0A0G2JDY5;A0A0G2JFT4;A0A0G2JG35;A0A140T8T5;A0A0G2JE57;Q78TF3;A0A0G2JDU1	P27546;A0A0G2JDN7;E9PZ43;A0A0G2JFH2	Microtubule-associated protein 4;Microtubule-associated protein	Map4
Mapk1	Mitogen-activated protein kinase 1	28.4703	False	0	27.7542	False	0	28.8184	False	0	28.8924	False	0	28.6206	False	0	28.9951	False	0	17	17	15	55.9	55.9	49.2	41.275	0	98.331	2366100000	79	0.665843	-0.488463	-1.46864	P63085;F6VEI7	P63085	Mitogen-activated protein kinase 1	Mapk1
Mapk14	Mitogen-activated protein kinase 14	23.1356	False	0	25.9632	True	0	23.9394	False	0	23.5751	False	0	23.524	True	0	23.5866	False	0	2	2	2	6.4	6.4	6.4	41.287	0	6.9499	50289000	8	0.393484	0.784146	0.931936	P47811;B2KF34;B2KF35	P47811;B2KF34;B2KF35	Mitogen-activated protein kinase 14	Mapk14
[truncated: 1,393 more rows]
