# Supplementary material for: Sex-specific molecular signature of mouse podocytes in homeostasis and in response to pharmacological challenge with rapamycin
Source: Biol Sex Differ. 2024 Sep 15;15:72. doi: 10.1186/s13293-024-00647-7 (PMC11404044; doi:10.1186/s13293-024-00647-7)
Supplement: Supplementary file 20 — Additional file 20: Table S12. Metabolomics data. List of metabolite derivatives and their biological group used for reference search. Example template – project QC sample reporting. [file 13293_2024_647_MOESM20_ESM.xlsx]

## Sheet: metabolite list
List of metabolite derivatives and their biological group used for reference search.
AA: Amino acids. PPP: Pentose phosphate pathway. TCA: Tricarboxylic acid cycle. TMS: Trimethylsilyl derivatives. MeOX: Methoxyamine hydrochloride.
Group	Metabolite	Abbreviation	Detected as
AA	Alanine	Ala	3TMS
			2TMS
AA	Asparagine	Asn	2TMS
AA	Aspartic acid	Asp	2TMS
			3TMS
AA	Cysteine	Cys	3TMS
AA	Glycine	Gly	2TMS
			3TMS
AA	Isoleucine	Ile	1TMS
			2TMS
AA	Leucine	Leu	1TMS
			2TMS
AA	Lysine	Lys	3TMS
AA	Methionine	Met	1TMS
			2TMS
AA	Phenylalanine	Phe	1TMS
			2TMS
AA	Proline	Pro	1TMS
			2TMS
AA	Serine	Ser	2TMS
			3TMS
			4TMS
AA	Threonine	Thr	2TMS
			3TMS
AA	Tryptophan	Trp	2TMS
AA	Tyrosine	Tyr	3TMS
AA	Valine	Val	1TMS
			2TMS
Glycerol	Dihydroxyacetone phosphate	DHAP	1MeOX 3TMS
Glycerol	Glycerol	Glyc	3TMS
Glycerol	Glycerol-3-phosphate	Glyc3P	4TMS
Glycolysis	Fructose-6-phosphate	F6P	1MeOX 6TMS
Glycolysis	Glucose-6-phosphate	G6P	1MeOX 6TMS
Glycolysis	Glyceric acid-3-phosphate	G3P	4TMS
Glycolysis	Lactic acid	Lac	2TMS
Glycolysis	Phosphoenolpyruvic acid	PEP	3TMS
Glycolysis	Pyruvic acid	Pyr	1MeOX 1TMS
Nucleobase	Adenine	Adenine	2TMS
Nucleobase	Uracil	Uracil	2TMS
Nucleosid	Adenosine	Adenosine	3TMS
			4TMS
Nucleosid	Cytosine	Cyt	2TMS
Others	Butanoic acid, 3-hydroxy-	But3h	2TMS
Others	Butanoic acid, 4-amino-	But4am	3TMS
Others	Erythritol	Ery	4TMS
Others	Glutaric acid	Glut	2TMS
Others	Glyceric acid	Glyc	3TMS
PPP	Ribose-5-phosphate	R5P	1MeOX 5TMS
PPP	Ribose	Ribose	1MeOX 4TMS
TCA	Citric acid	Cit	4TMS
TCA	Fumaric acid	Fum	2TMS
TCA	Glutaric acid, 2-hydroxy-	2HG	3TMS
TCA	Glutaric acid, 2-oxo-	aKG	1MeOX 2TMS
TCA	Malic acid	Mal	3TMS
TCA	Succinic acid	Suc	2TMS

## Sheet: QC Sample Reporting
Example Template - Project QC Sample Reporting
										QC Metrics
	Category	Intended Purpose	Used in this study?	Sub-category	Technical Description	Quantity for this study	Analyzed per batch?	Quantity for each batch	Description of use	Description of Metric	Nature of Metric	Result of Metric Analysis	Acceptance Criteria	Acceptance Results	Criteria Failure Action
	Blanks	To demonstrate process purity during analytical runs, where extraneous signals are identified and accounted for.	Yes	Solvent blank	MSTFA containing alkane mixture	13	Single batch	13	Targeted peaks were checked for presence in solvent blanks.	Not analyzed	Quantitative		less then 15%	pass	No action required.
	System suitability test (SST) sample(s)	To check that the analytical system is working appropriately and fit-for-purpose.	Yes	Same samples also used for equilibration	Instrument tune followed by analysis of mouse liver 50 mg/mL with 9 alkanes	2	Single batch	2	Tune run before analysis. Alkanes in mouse liver were monitored for presence, intensity and stability.	Not analyzed	Quantitative		Alkane 32 must lie above an area of 1e+6 with symetrical peak shape Alkane 32 must be stable at least within the last 3 equilibration samples (RSD <15%)	Passed	No action was necessary, but where SST fails, batch is excluded from further analysis.
	Replicate analysis sample(s)	To demonstrate the reproducibility (precision and/or accuracy) of instrumental analysis on the experimental samples or QC samples in the project.	Yes	Intra-study pooled QC samples	All samples that were analyzed were pooled after extraction and the same amount of µL as for samples was used for drying	4	Single batch	4	Check for batch drift; check internal standard behaviour.	Checked at data analysis stage.	Quantitative	Alkane 32 has a mean area of 1.11e+7 RSD 18% Cinnamic acid ISTD RSD 8% Sum of area RSD 8% Median RSD 16%	Alkane 32 must lie above an area of 1e+6 with symetrical peak shape Alkane 32 must be stable (RSD <15%-20%) Cinnamic acid ISTD must be stable (RSD <15%) sum of area (unnormalized) must be stable (RSD <15%)	Passed	No action required.
	Internal standards	to demonstrate the technical variability of the analysis INDEPENDENT of the extraction and derivatization of samples	Yes	Alkane mixture Cinnamic acid	All samples had 20 µL/1 mL MSTFA of alkane mixture added during derivatization process. Alkanes are not subject to derivatization.	9	Single batch	9	Assessed over batch for stability and presence.	Checked at data analysis stage.	Quntitative	Alkane 32 RSD 19% Cinnamic acid RSD 14%	RSD should be <15%, can go up to 20%	Passed	No action required
	Reference material sample(s)	To provide evidence for intra-laboratory or inter-laboratory analytical comparability	No	• Certified Reference Material (CRM) or • Standard Reference Material (SRM™) or • Pseudo Matrix-matched CRM or SRM or • Long-term intra-laboratory sample or • Long-term inter-laboratory sample or • Other (describe)	Text explaining details about the sample, including preparation, sources, concentrations, etc.	(Total number of samples used)	Yes or No	(Number per batch)	Text explaining when this analysis is performed, special conditions required, conditions for exceptions and other operational considerations for this type of sample.	Text explaining details about the data assessment metric. Indicate when the metric is assesed (e.g. during the run or post-analysis assessment).	• Qualitative or • Quantitative	(numerical value or descriptive text)	Text explaining details about the acceptance criteria.	• Passed or • Minimally successful or • Failure Rate	Text explaining actions taken upon unacceptable results.
	Platform specific samples	To provide specific assessment of data quality for specific platforms, possibly recommended by instrument vendors.	No	• Test mixture(s) or • Other (describe)	Text explaining details about the sample, including preparation, sources, concentrations, etc.	(Total number of samples used)	Yes or No	(Number per batch)	Text explaining when this analysis is performed, special conditions required, conditions for exceptions and other operational considerations for this type of sample.	Text explaining details about the data assessment metric. Indicate when the metric is assesed (e.g. during the run or post-analysis assessment).	• Qualitative or • Quantitative	(numerical value or descriptive text)	Text explaining details about the acceptance criteria.	• Passed or • Minimally successful or • Failure Rate	Text explaining actions taken upon unacceptable results.
