# Supplementary material for: Sex-specific molecular signature of mouse podocytes in homeostasis and in response to pharmacological challenge with rapamycin
Source: Biol Sex Differ. 2024 Sep 15;15:72. doi: 10.1186/s13293-024-00647-7 (PMC11404044; doi:10.1186/s13293-024-00647-7)
Supplement: Supplementary file 21 — Additional file 21: Table S13. Podocyte isolation information and RNA quality control. Podocyte numbers, RNA quantities and RNA quality control. TPM of immediate early genes. [file 13293_2024_647_MOESM21_ESM.xlsx]

## Sheet: RNA_quality
Sample	Sample ID	Sorted podocyte	RIN	RNA conc. in ng/µl	totalRNA vol (µl)
1	male vehicle 308	290000	9.2	11.6	0.86
2	male vehicle 313	310000	9	11.3	0.884956
3	male vehicle 317	248000	9.4	8.48	1.17925
4	male vehicle 344	280000	9.6	9.87	1.01317
5	male rapa 233	647000	9.1	20.6	0.485437
6	male rapa 252	339144	9.3	10.8	0.925926
7	male rapa 312	380000	8.4	14.3	0.699301
8	male rapa 319	385000	9.3	13.1	0.763359
9	male rapa 347	349818	8.8	9.37	1.06724
10	female vehicle 324	240000	10	6.74	1.48368
11	female vehicle 334	178000	9.5	4.57	2.18818
12	female vehicle 339	182000	9.5	4.8	2.08333
13	female vehicle 340	210706	9.7	4.5	2.22222
14	female rapa 315	320000	8.1	6.38	1.5674
15	female rapa 316	330000	9	5.07	1.97239
16	female rapa 322	458000	9.3	19.2	0.520833
17	female rapa 326	250000	8.6	8.91	1.12233
18	female rapa 336	300000	9.2	8.8	1.13636
19	female rapa 323	240000	9.4	7.08	1.41243

## Sheet: TPM_immediate_early_genes
geneID	SYMBOL	mean_expr	f_rapa_315	f_rapa_316	f_rapa_322	f_rapa_326	f_rapa_323	f_rapa_336	f_vehicle_324	f_vehicle_334	f_vehicle_339	f_vehicle_340	m_rapa_233	m_rapa_252	m_rapa_312	m_rapa_319	m_rapa_347	m_vehicle_308	m_vehicle_313	m_vehicle_317	m_vehicle_344
ENSMUSG00000021250	Fos	11026.7	9277.43	11130.7	5563.43	11458.8	10503.8	12767.7	9305.19	11916.2	9705.32	12761.9	9711.09	14630.7	8451.64	10776.1	11306.3	11891	11964	12613.9	13771.4
ENSMUSG00000052684	Jun	6602.59	5181.63	6466.3	3119.1	6282.64	5883.01	8312.45	5447.55	8281.86	7377.06	8519.51	4959.4	7532.33	5371.71	5991.86	7274.11	6449.74	6659.01	6823.32	9516.64
ENSMUSG00000038418	Egr1	3022.78	2156.15	2395.08	1369.34	2956.3	2684.46	3656.81	1794.01	3803.59	2520.39	3369.22	2423.57	4243.83	2493.92	3037.71	3183.75	3388.61	3602.07	3803.03	4551
ENSMUSG00000023034	Nr4a1	2778.28	2422.32	2648.11	1116.08	3038.43	2477.34	3357.28	1243.6	3389.78	2085.07	2742.57	2865.22	3794.34	2263.87	2820.95	3046.02	3721.11	4216.53	3498.73	2039.97
				male vehicle	male rapa	female vehicle	female rapa	Stddev.
			Fos	12560.1	10975.2	10922.1	10117	870.459	2317.23	1680.07	2507.73
			Jun	7362.17	6225.88	7406.49	5874.19	1444.42	1139.51	1395.63	1704.86
			Egr1	3836.18	3076.56	2871.8	2536.36	505.696	731.673	894.572	772.03
			Nr4a1	3369.09	2958.08	2365.25	2509.93	935.491	551.459	918.085	770.452
